# Supplementary material for: Highly conserved and cis-acting lncRNAs produced from paralogous regions in the center of HOXA and HOXB clusters in the endoderm lineage
Source: PLoS Genet. 2021 Jul 19;17(7):e1009681. doi: 10.1371/journal.pgen.1009681 (PMC8330917; doi:10.1371/journal.pgen.1009681)
Supplement: S1 Table — (XLSX) [file pgen.1009681.s010.xlsx]

## Sheet: Human
	HOXA-AS3	HOXA5	HOXA6	HOXA7	HOXB-AS3	HOXB5	HOXB6	HOXB7
tpm.293SLAM.20rinderpest.20infection.2c.2000hr.2c.20biol_rep1.CNhs14406.13541.145H4	2.46396	23.7596	1.40798	2.11197	4.22394	0.175997	11.7918	1.23198
tpm.293SLAM.20rinderpest.20infection.2c.2000hr.2c.20biol_rep2.CNhs14407.13542.145H5	1.63272	25.0351	0.725655	2.90262	3.80969	0.362828	9.43352	1.81414
tpm.293SLAM.20rinderpest.20infection.2c.2000hr.2c.20biol_rep3.CNhs14408.13543.145H6	2.88124	24.7448	1.18639	1.69485	4.74558	0	11.0165	2.03382
tpm.293SLAM.20rinderpest.20infection.2c.2006hr.2c.20biol_rep1.CNhs14410.13544.145H7	2.7694	16.8294	1.70425	4.26062	2.7694	0.639093	12.7819	2.13031
tpm.293SLAM.20rinderpest.20infection.2c.2006hr.2c.20biol_rep2.CNhs14411.13545.145H8	1.49702	16.8949	1.0693	3.42175	2.35245	0.427719	10.4791	1.49702
tpm.293SLAM.20rinderpest.20infection.2c.2006hr.2c.20biol_rep3.CNhs14412.13546.145H9	3.3992	24.5498	0.944222	2.07729	3.21036	0.188844	8.30916	2.26613
tpm.293SLAM.20rinderpest.20infection.2c.2012hr.2c.20biol_rep1.CNhs14413.13547.145I1	1.27974	15.197	1.11978	2.55949	2.23955	0.799841	8.31834	2.07959
tpm.293SLAM.20rinderpest.20infection.2c.2012hr.2c.20biol_rep2.CNhs14414.13548.145I2	0.834521	11.266	1.04315	3.33808	1.66904	0	12.5178	2.29493
tpm.293SLAM.20rinderpest.20infection.2c.2012hr.2c.20biol_rep3.CNhs14415.13549.145I3	0.724412	12.6772	1.26772	1.99213	3.62206	0.181103	11.9528	1.62993
tpm.293SLAM.20rinderpest.20infection.2c.2024hr.2c.20biol_rep1.CNhs14416.13550.145I4	0	12.6844	1.40938	3.28856	2.81876	0	14.5636	0.939588
tpm.293SLAM.20rinderpest.20infection.2c.2024hr.2c.20biol_rep2.CNhs14417.13551.145I5	0	9.02642	0.69434	1.38868	2.77736	0	14.234	1.73585
tpm.293SLAM.20rinderpest.20infection.2c.2024hr.2c.20biol_rep3.CNhs14418.13552.145I6	0.34795	7.6549	0.6959	1.3918	4.52335	0	10.0906	3.82745
tpm.ARPE.19.20EMT.20induced.20with.20TGF.beta.20and.20TNF.alpha.2c.2000hr00min.2c.20biol_rep1.CNhs14463.13625.146H7	0	0	0	0	0	0	0	0
tpm.ARPE.19.20EMT.20induced.20with.20TGF.beta.20and.20TNF.alpha.2c.2000hr00min.2c.20biol_rep2.CNhs14464.13626.146H8	0	0	0	0	0	0	0	0
tpm.ARPE.19.20EMT.20induced.20with.20TGF.beta.20and.20TNF.alpha.2c.2000hr00min.2c.20biol_rep3.CNhs14465.13627.146H9	0	0.297557	0	0	0	0	0	0
tpm.ARPE.19.20EMT.20induced.20with.20TGF.beta.20and.20TNF.alpha.2c.2000hr15min.2c.20biol_rep1.CNhs14466.13628.146I1	0	0	0	0	0	0	0	0
tpm.ARPE.19.20EMT.20induced.20with.20TGF.beta.20and.20TNF.alpha.2c.2000hr15min.2c.20biol_rep2.CNhs14467.13629.146I2	0	0	0	0	0	0	0	0
tpm.ARPE.19.20EMT.20induced.20with.20TGF.beta.20and.20TNF.alpha.2c.2000hr15min.2c.20biol_rep3.CNhs14468.13630.146I3	0	0	0	0	0	0	0	0
tpm.ARPE.19.20EMT.20induced.20with.20TGF.beta.20and.20TNF.alpha.2c.2000hr30min.2c.20biol_rep1.CNhs14469.13631.146I4	0	0	0	0	0	0	0	0
tpm.ARPE.19.20EMT.20induced.20with.20TGF.beta.20and.20TNF.alpha.2c.2000hr30min.2c.20biol_rep2.CNhs14470.13632.146I5	0	0	0	0	0	0	0	0
tpm.ARPE.19.20EMT.20induced.20with.20TGF.beta.20and.20TNF.alpha.2c.2000hr30min.2c.20biol_rep3.CNhs14471.13633.146I6	0	0	0	0	0	0	0	0
tpm.ARPE.19.20EMT.20induced.20with.20TGF.beta.20and.20TNF.alpha.2c.2000hr45min.2c.20biol_rep1.CNhs14472.13634.146I7	0	0	0	0	0	0	0	0
tpm.ARPE.19.20EMT.20induced.20with.20TGF.beta.20and.20TNF.alpha.2c.2000hr45min.2c.20biol_rep2.CNhs14473.13635.146I8	0	0	0	0	0	0	0	0
tpm.ARPE.19.20EMT.20induced.20with.20TGF.beta.20and.20TNF.alpha.2c.2000hr45min.2c.20biol_rep3.CNhs14474.13636.146I9	0	0	0	0	0	0	0	0
tpm.ARPE.19.20EMT.20induced.20with.20TGF.beta.20and.20TNF.alpha.2c.2001hr00min.2c.20biol_rep1.CNhs14475.13637.147A1	0	0	0	0	0	0	0	0
tpm.ARPE.19.20EMT.20induced.20with.20TGF.beta.20and.20TNF.alpha.2c.2001hr00min.2c.20biol_rep2.CNhs14476.13638.147A2	0	0	0	0	0	0	0	0
tpm.ARPE.19.20EMT.20induced.20with.20TGF.beta.20and.20TNF.alpha.2c.2001hr00min.2c.20biol_rep3.CNhs14477.13639.147A3	0	0	0	0	0	0	0	0
tpm.ARPE.19.20EMT.20induced.20with.20TGF.beta.20and.20TNF.alpha.2c.2001hr20min.2c.20biol_rep1.CNhs14478.13640.147A4	0	0	0	0	0	0	0	0
tpm.ARPE.19.20EMT.20induced.20with.20TGF.beta.20and.20TNF.alpha.2c.2001hr20min.2c.20biol_rep2.CNhs14479.13641.147A5	0	0	0.233669	0	0	0	0	0
tpm.ARPE.19.20EMT.20induced.20with.20TGF.beta.20and.20TNF.alpha.2c.2001hr20min.2c.20biol_rep3.CNhs14480.13642.147A6	0	0	0	0	0	0	0	0
tpm.ARPE.19.20EMT.20induced.20with.20TGF.beta.20and.20TNF.alpha.2c.2001hr40min.2c.20biol_rep1.CNhs14482.13643.147A7	0	0	0	0	0	0	0	0
tpm.ARPE.19.20EMT.20induced.20with.20TGF.beta.20and.20TNF.alpha.2c.2001hr40min.2c.20biol_rep2.CNhs14483.13644.147A8	0	0	0	0	0	0	0	0
tpm.ARPE.19.20EMT.20induced.20with.20TGF.beta.20and.20TNF.alpha.2c.2001hr40min.2c.20biol_rep3.CNhs14484.13645.147A9	0	0	0	0	0	0	0	0
tpm.ARPE.19.20EMT.20induced.20with.20TGF.beta.20and.20TNF.alpha.2c.2002hr00min.2c.20biol_rep1.CNhs14485.13646.147B1	0	0	0	0	0	0	0	0
tpm.ARPE.19.20EMT.20induced.20with.20TGF.beta.20and.20TNF.alpha.2c.2002hr00min.2c.20biol_rep2.CNhs14486.13647.147B2	0	0	0.259224	0	0	0	0	0
tpm.ARPE.19.20EMT.20induced.20with.20TGF.beta.20and.20TNF.alpha.2c.2002hr00min.2c.20biol_rep3.CNhs14487.13648.147B3	0	0	0	0	0	0	0	0
tpm.ARPE.19.20EMT.20induced.20with.20TGF.beta.20and.20TNF.alpha.2c.2002hr30min.2c.20biol_rep1.CNhs14488.13649.147B4	0	0	0	0	0	0	0	0
tpm.ARPE.19.20EMT.20induced.20with.20TGF.beta.20and.20TNF.alpha.2c.2002hr30min.2c.20biol_rep2.CNhs14489.13650.147B5	0	0	0	0	0	0	0	0
tpm.ARPE.19.20EMT.20induced.20with.20TGF.beta.20and.20TNF.alpha.2c.2002hr30min.2c.20biol_rep3.CNhs14490.13651.147B6	0	0	0	0	0	0	0	0
tpm.ARPE.19.20EMT.20induced.20with.20TGF.beta.20and.20TNF.alpha.2c.2003hr00min.2c.20biol_rep1.CNhs14491.13652.147B7	0	0	0	0	0	0	0	0
tpm.ARPE.19.20EMT.20induced.20with.20TGF.beta.20and.20TNF.alpha.2c.2003hr00min.2c.20biol_rep2.CNhs14492.13653.147B8	0	0	0	0	0	0	0	0
tpm.ARPE.19.20EMT.20induced.20with.20TGF.beta.20and.20TNF.alpha.2c.2003hr00min.2c.20biol_rep3.CNhs14493.13654.147B9	0	0	0	0	0	0	0	0
tpm.ARPE.19.20EMT.20induced.20with.20TGF.beta.20and.20TNF.alpha.2c.2003hr30min.2c.20biol_rep1.CNhs14494.13655.147C1	0	0	0	0	0	0	0	0
tpm.ARPE.19.20EMT.20induced.20with.20TGF.beta.20and.20TNF.alpha.2c.2003hr30min.2c.20biol_rep2.CNhs14495.13656.147C2	0	0	0	0	0	0	0	0
tpm.ARPE.19.20EMT.20induced.20with.20TGF.beta.20and.20TNF.alpha.2c.2003hr30min.2c.20biol_rep3.CNhs14496.13657.147C3	0	0	0	0	0	0	0	0
tpm.ARPE.19.20EMT.20induced.20with.20TGF.beta.20and.20TNF.alpha.2c.2004hr00min.2c.20biol_rep1.CNhs14497.13658.147C4	0	0	0	0	0	0	0	0
tpm.ARPE.19.20EMT.20induced.20with.20TGF.beta.20and.20TNF.alpha.2c.2004hr00min.2c.20biol_rep2.CNhs14498.13659.147C5	0	0	0	0	0	0	0	0
tpm.ARPE.19.20EMT.20induced.20with.20TGF.beta.20and.20TNF.alpha.2c.2004hr00min.2c.20biol_rep3.CNhs14499.13660.147C6	0	0	0	0	0	0	0	0
tpm.ARPE.19.20EMT.20induced.20with.20TGF.beta.20and.20TNF.alpha.2c.2005hr00min.2c.20biol_rep1.CNhs14500.13661.147C7	0	0.308777	0	0	0	0	0	0
tpm.ARPE.19.20EMT.20induced.20with.20TGF.beta.20and.20TNF.alpha.2c.2005hr00min.2c.20biol_rep2.CNhs14501.13662.147C8	0	0	0	0	0	0	0	0
tpm.ARPE.19.20EMT.20induced.20with.20TGF.beta.20and.20TNF.alpha.2c.2005hr00min.2c.20biol_rep3.CNhs14518.13663.147C9	0	0	0	0	0	0	0	0
tpm.ARPE.19.20EMT.20induced.20with.20TGF.beta.20and.20TNF.alpha.2c.2006hr00min.2c.20biol_rep1.CNhs14519.13664.147D1	0	0	0	0	0	0	0	0
tpm.ARPE.19.20EMT.20induced.20with.20TGF.beta.20and.20TNF.alpha.2c.2006hr00min.2c.20biol_rep2.CNhs14520.13665.147D2	0	0	0	0	0	0	0	0
tpm.ARPE.19.20EMT.20induced.20with.20TGF.beta.20and.20TNF.alpha.2c.2006hr00min.2c.20biol_rep3.CNhs14522.13666.147D3	0	0	0	0	0	0	0	0
tpm.ARPE.19.20EMT.20induced.20with.20TGF.beta.20and.20TNF.alpha.2c.2007hr00min.2c.20biol_rep1.CNhs14523.13667.147D4	0	0	0	0	0	0	0	0
tpm.ARPE.19.20EMT.20induced.20with.20TGF.beta.20and.20TNF.alpha.2c.2007hr00min.2c.20biol_rep2.CNhs14524.13668.147D5	0	0	0	0	0	0	0.797982	0
tpm.ARPE.19.20EMT.20induced.20with.20TGF.beta.20and.20TNF.alpha.2c.2007hr00min.2c.20biol_rep3.CNhs14525.13669.147D6	0	0	0	0	0	0	0	0
tpm.ARPE.19.20EMT.20induced.20with.20TGF.beta.20and.20TNF.alpha.2c.2008hr00min.2c.20biol_rep1.CNhs14526.13670.147D7	0	0	0	0	0	0	0	0
tpm.ARPE.19.20EMT.20induced.20with.20TGF.beta.20and.20TNF.alpha.2c.2008hr00min.2c.20biol_rep2.CNhs14527.13671.147D8	0	0	0	0	0	0	0	0
tpm.ARPE.19.20EMT.20induced.20with.20TGF.beta.20and.20TNF.alpha.2c.2008hr00min.2c.20biol_rep3.CNhs14528.13672.147D9	0	0	0	0	0	0	0	0
tpm.ARPE.19.20EMT.20induced.20with.20TGF.beta.20and.20TNF.alpha.2c.2012hr00min.2c.20biol_rep2.CNhs14530.13674.147E2	0	0	0	0	0	0	0	0
tpm.ARPE.19.20EMT.20induced.20with.20TGF.beta.20and.20TNF.alpha.2c.2012hr00min.2c.20biol_rep3.CNhs14531.13675.147E3	0	0	0	0	0	0	0	0
tpm.ARPE.19.20EMT.20induced.20with.20TGF.beta.20and.20TNF.alpha.2c.2016hr00min.2c.20biol_rep1.CNhs14532.13676.147E4	0	0	0	0	0	0	0	0
tpm.ARPE.19.20EMT.20induced.20with.20TGF.beta.20and.20TNF.alpha.2c.2016hr00min.2c.20biol_rep2.CNhs14533.13677.147E5	0	0	0	0	0	0	0	0
tpm.ARPE.19.20EMT.20induced.20with.20TGF.beta.20and.20TNF.alpha.2c.2016hr00min.2c.20biol_rep3.CNhs14534.13678.147E6	0	0	0	0	0	0	0	0
tpm.ARPE.19.20EMT.20induced.20with.20TGF.beta.20and.20TNF.alpha.2c.2024hr00min.2c.20biol_rep1.CNhs14535.13679.147E7	0	0	0	0	0	0	0	0
tpm.ARPE.19.20EMT.20induced.20with.20TGF.beta.20and.20TNF.alpha.2c.2024hr00min.2c.20biol_rep2.CNhs14536.13680.147E8	0	0	0	0	0	0	0	0
tpm.ARPE.19.20EMT.20induced.20with.20TGF.beta.20and.20TNF.alpha.2c.2024hr00min.2c.20biol_rep3.CNhs14537.13681.147E9	0	0	0	0	0	0	0	0
tpm.ARPE.19.20EMT.20induced.20with.20TGF.beta.20and.20TNF.alpha.2c.2042hr00min.2c.20biol_rep1.CNhs14538.13682.147F1	0	0	0	0	0	0	0.737711	0
tpm.ARPE.19.20EMT.20induced.20with.20TGF.beta.20and.20TNF.alpha.2c.2042hr00min.2c.20biol_rep2.CNhs14539.13683.147F2	0	0	0	0	0	0	0	0
tpm.ARPE.19.20EMT.20induced.20with.20TGF.beta.20and.20TNF.alpha.2c.2042hr00min.2c.20biol_rep3.CNhs14540.13684.147F3	0	0	0	0	0	0	0	0
tpm.ARPE.19.20EMT.20induced.20with.20TGF.beta.20and.20TNF.alpha.2c.2060hr00min.2c.20biol_rep1.CNhs14541.13685.147F4	0	0	0	0	0	0	0	0
tpm.ARPE.19.20EMT.20induced.20with.20TGF.beta.20and.20TNF.alpha.2c.2060hr00min.2c.20biol_rep2.CNhs14542.13686.147F5	0	0	0	0	0	0	0	0
tpm.ARPE.19.20EMT.20induced.20with.20TGF.beta.20and.20TNF.alpha.2c.2060hr00min.2c.20biol_rep3.CNhs14543.13687.147F6	0	0	0	0	0	0	0	0
tpm.Adipocyte.20..20breast.2c.20donor1.CNhs11051.11376.118A8	0	4.90532	0.545035	4.90532	0	0.181678	6.90378	20.7113
tpm.Adipocyte.20..20breast.2c.20donor2.CNhs11969.11327.117E4	0	6.20892	0.214101	10.705	0	1.0705	43.4624	17.9844
tpm.Adipocyte.20..20omental.2c.20donor1.CNhs11054.11473.119C6	0.140954	30.4462	1.26859	9.02108	1.26859	3.94672	30.3052	26.7813
tpm.Adipocyte.20..20omental.2c.20donor2.CNhs12067.11474.119C7	0	3.0022	0	7.00513	1.00073	0	27.0198	20.0147
tpm.Adipocyte.20..20omental.2c.20donor3.CNhs12068.11475.119C8	0	19.6663	0	6.70442	1.78784	1.78784	61.2337	13.8558
tpm.Adipocyte.20..20perirenal.2c.20donor1.CNhs12069.11476.119C9	0	6.97871	2.61702	8.72339	0	0	3.48935	6.97871
tpm.Adipocyte.20..20subcutaneous.2c.20donor1.CNhs12494.11259.116F8	2.533	2.533	0	17.731	0	0	65.858	10.132
tpm.Adipocyte.20..20subcutaneous.2c.20donor2.CNhs11371.11336.117F4	0	2.52688	0.63172	8.21236	1.26344	1.26344	17.6882	15.793
tpm.Adipocyte.20..20subcutaneous.2c.20donor3.CNhs12017.11408.118E4	0	1.30593	1.04474	5.22371	1.56711	1.8283	57.722	8.61913
tpm.Adipocyte.20differentiation.2c.20day04.2c.20donor1.CNhs12516.13019.139D4	0	5.84848	1.36465	7.40808	0	0.584848	8.18788	8.96767
tpm.Adipocyte.20differentiation.2c.20day04.2c.20donor2.CNhs13410.13022.139D7	0	1.39937	1.04953	6.29715	0	0	8.04636	5.24763
tpm.Adipocyte.20differentiation.2c.20day04.2c.20donor3.CNhs13413.13025.139E1	0	3.37176	0.337176	11.8011	0.674351	0	8.76656	14.8357
tpm.Adipocyte.20differentiation.2c.20day04.2c.20donor4.CNhs13417.13028.139E4	0	2.66816	0	13.3408	0	0	12.0067	12.0067
tpm.Adipocyte.20differentiation.2c.20day08.2c.20donor1.CNhs12517.13020.139D5	0	12.2672	0.633148	15.5913	0.158287	0.23743	24.9302	10.7635
tpm.Adipocyte.20differentiation.2c.20day08.2c.20donor2.CNhs13411.13023.139D8	0	0.393656	0.787311	5.90483	0	0.393656	5.51118	7.47945
tpm.Adipocyte.20differentiation.2c.20day08.2c.20donor3.CNhs13415.13026.139E2	0	3.92417	0	8.63318	0	0	16.4815	6.27867
tpm.Adipocyte.20differentiation.2c.20day08.2c.20donor4.CNhs13418.13029.139E5	0	4.49426	0.749044	15.7299	0	0	6.7414	9.73757
tpm.Adipocyte.20differentiation.2c.20day12.2c.20donor1.CNhs13336.13021.139D6	0	14.8308	1.05934	11.6528	0	0.529671	49.2594	15.3605
tpm.Adipocyte.20differentiation.2c.20day12.2c.20donor2.CNhs13412.13024.139D9	0	2.81112	1.40556	8.78475	0	0	6.67641	6.32502
tpm.Adipocyte.20differentiation.2c.20day12.2c.20donor3.CNhs13416.13027.139E3	0	8.80727	0	11.125	0	0.927081	31.0572	15.2968
tpm.Adipocyte.20differentiation.2c.20day12.2c.20donor4.CNhs13419.13030.139E6	0	7.85729	0	14.2413	0	0.982161	31.9202	12.7681
tpm.Alveolar.20Epithelial.20Cells.2c.20donor1.CNhs11325.11510.119G7	0.491468	41.529	0.737202	7.86349	10.8123	21.1331	64.628	6.38908
tpm.Alveolar.20Epithelial.20Cells.2c.20donor2.CNhs12084.11590.120G6	0	1.3956	0	1.3956	3.48901	9.07142	22.3296	2.7912
tpm.Alveolar.20Epithelial.20Cells.2c.20donor3.CNhs12119.11671.122G6	0	75.1173	3.12989	3.12989	3.12989	50.0782	65.7276	9.38966
tpm.Amniotic.20Epithelial.20Cells.2c.20donor1.CNhs11341.11533.120A3	0	0	0	0	0	0	0.436883	1.52909
tpm.Amniotic.20Epithelial.20Cells.2c.20donor2.CNhs12098.11613.122A2	0	0	0	0	0	0	0	0
tpm.Amniotic.20Epithelial.20Cells.2c.20donor3.CNhs12125.11694.123A2	0	0	0	0	0	0.791301	1.84637	1.84637
tpm.Anulus.20Pulposus.20Cell.2c.20donor1.CNhs10876.11248.116E6	0	22.2779	0.618832	25.8672	0.618832	2.35156	48.2689	18.0699
tpm.Anulus.20Pulposus.20Cell.2c.20donor2.CNhs12064.11463.119B5	0	22.8664	0.662795	25.1862	0	3.31397	44.7386	14.5815
tpm.Aortic.20smooth.20muscle.20cell.20response.20to.20FGF2.2c.2000hr00min.2c.20biol_rep1.20.28LK1.29.CNhs13339.12642.134G5	0	12.7742	0	0	0	2.01698	12.7742	10.7572
tpm.Aortic.20smooth.20muscle.20cell.20response.20to.20FGF2.2c.2000hr00min.2c.20biol_rep2.20.28LK2.29.CNhs13358.12740.135I4	0	13.2593	0	0.602695	0	1.80808	16.2728	9.64311
tpm.Aortic.20smooth.20muscle.20cell.20response.20to.20FGF2.2c.2000hr00min.2c.20biol_rep3.20.28LK3.29.CNhs13567.12838.137B3	0	17.5597	0	0	0	0	7.02389	14.0478
tpm.Aortic.20smooth.20muscle.20cell.20response.20to.20FGF2.2c.2000hr15min.2c.20biol_rep1.20.28LK4.29.CNhs13340.12643.134G6	0	13.5018	0	0.871086	0.435543	1.30663	13.9374	12.6308
tpm.Aortic.20smooth.20muscle.20cell.20response.20to.20FGF2.2c.2000hr15min.2c.20biol_rep2.20.28LK5.29.CNhs13359.12741.135I5	0	8.80471	0	0	0	5.28282	7.04377	15.8485
tpm.Aortic.20smooth.20muscle.20cell.20response.20to.20FGF2.2c.2000hr15min.2c.20biol_rep3.20.28LK6.29.CNhs13568.12839.137B4	0	11.6458	0	0	0	2.32915	19.7978	13.9749
tpm.Aortic.20smooth.20muscle.20cell.20response.20to.20FGF2.2c.2000hr30min.2c.20biol_rep1.20.28LK7.29.CNhs13341.12644.134G7	0	11.7872	0	0	0	0.512486	8.71227	12.8122
tpm.Aortic.20smooth.20muscle.20cell.20response.20to.20FGF2.2c.2000hr30min.2c.20biol_rep2.20.28LK8.29.CNhs13360.12742.135I6	0	12.3501	0	0	0	2.74448	11.664	15.7807
tpm.Aortic.20smooth.20muscle.20cell.20response.20to.20FGF2.2c.2000hr30min.2c.20biol_rep3.20.28LK9.29.CNhs13569.12840.137B5	0	8.03904	0	0	0	1.00488	17.083	14.0683
tpm.Aortic.20smooth.20muscle.20cell.20response.20to.20FGF2.2c.2000hr45min.2c.20biol_rep1.20.28LK10.29.CNhs13343.12645.134G8	0	5.56535	0	0	0	1.6696	9.46109	12.8003
tpm.Aortic.20smooth.20muscle.20cell.20response.20to.20FGF2.2c.2000hr45min.2c.20biol_rep2.20.28LK11.29.CNhs13361.12743.135I7	0	5.32074	0	0	0	0	10.6415	19.1547
tpm.Aortic.20smooth.20muscle.20cell.20response.20to.20FGF2.2c.2000hr45min.2c.20biol_rep3.20.28LK12.29.CNhs13571.12841.137B6	0	6.90361	0	0	0	2.3012	11.506	16.1084
tpm.Aortic.20smooth.20muscle.20cell.20response.20to.20FGF2.2c.2001hr.2c.20biol_rep1.20.28LK13.29.CNhs12741.12646.134G9	0	11.6823	0	0	0	1.51437	10.8169	9.08623
tpm.Aortic.20smooth.20muscle.20cell.20response.20to.20FGF2.2c.2001hr.2c.20biol_rep2.20.28LK14.29.CNhs13362.12744.135I8	0	16.4542	0	0	0	0	20.5677	6.17031
tpm.Aortic.20smooth.20muscle.20cell.20response.20to.20FGF2.2c.2001hr.2c.20biol_rep3.20.28LK15.29.CNhs13683.12842.137B7	0	7.3339	0	0	0	1.41946	9.93625	14.4312
tpm.Aortic.20smooth.20muscle.20cell.20response.20to.20FGF2.2c.2002hr.2c.20biol_rep1.20.28LK16.29.CNhs13344.12647.134H1	0	9.41654	0	0	0	2.35414	13.3401	14.9095
tpm.Aortic.20smooth.20muscle.20cell.20response.20to.20FGF2.2c.2002hr.2c.20biol_rep2.20.28LK17.29.CNhs13363.12745.135I9	0	12.6455	0.274903	0	0	0.549806	7.42238	14.295
tpm.Aortic.20smooth.20muscle.20cell.20response.20to.20FGF2.2c.2002hr.2c.20biol_rep3.20.28LK18.29.CNhs13572.12843.137B8	0	19.1147	0	0	0	0.813391	12.2009	14.2343
tpm.Aortic.20smooth.20muscle.20cell.20response.20to.20FGF2.2c.2003hr.2c.20biol_rep1.20.28LK19.29.CNhs13345.12648.134H2	0	9.3827	0	0	0	1.56378	12.5103	12.5103
tpm.Aortic.20smooth.20muscle.20cell.20response.20to.20FGF2.2c.2003hr.2c.20biol_rep2.20.28LK20.29.CNhs13364.12746.136A1	0	7.95787	0	0	0	1.98947	12.1855	12.1855
tpm.Aortic.20smooth.20muscle.20cell.20response.20to.20FGF2.2c.2003hr.2c.20biol_rep3.20.28LK21.29.CNhs13573.12844.137B9	0	14.842	0	0	0	0	12.7217	6.36084
tpm.Aortic.20smooth.20muscle.20cell.20response.20to.20FGF2.2c.2004hr.2c.20biol_rep1.20.28LK22.29.CNhs13346.12649.134H3	0	5.34067	0	0	0	0	0	5.34067
tpm.Aortic.20smooth.20muscle.20cell.20response.20to.20FGF2.2c.2004hr.2c.20biol_rep2.20.28LK23.29.CNhs13365.12747.136A2	0	11.6872	0	0	0	2.28662	10.1627	13.7197
tpm.Aortic.20smooth.20muscle.20cell.20response.20to.20FGF2.2c.2004hr.2c.20biol_rep3.20.28LK24.29.CNhs13574.12845.137C1	0	31.7187	0	0	0	7.92969	31.7187	7.92969
tpm.Aortic.20smooth.20muscle.20cell.20response.20to.20FGF2.2c.2005hr.2c.20biol_rep1.20.28LK25.29.CNhs13347.12650.134H4	0	10.7047	0	0	0	1.42729	14.9866	17.8412
tpm.Aortic.20smooth.20muscle.20cell.20response.20to.20FGF2.2c.2005hr.2c.20biol_rep2.20.28LK26.29.CNhs13367.12748.136A3	0	7.86462	0	0	0	2.09723	6.816	13.1077
tpm.Aortic.20smooth.20muscle.20cell.20response.20to.20FGF2.2c.2005hr.2c.20biol_rep3.20.28LK27.29.CNhs13575.12846.137C2	0	8.23162	0	0	0	0	16.4632	6.17372
tpm.Aortic.20smooth.20muscle.20cell.20response.20to.20FGF2.2c.2006hr.2c.20biol_rep1.20.28LK28.29.CNhs13348.12651.134H5	0	8.50866	0	0	0	3.40346	13.6139	13.6139
tpm.Aortic.20smooth.20muscle.20cell.20response.20to.20FGF2.2c.2006hr.2c.20biol_rep2.20.28LK29.29.CNhs13368.12749.136A4	0	7.98851	0	0	0	1.91724	9.90575	14.0598
tpm.Aortic.20smooth.20muscle.20cell.20response.20to.20FGF2.2c.2006hr.2c.20biol_rep3.20.28LK30.29.CNhs13576.12847.137C3	0	11.6264	0	0	0	2.23585	17.4396	15.2037
tpm.Aortic.20smooth.20muscle.20cell.20response.20to.20IL1b.2c.2000hr00min.2c.20biol_rep1.20.28LK31.29.CNhs13349.12652.134H6	0	8.76372	0	0	0	2.19093	15.3365	13.8759
tpm.Aortic.20smooth.20muscle.20cell.20response.20to.20IL1b.2c.2000hr00min.2c.20biol_rep2.20.28LK32.29.CNhs13369.12750.136A5	0	11.7104	0	0	0	0.487933	12.6863	13.6621
tpm.Aortic.20smooth.20muscle.20cell.20response.20to.20IL1b.2c.2000hr00min.2c.20biol_rep3.20.28LK33.29.CNhs13577.12848.137C4	0	16.4284	0	0	0	1.26372	16.4284	15.1646
tpm.Aortic.20smooth.20muscle.20cell.20response.20to.20IL1b.2c.2000hr15min.2c.20biol_rep1.20.28LK34.29.CNhs13350.12653.134H7	0	9.5521	0	0	0	0.95521	10.5073	17.1938
tpm.Aortic.20smooth.20muscle.20cell.20response.20to.20IL1b.2c.2000hr15min.2c.20biol_rep2.20.28LK35.29.CNhs13370.12751.136A6	0	13.3512	0	0	0	0.445041	11.5711	12.4612
tpm.Aortic.20smooth.20muscle.20cell.20response.20to.20IL1b.2c.2000hr15min.2c.20biol_rep3.20.28LK36.29.CNhs13578.12849.137C5	0	17.1131	0	0	0	0	9.5073	9.5073
tpm.Aortic.20smooth.20muscle.20cell.20response.20to.20IL1b.2c.2000hr30min.2c.20biol_rep1.20.28LK37.29.CNhs13351.12654.134H8	0	7.96568	0	0	0	0	13.0348	13.7589
tpm.Aortic.20smooth.20muscle.20cell.20response.20to.20IL1b.2c.2000hr30min.2c.20biol_rep2.20.28LK38.29.CNhs13371.12752.136A7	0	7.5738	0	0	0	3.60657	11.9017	11.1804
tpm.Aortic.20smooth.20muscle.20cell.20response.20to.20IL1b.2c.2000hr30min.2c.20biol_rep3.20.28LK39.29.CNhs13579.12850.137C6	0	9.17581	0	0	0	1.14698	18.3516	18.3516
tpm.Aortic.20smooth.20muscle.20cell.20response.20to.20IL1b.2c.2000hr45min.2c.20biol_rep1.20.28LK40.29.CNhs13352.12655.134H9	0	11.8771	0	0	0	2.63937	13.8567	15.1764
tpm.Aortic.20smooth.20muscle.20cell.20response.20to.20IL1b.2c.2000hr45min.2c.20biol_rep2.20.28LK41.29.CNhs13372.12753.136A8	0	7.96497	0	0	0	2.23019	11.4696	10.8324
tpm.Aortic.20smooth.20muscle.20cell.20response.20to.20IL1b.2c.2000hr45min.2c.20biol_rep3.20.28LK42.29.CNhs13580.12851.137C7	0	8.90957	0	0	0	3.14455	15.7228	11.53
tpm.Aortic.20smooth.20muscle.20cell.20response.20to.20IL1b.2c.2001hr.2c.20biol_rep1.20.28LK43.29.CNhs13353.12656.134I1	0	13.9624	0	0	0	2.79247	13.9624	13.9624
tpm.Aortic.20smooth.20muscle.20cell.20response.20to.20IL1b.2c.2001hr.2c.20biol_rep2.20.28LK44.29.CNhs13373.12754.136A9	0	8.35938	0	0	0	1.82861	12.5391	7.05323
tpm.Aortic.20smooth.20muscle.20cell.20response.20to.20IL1b.2c.2001hr.2c.20biol_rep3.20.28LK45.29.CNhs13581.12852.137C8	0	11.9694	0	0	0	0	7.97962	15.9592
tpm.Aortic.20smooth.20muscle.20cell.20response.20to.20IL1b.2c.2002hr.2c.20biol_rep1.20.28LK46.29.CNhs13354.12657.134I2	0	6.07807	0	0	0	0	6.07807	12.1561
tpm.Aortic.20smooth.20muscle.20cell.20response.20to.20IL1b.2c.2002hr.2c.20biol_rep2.20.28LK47.29.CNhs13374.12755.136B1	0	11.0986	0	0	0	0.979287	8.81358	10.7722
tpm.Aortic.20smooth.20muscle.20cell.20response.20to.20IL1b.2c.2002hr.2c.20biol_rep3.20.28LK48.29.CNhs13582.12853.137C9	0	12.0911	0	0	0	1.00759	13.0987	10.0759
tpm.Aortic.20smooth.20muscle.20cell.20response.20to.20IL1b.2c.2003hr.2c.20biol_rep1.20.28LK49.29.CNhs13355.12658.134I3	0	6.83106	1.13851	0	0	3.41553	10.2466	5.69255
tpm.Aortic.20smooth.20muscle.20cell.20response.20to.20IL1b.2c.2003hr.2c.20biol_rep2.20.28LK50.29.CNhs13375.12756.136B2	0	8.29253	0	0	0	1.3268	13.268	10.9461
tpm.Aortic.20smooth.20muscle.20cell.20response.20to.20IL1b.2c.2003hr.2c.20biol_rep3.20.28LK51.29.CNhs13583.12854.137D1	0	4.21991	0	0	0	0	12.6597	12.6597
tpm.Aortic.20smooth.20muscle.20cell.20response.20to.20IL1b.2c.2004hr.2c.20biol_rep1.20.28LK52.29.CNhs13682.12659.134I4	0	3.7864	0	0	0	3.40776	11.7378	12.1165
tpm.Aortic.20smooth.20muscle.20cell.20response.20to.20IL1b.2c.2004hr.2c.20biol_rep2.20.28LK53.29.CNhs13376.12757.136B3	0	11.3822	0	0	0	0.853662	9.95939	10.813
tpm.Aortic.20smooth.20muscle.20cell.20response.20to.20IL1b.2c.2004hr.2c.20biol_rep3.20.28LK54.29.CNhs13584.12855.137D2	0	19.5086	0.50022	0	0	3.00132	12.0053	13.5059
tpm.Aortic.20smooth.20muscle.20cell.20response.20to.20IL1b.2c.2005hr.2c.20biol_rep1.20.28LK55.29.CNhs13356.12660.134I5	0	13.2646	0	0	0	3.97939	15.2543	17.9072
tpm.Aortic.20smooth.20muscle.20cell.20response.20to.20IL1b.2c.2005hr.2c.20biol_rep2.20.28LK56.29.CNhs13377.12758.136B4	0	13.2057	0	0	0	2.64114	12.5454	14.5263
tpm.Aortic.20smooth.20muscle.20cell.20response.20to.20IL1b.2c.2005hr.2c.20biol_rep3.20.28LK57.29.CNhs13585.12856.137D3	0	18.3198	0	0	0	0	18.3198	7.85135
tpm.Aortic.20smooth.20muscle.20cell.20response.20to.20IL1b.2c.2006hr.2c.20biol_rep1.20.28LK58.29.CNhs13357.12661.134I6	0	11.7597	0	0	0	3.35991	10.9197	10.9197
tpm.Aortic.20smooth.20muscle.20cell.20response.20to.20IL1b.2c.2006hr.2c.20biol_rep2.20.28LK59.29.CNhs13378.12759.136B5	0	10.1036	0	0	0	2.33161	11.2694	11.658
tpm.Aortic.20smooth.20muscle.20cell.20response.20to.20IL1b.2c.2006hr.2c.20biol_rep3.20.28LK60.29.CNhs13586.12857.137D4	0	20.6125	0	0	0	0	10.3062	11.5187
tpm.Astrocyte.20..20cerebellum.2c.20donor1.CNhs11321.11500.119F6	0	0.123121	0	0	0.123121	1.96994	0.738726	0.123121
tpm.Astrocyte.20..20cerebellum.2c.20donor2.CNhs12081.11580.120F5	0	0	0	0	0	10.2	3.26401	0.204001
tpm.Astrocyte.20..20cerebellum.2c.20donor3.CNhs12117.11661.122F5	0	0.626909	0	0	0	3.448	1.25382	0
tpm.Astrocyte.20..20cerebral.20cortex.2c.20donor1.CNhs10864.11235.116D2	0	0	0	0	0	0.858708	0	0
tpm.Astrocyte.20..20cerebral.20cortex.2c.20donor2.CNhs11960.11316.117D2	0	0	0	0	0	1.64249	0.684372	0
tpm.Astrocyte.20..20cerebral.20cortex.2c.20donor3.CNhs12005.11392.118C6	0	0	0	0	0	0.502171	0.502171	0.125543
tpm.B.20lymphoblastoid.20cell.20line.3a.20GM12878.20ENCODE.2c.20biol_rep1.CNhs12331.10821.111C2	0	0	2.75088	0	0	0	0.611307	3.89708
tpm.B.20lymphoblastoid.20cell.20line.3a.20GM12878.20ENCODE.2c.20biol_rep2.CNhs12332.10822.111C3	0	0	1.88831	0	0	0	0.903106	6.40385
tpm.B.20lymphoblastoid.20cell.20line.3a.20GM12878.20ENCODE.2c.20biol_rep3.CNhs12333.10823.111C4	0	0	1.33808	0	0	0.0787108	0.865819	4.80136
tpm.Basophils.2c.20donor1.CNhs12546.12241.129G9	0	31.0758	0	0.393364	0	0	0	0.393364
tpm.Basophils.2c.20donor2.CNhs12563.12242.129H1	0	3.45446	0	0.383829	0	0.383829	0.383829	0
tpm.Basophils.2c.20donor3.CNhs12575.12243.129H2	0	2.16743	0.154816	0.309632	0	0.154816	0.928897	0.464448
tpm.Bronchial.20Epithelial.20Cell.2c.20donor1.CNhs11327.11511.119G8	0	0	0	0	0	0	0	0
tpm.Bronchial.20Epithelial.20Cell.2c.20donor2.CNhs12085.11591.120G7	0	0	0	0	0	0	0	0
tpm.Bronchial.20Epithelial.20Cell.2c.20donor3.CNhs12623.11672.122G7	0	0	0	0	0	9.12557	0	0
tpm.Bronchial.20Epithelial.20Cell.2c.20donor4.CNhs12054.11453.119A4	0	0	0	0	0	0	0	0
tpm.Bronchial.20Epithelial.20Cell.2c.20donor5.CNhs12058.11457.119A8	0	0	0	0	0	0.301206	0.301206	0.903618
tpm.Bronchial.20Epithelial.20Cell.2c.20donor6.CNhs12062.11461.119B3	0	0	0	0	0	0	0	0
tpm.Bronchial.20Epithelial.20Cell.2c.20donor7.CNhs12642.11769.123I5	0	0	0	0	0	0	0	0
tpm.Burkitt.27s.20lymphoma.20cell.20line.3aDAUDI.CNhs10739.10422.106C8	0	0	7.66925	7.74672	0	0	0	1.23948
tpm.Burkitt.27s.20lymphoma.20cell.20line.3aRAJI.CNhs11268.10476.106I8	0	0	3.12772	0	0	0	0	5.26026
tpm.CD133.2b.20stem.20cells.20..20adult.20bone.20marrow.20derived.2c.20pool1.CNhs12552.12224.129F1	0	2.3488	0.587201	8.51441	0.880801	0.587201	0.2936	0
tpm.CD133.2b.20stem.20cells.20..20cord.20blood.20derived.2c.20pool1.CNhs12545.12223.129E9	0	9.59629	0	0	0	0	0	0
tpm.CD14.2b.20Monocytes.2c.20donor1.CNhs10852.11224.116B9	0	0	0	0	0	0	0	0
tpm.CD14.2b.20Monocytes.2c.20donor2.CNhs11954.11305.117B9	0	7.01906	0	0	0	0	0	0.200544
tpm.CD14.2b.20Monocytes.2c.20donor3.CNhs11997.11381.118B4	0	1.51908	0	0	0	0	0	0.217011
tpm.CD14.2b.20monocyte.20derived.20endothelial.20progenitor.20cells.2c.20donor1.CNhs10858.11229.116C5	0	0	0	0	0	0	0.223915	0
tpm.CD14.2b.20monocyte.20derived.20endothelial.20progenitor.20cells.2c.20donor2.CNhs11897.11310.117C5	0	0	0	0	0	0	0	0
tpm.CD14.2b.20monocyte.20derived.20endothelial.20progenitor.20cells.2c.20donor3.CNhs11904.11386.118B9	0	0	0	0	0	0	0	0
tpm.CD14.2b.20monocytes.20..20mock.20treated.2c.20donor1.CNhs13468.11863.125A9	0	0.290796	0	0	0	0	0.145398	0.145398
tpm.CD14.2b.20monocytes.20..20mock.20treated.2c.20donor2.CNhs13484.11873.125C1	0	0.755752	0	0	0	0	1.5115	0
tpm.CD14.2b.20monocytes.20..20mock.20treated.2c.20donor3.CNhs13491.11883.125D2	0	0	0	0	0	0	0.485168	0
tpm.CD14.2b.20monocytes.20..20treated.20with.20B.glucan.2c.20donor1.CNhs13474.11869.125B6	0	0.929716	0	0	0	0	0	0
tpm.CD14.2b.20monocytes.20..20treated.20with.20B.glucan.2c.20donor2.CNhs13489.11879.125C7	0	1.2335	0	0	0	0	0	0
tpm.CD14.2b.20monocytes.20..20treated.20with.20B.glucan.2c.20donor3.CNhs13495.11889.125D8	0	0.929119	0	0	0	0	0	0
tpm.CD14.2b.20monocytes.20..20treated.20with.20BCG.2c.20donor1.CNhs13465.11860.125A6	0	2.01385	0	0	0	0	0	0
tpm.CD14.2b.20monocytes.20..20treated.20with.20BCG.2c.20donor2.CNhs13475.11870.125B7	0	1.2808	0	0	0	0	0	0.256161
tpm.CD14.2b.20monocytes.20..20treated.20with.20BCG.2c.20donor3.CNhs13543.11880.125C8	0	0	0	0	0	0	0	0
tpm.CD14.2b.20monocytes.20..20treated.20with.20Candida.2c.20donor1.CNhs13473.11868.125B5	0	6.89491	0	0	0	0	0.344746	0
tpm.CD14.2b.20monocytes.20..20treated.20with.20Candida.2c.20donor2.CNhs13488.11878.125C6	0	7.74582	0	0	0	0	0	0
tpm.CD14.2b.20monocytes.20..20treated.20with.20Candida.2c.20donor3.CNhs13494.11888.125D7	0	0	0	0	0	0	0	0
tpm.CD14.2b.20monocytes.20..20treated.20with.20Cryptococcus.2c.20donor1.CNhs13472.11867.125B4	0	1.69418	0	0	0	0	0	0
tpm.CD14.2b.20monocytes.20..20treated.20with.20Cryptococcus.2c.20donor2.CNhs13487.11877.125C5	0	1.63744	0	0	0	0	0.272906	0
tpm.CD14.2b.20monocytes.20..20treated.20with.20Cryptococcus.2c.20donor3.CNhs13546.11887.125D6	0	0.67417	0	0	0	0	0.224723	0
tpm.CD14.2b.20monocytes.20..20treated.20with.20Group.20A.20streptococci.2c.20donor1.CNhs13469.11864.125B1	0	3.67301	0	0	0	0	0	0
tpm.CD14.2b.20monocytes.20..20treated.20with.20Group.20A.20streptococci.2c.20donor2.CNhs13532.11874.125C2	0	3.20929	0	0	0	0	0.962787	0
tpm.CD14.2b.20monocytes.20..20treated.20with.20Group.20A.20streptococci.2c.20donor3.CNhs13492.11884.125D3	0	1.91801	0	0	0	0	0.639337	0
tpm.CD14.2b.20monocytes.20..20treated.20with.20IFN.20.2b.20N.hexane.2c.20donor1.CNhs13466.11861.125A7	0	0.329851	0	0	0	0	0.329851	0
tpm.CD14.2b.20monocytes.20..20treated.20with.20IFN.20.2b.20N.hexane.2c.20donor2.CNhs13476.11871.125B8	0	0.199464	0	0	0	0	0.199464	0
tpm.CD14.2b.20monocytes.20..20treated.20with.20IFN.20.2b.20N.hexane.2c.20donor3.CNhs13490.11881.125C9	0	0.426225	0	0	0	0	0	0
tpm.CD14.2b.20monocytes.20..20treated.20with.20Salmonella.2c.20donor1.CNhs13471.11866.125B3	0	4.64335	0	0	0	0	0	0
tpm.CD14.2b.20monocytes.20..20treated.20with.20Salmonella.2c.20donor2.CNhs13485.11876.125C4	0	2.26954	0	0	0	0	0	0
tpm.CD14.2b.20monocytes.20..20treated.20with.20Salmonella.2c.20donor3.CNhs13493.11886.125D5	0	1.24564	0	0	0	0	0	0
tpm.CD14.2b.20monocytes.20..20treated.20with.20Trehalose.20dimycolate.20.28TDM.29.2c.20donor1.CNhs13467.11862.125A8	0	1.25624	0	0	0	0	0	0
tpm.CD14.2b.20monocytes.20..20treated.20with.20Trehalose.20dimycolate.20.28TDM.29.2c.20donor2.CNhs13483.11872.125B9	0	1.04297	0	0	0	0	0	0
tpm.CD14.2b.20monocytes.20..20treated.20with.20Trehalose.20dimycolate.20.28TDM.29.2c.20donor3.CNhs13544.11882.125D1	0	0.651567	0	0	0	0	0	0
tpm.CD14.2b.20monocytes.20..20treated.20with.20lipopolysaccharide.2c.20donor1.CNhs13470.11865.125B2	0	9.08099	0	1.2108	0	0	1.2108	0
tpm.CD14.2b.20monocytes.20..20treated.20with.20lipopolysaccharide.2c.20donor2.CNhs13533.11875.125C3	0	4.05105	0	0	0	0	0	0
tpm.CD14.2b.20monocytes.20..20treated.20with.20lipopolysaccharide.2c.20donor3.CNhs13545.11885.125D4	0	0.949387	0	0	0	0	0	0
tpm.CD14.2bCD16.2b.20Monocytes.2c.20donor1.CNhs13541.11789.124B7	0	0.211255	0	0	0	0	0	0
tpm.CD14.2bCD16.2b.20Monocytes.2c.20donor2.CNhs13208.11801.124D1	0	0.425209	0	0	0	0	0	0
tpm.CD14.2bCD16.2b.20Monocytes.2c.20donor3.CNhs13549.11912.125G4	0	0.838635	0	0	0	0	0	0
tpm.CD14.2bCD16..20Monocytes.2c.20donor1.CNhs13224.11788.124B6	0	5.27945	0	0	0	0	0.112329	0
tpm.CD14.2bCD16..20Monocytes.2c.20donor2.CNhs13216.11799.124C8	0	1.35159	0	0	0	0	0	0
tpm.CD14.2bCD16..20Monocytes.2c.20donor3.CNhs13540.11910.125G2	0	1.44653	0	0	0	0	0	0
tpm.CD14.CD16.2b.20Monocytes.2c.20donor1.CNhs13229.11790.124B8	0	0.570025	0	0	0	0	0	0
tpm.CD14.CD16.2b.20Monocytes.2c.20donor2.CNhs13207.11800.124C9	0	0.59675	0	0	0	0	0	0
tpm.CD14.CD16.2b.20Monocytes.2c.20donor3.CNhs13548.11911.125G3	0	0.730657	0	0	0	0	0.182664	0
tpm.CD19.2b.20B.20Cells.20.28pluriselect.29.2c.20donor090309.2c.20donation1.CNhs12177.12189.129B2	0	0	0	0	0	0	0	0
tpm.CD19.2b.20B.20Cells.20.28pluriselect.29.2c.20donor090309.2c.20donation2.CNhs12179.12194.129B7	0	0	0	0	0	0	0	0.546139
tpm.CD19.2b.20B.20Cells.20.28pluriselect.29.2c.20donor090309.2c.20donation3.CNhs12181.12199.129C3	0	0	0	0	0	0	0	0
tpm.CD19.2b.20B.20Cells.20.28pluriselect.29.2c.20donor090325.2c.20donation1.CNhs12531.12151.128F9	0	0	0.42673	0	0	0	0	0
tpm.CD19.2b.20B.20Cells.20.28pluriselect.29.2c.20donor090325.2c.20donation2.CNhs12175.12174.128I5	0	0	0	0	0	0	0	0
tpm.CD19.2b.20B.20Cells.20.28pluriselect.29.2c.20donor090612.2c.20donation1.CNhs12183.12204.129C8	0	0	0	0	0	0	0.574752	0
tpm.CD19.2b.20B.20Cells.20.28pluriselect.29.2c.20donor090612.2c.20donation2.CNhs12185.12209.129D4	0	0	0	0	0	0	0	0
tpm.CD19.2b.20B.20Cells.20.28pluriselect.29.2c.20donor090612.2c.20donation3.CNhs12188.12214.129D9	0	0	0	0.954054	0	0	0	0
tpm.CD19.2b.20B.20Cells.2c.20donor1.CNhs12343.11544.120B5	0	0	0	0	0	0	0	0
tpm.CD19.2b.20B.20Cells.2c.20donor2.CNhs12352.11624.122B4	0	0	0	0	0	0	0	0
tpm.CD19.2b.20B.20Cells.2c.20donor3.CNhs12354.11705.123B4	0	0	0	0	0	0	0	0
tpm.CD34.20cells.20differentiated.20to.20erythrocyte.20lineage.2c.20biol_.20rep1.CNhs13552.11931.125I5	0	0	0	0	0	0	0	2.1926
tpm.CD34.20cells.20differentiated.20to.20erythrocyte.20lineage.2c.20biol_.20rep2.CNhs13553.11932.125I6	0	0	0	0	0	0	0.261435	0.784306
tpm.CD34.2b.20Progenitors.2c.20donor1.CNhs13227.11545.120B6	0	2.64343	0	5.28685	2.64343	2.64343	5.28685	0
tpm.CD34.2b.20Progenitors.2c.20donor2.CNhs12205.11625.122B5	0	3.92356	0.560509	0.560509	0	0.560509	0	0.560509
tpm.CD34.2b.20stem.20cells.20..20adult.20bone.20marrow.20derived.2c.20donor1.2c.20tech_rep1.CNhs12588.12225.129F2	0	1.5803	0.526768	4.21415	0.263384	0.263384	1.31692	0.263384
tpm.CD34.2b.20stem.20cells.20..20adult.20bone.20marrow.20derived.2c.20donor1.2c.20tech_rep2.CNhs12553.12225.129F2	0	0.395537	1.18661	3.16429	0.593305	0	1.38438	0.395537
tpm.CD4.2b.20T.20Cells.2c.20donor1.CNhs10853.11225.116C1	0	0	0	0	0	0	0	0
tpm.CD4.2b.20T.20Cells.2c.20donor2.CNhs11955.11306.117C1	0	0	0	0	0	0	0	0
tpm.CD4.2b.20T.20Cells.2c.20donor3.CNhs11998.11382.118B5	0	0.205601	0	0	0	0	0	0.205601
tpm.CD4.2bCD25.2bCD45RA.2b.20naive.20regulatory.20T.20cells.20expanded.2c.20donor1.CNhs13203.11793.124C2	0	0	0	0	0	0	0	0.167186
tpm.CD4.2bCD25.2bCD45RA.2b.20naive.20regulatory.20T.20cells.20expanded.2c.20donor2.CNhs13918.11915.125G7	0	0	0	0	0	0	0	0
tpm.CD4.2bCD25.2bCD45RA.2b.20naive.20regulatory.20T.20cells.20expanded.2c.20donor3.CNhs13919.11919.125H2	0	0	0.185481	0	0	0	0	0
tpm.CD4.2bCD25.2bCD45RA.2b.20naive.20regulatory.20T.20cells.2c.20donor1.CNhs13238.11780.124A7	0	0	0	0	0	0	0	0
tpm.CD4.2bCD25.2bCD45RA.2b.20naive.20regulatory.20T.20cells.2c.20donor2.CNhs13235.11796.124C5	0.473448	0	0	0	0	0	0	0
tpm.CD4.2bCD25.2bCD45RA.2b.20naive.20regulatory.20T.20cells.2c.20donor3.CNhs13513.11907.125F8	0	0	0	0	0	0	0	0
tpm.CD4.2bCD25.2bCD45RA..20memory.20regulatory.20T.20cells.20expanded.2c.20donor1.CNhs13204.11794.124C3	0	0	0	0	0	0	0.334231	0
tpm.CD4.2bCD25.2bCD45RA..20memory.20regulatory.20T.20cells.20expanded.2c.20donor2.CNhs13811.11916.125G8	0	0	0	0	0	0	0.256183	0.896639
tpm.CD4.2bCD25.2bCD45RA..20memory.20regulatory.20T.20cells.20expanded.2c.20donor3.CNhs13812.11920.125H3	0	0	0	0	0	0	0.130059	0.780356
tpm.CD4.2bCD25.2bCD45RA..20memory.20regulatory.20T.20cells.2c.20donor1.CNhs13195.11782.124A9	0	0	0	0	0	0	0	0.294606
tpm.CD4.2bCD25.2bCD45RA..20memory.20regulatory.20T.20cells.2c.20donor2.CNhs13206.11797.124C6	0	0	0	0	0	0	0	0.221534
tpm.CD4.2bCD25.2bCD45RA..20memory.20regulatory.20T.20cells.2c.20donor3.CNhs13538.11908.125F9	0	0	0	0	0	0	0	0.541608
tpm.CD4.2bCD25.CD45RA.2b.20naive.20conventional.20T.20cells.20expanded.2c.20donor1.CNhs13202.11791.124B9	0	0	0	0	0	0	0.289803	0
tpm.CD4.2bCD25.CD45RA.2b.20naive.20conventional.20T.20cells.20expanded.2c.20donor2.CNhs13813.11913.125G5	0	0	0	0	0	0	0.164438	0.657752
tpm.CD4.2bCD25.CD45RA.2b.20naive.20conventional.20T.20cells.20expanded.2c.20donor3.CNhs13814.11917.125G9	0	0	0	0	0	0	0	0
tpm.CD4.2bCD25.CD45RA.2b.20naive.20conventional.20T.20cells.2c.20donor1.CNhs13223.11784.124B2	0	0	0	0	0	0	0	0
tpm.CD4.2bCD25.CD45RA.2b.20naive.20conventional.20T.20cells.2c.20donor2.CNhs13205.11795.124C4	0	0	0	0	0	0	0	0
tpm.CD4.2bCD25.CD45RA.2b.20naive.20conventional.20T.20cells.2c.20donor3.CNhs13512.11906.125F7	0	0	0	0	0	0	0	0
tpm.CD4.2bCD25.CD45RA..20memory.20conventional.20T.20cells.20expanded.2c.20donor1.CNhs13215.11792.124C1	0	0	0	0	0	0	0.113309	0
tpm.CD4.2bCD25.CD45RA..20memory.20conventional.20T.20cells.20expanded.2c.20donor2.CNhs13920.11914.125G6	0	0	0	0	0	0	0.313832	0.156916
tpm.CD4.2bCD25.CD45RA..20memory.20conventional.20T.20cells.20expanded.2c.20donor3.CNhs13921.11918.125H1	0	0	0	0	0	0	0	0.885244
tpm.CD4.2bCD25.CD45RA..20memory.20conventional.20T.20cells.2c.20donor1.CNhs13239.11786.124B4	0	0	0	0	0	0	0.38322	0
tpm.CD4.2bCD25.CD45RA..20memory.20conventional.20T.20cells.2c.20donor2.CNhs13237.11798.124C7	0	0	0	0	0	0	0.343627	0
tpm.CD4.2bCD25.CD45RA..20memory.20conventional.20T.20cells.2c.20donor3.CNhs13539.11909.125G1	0	0	0	0	0	0	0	0
tpm.CD8.2b.20T.20Cells.20.28pluriselect.29.2c.20donor090309.2c.20donation1.CNhs12176.12186.129A8	0	0	0	0	0	0	0	0
tpm.CD8.2b.20T.20Cells.20.28pluriselect.29.2c.20donor090309.2c.20donation2.CNhs12178.12191.129B4	0	0	0	0	0	0	0	0.651083
tpm.CD8.2b.20T.20Cells.20.28pluriselect.29.2c.20donor090309.2c.20donation3.CNhs12180.12196.129B9	0	0	0	0	0	0	0.950452	0
tpm.CD8.2b.20T.20Cells.20.28pluriselect.29.2c.20donor090325.2c.20donation1.CNhs12201.12148.128F6	0	0	0	0	0	0	0	0.150575
tpm.CD8.2b.20T.20Cells.20.28pluriselect.29.2c.20donor090325.2c.20donation2.CNhs12199.12171.128I2	0	0	0	0	0	0	0	0.127987
tpm.CD8.2b.20T.20Cells.20.28pluriselect.29.2c.20donor090612.2c.20donation1.CNhs12182.12201.129C5	0	0	0	0	0	0	0	0
tpm.CD8.2b.20T.20Cells.20.28pluriselect.29.2c.20donor090612.2c.20donation2.CNhs12184.12206.129D1	0	0	0	0	0	0	0	0
tpm.CD8.2b.20T.20Cells.20.28pluriselect.29.2c.20donor090612.2c.20donation3.CNhs12187.12211.129D6	0	0	0	0	0	0	0	0
tpm.CD8.2b.20T.20Cells.2c.20donor1.CNhs10854.11226.116C2	0	0.201607	0	0	0	0	0.201607	0
tpm.CD8.2b.20T.20Cells.2c.20donor2.CNhs11956.11307.117C2	0	0.53488	0	0	0	0	0	0.53488
tpm.CD8.2b.20T.20Cells.2c.20donor3.CNhs11999.11383.118B6	0	0	0	0	0	0	0.289649	0.289649
tpm.COBL.a.20rinderpest.20infection.2c.2000hr.2c.20biol_rep1.CNhs14419.13553.145I7	0	0	1.40122	5.60488	0	0	0.280244	1.96171
tpm.COBL.a.20rinderpest.20infection.2c.2000hr.2c.20biol_rep2.CNhs14420.13554.145I8	0	0	3.74874	4.68593	0	0	0.312395	1.56198
tpm.COBL.a.20rinderpest.20infection.2c.2000hr.2c.20biol_rep3.CNhs14421.13555.145I9	0	0	3.17422	7.40652	0	0	1.05807	2.82153
tpm.COBL.a.20rinderpest.20infection.2c.2006hr.2c.20biol_rep1.CNhs14422.13556.146A1	0	0	1.04908	7.34355	0	0	1.39877	1.74846
tpm.COBL.a.20rinderpest.20infection.2c.2006hr.2c.20biol_rep2.CNhs14423.13557.146A2	0	0.616814	1.23363	4.62611	0	0	1.54204	2.46726
tpm.COBL.a.20rinderpest.20infection.2c.2006hr.2c.20biol_rep3.CNhs14424.13558.146A3	0	0	1.73244	5.19731	0	0	0.577479	2.30991
tpm.COBL.a.20rinderpest.20infection.2c.2012hr.2c.20biol_rep1.CNhs14425.13559.146A4	0	0	1.3083	8.37311	0	0	0	2.87826
tpm.COBL.a.20rinderpest.20infection.2c.2012hr.2c.20biol_rep2.CNhs14426.13560.146A5	0	0	3.21606	4.50249	0	0	0.643212	4.18088
tpm.COBL.a.20rinderpest.20infection.2c.2012hr.2c.20biol_rep3.CNhs14427.13561.146A6	0	0.284968	1.42484	7.40917	0	0	0.284968	1.70981
tpm.COBL.a.20rinderpest.20infection.2c.2024hr.2c.20biol_rep1.CNhs14428.13562.146A7	0	0	1.69281	5.41699	0	0	0.338562	3.72418
tpm.COBL.a.20rinderpest.20infection.2c.2024hr.2c.20biol_rep2.CNhs14429.13563.146A8	0	0	3.44643	7.23751	0	0	1.03393	1.37857
tpm.COBL.a.20rinderpest.20infection.2c.2024hr.2c.20biol_rep3.CNhs14430.13564.146A9	0	0	1.51162	6.34879	0	0	0	2.41859
tpm.COBL.a.20rinderpest.20infection.2c.2048hr.2c.20biol_rep1.CNhs14431.13565.146B1	0	0.621971	1.86591	5.59774	0	0	0	3.10986
tpm.COBL.a.20rinderpest.20infection.2c.2048hr.2c.20biol_rep2.CNhs14432.13566.146B2	0	0	5.52238	4.29518	0	0	2.45439	4.29518
tpm.COBL.a.20rinderpest.20infection.2c.2048hr.2c.20biol_rep3.CNhs14434.13567.146B3	0	0	0	9.15153	0	0	2.28788	1.14394
tpm.COBL.a.20rinderpest.28.C.29.20infection.2c.2006hr.2c.20biol_rep1.CNhs14435.13568.146B4	0	0	3.48282	4.35353	0	0	0.870706	3.04747
tpm.COBL.a.20rinderpest.28.C.29.20infection.2c.2006hr.2c.20biol_rep2.CNhs14436.13569.146B5	0	0	2.80316	5.25592	0	0	0.350395	2.80316
tpm.COBL.a.20rinderpest.28.C.29.20infection.2c.2006hr.2c.20biol_rep3.CNhs14437.13570.146B6	0	0	0.934491	11.2139	0	0	0.934491	3.11497
tpm.COBL.a.20rinderpest.28.C.29.20infection.2c.2012hr.2c.20biol_rep1.CNhs14438.13571.146B7	0	0	1.36824	5.13089	0	0	0	2.05236
tpm.COBL.a.20rinderpest.28.C.29.20infection.2c.2012hr.2c.20biol_rep2.CNhs14439.13572.146B8	0	0	3.10291	7.58488	0	0	0.689535	4.13721
tpm.COBL.a.20rinderpest.28.C.29.20infection.2c.2012hr.2c.20biol_rep3.CNhs14440.13573.146B9	0	0	1.52702	6.48982	0	0	1.14526	1.90877
tpm.COBL.a.20rinderpest.28.C.29.20infection.2c.2024hr.2c.20biol_rep1.CNhs14441.13574.146C1	0	0	3.59162	8.08115	0	0	0.897906	2.24476
tpm.COBL.a.20rinderpest.28.C.29.20infection.2c.2024hr.2c.20biol_rep2.CNhs14442.13575.146C2	0	0	1.92855	5.78566	0	0	0	2.41069
tpm.COBL.a.20rinderpest.28.C.29.20infection.2c.2024hr.2c.20biol_rep3.CNhs14443.13576.146C3	0	0	6.92178	6.92178	0	0	2.96648	1.97765
tpm.COBL.a.20rinderpest.28.C.29.20infection.2c.2048hr.2c.20biol_rep1.CNhs14444.13577.146C4	0	0	6.9662	7.74022	0	0.774022	0	3.09609
tpm.COBL.a.20rinderpest.28.C.29.20infection.2c.2048hr.2c.20biol_rep2.CNhs14445.13578.146C5	0	0.663765	6.63765	7.30141	0	0.663765	0.663765	0
tpm.COBL.a.20rinderpest.28.C.29.20infection.2c.2048hr.2c.20biol_rep3.CNhs14446.13579.146C6	0	0	3.57854	10.7356	0	0	0.894635	3.57854
tpm.Cardiac.20Myocyte.2c.20donor1.CNhs12341.11525.119I4	0	0	0	0	0	0	0	0
tpm.Cardiac.20Myocyte.2c.20donor2.CNhs12350.11605.120I3	0	1.3414	0	0	0	0	0	0
tpm.Cardiac.20Myocyte.2c.20donor3.CNhs12571.11686.122I3	0	0.255725	0	0	0	0	0.127863	0
tpm.Chondrocyte.20..20de.20diff.2c.20donor1.CNhs11923.11261.116G1	0	0.361439	0	8.3131	0	0	0	0
tpm.Chondrocyte.20..20de.20diff.2c.20donor2.CNhs11372.11338.117F6	0	0	0.501338	10.5281	0	0	0	0
tpm.Chondrocyte.20..20de.20diff.2c.20donor3.CNhs12020.11410.118E6	0	0	0.43454	9.55987	0	0	0.144847	0
tpm.Chondrocyte.20..20re.20diff.2c.20donor2.CNhs11373.11339.117F7	0	0	0.795286	20.6774	0	0	0	0
tpm.Chondrocyte.20..20re.20diff.2c.20donor3.CNhs12021.11411.118E7	0	0	5.35298	11.1926	0	0	0	0.486635
tpm.Ciliary.20Epithelial.20Cells.2c.20donor1.CNhs10871.11242.116D9	0	0.0945348	0	0	0	0	0	0
tpm.Ciliary.20Epithelial.20Cells.2c.20donor2.CNhs11966.11323.117D9	0	0	0	0	0	0	0	0
tpm.Ciliary.20Epithelial.20Cells.2c.20donor3.CNhs12009.11399.118D4	0	0.0878348	0	0.0878348	0	0	0.17567	0.0878348
tpm.Clontech.20Human.20Universal.20Reference.20Total.20RNA.2c.20pool1.CNhs10608.10000.101A1	0	8.90658	0.523916	9.56147	0.785874	1.30979	11.0022	5.50112
tpm.Corneal.20Epithelial.20Cells.2c.20donor1.CNhs11336.11526.119I5	0	0	0	0	0	0	0	0
tpm.Corneal.20Epithelial.20Cells.2c.20donor2.CNhs12094.11606.120I4	0	0	0	0	0	0	0	0
tpm.Corneal.20Epithelial.20Cells.2c.20donor3.CNhs12123.11687.122I4	0	0	0	0	0	0	0	0
tpm.Dendritic.20Cells.20..20monocyte.20immature.20derived.2c.20donor1.2c.20tech_rep1.CNhs10855.11227.116C3	0	0	0	0	0	0	0	0
tpm.Dendritic.20Cells.20..20monocyte.20immature.20derived.2c.20donor1.2c.20tech_rep2.CNhs11062.11227.116C3	0	0.17413	0	0	0	0	0.17413	0.17413
tpm.Dendritic.20Cells.20..20monocyte.20immature.20derived.2c.20donor2.CNhs12195.11308.117C3	0	0	0	0	0	0	0	0
tpm.Dendritic.20Cells.20..20monocyte.20immature.20derived.2c.20donor3.CNhs12000.11384.118B7	0	0	0	0	0	0	0.132958	0
tpm.Dendritic.20Cells.20..20plasmacytoid.2c.20donor1.CNhs10857.11228.116C4	0	0.715472	0	0.238491	0	0	0	0.476981
tpm.Dendritic.20Cells.20..20plasmacytoid.2c.20donor2.CNhs12196.11309.117C4	0	0	0	0	0	0	0	0.571995
tpm.Dendritic.20Cells.20..20plasmacytoid.2c.20donor3.CNhs12200.11385.118B8	0	0	0	0	0	0	0	0
tpm.Endothelial.20Cells.20..20Aortic.2c.20donor0.CNhs10837.11207.116A1	0	1.39134	0	1.19257	0	0.198762	0.198762	0.397525
tpm.Endothelial.20Cells.20..20Aortic.2c.20donor1.CNhs12495.11263.116G3	0	2.5807	0	0	0	0.860235	3.44094	1.72047
tpm.Endothelial.20Cells.20..20Aortic.2c.20donor2.CNhs11375.11340.117F8	0	1.38856	0	1.04142	0	1.38856	8.33137	0.694281
tpm.Endothelial.20Cells.20..20Aortic.2c.20donor3.CNhs12022.11412.118E8	0	2.26123	0	0.565308	0	0	0	0
tpm.Endothelial.20Cells.20..20Artery.2c.20donor1.CNhs12496.11264.116G4	0	3.77549	0	0	0	0	1.2585	0.838999
tpm.Endothelial.20Cells.20..20Artery.2c.20donor2.CNhs11977.11341.117F9	0	4.40189	0	3.30142	0	1.65071	8.52866	4.12677
tpm.Endothelial.20Cells.20..20Artery.2c.20donor3.CNhs12023.11413.118E9	0	1.25397	0.208995	3.13492	0	1.04497	5.22487	0.83598
tpm.Endothelial.20Cells.20..20Lymphatic.2c.20donor1.CNhs10865.11236.116D3	0	1.03367	1.03367	5.42675	0	0.516834	40.5714	48.5824
tpm.Endothelial.20Cells.20..20Lymphatic.2c.20donor2.CNhs11901.11317.117D3	0	0.711533	0.711533	10.3172	0	0.355766	28.8171	41.2689
tpm.Endothelial.20Cells.20..20Lymphatic.2c.20donor3.CNhs11906.11393.118C7	0	1.00416	1.33888	11.3805	0	0.669441	38.8276	36.1498
tpm.Endothelial.20Cells.20..20Microvascular.2c.20donor1.CNhs11925.11265.116G5	0	2.01415	0.402829	8.86224	0	0.402829	16.1132	22.5584
tpm.Endothelial.20Cells.20..20Microvascular.2c.20donor2.CNhs11376.11342.117G1	0	7.60272	0.760272	9.12327	0	0	28.8903	34.9725
tpm.Endothelial.20Cells.20..20Microvascular.2c.20donor3.CNhs12024.11414.118F1	0	3.17281	0.244062	6.34561	0	0.244062	20.2572	12.2031
tpm.Endothelial.20Cells.20..20Thoracic.2c.20donor1.CNhs11926.11266.116G6	0	2.20598	1.47065	7.35326	0	0	17.6478	17.2802
tpm.Endothelial.20Cells.20..20Thoracic.2c.20donor2.CNhs11978.11343.117G2	0	8.10142	0	3.24057	0	0	17.8231	36.4564
tpm.Endothelial.20Cells.20..20Umbilical.20vein.2c.20donor1.CNhs10872.11243.116E1	0	13.9308	0.892997	12.0555	0	0	26.7899	32.8623
tpm.Endothelial.20Cells.20..20Umbilical.20vein.2c.20donor2.CNhs11967.11324.117E1	0	6.51135	0.898117	8.30759	0	0.449059	26.4945	24.0246
tpm.Endothelial.20Cells.20..20Umbilical.20vein.2c.20donor3.CNhs12010.11400.118D5	0	8.7837	1.57656	7.8828	0	0	18.9187	24.2115
tpm.Endothelial.20Cells.20..20Vein.2c.20donor1.CNhs12497.11267.116G7	0	7.66583	0	13.7985	0	0	4.5995	30.6633
tpm.Endothelial.20Cells.20..20Vein.2c.20donor2.CNhs11377.11344.117G3	0	9.49266	0.949266	9.49266	0	0	20.8838	23.7316
tpm.Endothelial.20Cells.20..20Vein.2c.20donor3.CNhs12026.11416.118F3	0.183202	5.86246	0.183202	11.3585	0	0	10.0761	26.0146
tpm.Eosinophils.2c.20donor1.CNhs12547.12244.129H3	0	0	0	0	0	0	0	0
tpm.Eosinophils.2c.20donor2.CNhs12548.12245.129H4	0	3.95341	0	0	0	0	0	0
tpm.Eosinophils.2c.20donor3.CNhs12549.12246.129H5	0	15.5112	0	0	0	0	0	0
tpm.Esophageal.20Epithelial.20Cells.2c.20donor1.CNhs11323.11507.119G4	0	0.436094	0	0	0	0	0	0.436094
tpm.Esophageal.20Epithelial.20Cells.2c.20donor2.CNhs12083.11587.120G3	0	0	0	0	0	0	0	0
tpm.Esophageal.20Epithelial.20Cells.2c.20donor3.CNhs12622.11668.122G3	0	0	0	0	0	0	0	0
tpm.Ewing.27s.20sarcoma.20cell.20line.3aHs.20863.2eT.CNhs11836.10705.109H3	0	0	0.993944	5.96366	0	0	0.993944	0.993944
tpm.Fibroblast.20..20Aortic.20Adventitial.20donor2.20.28cytoplasmic.20fraction.29.CNhs14558.14331.155F2	0	1.22956	0	0	0	1.47547	19.1811	8.11507
tpm.Fibroblast.20..20Aortic.20Adventitial.20donor3.20.28cytoplasmic.20fraction.29.CNhs14559.14310.155C8	0	0.333683	0	0	0.166842	0.500525	6.17314	2.33578
tpm.Fibroblast.20..20Aortic.20Adventitial.2c.20donor1.CNhs10874.11245.116E3	0	0.253261	0	0	0	0	1.6462	0.886414
tpm.Fibroblast.20..20Aortic.20Adventitial.2c.20donor2.20.28nuclear.20fraction.29.CNhs12581.14332.155F3	0	0.397228	0.132409	0	0	1.19168	8.6066	2.38337
tpm.Fibroblast.20..20Aortic.20Adventitial.2c.20donor2.CNhs11968.11326.117E3	0	1.15367	0	0	0.144208	2.30733	12.2577	4.47046
tpm.Fibroblast.20..20Aortic.20Adventitial.2c.20donor3.20.28nuclear.20fraction.29.CNhs12400.14311.155C9	0	0.286837	0	0	0	0	3.1552	0.86051
tpm.Fibroblast.20..20Aortic.20Adventitial.2c.20donor3.CNhs12011.11401.118D6	0	2.48268	0	0	0	1.06401	5.67469	3.54668
tpm.Fibroblast.20..20Cardiac.2c.20donor1.CNhs12498.11268.116G8	0	0	0	0	0	0	1.12136	0.560678
tpm.Fibroblast.20..20Cardiac.2c.20donor2.CNhs11378.11345.117G4	0	0	0	0	0	0	1.06749	0
tpm.Fibroblast.20..20Cardiac.2c.20donor3.CNhs12027.11417.118F4	0	0	0	0	0	0	0.493335	0
tpm.Fibroblast.20..20Cardiac.2c.20donor4.CNhs11909.11452.119A3	0	0	0	0	0	0	0	0
tpm.Fibroblast.20..20Cardiac.2c.20donor5.CNhs12057.11456.119A7	0	0	0	0	0	0	0.134711	0
tpm.Fibroblast.20..20Cardiac.2c.20donor6.CNhs12061.11460.119B2	0	0	0	0	0	0	0	0.163462
tpm.Fibroblast.20..20Choroid.20Plexus.2c.20donor1.CNhs11319.11492.119E7	0	0	0	0	0	0	0.151357	0
tpm.Fibroblast.20..20Choroid.20Plexus.2c.20donor2.CNhs12344.11572.120E6	0	0	0	0	0	0	0	0
tpm.Fibroblast.20..20Choroid.20Plexus.2c.20donor3.CNhs12620.11653.122E6	0	0	0	0	0	0	0	0
tpm.Fibroblast.20..20Conjunctival.2c.20donor1.CNhs11339.11531.120A1	0	0	0	0	0	0	0	0.234321
tpm.Fibroblast.20..20Conjunctival.2c.20donor3.CNhs12734.11692.122I9	0	0	0	0	0	0	0	0
tpm.Fibroblast.20..20Dermal.2c.20donor1.CNhs12499.11269.116G9	0	0	0	0	0	0	0	0
tpm.Fibroblast.20..20Dermal.2c.20donor2.CNhs11379.11346.117G5	0	0	0	0	0	1.71142	1.71142	3.42283
tpm.Fibroblast.20..20Dermal.2c.20donor3.CNhs12028.11418.118F5	0	0.149449	0.448346	5.08126	1.64394	1.64394	22.7162	20.4745
tpm.Fibroblast.20..20Dermal.2c.20donor4.CNhs12052.11450.119A1	0	0	0.352303	3.0533	6.34146	4.81481	39.2231	10.5691
tpm.Fibroblast.20..20Dermal.2c.20donor5.CNhs12055.11454.119A5	0	0.161873	0.161873	2.58997	5.9893	8.41739	40.792	15.0542
tpm.Fibroblast.20..20Dermal.2c.20donor6.CNhs12059.11458.119A9	0	0.140451	0.421352	2.24721	5.19668	9.4102	44.9443	15.7305
tpm.Fibroblast.20..20Gingival.2c.20donor1.CNhs10866.11237.116D4	0	0	0	0	0	0	0	0
tpm.Fibroblast.20..20Gingival.2c.20donor10.20.28periodontitis.29.CNhs14135.11928.125I2	0	0	0	0	0	0	0	0
tpm.Fibroblast.20..20Gingival.2c.20donor2.CNhs11961.11318.117D4	0	0	0	0	0	0	0	0
tpm.Fibroblast.20..20Gingival.2c.20donor3.CNhs12006.11394.118C8	0	0	0	0	0	0	0	0
tpm.Fibroblast.20..20Gingival.2c.20donor4.20.28GFH2.29.CNhs10848.11222.116B7	0	0	0	0	0	0	0	0
tpm.Fibroblast.20..20Gingival.2c.20donor5.20.28GFH3.29.CNhs11952.11303.117B7	0	0	0	0	0	0	0	0
tpm.Fibroblast.20..20Gingival.2c.20donor6.20.28aggressive.20periodontitis.29.CNhs14128.11921.125H4	0	1.25238	0.417459	3.33967	0	0	0	0
tpm.Fibroblast.20..20Gingival.2c.20donor6.20.28control.29.CNhs14129.11922.125H5	0	0	0	0	0	0	0	0
tpm.Fibroblast.20..20Gingival.2c.20donor7.20.28aggressive.20periodontitis.29.CNhs14130.11923.125H6	0	0	0	0	0	0	0	0
tpm.Fibroblast.20..20Gingival.2c.20donor7.20.28control.29.CNhs14131.11924.125H7	0	0	0	0	0	0	0	0
tpm.Fibroblast.20..20Gingival.2c.20donor8.20.28chronic.20periodontitis.29.CNhs14132.11925.125H8	0	0	0	0	0	0	0	0
tpm.Fibroblast.20..20Gingival.2c.20donor8.20.28control.29.CNhs14133.11926.125H9	0	0	0	0	0	0	0	0
tpm.Fibroblast.20..20Gingival.2c.20donor9.20.28control.29.CNhs14134.11927.125I1	0	0	0	0	0	0	0	0
tpm.Fibroblast.20..20Lung.2c.20donor1.CNhs12500.11270.116H1	0	9.47639	4.7382	11.8455	14.2146	87.6566	116.086	23.691
tpm.Fibroblast.20..20Lung.2c.20donor2.CNhs11380.11347.117G6	0	20.7759	1.59815	4.79444	1.59815	39.9537	65.524	17.5796
tpm.Fibroblast.20..20Lung.2c.20donor3.CNhs12029.11419.118F6	0.238367	15.4939	0.715102	6.19755	6.43592	43.3829	107.742	20.0229
tpm.Fibroblast.20..20Lymphatic.2c.20donor1.CNhs11322.11506.119G3	0	0.910161	0.910161	14.5626	4.55081	9.10161	60.0706	20.9337
tpm.Fibroblast.20..20Lymphatic.2c.20donor2.CNhs12082.11586.120G2	0	16.6334	2.37619	0	4.75239	9.50478	45.1477	14.2572
tpm.Fibroblast.20..20Lymphatic.2c.20donor3.CNhs12118.11667.122G2	0	3.59309	1.43724	6.46756	10.7793	5.03033	74.0177	18.6841
tpm.Fibroblast.20..20Mammary.2c.20donor1.CNhs11348.11540.120B1	0	1.40016	0.35004	6.65075	0.700079	1.05012	19.6022	6.30071
tpm.Fibroblast.20..20Mammary.2c.20donor2.CNhs12103.11620.122A9	0	0	0	0	0	0	23.5399	8.82745
tpm.Fibroblast.20..20Mammary.2c.20donor3.CNhs12128.11701.123A9	0	0	8.59331	8.59331	8.59331	0	8.59331	8.59331
tpm.Fibroblast.20..20Periodontal.20Ligament.2c.20donor1.CNhs10867.11238.116D5	0	0	0	0	0	0	0	0
tpm.Fibroblast.20..20Periodontal.20Ligament.2c.20donor2.CNhs11962.11319.117D5	0	0	0	0	0	0	0	0
tpm.Fibroblast.20..20Periodontal.20Ligament.2c.20donor3.CNhs11907.11395.118C9	0	0	0	0	0	0	0	0
tpm.Fibroblast.20..20Periodontal.20Ligament.2c.20donor4.20.28PL29.29.CNhs12493.11223.116B8	0	0	0	0	0	0	0	0
tpm.Fibroblast.20..20Periodontal.20Ligament.2c.20donor5.20.28PL30.29.CNhs11953.11304.117B8	0	0	0	0	0	0	0	0
tpm.Fibroblast.20..20Periodontal.20Ligament.2c.20donor6.20.28PLH3.29.CNhs11996.11380.118B3	0	0	0	0	0	0	0	0
tpm.Fibroblast.20..20Pulmonary.20Artery.2c.20donor1.CNhs10878.11250.116E8	0	1.92835	0	0	0	0.567161	1.81491	0.680593
tpm.Fibroblast.20..20Villous.20Mesenchymal.2c.20donor1.CNhs11343.11535.120A5	0	2.07302	0	10.7797	15.1331	1.03651	1.45112	3.52414
tpm.Fibroblast.20..20Villous.20Mesenchymal.2c.20donor2.CNhs12099.11615.122A4	0	0	0	0	0	0	8.16539	2.04135
tpm.Fibroblast.20..20Villous.20Mesenchymal.2c.20donor3.CNhs12920.11696.123A4	0	0.521833	0	0.521833	0	0.521833	3.65283	3.65283
tpm.Fibroblast.20..20skin.20dystrophia.20myotonica.2c.20donor1.20.28nuclear.20fraction.29.CNhs12405.14329.155E9	0	0.17939	0.358779	2.15268	0	0.17939	2.87023	1.97329
tpm.Fibroblast.20..20skin.20dystrophia.20myotonica.2c.20donor1.CNhs11353.11556.120C8	0	0.213557	0.427115	4.69826	0	0	2.34913	2.9898
tpm.Fibroblast.20..20skin.20dystrophia.20myotonica.2c.20donor2.CNhs11354.11557.120C9	0	0.211932	0.847728	4.6625	0	0	2.75511	1.27159
tpm.Fibroblast.20..20skin.20dystrophia.20myotonica.2c.20donor3.20.28nuclear.20fraction.29.CNhs12399.14308.155C6	0	0	0	2.40073	0	0	18.0055	5.70173
tpm.Fibroblast.20..20skin.20dystrophia.20myotonica.2c.20donor3.CNhs11913.11560.120D3	0	0	0.618315	7.62589	0	0.206105	13.1907	8.0381
tpm.Fibroblast.20..20skin.20normal.2c.20donor1.20.28nuclear.20fraction.29.CNhs12403.14323.155E3	0	0.515281	0.257641	1.54584	0	0	4.12225	0.772922
tpm.Fibroblast.20..20skin.20normal.2c.20donor1.CNhs11351.11553.120C5	0	0.186117	0.930584	2.79175	0	0	3.90845	4.4668
tpm.Fibroblast.20..20skin.20normal.2c.20donor2.20.28nuclear.20fraction.29.CNhs12582.14302.155B9	0	0	0.506329	2.02532	4.72574	1.51899	41.3502	11.1392
tpm.Fibroblast.20..20skin.20normal.2c.20donor2.CNhs11914.11561.120D4	0	0	0.876933	3.50773	5.55391	1.94874	36.6363	12.6668
tpm.Fibroblast.20..20skin.20spinal.20muscular.20atrophy.2c.20donor1.20.28nuclear.20fraction.29.CNhs12404.14326.155E6	0	0.504868	0.757301	2.2719	0	0	6.81571	3.02921
tpm.Fibroblast.20..20skin.20spinal.20muscular.20atrophy.2c.20donor1.CNhs11074.11555.120C7	0	0.1841	1.2887	7.54809	0	0.0920499	5.89119	7.54809
tpm.Fibroblast.20..20skin.20spinal.20muscular.20atrophy.2c.20donor2.CNhs11911.11558.120D1	0	0	0	0	0	0	0	0
tpm.Fibroblast.20..20skin.20spinal.20muscular.20atrophy.2c.20donor3.20.28nuclear.20fraction.29.CNhs12398.14305.155C3	0	0	1.06503	2.48507	0	0	4.97013	1.42004
tpm.Fibroblast.20..20skin.20spinal.20muscular.20atrophy.2c.20donor3.CNhs11912.11559.120D2	0	0	0.403008	5.74287	0	0	5.13836	4.13084
tpm.Fibroblast.20..20skin.20walker.20warburg.2c.20donor1.CNhs11352.11554.120C6	0	0	0.339121	2.03473	0	0	0	0.169561
tpm.Fibroblast.20..20skin.2c.20normal.20donor1.20.28cytoplasmic.20fraction.29.CNhs14560.14322.155E2	0	0	0	3.4622	0	0	3.89498	3.24582
tpm.Fibroblast.20..20skin.2c.20normal.20donor2.20.28cytoplasmic.20fraction.29.CNhs14561.14301.155B8	0	0	0	0	0	0	17.5034	52.5103
tpm.Fingernail.20.28including.20nail.20plate.2c.20eponychium.20and.20hyponychium.29.2c.20donor2.CNhs13445.10301.104H4	0	0	2.48958	2.48958	0	0	0.829859	2.48958
tpm.Gingival.20epithelial.20cells.2c.20donor1.20.28GEA11.29.CNhs11061.11221.116B6	0	0	0	0	0	0	0	0
tpm.Gingival.20epithelial.20cells.2c.20donor2.20.28GEA14.29.CNhs11896.11302.117B6	0	0	0	0	0	0	0.272746	0
tpm.Gingival.20epithelial.20cells.2c.20donor3.20.28GEA15.29.CNhs11903.11379.118B2	0	0	0	0	0	0	0	0
tpm.H1.20embryonic.20stem.20cells.20differentiation.20to.20CD34.2b.20HSC.2c.20day00.2c.20biol_rep1.CNhs14067.13523.145F4	0	0	0	0.666534	2.66613	0	13.9972	0
tpm.H1.20embryonic.20stem.20cells.20differentiation.20to.20CD34.2b.20HSC.2c.20day00.2c.20biol_rep2.CNhs14068.13524.145F5	0	0	0	0	2.59656	0.519311	6.23174	0
tpm.H1.20embryonic.20stem.20cells.20differentiation.20to.20CD34.2b.20HSC.2c.20day00.2c.20biol_rep3.CNhs13964.13525.145F6	0	0	0	0	0	0	0.163804	0
tpm.H1.20embryonic.20stem.20cells.20differentiation.20to.20CD34.2b.20HSC.2c.20day03.2c.20biol_rep1.CNhs13965.13526.145F7	0	0	0	0	0	0.175112	0.175112	0
tpm.H1.20embryonic.20stem.20cells.20differentiation.20to.20CD34.2b.20HSC.2c.20day03.2c.20biol_rep2.CNhs13966.13527.145F8	0.179099	0	0	0.179099	0.895497	0.358199	0.537298	0.179099
tpm.H1.20embryonic.20stem.20cells.20differentiation.20to.20CD34.2b.20HSC.2c.20day03.2c.20biol_rep3.CNhs13968.13528.145F9	0	0	0	0	0.55756	0	0.13939	0.27878
tpm.H1.20embryonic.20stem.20cells.20differentiation.20to.20CD34.2b.20HSC.2c.20day09.2c.20biol_rep1.CNhs13969.13529.145G1	0	0.184269	0	0	0	0	0	0
tpm.H1.20embryonic.20stem.20cells.20differentiation.20to.20CD34.2b.20HSC.2c.20day09.2c.20biol_rep2.CNhs13970.13530.145G2	0	0	0	0	0.995433	0.497716	1.24429	0.746575
tpm.H1.20embryonic.20stem.20cells.20differentiation.20to.20CD34.2b.20HSC.2c.20day09.2c.20biol_rep3.CNhs13971.13531.145G3	0	0	0	0	0	0	0	0.298405
tpm.H9.20Embryoid.20body.20cells.2c.20melanocytic.20induction.2c.20day00.2c.20biol_rep1.20.28H9EB.1.20d0.29.CNhs12822.12627.134E8	0	0.348582	0	0	1.04575	1.16194	5.6935	0.58097
tpm.H9.20Embryoid.20body.20cells.2c.20melanocytic.20induction.2c.20day00.2c.20biol_rep2.20.28H9EB.2.20d0.29.CNhs12825.12725.135G7	0	0.103661	0	0	0.207322	0.310983	0.932949	0.414644
tpm.H9.20Embryoid.20body.20cells.2c.20melanocytic.20induction.2c.20day00.2c.20biol_rep3.20.28H9EB.3.20d0.29.CNhs12908.12823.136I6	0	0.252321	0	0.504642	0.756963	0.252321	1.00928	0.504642
tpm.H9.20Embryoid.20body.20cells.2c.20melanocytic.20induction.2c.20day01.2c.20biol_rep1.20.28H9EB.1.20d1.29.CNhs12823.12628.134E9	0.110523	0.110523	0	0.33157	1.8789	0.66314	4.42093	0.552616
tpm.H9.20Embryoid.20body.20cells.2c.20melanocytic.20induction.2c.20day01.2c.20biol_rep2.20.28H9EB.2.20d1.29.CNhs12826.12726.135G8	0.121308	0	0	0	0.485233	0.242616	1.33439	0.485233
tpm.H9.20Embryoid.20body.20cells.2c.20melanocytic.20induction.2c.20day01.2c.20biol_rep3.20.28H9EB.3.20d1.29.CNhs12909.12824.136I7	0	0.414735	0	0	0	0.414735	2.90314	1.03684
tpm.H9.20Embryoid.20body.20cells.2c.20melanocytic.20induction.2c.20day03.2c.20biol_rep1.20.28H9EB.1.20d3.29.CNhs12895.12629.134F1	0	0.224149	0	0.224149	0.224149	0.224149	2.46564	0.224149
tpm.H9.20Embryoid.20body.20cells.2c.20melanocytic.20induction.2c.20day03.2c.20biol_rep2.20.28H9EB.2.20d3.29.CNhs12827.12727.135G9	0.238124	0.119062	0	0.238124	0.595311	0.119062	0.595311	0.119062
tpm.H9.20Embryoid.20body.20cells.2c.20melanocytic.20induction.2c.20day03.2c.20biol_rep3.20.28H9EB.3.20d3.29.CNhs12910.12825.136I8	0.439969	0	0	0	0.439969	1.31991	1.75988	0.439969
tpm.H9.20Embryoid.20body.20cells.2c.20melanocytic.20induction.2c.20day06.2c.20biol_rep1.20.28H9EB.1.20d6.29.CNhs12896.12630.134F2	0.551356	0	0	0.275678	4.41085	0.551356	1.10271	1.37839
tpm.H9.20Embryoid.20body.20cells.2c.20melanocytic.20induction.2c.20day06.2c.20biol_rep2.20.28H9EB.2.20d6.29.CNhs12828.12728.135H1	2.66908	0.561913	0	0.561913	11.8002	0.421434	2.24765	1.2643
tpm.H9.20Embryoid.20body.20cells.2c.20melanocytic.20induction.2c.20day06.2c.20biol_rep3.20.28H9EB.3.20d6.29.CNhs12911.12826.136I9	1.55979	0.668482	0	0.891309	12.4783	0	10.4729	1.11414
tpm.H9.20Embryoid.20body.20cells.2c.20melanocytic.20induction.2c.20day09.2c.20biol_rep1.20.28H9EB.1.20d9.29.CNhs12897.12631.134F3	4.07028	0.581468	0	0	24.6155	0.193823	2.71352	2.90734
tpm.H9.20Embryoid.20body.20cells.2c.20melanocytic.20induction.2c.20day09.2c.20biol_rep2.20.28H9EB.2.20d9.29.CNhs12829.12729.135H2	2.74911	0.723451	0.14469	0.57876	8.39203	0.14469	2.45973	1.4469
tpm.H9.20Embryoid.20body.20cells.2c.20melanocytic.20induction.2c.20day09.2c.20biol_rep3.20.28H9EB.3.20d9.29.CNhs12951.12827.137A1	18.2692	1.13738	0	1.63499	46.2062	0.497605	10.663	10.663
tpm.H9.20Embryoid.20body.20cells.2c.20melanocytic.20induction.2c.20day12.2c.20biol_rep1.20.28H9EB.1.20d12.29.CNhs12948.12632.134F4	1.88735	0.410293	0	0.820586	12.4729	0.410293	5.99028	2.46176
tpm.H9.20Embryoid.20body.20cells.2c.20melanocytic.20induction.2c.20day12.2c.20biol_rep1.20.28H9EB.1.20d12.29.CNhs12994.12632.134F4	1.30541	0.145046	0	1.16037	11.7487	0.435138	6.38203	1.74055
tpm.H9.20Embryoid.20body.20cells.2c.20melanocytic.20induction.2c.20day12.2c.20biol_rep2.20.28H9EB.2.20d12.29.CNhs12830.12730.135H3	3.82275	0.392077	0	0.588116	17.4474	0	4.01879	1.47029
tpm.H9.20Embryoid.20body.20cells.2c.20melanocytic.20induction.2c.20day12.2c.20biol_rep3.20.28H9EB.3.20d12.29.CNhs12949.12828.137A2	12.6727	1.33028	0.14003	2.66057	38.5782	0.630134	19.1841	9.73207
tpm.H9.20Embryoid.20body.20cells.2c.20melanocytic.20induction.2c.20day12.2c.20biol_rep3.20.28H9EB.3.20d12.29.CNhs12995.12828.137A2	9.42423	1.06689	0	1.60034	41.0754	0.355631	15.8256	8.89078
tpm.H9.20Embryoid.20body.20cells.2c.20melanocytic.20induction.2c.20day15.2c.20biol_rep1.20.28H9EB.1.20d15.29.CNhs12898.12633.134F5	3.54959	0.788799	0	0.985999	33.7212	0.394399	8.08519	5.52159
tpm.H9.20Embryoid.20body.20cells.2c.20melanocytic.20induction.2c.20day15.2c.20biol_rep2.20.28H9EB.2.20d15.29.CNhs12831.12731.135H4	2.7652	0.425415	0.106354	2.02072	25.844	0.531769	10.9544	3.72238
tpm.H9.20Embryoid.20body.20cells.2c.20melanocytic.20induction.2c.20day15.2c.20biol_rep3.20.28H9EB.3.20d15.29.CNhs12912.12829.137A3	14.0111	1.59217	0.318434	3.82121	50.1534	0.159217	27.863	10.1899
tpm.H9.20Embryoid.20body.20cells.2c.20melanocytic.20induction.2c.20day18.2c.20biol_rep1.20.28H9EB.1.20d18.29.CNhs12899.12634.134F6	1.66192	0.474834	0	0.237417	11.1586	0.237417	5.93543	1.89934
tpm.H9.20Embryoid.20body.20cells.2c.20melanocytic.20induction.2c.20day18.2c.20biol_rep2.20.28H9EB.2.20d18.29.CNhs12832.12732.135H5	1.23167	1.0264	0.205279	1.53959	9.54548	0.410558	11.2904	1.95015
tpm.H9.20Embryoid.20body.20cells.2c.20melanocytic.20induction.2c.20day18.2c.20biol_rep3.20.28H9EB.3.20d18.29.CNhs12914.12830.137A4	6.59086	0.627701	0	1.2554	27.4619	0.470776	13.3386	7.21856
tpm.H9.20Embryoid.20body.20cells.2c.20melanocytic.20induction.2c.20day21.2c.20biol_rep1.20.28H9EB.1.20d21.29.CNhs12900.12635.134F7	1.81083	0.603611	0	1.20722	9.35598	0	10.865	2.41445
tpm.H9.20Embryoid.20body.20cells.2c.20melanocytic.20induction.2c.20day21.2c.20biol_rep2.20.28H9EB.2.20d21.29.CNhs12833.12733.135H6	1.53544	1.05561	0.0959647	2.11122	6.5256	0.383859	9.11665	5.37402
tpm.H9.20Embryoid.20body.20cells.2c.20melanocytic.20induction.2c.20day21.2c.20biol_rep3.20.28H9EB.3.20d21.29.CNhs12915.12831.137A5	2.40821	0.688059	0	2.75224	15.9974	0.172015	17.7175	9.97685
tpm.H9.20Embryoid.20body.20cells.2c.20melanocytic.20induction.2c.20day24.2c.20biol_rep1.20.28H9EB.1.20d24.29.CNhs12901.12636.134F8	0.307295	0.307295	0.307295	1.53648	2.45836	0.307295	5.22402	1.84377
tpm.H9.20Embryoid.20body.20cells.2c.20melanocytic.20induction.2c.20day24.2c.20biol_rep2.20.28H9EB.2.20d24.29.CNhs12834.12734.135H7	0.608799	0.608799	0.304399	2.23226	4.16012	0.101466	7.91438	7.00119
tpm.H9.20Embryoid.20body.20cells.2c.20melanocytic.20induction.2c.20day24.2c.20biol_rep3.20.28H9EB.3.20d24.29.CNhs12916.12832.137A6	3.77424	0.70767	0.23589	0.47178	10.1433	0.23589	16.5123	4.7178
tpm.H9.20Embryoid.20body.20cells.2c.20melanocytic.20induction.2c.20day27.2c.20biol_rep1.20.28H9EB.1.20d27.29.CNhs12902.12637.134F9	0.293152	0	0	0.586303	0.879455	0.293152	3.51782	2.05206
tpm.H9.20Embryoid.20body.20cells.2c.20melanocytic.20induction.2c.20day27.2c.20biol_rep2.20.28H9EB.2.20d27.29.CNhs12835.12735.135H8	0.197163	0.295745	0	0.887236	0.394327	0.0985817	2.76029	4.23902
tpm.H9.20Embryoid.20body.20cells.2c.20melanocytic.20induction.2c.20day27.2c.20biol_rep3.20.28H9EB.3.20d27.29.CNhs12917.12833.137A7	0	0.88459	0	2.06404	3.53836	0.294863	4.12809	5.89727
tpm.H9.20Embryoid.20body.20cells.2c.20melanocytic.20induction.2c.20day30.2c.20biol_rep1.20.28H9EB.1.20d30.29.CNhs12903.12638.134G1	0	1.45521	0.323379	2.42534	0.646758	0.16169	3.88055	14.3904
tpm.H9.20Embryoid.20body.20cells.2c.20melanocytic.20induction.2c.20day30.2c.20biol_rep2.20.28H9EB.2.20d30.29.CNhs12836.12736.135H9	0.138048	0	0	1.38048	0.276096	0.138048	3.31315	5.79801
tpm.H9.20Embryoid.20body.20cells.2c.20melanocytic.20induction.2c.20day30.2c.20biol_rep3.20.28H9EB.3.20d30.29.CNhs12918.12834.137A8	0	0.286345	0.286345	0.859036	0.572691	0	2.57711	4.29518
tpm.H9.20Embryoid.20body.20cells.2c.20melanocytic.20induction.2c.20day34.2c.20biol_rep1.20.28H9EB.1.20d34.29.CNhs12904.12639.134G2	0.192644	0.385288	0	2.11909	0.192644	0	3.85288	10.0175
tpm.H9.20Embryoid.20body.20cells.2c.20melanocytic.20induction.2c.20day34.2c.20biol_rep2.20.28H9EB.2.20d34.29.CNhs12906.12737.135I1	0.470133	0.7052	0	1.17533	0.940266	0	5.87666	6.3468
tpm.H9.20Embryoid.20body.20cells.2c.20melanocytic.20induction.2c.20day34.2c.20biol_rep3.20.28H9EB.3.20d34.29.CNhs12919.12835.137A9	0.992988	0	0	3.97195	2.97896	0	2.97896	4.96494
tpm.H9.20Embryoid.20body.20cells.2c.20melanocytic.20induction.2c.20day41.2c.20biol_rep1.20.28H9EB.1.20d41.29.CNhs12905.12640.134G3	0.294753	1.17901	0	4.4213	0.147377	0.294753	6.48457	7.66358
tpm.H9.20Embryoid.20body.20cells.2c.20melanocytic.20induction.2c.20day41.2c.20biol_rep2.20.28H9EB.2.20d41.29.CNhs12907.12738.135I2	0.235662	0.942649	0	1.8853	0.706987	0.235662	3.7706	4.00626
tpm.H9.20Embryoid.20body.20cells.2c.20melanocytic.20induction.2c.20day41.2c.20biol_rep3.20.28H9EB.3.20d41.29.CNhs12950.12836.137B1	0.845695	0.845695	0.634271	6.55414	0	0.422847	6.13129	4.4399
tpm.H9.20Embryonic.20Stem.20cells.2c.20biol_rep1.20.28H9ES.1.29.CNhs11917.12626.134E7	0	0	0	0	0	0	0.134454	0.134454
tpm.H9.20Embryonic.20Stem.20cells.2c.20biol_rep2.20.28H9ES.2.29.CNhs12824.12724.135G6	0	0	0	0	0	0	0	0.121974
tpm.H9.20Embryonic.20Stem.20cells.2c.20biol_rep3.20.28H9ES.3.29.CNhs12837.12822.136I5	0	0	0	0.13253	0	0	0	0
tpm.HES3.GFP.20Embryonic.20Stem.20cells.2c.20cardiomyocytic.20induction.2c.20day00.2c.20biol_rep1.20.28UH.1.29.CNhs13694.13364.143F7	0	0	0	0	0	0	0.526342	0.263171
tpm.HES3.GFP.20Embryonic.20Stem.20cells.2c.20cardiomyocytic.20induction.2c.20day00.2c.20biol_rep2.20.28UH.2.29.CNhs13695.13365.143F8	0	0.260494	0	0.260494	0.260494	0	1.04198	0.260494
tpm.HES3.GFP.20Embryonic.20Stem.20cells.2c.20cardiomyocytic.20induction.2c.20day00.2c.20biol_rep3.20.28UH.3.29.CNhs13738.13366.143F9	0	0	0	0	0	0	0	0
tpm.HES3.GFP.20Embryonic.20Stem.20cells.2c.20cardiomyocytic.20induction.2c.20day01.2c.20biol_rep1.CNhs13653.13328.143B7	0	0	0	1.91311	0	0	0	0
tpm.HES3.GFP.20Embryonic.20Stem.20cells.2c.20cardiomyocytic.20induction.2c.20day01.2c.20biol_rep2.CNhs13712.13340.143D1	0	0	0	0.290086	0.580173	0	2.03061	0.580173
tpm.HES3.GFP.20Embryonic.20Stem.20cells.2c.20cardiomyocytic.20induction.2c.20day01.2c.20biol_rep3.CNhs13725.13352.143E4	0	1.23727	0	0	6.18636	0	7.42363	3.71182
tpm.HES3.GFP.20Embryonic.20Stem.20cells.2c.20cardiomyocytic.20induction.2c.20day02.2c.20biol_rep1.CNhs13654.13329.143B8	0	0	0	0	0	0	2.69526	0
tpm.HES3.GFP.20Embryonic.20Stem.20cells.2c.20cardiomyocytic.20induction.2c.20day02.2c.20biol_rep2.CNhs13714.13341.143D2	0.275607	0.551214	0	0.551214	1.65364	0.551214	14.6072	0.82682
tpm.HES3.GFP.20Embryonic.20Stem.20cells.2c.20cardiomyocytic.20induction.2c.20day02.2c.20biol_rep3.CNhs13726.13353.143E5	0	0	0	0.320592	7.69422	1.28237	14.4267	0.641185
tpm.HES3.GFP.20Embryonic.20Stem.20cells.2c.20cardiomyocytic.20induction.2c.20day03.2c.20biol_rep1.CNhs13655.13330.143B9	0	0	0	0	0	0	13.8772	2.77545
tpm.HES3.GFP.20Embryonic.20Stem.20cells.2c.20cardiomyocytic.20induction.2c.20day03.2c.20biol_rep2.CNhs13715.13342.143D3	2.63505	0.23955	0	0	13.4148	1.67685	35.6929	1.19775
tpm.HES3.GFP.20Embryonic.20Stem.20cells.2c.20cardiomyocytic.20induction.2c.20day03.2c.20biol_rep3.CNhs13727.13354.143E6	0	0.282936	0	0.565871	5.37578	2.26348	35.084	1.41468
tpm.HES3.GFP.20Embryonic.20Stem.20cells.2c.20cardiomyocytic.20induction.2c.20day04.2c.20biol_rep1.CNhs13656.13331.143C1	0.720983	0.720983	0	0	3.60492	2.16295	36.0492	1.44197
tpm.HES3.GFP.20Embryonic.20Stem.20cells.2c.20cardiomyocytic.20induction.2c.20day04.2c.20biol_rep2.CNhs13716.13343.143D4	4.57731	0.254295	0.254295	2.28866	34.8384	3.30584	59.505	1.52577
tpm.HES3.GFP.20Embryonic.20Stem.20cells.2c.20cardiomyocytic.20induction.2c.20day04.2c.20biol_rep3.CNhs13728.13355.143E7	1.2085	0	0	0	12.9914	3.02126	55.8933	3.62551
tpm.HES3.GFP.20Embryonic.20Stem.20cells.2c.20cardiomyocytic.20induction.2c.20day05.2c.20biol_rep1.CNhs13657.13332.143C2	4.92407	0	0	0	24.6204	1.64136	49.2407	0
tpm.HES3.GFP.20Embryonic.20Stem.20cells.2c.20cardiomyocytic.20induction.2c.20day05.2c.20biol_rep2.CNhs13717.13344.143D5	6.26698	0.895282	0	0.895282	50.5835	2.68585	29.0967	4.02877
tpm.HES3.GFP.20Embryonic.20Stem.20cells.2c.20cardiomyocytic.20induction.2c.20day05.2c.20biol_rep3.CNhs13729.13356.143E8	2.17176	0.930753	0.310251	1.86151	38.1609	4.03326	55.8452	5.27426
tpm.HES3.GFP.20Embryonic.20Stem.20cells.2c.20cardiomyocytic.20induction.2c.20day06.2c.20biol_rep1.CNhs13658.13333.143C3	2.98107	0	0	0	50.6782	5.96214	56.6404	5.96214
tpm.HES3.GFP.20Embryonic.20Stem.20cells.2c.20cardiomyocytic.20induction.2c.20day06.2c.20biol_rep2.CNhs13718.13345.143D6	4.43895	0.317068	0.317068	0	57.7064	4.75602	65.9502	7.60963
tpm.HES3.GFP.20Embryonic.20Stem.20cells.2c.20cardiomyocytic.20induction.2c.20day06.2c.20biol_rep3.CNhs13730.13357.143E9	11.8406	0.190977	0	1.14586	84.03	3.05564	38.7684	8.403
tpm.HES3.GFP.20Embryonic.20Stem.20cells.2c.20cardiomyocytic.20induction.2c.20day07.2c.20biol_rep1.CNhs13659.13334.143C4	4.45662	0	0	0	17.8265	8.91324	44.5662	4.45662
tpm.HES3.GFP.20Embryonic.20Stem.20cells.2c.20cardiomyocytic.20induction.2c.20day07.2c.20biol_rep2.CNhs13719.13346.143D7	9.11876	1.09425	0	1.82375	71.8558	1.82375	31.7333	5.83601
tpm.HES3.GFP.20Embryonic.20Stem.20cells.2c.20cardiomyocytic.20induction.2c.20day07.2c.20biol_rep3.CNhs13731.13358.143F1	2.77599	0.308443	0	0.925328	63.8477	5.24353	46.8833	7.71107
tpm.HES3.GFP.20Embryonic.20Stem.20cells.2c.20cardiomyocytic.20induction.2c.20day08.2c.20biol_rep1.CNhs13660.13335.143C5	4.55936	0	0	2.60535	110.727	5.2107	50.153	10.4214
tpm.HES3.GFP.20Embryonic.20Stem.20cells.2c.20cardiomyocytic.20induction.2c.20day08.2c.20biol_rep2.CNhs13720.13347.143D8	4.31502	0	0.308215	1.23286	93.6975	8.0136	28.0476	6.78074
tpm.HES3.GFP.20Embryonic.20Stem.20cells.2c.20cardiomyocytic.20induction.2c.20day08.2c.20biol_rep3.CNhs13732.13359.143F2	1.42218	0	0	1.18515	33.4212	4.26654	64.9462	5.45169
tpm.HES3.GFP.20Embryonic.20Stem.20cells.2c.20cardiomyocytic.20induction.2c.20day09.2c.20biol_rep1.CNhs13661.13336.143C6	0	0	0	2.04751	26.6176	2.04751	22.5226	2.04751
tpm.HES3.GFP.20Embryonic.20Stem.20cells.2c.20cardiomyocytic.20induction.2c.20day09.2c.20biol_rep2.CNhs13721.13348.143D9	4.56377	0.380315	0	1.52126	74.1613	4.56377	20.9173	4.18346
tpm.HES3.GFP.20Embryonic.20Stem.20cells.2c.20cardiomyocytic.20induction.2c.20day09.2c.20biol_rep3.CNhs13733.13360.143F3	3.15515	0.525859	0	1.05172	62.0514	3.68101	23.1378	7.36203
tpm.HES3.GFP.20Embryonic.20Stem.20cells.2c.20cardiomyocytic.20induction.2c.20day10.2c.20biol_rep1.CNhs13662.13337.143C7	1.19386	1.19386	0	0.397954	24.2752	3.97954	21.8875	5.1734
tpm.HES3.GFP.20Embryonic.20Stem.20cells.2c.20cardiomyocytic.20induction.2c.20day10.2c.20biol_rep2.CNhs13722.13349.143E1	6.36318	0.954477	0	2.86343	87.8119	2.22711	28.6343	7.95398
tpm.HES3.GFP.20Embryonic.20Stem.20cells.2c.20cardiomyocytic.20induction.2c.20day10.2c.20biol_rep3.CNhs13734.13361.143F4	2.65454	0.37922	0	1.51688	91.3921	4.17142	17.0649	6.06752
tpm.HES3.GFP.20Embryonic.20Stem.20cells.2c.20cardiomyocytic.20induction.2c.20day11.2c.20biol_rep1.CNhs13710.13338.143C8	0	0	0	0	24.5965	4.24077	9.3297	4.24077
tpm.HES3.GFP.20Embryonic.20Stem.20cells.2c.20cardiomyocytic.20induction.2c.20day11.2c.20biol_rep2.CNhs13723.13350.143E2	1.93054	2.41317	0	1.93054	43.9197	4.34371	21.7185	7.23952
tpm.HES3.GFP.20Embryonic.20Stem.20cells.2c.20cardiomyocytic.20induction.2c.20day11.2c.20biol_rep3.CNhs13735.13362.143F5	4.4854	0.690061	0.345031	0.690061	77.6319	3.45031	17.2515	6.90061
tpm.HES3.GFP.20Embryonic.20Stem.20cells.2c.20cardiomyocytic.20induction.2c.20day12.2c.20biol_rep1.CNhs13711.13339.143C9	0	1.54264	0	0	18.5117	4.62792	11.5698	6.17056
tpm.HES3.GFP.20Embryonic.20Stem.20cells.2c.20cardiomyocytic.20induction.2c.20day12.2c.20biol_rep2.CNhs13724.13351.143E3	0.580215	0	0	0	2.32086	1.74064	16.8262	0.580215
tpm.HES3.GFP.20Embryonic.20Stem.20cells.2c.20cardiomyocytic.20induction.2c.20day12.2c.20biol_rep3.CNhs13736.13363.143F6	3.02194	1.00731	0	1.00731	41.2999	5.54023	20.1463	9.56948
tpm.Hair.20Follicle.20Dermal.20Papilla.20Cells.2c.20donor1.CNhs12501.11271.116H2	0	0	0	0	0	0	0	0
tpm.Hair.20Follicle.20Dermal.20Papilla.20Cells.2c.20donor2.CNhs11979.11348.117G7	0	0	0	0	0	1.92972	7.07565	3.85945
tpm.Hair.20Follicle.20Dermal.20Papilla.20Cells.2c.20donor3.CNhs12030.11420.118F7	0	0	0	0	0	5.5254	16.5762	4.14405
tpm.Hair.20Follicle.20Outer.20Root.20Sheath.20Cells.2c.20donor1.CNhs12339.11504.119G1	0	0	0	0	0	3.25058	19.5035	13.931
tpm.Hair.20Follicle.20Outer.20Root.20Sheath.20Cells.2c.20donor2.CNhs12347.11584.120F9	0	0	0	0	0	0.721879	22.3783	10.8282
tpm.Hep.2.20cells.20mock.20treated.2c.20biol_rep1.CNhs13479.11898.125E8	0	0	1.06476	4.02243	0	0	10.7659	24.1346
tpm.Hep.2.20cells.20mock.20treated.2c.20biol_rep2.CNhs13500.11899.125E9	0	0.674339	0.842923	4.21462	0	0	12.8124	20.9045
tpm.Hep.2.20cells.20mock.20treated.2c.20biol_rep3.CNhs13501.11900.125F1	0	0	0.964044	2.65112	0	0	9.15842	19.5219
tpm.Hep.2.20cells.20treated.20with.20Streptococci.20strain.205448.2c.20biol_rep1.CNhs13477.11890.125D9	0	0.330882	0.55147	3.52941	0	0	12.5735	25.6985
tpm.Hep.2.20cells.20treated.20with.20Streptococci.20strain.205448.2c.20biol_rep2.CNhs13496.11891.125E1	0	0.871518	0.871518	3.70395	0	0	8.27942	18.5198
tpm.Hep.2.20cells.20treated.20with.20Streptococci.20strain.205448.2c.20biol_rep3.CNhs13497.11892.125E2	0	0.237271	0.949082	6.64358	0	0	8.54174	21.1171
tpm.Hep.2.20cells.20treated.20with.20Streptococci.20strain.20JRS4.2c.20biol_rep1.CNhs13478.11894.125E4	0	0.539325	0.539325	3.77528	0	0.134831	8.22471	21.1685
tpm.Hep.2.20cells.20treated.20with.20Streptococci.20strain.20JRS4.2c.20biol_rep2.CNhs13498.11895.125E5	0	0	0.588664	4.90554	0	0	9.41863	18.0524
tpm.Hep.2.20cells.20treated.20with.20Streptococci.20strain.20JRS4.2c.20biol_rep3.CNhs13499.11896.125E6	0	0.384747	0	3.46272	0	0	5.38646	23.0848
tpm.Hepatic.20Sinusoidal.20Endothelial.20Cells.2c.20donor1.CNhs12075.11521.119H9	0	12.5486	0	0	0	18.4539	31.0025	5.16709
tpm.Hepatic.20Sinusoidal.20Endothelial.20Cells.2c.20donor2.CNhs12092.11601.120H8	0	4.20725	0	1.40242	0	19.6338	30.8532	5.60967
tpm.Hepatic.20Sinusoidal.20Endothelial.20Cells.2c.20donor3.CNhs12625.11682.122H8	0	0	0	0	0	0	0	9.83292
tpm.Hepatic.20Stellate.20Cells.20.28lipocyte.29.2c.20donor1.CNhs11335.11524.119I3	0	1.6463	1.23472	0.411574	1.23472	5.76204	10.7009	6.17361
tpm.Hepatic.20Stellate.20Cells.20.28lipocyte.29.2c.20donor2.CNhs12093.11604.120I2	0	5.88035	1.47009	1.47009	0	8.82052	19.1111	5.88035
tpm.Hepatic.20Stellate.20Cells.20.28lipocyte.29.2c.20donor3.CNhs12627.11685.122I2	0.208079	6.65854	0	0.208079	0.416159	4.57775	14.3575	5.20198
tpm.Hepatocyte.2c.20donor1.CNhs12340.11523.119I2	0	0	0	0	0	0	0	1.26755
tpm.Hepatocyte.2c.20donor2.CNhs12349.11603.120I1	0	0	0	0	0	0	0	0
tpm.Hepatocyte.2c.20donor3.CNhs12626.11684.122I1	0	1.18158	0	0.59079	0	0.59079	3.54474	1.18158
tpm.Hodgkin.27s.20lymphoma.20cell.20line.3aHD.Mar2.CNhs11715.10435.106E3	0	0	0	0	0	0	0	0
tpm.Intestinal.20epithelial.20cells.20.28polarized.29.2c.20donor1.CNhs10875.11246.116E4	0	0.491954	4.18161	10.331	0.614942	0	3.1977	20.6621
tpm.Iris.20Pigment.20Epithelial.20Cells.2c.20donor1.CNhs12596.11530.119I9	0	0.171568	0	0	0	0	0	0
tpm.K562.20erythroblastic.20leukemia.20response.20to.20hemin.2c.2000hr00min.2c.20biol_rep1.CNhs12458.13079.140B1	0	0	0	0	0	0	0	0
tpm.K562.20erythroblastic.20leukemia.20response.20to.20hemin.2c.2000hr00min.2c.20biol_rep2.CNhs12684.13145.140I4	0	0	0	0	0	0	0	0
tpm.K562.20erythroblastic.20leukemia.20response.20to.20hemin.2c.2000hr00min.2c.20biol_rep3.CNhs12786.13211.141G7	0	0	0	0	0	0	0	0
tpm.K562.20erythroblastic.20leukemia.20response.20to.20hemin.2c.2000hr15min.2c.20biol_rep1.CNhs12459.13080.140B2	0	0	0	0	0	0	4.43015	0
tpm.K562.20erythroblastic.20leukemia.20response.20to.20hemin.2c.2000hr15min.2c.20biol_rep2.CNhs12686.13146.140I5	0	0	0	0	0	0	0	3.38258
tpm.K562.20erythroblastic.20leukemia.20response.20to.20hemin.2c.2000hr15min.2c.20biol_rep3.CNhs12787.13212.141G8	0	0	0	0	0	0	0	0
tpm.K562.20erythroblastic.20leukemia.20response.20to.20hemin.2c.2000hr30min.2c.20biol_rep1.CNhs12460.13081.140B3	0	0	0	0	0	0	2.51095	2.51095
tpm.K562.20erythroblastic.20leukemia.20response.20to.20hemin.2c.2000hr30min.2c.20biol_rep2.CNhs12687.13147.140I6	0	0	0	0	0	0	0	0
tpm.K562.20erythroblastic.20leukemia.20response.20to.20hemin.2c.2000hr30min.2c.20biol_rep3.CNhs12788.13213.141G9	0	0	0	0	0	0	4.37273	4.37273
tpm.K562.20erythroblastic.20leukemia.20response.20to.20hemin.2c.2000hr45min.2c.20biol_rep1.CNhs12461.13082.140B4	0	0	0	0	0	0	0	5.58566
tpm.K562.20erythroblastic.20leukemia.20response.20to.20hemin.2c.2000hr45min.2c.20biol_rep2.CNhs12688.13148.140I7	0	0	0	0	0	0	0	0
tpm.K562.20erythroblastic.20leukemia.20response.20to.20hemin.2c.2000hr45min.2c.20biol_rep3.CNhs12789.13214.141H1	0	0	0	0	0	0	6.08085	2.43234
tpm.K562.20erythroblastic.20leukemia.20response.20to.20hemin.2c.2001hr00min.2c.20biol_rep1.CNhs12462.13083.140B5	0	0	0	0	0	0	0	4.86378
tpm.K562.20erythroblastic.20leukemia.20response.20to.20hemin.2c.2001hr00min.2c.20biol_rep2.CNhs12689.13149.140I8	0	0	0	0	0	0	0	0
tpm.K562.20erythroblastic.20leukemia.20response.20to.20hemin.2c.2001hr00min.2c.20biol_rep3.CNhs12790.13215.141H2	0	0	0	0	0	0	4.63496	3.31069
tpm.K562.20erythroblastic.20leukemia.20response.20to.20hemin.2c.2001hr20min.2c.20biol_rep1.CNhs12463.13084.140B6	0	0	0	0	0	0	0	3.28891
tpm.K562.20erythroblastic.20leukemia.20response.20to.20hemin.2c.2001hr20min.2c.20biol_rep2.CNhs12690.13150.140I9	0	0	0	0	0	0	0	0
tpm.K562.20erythroblastic.20leukemia.20response.20to.20hemin.2c.2001hr20min.2c.20biol_rep3.CNhs12791.13216.141H3	0	0	0	0	0	0	3.12995	1.87797
tpm.K562.20erythroblastic.20leukemia.20response.20to.20hemin.2c.2001hr40min.2c.20biol_rep1.CNhs12464.13085.140B7	0	0	0	0	0	0	3.00254	1.50127
tpm.K562.20erythroblastic.20leukemia.20response.20to.20hemin.2c.2001hr40min.2c.20biol_rep2.CNhs12691.13151.141A1	0	0	0	0	0	0	0	0
tpm.K562.20erythroblastic.20leukemia.20response.20to.20hemin.2c.2001hr40min.2c.20biol_rep3.CNhs12792.13217.141H4	0	0	0	0.73252	0	0	4.39512	1.46504
tpm.K562.20erythroblastic.20leukemia.20response.20to.20hemin.2c.2002hr00min.2c.20biol_rep1.CNhs12737.13086.140B8	0	0	0	0	0	0	2.3095	1.8476
tpm.K562.20erythroblastic.20leukemia.20response.20to.20hemin.2c.2002hr00min.2c.20biol_rep2.CNhs12692.13152.141A2	0	0	0	0	0	0	0	0
tpm.K562.20erythroblastic.20leukemia.20response.20to.20hemin.2c.2002hr00min.2c.20biol_rep3.CNhs12794.13218.141H5	0	0	0	0	0	0	3.09033	4.63549
tpm.K562.20erythroblastic.20leukemia.20response.20to.20hemin.2c.2002hr30min.2c.20biol_rep1.CNhs12465.13087.140B9	0	0	0	0	0	0	0	1.04806
tpm.K562.20erythroblastic.20leukemia.20response.20to.20hemin.2c.2002hr30min.2c.20biol_rep2.CNhs12693.13153.141A3	0	0	0	0	0	0	0	0
tpm.K562.20erythroblastic.20leukemia.20response.20to.20hemin.2c.2002hr30min.2c.20biol_rep3.CNhs12795.13219.141H6	0	0	0	0	0	0	2.32701	2.90876
tpm.K562.20erythroblastic.20leukemia.20response.20to.20hemin.2c.2003hr00min.2c.20biol_rep1.CNhs12466.13088.140C1	0	0	0	0	0	0	1.12102	0
tpm.K562.20erythroblastic.20leukemia.20response.20to.20hemin.2c.2003hr00min.2c.20biol_rep2.CNhs12694.13154.141A4	0	0	0	0	0	0	0	16.7958
tpm.K562.20erythroblastic.20leukemia.20response.20to.20hemin.2c.2003hr00min.2c.20biol_rep3.CNhs12796.13220.141H7	0	0	0	0	0	0	2.10085	4.20169
tpm.K562.20erythroblastic.20leukemia.20response.20to.20hemin.2c.2003hr30min.2c.20biol_rep1.CNhs12467.13089.140C2	0	0	0	0	0	0	1.24976	1.24976
tpm.K562.20erythroblastic.20leukemia.20response.20to.20hemin.2c.2003hr30min.2c.20biol_rep2.CNhs12695.13155.141A5	0	0	0	0	0	0	17.606	0
tpm.K562.20erythroblastic.20leukemia.20response.20to.20hemin.2c.2003hr30min.2c.20biol_rep3.CNhs12797.13221.141H8	0	0	0	0	0	0	2.02789	2.02789
tpm.K562.20erythroblastic.20leukemia.20response.20to.20hemin.2c.2004hr.2c.20biol_rep1.CNhs12468.13090.140C3	0	0	0	0	0	0	1.86651	1.86651
tpm.K562.20erythroblastic.20leukemia.20response.20to.20hemin.2c.2004hr.2c.20biol_rep2.CNhs12696.13156.141A6	0	0	0	0	0	0	0	0
tpm.K562.20erythroblastic.20leukemia.20response.20to.20hemin.2c.2004hr.2c.20biol_rep3.CNhs12798.13222.141H9	0	0	0	0	0	0	3.65802	2.92642
tpm.K562.20erythroblastic.20leukemia.20response.20to.20hemin.2c.2006hr.2c.20biol_rep1.CNhs12469.13091.140C4	0	0	0	0	0	0	3.36286	3.36286
tpm.K562.20erythroblastic.20leukemia.20response.20to.20hemin.2c.2006hr.2c.20biol_rep2.CNhs12697.13157.141A7	0	0	0	0	0	0	0	0
tpm.K562.20erythroblastic.20leukemia.20response.20to.20hemin.2c.2006hr.2c.20biol_rep3.CNhs12799.13223.141I1	0	0	0	0	0	0	2.05264	5.4737
tpm.K562.20erythroblastic.20leukemia.20response.20to.20hemin.2c.2012hr.2c.20biol_rep1.CNhs12470.13092.140C5	0	0	0	0	0	0	0	1.79767
tpm.K562.20erythroblastic.20leukemia.20response.20to.20hemin.2c.2012hr.2c.20biol_rep2.CNhs12698.13158.141A8	0	0	0	0	0	0	10.2168	0
tpm.K562.20erythroblastic.20leukemia.20response.20to.20hemin.2c.2012hr.2c.20biol_rep3.CNhs12800.13224.141I2	0	0	0	0	0	0	7.18944	3.59472
tpm.K562.20erythroblastic.20leukemia.20response.20to.20hemin.2c.2024hr.2c.20biol_rep1.CNhs12471.13093.140C6	0	0	0	0	0	0	2.25668	0
tpm.K562.20erythroblastic.20leukemia.20response.20to.20hemin.2c.2024hr.2c.20biol_rep2.CNhs12699.13159.141A9	0	0	0	0	0	0	3.42558	3.42558
tpm.K562.20erythroblastic.20leukemia.20response.20to.20hemin.2c.2024hr.2c.20biol_rep3.CNhs12801.13225.141I3	0	0.972153	0	0	0	0	4.86077	2.91646
tpm.K562.20erythroblastic.20leukemia.20response.20to.20hemin.2c.20day02.2c.20biol_rep1.CNhs12472.13094.140C7	0	0	0	0	0	0	0	2.3439
tpm.K562.20erythroblastic.20leukemia.20response.20to.20hemin.2c.20day02.2c.20biol_rep2.CNhs12700.13160.141B1	0	0	0	0	0	0	0	0
tpm.K562.20erythroblastic.20leukemia.20response.20to.20hemin.2c.20day02.2c.20biol_rep3.CNhs12802.13226.141I4	0	0	0	0	0	0	2.31883	3.47825
tpm.K562.20erythroblastic.20leukemia.20response.20to.20hemin.2c.20day03.2c.20biol_rep1.CNhs12473.13095.140C8	0	0	0	0	0	0	1.539	0
tpm.K562.20erythroblastic.20leukemia.20response.20to.20hemin.2c.20day03.2c.20biol_rep2.CNhs12701.13161.141B2	0	0	0	0	0	0	6.03049	0
tpm.K562.20erythroblastic.20leukemia.20response.20to.20hemin.2c.20day03.2c.20biol_rep3.CNhs12803.13227.141I5	0	0	0	0	0	0	3.07107	1.02369
tpm.K562.20erythroblastic.20leukemia.20response.20to.20hemin.2c.20day04.2c.20biol_rep1.CNhs12474.13096.140C9	0	0	0	0	0	0	0	3.26619
tpm.K562.20erythroblastic.20leukemia.20response.20to.20hemin.2c.20day04.2c.20biol_rep2.CNhs12702.13162.141B3	0	0	0	0	0	0	0	6.42823
tpm.K562.20erythroblastic.20leukemia.20response.20to.20hemin.2c.20day04.2c.20biol_rep3.CNhs12804.13228.141I6	0	0	0	0	0	0	2.61717	5.23435
tpm.Keratinocyte.20..20epidermal.2c.20donor1.CNhs11064.11272.116H3	0	0.329251	0	0.768252	0	0	0	0
tpm.Keratinocyte.20..20epidermal.2c.20donor2.CNhs11381.11349.117G8	0	1.12402	0	3.37205	0	0	0	0
tpm.Keratinocyte.20..20epidermal.2c.20donor3.CNhs12031.11421.118F8	0	0.804232	0.402116	4.5238	0	0	0.100529	0.502645
tpm.Keratinocyte.20..20oral.2c.20donor1.CNhs10879.11251.116E9	0	0	0	0	0	0	0	0
tpm.Keratocytes.2c.20donor1.CNhs11337.11527.119I6	0	0	0	0	0	0.325808	0	0
tpm.Keratocytes.2c.20donor2.CNhs12095.11607.120I5	0	0	0	0	0	0	2.07987	0
tpm.Keratocytes.2c.20donor3.CNhs12921.11688.122I5	0	0	0	0	0	0	0	0
tpm.Krukenberg.20tumor.20cell.20line.3aHSKTC.CNhs11822.10687.109F3	0	0	3.68153	5.5223	0	0	60.7453	38.6561
tpm.Lens.20Epithelial.20Cells.2c.20donor1.CNhs12342.11529.119I8	0	0	0	0	0	0	0	1.44331
tpm.Lens.20Epithelial.20Cells.2c.20donor2.CNhs12568.11609.120I7	0.11593	0	0	0	0	0.347791	0	0
tpm.Lens.20Epithelial.20Cells.2c.20donor3.CNhs12572.11690.122I7	0	0	0	0	0	0	0	0.117409
tpm.Lymphatic.20Endothelial.20cells.20response.20to.20VEGFC.2c.2000hr00min.2c.20biol_rep1.20.28MM.20XIX.20..201.29.CNhs11936.12260.130A1	0	1.7324	1.87676	11.1162	0	0	19.3451	23.6761
tpm.Lymphatic.20Endothelial.20cells.20response.20to.20VEGFC.2c.2000hr00min.2c.20biol_rep2.20.28MM.20XIV.20..201.29.CNhs13157.12382.131E6	0	2.77791	0	9.7227	0	0	17.5934	18.5194
tpm.Lymphatic.20Endothelial.20cells.20response.20to.20VEGFC.2c.2000hr00min.2c.20biol_rep3.20.28MM.20XXII.20..201.20.29.CNhs13276.12504.133A2	0	1.52203	0.951271	10.0835	0	0	15.6008	24.1623
tpm.Lymphatic.20Endothelial.20cells.20response.20to.20VEGFC.2c.2000hr15min.2c.20biol_rep1.20.28MM.20XIX.20..202.29.CNhs13100.12261.130A2	0	2.56874	0	11.9874	0	0	13.6999	18.8374
tpm.Lymphatic.20Endothelial.20cells.20response.20to.20VEGFC.2c.2000hr15min.2c.20biol_rep2.20.28MM.20XIV.20..202.29.CNhs13158.12383.131E7	0	1.05519	3.69315	8.4415	0	0	17.9382	12.6622
tpm.Lymphatic.20Endothelial.20cells.20response.20to.20VEGFC.2c.2000hr15min.2c.20biol_rep3.20.28MM.20XXII.20..202.29.CNhs13277.12505.133A3	0	1.5383	1.88015	10.5972	0	0	15.8958	26.8348
tpm.Lymphatic.20Endothelial.20cells.20response.20to.20VEGFC.2c.2000hr30min.2c.20biol_rep1.20.28MM.20XIX.20..203.29.CNhs13101.12262.130A3	0	3.74365	0.623942	7.48731	0	0	16.8464	14.9746
tpm.Lymphatic.20Endothelial.20cells.20response.20to.20VEGFC.2c.2000hr30min.2c.20biol_rep2.20.28MM.20XIV.20..203.29.CNhs13159.12384.131E8	0	0.911401	3.1899	10.4811	0	0	16.8609	25.0635
tpm.Lymphatic.20Endothelial.20cells.20response.20to.20VEGFC.2c.2000hr30min.2c.20biol_rep3.20.28MM.20XXII.20..203.29.CNhs13278.12506.133A4	0	1.117	2.0106	12.0636	0	0	13.6274	25.9144
tpm.Lymphatic.20Endothelial.20cells.20response.20to.20VEGFC.2c.2000hr45min.2c.20biol_rep1.20.28MM.20XIX.20..204.29.CNhs13102.12263.130A4	0	3.76614	1.25538	8.15998	0	0	21.3415	21.3415
tpm.Lymphatic.20Endothelial.20cells.20response.20to.20VEGFC.2c.2000hr45min.2c.20biol_rep2.20.28MM.20XIV.20..204.29.CNhs13160.12385.131E9	0	1.48181	2.07453	8.00176	0	0	14.8181	22.2271
tpm.Lymphatic.20Endothelial.20cells.20response.20to.20VEGFC.2c.2000hr45min.2c.20biol_rep3.20.28MM.20XXII.20..204.29.CNhs13279.12507.133A5	0	0.690013	1.38003	9.66018	0	0	14.8353	22.7704
tpm.Lymphatic.20Endothelial.20cells.20response.20to.20VEGFC.2c.2001hr00min.2c.20biol_rep1.20.28MM.20XIX.20..205.29.CNhs13103.12264.130A5	0	1.58177	1.58177	5.27258	0	0	13.1814	17.9268
tpm.Lymphatic.20Endothelial.20cells.20response.20to.20VEGFC.2c.2001hr00min.2c.20biol_rep2.20.28MM.20XIV.20..205.29.CNhs13161.12386.131F1	0	0.766448	1.91612	13.0296	0	0	13.7961	20.6941
tpm.Lymphatic.20Endothelial.20cells.20response.20to.20VEGFC.2c.2001hr00min.2c.20biol_rep3.20.28MM.20XXII.20..205.29.CNhs13280.12508.133A6	0	1.12185	2.24371	12.116	0	0	12.7891	23.3345
tpm.Lymphatic.20Endothelial.20cells.20response.20to.20VEGFC.2c.2001hr20min.2c.20biol_rep1.20.28MM.20XIX.20..206.29.CNhs13104.12265.130A6	0	2.71006	1.35503	9.48521	0	0	18.9704	22.5838
tpm.Lymphatic.20Endothelial.20cells.20response.20to.20VEGFC.2c.2001hr20min.2c.20biol_rep2.20.28MM.20XIV.20..206.29.CNhs13162.12387.131F2	0	3.08799	1.85279	6.17598	0	0.617598	14.2047	23.4687
tpm.Lymphatic.20Endothelial.20cells.20response.20to.20VEGFC.2c.2001hr20min.2c.20biol_rep3.20.28MM.20XXII.20..206.29.CNhs13281.12509.133A7	0	0.539943	1.34986	12.1487	0	0.269972	12.1487	26.7272
tpm.Lymphatic.20Endothelial.20cells.20response.20to.20VEGFC.2c.2001hr40min.2c.20biol_rep1.20.28MM.20XIX.20..207.29.CNhs13105.12266.130A7	0	0.503748	0.503748	9.57121	0	0	14.6087	23.1724
tpm.Lymphatic.20Endothelial.20cells.20response.20to.20VEGFC.2c.2001hr40min.2c.20biol_rep2.20.28MM.20XIV.20..207.29.CNhs13163.12388.131F3	0	1.06672	1.06672	8.00042	0	0	16.0008	18.1343
tpm.Lymphatic.20Endothelial.20cells.20response.20to.20VEGFC.2c.2001hr40min.2c.20biol_rep3.20.28MM.20XXII.20..207.29.CNhs13282.12510.133A8	0	0	0.836108	14.6319	0	0	15.05	33.4443
tpm.Lymphatic.20Endothelial.20cells.20response.20to.20VEGFC.2c.2002hr00min.2c.20biol_rep1.20.28MM.20XIX.20..208.29.CNhs13106.12267.130A8	0	4.3016	3.58467	8.6032	0	0	16.4895	18.6403
tpm.Lymphatic.20Endothelial.20cells.20response.20to.20VEGFC.2c.2002hr00min.2c.20biol_rep2.20.28MM.20XIV.20..208.29.CNhs13164.12389.131F4	0	3.39816	0.849539	13.1679	0	0	20.3889	25.0614
tpm.Lymphatic.20Endothelial.20cells.20response.20to.20VEGFC.2c.2002hr00min.2c.20biol_rep3.20.28MM.20XXII.20..208.29.CNhs13283.12511.133A9	0	2.68177	0.893923	10.9506	0	0	16.5376	22.1246
tpm.Lymphatic.20Endothelial.20cells.20response.20to.20VEGFC.2c.2002hr30min.2c.20biol_rep1.20.28MM.20XIX.20..209.29.CNhs13107.12268.130A9	0	1.71415	0.857076	6.85661	0	0	19.7127	23.9981
tpm.Lymphatic.20Endothelial.20cells.20response.20to.20VEGFC.2c.2002hr30min.2c.20biol_rep2.20.28MM.20XIV.20..209.29.CNhs13165.12390.131F5	0	2.48799	0.621998	6.53098	0	0	17.7269	17.4159
tpm.Lymphatic.20Endothelial.20cells.20response.20to.20VEGFC.2c.2002hr30min.2c.20biol_rep3.20.28MM.20XXII.20..209.29.CNhs13284.12512.133B1	0	2.59933	1.41782	11.8151	0	0.236303	13.9419	27.4111
tpm.Lymphatic.20Endothelial.20cells.20response.20to.20VEGFC.2c.2003hr00min.2c.20biol_rep1.20.28MM.20XIX.20..2010.29.CNhs13108.12269.130B1	0	1.01612	0	9.14504	0	1.01612	18.2901	24.3868
tpm.Lymphatic.20Endothelial.20cells.20response.20to.20VEGFC.2c.2003hr00min.2c.20biol_rep2.20.28MM.20XIV.20..2010.29.CNhs13166.12391.131F6	0	4.96358	1.24089	8.68626	0	0	15.8214	20.785
tpm.Lymphatic.20Endothelial.20cells.20response.20to.20VEGFC.2c.2003hr00min.2c.20biol_rep3.20.28MM.20XXII.20..2010.29.CNhs13285.12513.133B2	0	4.08073	1.06454	11.0002	0	0	14.9035	24.8392
tpm.Lymphatic.20Endothelial.20cells.20response.20to.20VEGFC.2c.2003hr30min.2c.20biol_rep1.20.28MM.20XIX.20..2011.29.CNhs13109.12270.130B2	0	0.733771	1.46754	8.07148	0	0	26.4158	20.5456
tpm.Lymphatic.20Endothelial.20cells.20response.20to.20VEGFC.2c.2003hr30min.2c.20biol_rep2.20.28MM.20XIV.20..2011.29.CNhs13168.12392.131F7	0	2.90836	1.16335	8.72509	0	0	22.6852	15.1235
tpm.Lymphatic.20Endothelial.20cells.20response.20to.20VEGFC.2c.2003hr30min.2c.20biol_rep3.20.28MM.20XXII.20..2011.29.CNhs13286.12514.133B3	0	2.68448	1.44549	12.5964	0	0.206498	15.2809	24.1603
tpm.Lymphatic.20Endothelial.20cells.20response.20to.20VEGFC.2c.2004hr.2c.20biol_rep1.20.28MM.20XIX.20..2012.29.CNhs13110.12271.130B3	0	1.89192	0.945958	8.04064	0	0	18.9192	20.3381
tpm.Lymphatic.20Endothelial.20cells.20response.20to.20VEGFC.2c.2004hr.2c.20biol_rep2.20.28MM.20XIV.20..2012.29.CNhs13169.12393.131F8	0	3.77867	0.839705	7.97719	0	0	19.7331	18.0536
tpm.Lymphatic.20Endothelial.20cells.20response.20to.20VEGFC.2c.2004hr.2c.20biol_rep3.20.28MM.20XXII.20..2012.29.CNhs13287.12515.133B4	0	1.97292	0.986461	12.5774	0	0	15.5368	28.854
tpm.Lymphatic.20Endothelial.20cells.20response.20to.20VEGFC.2c.2005hr.2c.20biol_rep1.20.28MM.20XIX.20..2013.29.CNhs13111.12272.130B4	0	1.86159	1.39619	6.98096	0	0	18.6159	18.6159
tpm.Lymphatic.20Endothelial.20cells.20response.20to.20VEGFC.2c.2005hr.2c.20biol_rep2.20.28MM.20XIV.20..2013.29.CNhs13170.12394.131F9	0	2.12507	2.12507	9.77532	0	0	22.9507	16.1505
tpm.Lymphatic.20Endothelial.20cells.20response.20to.20VEGFC.2c.2005hr.2c.20biol_rep3.20.28MM.20XXII.20..2013.29.CNhs13288.12516.133B5	0	2.72771	1.16902	7.98829	0	0	14.6127	23.1855
tpm.Lymphatic.20Endothelial.20cells.20response.20to.20VEGFC.2c.2006hr.2c.20biol_rep1.20.28MM.20XIX.20..2014.29.CNhs13112.12273.130B5	0	1.57277	2.09703	4.19405	0	0	22.0188	20.446
tpm.Lymphatic.20Endothelial.20cells.20response.20to.20VEGFC.2c.2006hr.2c.20biol_rep2.20.28MM.20XIV.20..2014.29.CNhs13171.12395.131G1	0	5.59487	2.79743	11.1897	0	0.932478	35.4341	16.7846
tpm.Lymphatic.20Endothelial.20cells.20response.20to.20VEGFC.2c.2006hr.2c.20biol_rep3.20.28MM.20XXII.20..2014.29.CNhs13289.12517.133B6	0	1.38951	1.66741	10.5603	0	0	15.8404	21.6764
tpm.Lymphatic.20Endothelial.20cells.20response.20to.20VEGFC.2c.2007hr.2c.20biol_rep1.20.28MM.20XIX.20..2015.29.CNhs13113.12274.130B6	0	2.67605	1.60563	8.56335	0	0	17.6619	20.338
tpm.Lymphatic.20Endothelial.20cells.20response.20to.20VEGFC.2c.2007hr.2c.20biol_rep2.20.28MM.20XIV.20..2015.29.CNhs13172.12396.131G2	0	2.62765	1.57659	4.72977	0	0.52553	21.5467	15.2404
tpm.Lymphatic.20Endothelial.20cells.20response.20to.20VEGFC.2c.2007hr.2c.20biol_rep3.20.28MM.20XXII.20..2015.29.CNhs13290.12518.133B7	0	2.18633	0	13.9925	0	0.437266	16.1788	27.1105
tpm.Lymphatic.20Endothelial.20cells.20response.20to.20VEGFC.2c.2008hr.2c.20biol_rep1.20.28MM.20XIX.20..2016.29.CNhs11937.12275.130B7	0	3.03086	1.81852	14.6997	0	0	17.579	28.9447
tpm.Lymphatic.20Endothelial.20cells.20response.20to.20VEGFC.2c.2008hr.2c.20biol_rep2.20.28MM.20XIV.20..2016.29.CNhs13173.12397.131G3	1.01195	4.55378	3.03585	12.6494	0	0	24.7928	24.7928
tpm.Lymphatic.20Endothelial.20cells.20response.20to.20VEGFC.2c.2008hr.2c.20biol_rep3.20.28MM.20XXII.20..2016.29.CNhs13291.12519.133B8	0	1.49345	2.48909	14.4367	0	0	19.9127	18.4192
tpm.MCF7.20breast.20cancer.20cell.20line.20response.20to.20EGF1.2c.2000hr00min.2c.20biol_rep1.CNhs12564.13031.139E7	0	3.36112	0	0	0	0	3.36112	3.36112
tpm.MCF7.20breast.20cancer.20cell.20line.20response.20to.20EGF1.2c.2000hr00min.2c.20biol_rep2.CNhs12475.13097.140D1	0	1.58041	0.790204	0	0	0	0	2.37061
tpm.MCF7.20breast.20cancer.20cell.20line.20response.20to.20EGF1.2c.2000hr00min.2c.20biol_rep3.CNhs12703.13163.141B4	0	2.57546	3.43394	0	0	0	1.71697	4.29243
tpm.MCF7.20breast.20cancer.20cell.20line.20response.20to.20EGF1.2c.2000hr15min.2c.20biol_rep1.CNhs12420.13032.139E8	0	4.03926	1.79523	0	0	0	1.79523	4.03926
tpm.MCF7.20breast.20cancer.20cell.20line.20response.20to.20EGF1.2c.2000hr15min.2c.20biol_rep2.CNhs12476.13098.140D2	0	2.3925	0.7975	0	0	0	3.19	6.38
tpm.MCF7.20breast.20cancer.20cell.20line.20response.20to.20EGF1.2c.2000hr15min.2c.20biol_rep3.CNhs12704.13164.141B5	0	2.20577	0	0	0	0	0	1.10288
tpm.MCF7.20breast.20cancer.20cell.20line.20response.20to.20EGF1.2c.2000hr30min.2c.20biol_rep1.CNhs12421.13033.139E9	0	2.57598	0.643995	0	0	0	0.643995	3.21998
tpm.MCF7.20breast.20cancer.20cell.20line.20response.20to.20EGF1.2c.2000hr30min.2c.20biol_rep2.CNhs12477.13099.140D3	0	2.74303	1.37152	0	0	0	1.37152	1.37152
tpm.MCF7.20breast.20cancer.20cell.20line.20response.20to.20EGF1.2c.2000hr30min.2c.20biol_rep3.CNhs12738.13165.141B6	0	2.92087	0.486812	0.243406	0	0	0.486812	1.70384
tpm.MCF7.20breast.20cancer.20cell.20line.20response.20to.20EGF1.2c.2000hr45min.2c.20biol_rep1.CNhs12422.13034.139F1	0	4.13691	1.59112	0	0	0	0.954671	4.45513
tpm.MCF7.20breast.20cancer.20cell.20line.20response.20to.20EGF1.2c.2000hr45min.2c.20biol_rep2.CNhs12478.13100.140D4	0	3.25058	0.464368	0	0	0	1.3931	6.03678
tpm.MCF7.20breast.20cancer.20cell.20line.20response.20to.20EGF1.2c.2000hr45min.2c.20biol_rep3.CNhs12739.13166.141B7	0	1.85249	0.493998	0	0	0	0.617498	3.21099
tpm.MCF7.20breast.20cancer.20cell.20line.20response.20to.20EGF1.2c.2001hr00min.2c.20biol_rep1.CNhs12423.13035.139F2	0	1.66765	3.33529	0	0	0	0.555882	5.55882
tpm.MCF7.20breast.20cancer.20cell.20line.20response.20to.20EGF1.2c.2001hr00min.2c.20biol_rep2.CNhs12479.13101.140D5	0	2.93697	0.367121	0	0	0	0.734243	5.50682
tpm.MCF7.20breast.20cancer.20cell.20line.20response.20to.20EGF1.2c.2001hr00min.2c.20biol_rep3.CNhs12705.13167.141B8	0	1.59491	0.797457	0	0	0	0.797457	7.97457
tpm.MCF7.20breast.20cancer.20cell.20line.20response.20to.20EGF1.2c.2001hr20min.2c.20biol_rep1.CNhs12424.13036.139F3	0	3.08407	0.514012	0	0	0	0	5.14012
tpm.MCF7.20breast.20cancer.20cell.20line.20response.20to.20EGF1.2c.2001hr20min.2c.20biol_rep2.CNhs12480.13102.140D6	0	2.06771	0.516928	0	0	0	0.775392	5.68621
tpm.MCF7.20breast.20cancer.20cell.20line.20response.20to.20EGF1.2c.2001hr20min.2c.20biol_rep3.CNhs12742.13168.141B9	0	2.70101	1.62061	0	0	0	0.900337	4.68175
tpm.MCF7.20breast.20cancer.20cell.20line.20response.20to.20EGF1.2c.2001hr40min.2c.20biol_rep1.CNhs12425.13037.139F4	0	3.75238	0.625397	0	0	0	0.625397	6.25397
tpm.MCF7.20breast.20cancer.20cell.20line.20response.20to.20EGF1.2c.2001hr40min.2c.20biol_rep2.CNhs12482.13103.140D7	0	1.45956	0	0	0	0	0	5.10846
tpm.MCF7.20breast.20cancer.20cell.20line.20response.20to.20EGF1.2c.2001hr40min.2c.20biol_rep3.CNhs12743.13169.141C1	0	2.0603	0.824122	0	0	0	0.618091	6.38694
tpm.MCF7.20breast.20cancer.20cell.20line.20response.20to.20EGF1.2c.2002hr00min.2c.20biol_rep1.CNhs12426.13038.139F5	0	2.00663	0.573323	0	0	0	0.286662	3.15328
tpm.MCF7.20breast.20cancer.20cell.20line.20response.20to.20EGF1.2c.2002hr00min.2c.20biol_rep2.CNhs12483.13104.140D8	0	1.00176	2.00352	0	0	0	0	3.00529
tpm.MCF7.20breast.20cancer.20cell.20line.20response.20to.20EGF1.2c.2002hr00min.2c.20biol_rep3.CNhs12744.13170.141C2	0	1.13642	0.56821	0.284105	0	0	1.42053	6.81852
tpm.MCF7.20breast.20cancer.20cell.20line.20response.20to.20EGF1.2c.2002hr30min.2c.20biol_rep1.CNhs12427.13039.139F6	0	0.973221	1.62204	0	0	0	0.324407	5.19051
tpm.MCF7.20breast.20cancer.20cell.20line.20response.20to.20EGF1.2c.2002hr30min.2c.20biol_rep2.CNhs12484.13105.140D9	0	1.6635	1.109	0	0	0	0	3.8815
tpm.MCF7.20breast.20cancer.20cell.20line.20response.20to.20EGF1.2c.2002hr30min.2c.20biol_rep3.CNhs12746.13171.141C3	0	4.91614	2.2942	0	0	0	1.63871	2.94969
tpm.MCF7.20breast.20cancer.20cell.20line.20response.20to.20EGF1.2c.2003hr00min.2c.20biol_rep1.CNhs12428.13040.139F7	0	2.68152	2.68152	0	0	0	1.14922	6.51226
tpm.MCF7.20breast.20cancer.20cell.20line.20response.20to.20EGF1.2c.2003hr00min.2c.20biol_rep2.CNhs12485.13106.140E1	0	2.51559	1.25779	0	0	0	0	8.80456
tpm.MCF7.20breast.20cancer.20cell.20line.20response.20to.20EGF1.2c.2003hr00min.2c.20biol_rep3.CNhs12747.13172.141C4	0	4.94366	2.28169	0	0	0	0.760564	1.90141
tpm.MCF7.20breast.20cancer.20cell.20line.20response.20to.20EGF1.2c.2003hr30min.2c.20biol_rep1.CNhs12429.13041.139F8	0	1.86945	3.7389	0	0	0	0.62315	4.9852
tpm.MCF7.20breast.20cancer.20cell.20line.20response.20to.20EGF1.2c.2003hr30min.2c.20biol_rep2.CNhs12486.13107.140E2	0	2.60993	2.60993	0	0	0	0.869978	4.34989
tpm.MCF7.20breast.20cancer.20cell.20line.20response.20to.20EGF1.2c.2003hr30min.2c.20biol_rep3.CNhs12748.13173.141C5	0	2.78078	1.39039	0.463463	0	0	0.926925	6.48848
tpm.MCF7.20breast.20cancer.20cell.20line.20response.20to.20EGF1.2c.2004hr.2c.20biol_rep1.CNhs12430.13042.139F9	0	3.13546	0	0	0	0	0	3.91933
tpm.MCF7.20breast.20cancer.20cell.20line.20response.20to.20EGF1.2c.2004hr.2c.20biol_rep2.CNhs12487.13108.140E3	0	4.40131	0	0	0	0	0	7.33552
tpm.MCF7.20breast.20cancer.20cell.20line.20response.20to.20EGF1.2c.2004hr.2c.20biol_rep3.CNhs12749.13174.141C6	0	3.44608	2.29739	0	0	0	0.765796	7.65796
tpm.MCF7.20breast.20cancer.20cell.20line.20response.20to.20EGF1.2c.2005hr.2c.20biol_rep1.CNhs12431.13043.139G1	0	3.41929	2.44235	0	0	0	0.97694	3.90776
tpm.MCF7.20breast.20cancer.20cell.20line.20response.20to.20EGF1.2c.2005hr.2c.20biol_rep2.CNhs12488.13109.140E4	0	5.22038	0.870063	0	0	0	0.870063	6.09044
tpm.MCF7.20breast.20cancer.20cell.20line.20response.20to.20EGF1.2c.2005hr.2c.20biol_rep3.CNhs12750.13175.141C7	0	3.33542	2.33479	0	0	0	0.667084	6.33729
tpm.MCF7.20breast.20cancer.20cell.20line.20response.20to.20EGF1.2c.2006hr.2c.20biol_rep1.CNhs12432.13044.139G2	0	3.83552	5.11402	0	0	0	0.639253	3.83552
tpm.MCF7.20breast.20cancer.20cell.20line.20response.20to.20EGF1.2c.2006hr.2c.20biol_rep2.CNhs12489.13110.140E5	0	6.2131	0.776638	0	0	0	0	4.65983
tpm.MCF7.20breast.20cancer.20cell.20line.20response.20to.20EGF1.2c.2006hr.2c.20biol_rep3.CNhs12751.13176.141C8	0	1.08292	2.16584	0.360973	0	0	1.08292	5.77557
tpm.MCF7.20breast.20cancer.20cell.20line.20response.20to.20EGF1.2c.2007hr.2c.20biol_rep1.CNhs12434.13045.139G3	0	4.10567	4.69219	0	0	0	1.75957	2.93262
tpm.MCF7.20breast.20cancer.20cell.20line.20response.20to.20EGF1.2c.2007hr.2c.20biol_rep2.CNhs12490.13111.140E6	0	2.19034	3.65056	0	0	0	1.46022	8.76134
tpm.MCF7.20breast.20cancer.20cell.20line.20response.20to.20EGF1.2c.2007hr.2c.20biol_rep3.CNhs12752.13177.141C9	0	4.66298	1.79346	0.358691	0	0	0.358691	6.09775
tpm.MCF7.20breast.20cancer.20cell.20line.20response.20to.20EGF1.2c.2008hr.2c.20biol_rep1.CNhs12565.13046.139G4	0	3.59008	0	0	0	0	0	5.38512
tpm.MCF7.20breast.20cancer.20cell.20line.20response.20to.20EGF1.2c.2008hr.2c.20biol_rep2.CNhs12491.13112.140E7	0	3.61837	0	0	0	0	0	0
tpm.MCF7.20breast.20cancer.20cell.20line.20response.20to.20EGF1.2c.2008hr.2c.20biol_rep3.CNhs12753.13178.141D1	0	3.99935	1.99968	0	0	0	2.39961	4.79922
tpm.MCF7.20breast.20cancer.20cell.20line.20response.20to.20HRG.2c.2000hr15min.2c.20biol_rep1.CNhs12435.13048.139G6	0	5.31582	2.27821	0	0	0	0	3.03761
tpm.MCF7.20breast.20cancer.20cell.20line.20response.20to.20HRG.2c.2000hr15min.2c.20biol_rep2.CNhs12652.13114.140E9	0	3.42671	2.74137	0	0	0	0	2.05603
tpm.MCF7.20breast.20cancer.20cell.20line.20response.20to.20HRG.2c.2000hr15min.2c.20biol_rep3.CNhs12754.13180.141D3	0	5.22931	1.42618	0.475392	0	0	0.475392	3.32775
tpm.MCF7.20breast.20cancer.20cell.20line.20response.20to.20HRG.2c.2000hr30min.2c.20biol_rep1.CNhs12436.13049.139G7	0	4.23539	0	0	0	0	1.05885	3.17654
tpm.MCF7.20breast.20cancer.20cell.20line.20response.20to.20HRG.2c.2000hr30min.2c.20biol_rep2.CNhs12653.13115.140F1	0	2.74059	0.91353	0	0	0	0.456765	2.74059
tpm.MCF7.20breast.20cancer.20cell.20line.20response.20to.20HRG.2c.2000hr30min.2c.20biol_rep3.CNhs12755.13181.141D4	0	5.77685	0.888746	0	0.444373	0	2.66624	5.77685
tpm.MCF7.20breast.20cancer.20cell.20line.20response.20to.20HRG.2c.2000hr45min.2c.20biol_rep1.CNhs12437.13050.139G8	0	1.97029	0	0	0	0	0	0
tpm.MCF7.20breast.20cancer.20cell.20line.20response.20to.20HRG.2c.2000hr45min.2c.20biol_rep2.CNhs12654.13116.140F2	0	1.99603	0.399206	0	0	0	0	2.79445
tpm.MCF7.20breast.20cancer.20cell.20line.20response.20to.20HRG.2c.2000hr45min.2c.20biol_rep3.CNhs12756.13182.141D5	0	4.82921	1.48591	0	0	0	0.742955	4.08625
tpm.MCF7.20breast.20cancer.20cell.20line.20response.20to.20HRG.2c.2001hr00min.2c.20biol_rep1.CNhs12438.13051.139G9	0	5.76154	2.88077	0	0	0	0	5.76154
tpm.MCF7.20breast.20cancer.20cell.20line.20response.20to.20HRG.2c.2001hr00min.2c.20biol_rep2.CNhs12655.13117.140F3	0	1.41067	0	0	0	0	0.470224	3.7618
tpm.MCF7.20breast.20cancer.20cell.20line.20response.20to.20HRG.2c.2001hr00min.2c.20biol_rep3.CNhs12757.13183.141D6	0	2.01757	0.403514	0	0	0	0	3.22811
tpm.MCF7.20breast.20cancer.20cell.20line.20response.20to.20HRG.2c.2001hr20min.2c.20biol_rep1.CNhs12439.13052.139H1	0	2.85424	2.85424	0	0	0	0	2.85424
tpm.MCF7.20breast.20cancer.20cell.20line.20response.20to.20HRG.2c.2001hr20min.2c.20biol_rep2.CNhs12656.13118.140F4	0	2.89911	0.828316	0	0	0	0.828316	1.24247
tpm.MCF7.20breast.20cancer.20cell.20line.20response.20to.20HRG.2c.2001hr20min.2c.20biol_rep3.CNhs12758.13184.141D7	0	2.54793	0.72798	0.36399	0	0	0.72798	4.73187
tpm.MCF7.20breast.20cancer.20cell.20line.20response.20to.20HRG.2c.2001hr40min.2c.20biol_rep1.CNhs12440.13053.139H2	0	1.58561	1.05708	0	0	0	1.05708	5.81391
tpm.MCF7.20breast.20cancer.20cell.20line.20response.20to.20HRG.2c.2001hr40min.2c.20biol_rep2.CNhs12657.13119.140F5	0	4.09877	1.82168	0	0	0	0.455419	3.18793
tpm.MCF7.20breast.20cancer.20cell.20line.20response.20to.20HRG.2c.2001hr40min.2c.20biol_rep3.CNhs12759.13185.141D8	0	4.3615	0.793001	1.1895	0	0	0	4.758
tpm.MCF7.20breast.20cancer.20cell.20line.20response.20to.20HRG.2c.2002hr00min.2c.20biol_rep1.CNhs12441.13054.139H3	0	3.23027	0.646055	0	0	0	0.646055	3.23027
tpm.MCF7.20breast.20cancer.20cell.20line.20response.20to.20HRG.2c.2002hr00min.2c.20biol_rep2.CNhs12658.13120.140F6	0	2.36643	0	0	0	0	0	3.94406
tpm.MCF7.20breast.20cancer.20cell.20line.20response.20to.20HRG.2c.2002hr00min.2c.20biol_rep3.CNhs12760.13186.141D9	0	1.09562	0.730414	0.365207	0	0.365207	0.365207	4.74769
tpm.MCF7.20breast.20cancer.20cell.20line.20response.20to.20HRG.2c.2002hr30min.2c.20biol_rep1.CNhs12442.13055.139H4	0.521534	4.17227	1.04307	0.521534	0	0	0.521534	3.65074
tpm.MCF7.20breast.20cancer.20cell.20line.20response.20to.20HRG.2c.2002hr30min.2c.20biol_rep2.CNhs12659.13121.140F7	0	0.637557	1.27511	0	0	0	1.91267	2.55023
tpm.MCF7.20breast.20cancer.20cell.20line.20response.20to.20HRG.2c.2002hr30min.2c.20biol_rep3.CNhs12761.13187.141E1	0	3.05337	1.83202	0	0.305337	0	2.74803	5.19072
tpm.MCF7.20breast.20cancer.20cell.20line.20response.20to.20HRG.2c.2003hr00min.2c.20biol_rep1.CNhs12443.13056.139H5	0	1.04921	0.524606	0	0	0	1.04921	3.14764
tpm.MCF7.20breast.20cancer.20cell.20line.20response.20to.20HRG.2c.2003hr00min.2c.20biol_rep2.CNhs12660.13122.140F8	0	0	1.77418	0	0	0	1.18279	1.18279
tpm.MCF7.20breast.20cancer.20cell.20line.20response.20to.20HRG.2c.2003hr00min.2c.20biol_rep3.CNhs12762.13188.141E2	0	1.92703	1.44527	0.481757	0.481757	0.481757	1.44527	2.40879
tpm.MCF7.20breast.20cancer.20cell.20line.20response.20to.20HRG.2c.2003hr30min.2c.20biol_rep1.CNhs12444.13057.139H6	0	0.700761	0.700761	0	0	0	0	2.10228
tpm.MCF7.20breast.20cancer.20cell.20line.20response.20to.20HRG.2c.2003hr30min.2c.20biol_rep2.CNhs12662.13123.140F9	0	0.563696	1.12739	0.563696	0	0	1.12739	3.38218
tpm.MCF7.20breast.20cancer.20cell.20line.20response.20to.20HRG.2c.2003hr30min.2c.20biol_rep3.CNhs12763.13189.141E3	0	1.99914	1.59931	1.19948	0	0	1.59931	5.19776
tpm.MCF7.20breast.20cancer.20cell.20line.20response.20to.20HRG.2c.2004hr.2c.20biol_rep1.CNhs12445.13058.139H7	0	0.801756	1.60351	0	0	0	0.801756	1.60351
tpm.MCF7.20breast.20cancer.20cell.20line.20response.20to.20HRG.2c.2004hr.2c.20biol_rep2.CNhs12663.13124.140G1	0	2.15152	4.30304	0	0	0	0.860607	2.58182
tpm.MCF7.20breast.20cancer.20cell.20line.20response.20to.20HRG.2c.2004hr.2c.20biol_rep3.CNhs12764.13190.141E4	0	1.82285	2.73428	0	0	0	0.911426	2.73428
tpm.MCF7.20breast.20cancer.20cell.20line.20response.20to.20HRG.2c.2005hr.2c.20biol_rep1.CNhs12446.13059.139H8	0	3.53933	3.53933	0	0	0	1.41573	4.24719
tpm.MCF7.20breast.20cancer.20cell.20line.20response.20to.20HRG.2c.2005hr.2c.20biol_rep2.CNhs12664.13125.140G2	0	4.19968	1.57488	0	0	0	0.52496	5.2496
tpm.MCF7.20breast.20cancer.20cell.20line.20response.20to.20HRG.2c.2005hr.2c.20biol_rep3.CNhs12765.13191.141E5	0	2.6759	0.764543	0	0	0	0.382272	1.52909
tpm.MCF7.20breast.20cancer.20cell.20line.20response.20to.20HRG.2c.2006hr.2c.20biol_rep1.CNhs12447.13060.139H9	0	1.93188	0.96594	0	0	0	0	4.8297
tpm.MCF7.20breast.20cancer.20cell.20line.20response.20to.20HRG.2c.2006hr.2c.20biol_rep2.CNhs12665.13126.140G3	0	0.887557	2.66267	0	0	0	0	6.2129
tpm.MCF7.20breast.20cancer.20cell.20line.20response.20to.20HRG.2c.2006hr.2c.20biol_rep3.CNhs12766.13192.141E6	0	1.56965	3.1393	0	0	0	0.523217	5.75539
tpm.MCF7.20breast.20cancer.20cell.20line.20response.20to.20HRG.2c.2007hr.2c.20biol_rep1.CNhs12448.13061.139I1	0	0.776007	2.32802	0	0	0	1.55201	3.10403
tpm.MCF7.20breast.20cancer.20cell.20line.20response.20to.20HRG.2c.2007hr.2c.20biol_rep2.CNhs12666.13127.140G4	0	3.35653	3.91595	0	0	0	1.11884	3.91595
tpm.MCF7.20breast.20cancer.20cell.20line.20response.20to.20HRG.2c.2007hr.2c.20biol_rep3.CNhs12767.13193.141E7	0	2.16533	1.2992	0	0	0	0.433067	3.03147
tpm.MCF7.20breast.20cancer.20cell.20line.20response.20to.20HRG.2c.2008hr.2c.20biol_rep1.CNhs12740.13062.139I2	0	1.57708	3.37946	0	0	0	0.450595	5.18184
tpm.MCF7.20breast.20cancer.20cell.20line.20response.20to.20HRG.2c.2008hr.2c.20biol_rep2.CNhs12667.13128.140G5	0	1.86181	3.10302	0	0	0	0	4.96483
tpm.MCF7.20breast.20cancer.20cell.20line.20response.20to.20HRG.2c.2008hr.2c.20biol_rep3.CNhs12768.13194.141E8	0	1.90283	3.80566	0	0	0	1.90283	7.61132
tpm.Macrophage.20..20monocyte.20derived.2c.20donor1.CNhs10861.11232.116C8	0	0	0	0	0	0	0	0
tpm.Macrophage.20..20monocyte.20derived.2c.20donor2.CNhs11899.11313.117C8	0	0	0	0	0	0	0	0
tpm.Macrophage.20..20monocyte.20derived.2c.20donor3.CNhs12003.11389.118C3	0	0	0	0	0	0	0.297262	0
tpm.Mallassez.derived.20cells.2c.20donor1.20.28MZH3.29.CNhs12538.12142.128E9	0	0	0	0	0	0	0	0.937338
tpm.Mallassez.derived.20cells.2c.20donor2.CNhs13550.11929.125I3	0	0	0	0	0	0	0.167982	0.167982
tpm.Mallassez.derived.20cells.2c.20donor3.CNhs13551.11930.125I4	0	0	0	0	0	0	0.141775	0
tpm.Mammary.20Epithelial.20Cell.2c.20donor1.CNhs11077.11273.116H4	0	3.40322	0.268676	5.46307	0	0	1.0747	0.62691
tpm.Mammary.20Epithelial.20Cell.2c.20donor2.CNhs11382.11350.117G9	0	6.68458	0.290634	2.90634	0	0	0.290634	0
tpm.Mammary.20Epithelial.20Cell.2c.20donor3.CNhs12032.11422.118F9	0	4.21721	0	1.15015	0	0	0	0
tpm.Mast.20cell.20..20stimulated.2c.20donor1.CNhs11073.11487.119E2	0	0	0	0	0	2.46332	44.3397	0
tpm.Mast.20cell.2c.20donor1.CNhs12566.11563.120D6	0	0.176097	0.0880484	0.0880484	0	0.176097	8.62875	0.440242
tpm.Mast.20cell.2c.20donor2.CNhs12594.11565.120D8	0	0.207328	0.207328	0.207328	0.207328	0	6.42717	0.829312
tpm.Mast.20cell.2c.20donor3.CNhs12593.11566.120D9	0	0.28824	0	0.28824	0	0	6.4854	2.1618
tpm.Mast.20cell.2c.20donor4.CNhs12592.11567.120E1	0	0.126242	0.126242	0.378727	0	0	4.29224	1.64115
tpm.Mast.20cell.2c.20expanded.20and.20stimulated.2c.20donor5.CNhs13925.11940.126A5	0	0	0.0838477	0.0838477	0	0.0838477	8.38477	0.503086
tpm.Mast.20cell.2c.20expanded.20and.20stimulated.2c.20donor8.CNhs13927.11942.126A7	0	0	0	0	0	0	17.9751	0.998619
tpm.Mast.20cell.2c.20expanded.2c.20donor5.CNhs13924.11939.126A4	0	0.0928761	0	0	0	0.0928761	11.238	0.46438
tpm.Mast.20cell.2c.20expanded.2c.20donor8.CNhs13926.11941.126A6	0	0	0.129857	0	0	0	12.8559	0.649287
tpm.Melanocyte.20..20dark.2c.20donor1.CNhs12591.11502.119F8	0	1.15244	1.25721	10.5815	0	0	9.3243	16.4485
tpm.Melanocyte.20..20dark.2c.20donor2.CNhs12346.11582.120F7	0	3.50204	0	0	0	0	0	0
tpm.Melanocyte.20..20dark.2c.20donor3.CNhs12570.11663.122F7	0	0	1.33346	2.9209	0	0	5.33382	13.779
tpm.Melanocyte.20..20light.2c.20donor1.CNhs11303.11274.116H5	0	0.381988	0.381988	9.54971	0	0	9.54971	30.5591
tpm.Melanocyte.20..20light.2c.20donor2.CNhs11383.11351.117H1	0	0	0	8.20522	0	0	2.34435	10.5496
tpm.Melanocyte.20..20light.2c.20donor3.CNhs12033.11423.118G1	0	5.13217	0	0	1.71072	1.71072	11.9751	27.3716
tpm.Melanocyte.2c.20donor1.20.28MC.2b1.29.CNhs12816.12641.134G4	0	0	1.74807	1.02827	0	0	7.40358	19.6401
tpm.Melanocyte.2c.20donor2.20.28MC.2b2.29.CNhs13156.12739.135I3	0	0	0	1.80206	0	0	12.9148	31.2357
tpm.Melanocyte.2c.20donor3.20.28MC.2b3.29.CNhs13406.12837.137B2	0.571653	0	0	0	0	0	7.71731	28.2968
tpm.Meningeal.20Cells.2c.20donor1.CNhs11320.11493.119E8	0	0	0	0	0	0	0	0
tpm.Meningeal.20Cells.2c.20donor2.CNhs12080.11573.120E7	0	0	0	0	0	0	0.43596	0
tpm.Meningeal.20Cells.2c.20donor3.CNhs12731.11654.122E7	0	0	0	0	0	0	0	0
tpm.Mesenchymal.20Stem.20Cells.20..20Vertebral.2c.20donor1.CNhs10846.11219.116B4	0.534147	33.3842	0.801221	18.4281	5.34147	4.80732	82.7928	17.0927
tpm.Mesenchymal.20Stem.20Cells.20..20Wharton.27s.20Jelly.2c.20donor1.CNhs11057.11548.120B9	0	0.129272	0	8.79048	0.904902	1.55126	29.7325	21.0713
tpm.Mesenchymal.20Stem.20Cells.20..20adipose.2c.20donor1.CNhs11345.11537.120A7	0	0	0	10.7297	0	0	46.4953	21.4594
tpm.Mesenchymal.20Stem.20Cells.20..20adipose.2c.20donor2.CNhs12101.11617.122A6	0	13.2421	0	6.62107	0	6.62107	59.5897	29.7948
tpm.Mesenchymal.20Stem.20Cells.20..20adipose.2c.20donor3.CNhs12922.11698.123A6	0	0.845303	0	0.845303	0	0	7.60772	5.07182
tpm.Mesenchymal.20Stem.20Cells.20..20amniotic.20membrane.2c.20donor1.CNhs11349.11547.120B8	0	0.265938	0.265938	10.9035	0	0	0.531876	0.797814
tpm.Mesenchymal.20Stem.20Cells.20..20amniotic.20membrane.2c.20donor2.CNhs12104.11627.122B7	0	1.04007	0	10.4007	0	0	0	1.04007
tpm.Mesenchymal.20Stem.20Cells.20..20bone.20marrow.2c.20donor1.CNhs11344.11536.120A6	0	7.45901	0.514415	17.2329	0	0.257207	2.57207	1.54324
tpm.Mesenchymal.20Stem.20Cells.20..20bone.20marrow.2c.20donor2.CNhs12100.11616.122A5	0	5.67397	0	4.25547	1.41849	4.25547	73.7615	17.0219
tpm.Mesenchymal.20Stem.20Cells.20..20bone.20marrow.2c.20donor3.CNhs12126.11697.123A5	0.266422	6.66055	0.799267	11.7226	0	0	0.799267	2.13138
tpm.Mesenchymal.20Stem.20Cells.20..20bone.20marrow.2c.20donor4.CNhs11316.11464.119B6	0	11.2195	0.339986	12.2395	0	0	0.679972	1.01996
tpm.Mesenchymal.20Stem.20Cells.20..20hepatic.2c.20donor1.CNhs11346.11538.120A8	0	0	0	0	0	4.06865	14.9184	4.06865
tpm.Mesenchymal.20Stem.20Cells.20..20hepatic.2c.20donor2.CNhs12730.11618.122A7	0	2.28765	0	0	0.285956	7.43486	7.00592	1.71574
tpm.Mesenchymal.20Stem.20Cells.20..20umbilical.2c.20donor1.CNhs11347.11539.120A9	0	0	1.62786	10.3098	1.62786	0	33.6425	11.9377
tpm.Mesenchymal.20Stem.20Cells.20..20umbilical.2c.20donor2.CNhs12102.11619.122A8	0	0	0	16.6985	0	0	29.2224	16.6985
tpm.Mesenchymal.20Stem.20Cells.20..20umbilical.2c.20donor3.CNhs12127.11700.123A8	0	0	1.64648	5.76268	7.40916	0.82324	29.6367	6.58592
tpm.Mesenchymal.20stem.20cells.20..20adipose.2c.20donor0.CNhs10844.11217.116B2	0	0	0.325736	2.93163	0	0	3.25736	4.23457
tpm.Mesenchymal.20stem.20cells.20..20hepatic.2c.20donor0.CNhs10845.11218.116B3	0	0.355392	0	0	0	3.55392	6.39706	1.06618
tpm.Mesenchymal.20stem.20cells.20..20umbilical.2c.20donor0.CNhs12492.11214.116A8	0	0	0.791952	3.16781	1.5839	0	6.33561	3.95976
tpm.Mesothelial.20Cells.2c.20donor1.CNhs10850.11247.116E5	0	37.3785	0.602879	1.5072	0	0	6.93311	19.895
tpm.Mesothelial.20Cells.2c.20donor2.CNhs12197.12156.128G5	0	57.5212	0.871533	1.74307	0	0	9.58687	14.8161
tpm.Mesothelial.20Cells.2c.20donor3.CNhs12012.11402.118D7	0	75.2797	0.199946	0.899757	0	0.499865	11.6968	15.0959
tpm.Monocyte.derived.20macrophages.20response.20to.20LPS.2c.2000hr00min.2c.20donor1.20.28t1.20Subject1.29.CNhs11941.12698.135D7	0	0	0	0	0	0	1.99754	0
tpm.Monocyte.derived.20macrophages.20response.20to.20LPS.2c.2000hr00min.2c.20donor2.20.28t1.20Subject2.29.CNhs13379.12796.136F6	0	0.271154	0	0	0	0	1.08461	0
tpm.Monocyte.derived.20macrophages.20response.20to.20LPS.2c.2000hr00min.2c.20donor3.20.28t1.20Subject3.29.CNhs13174.12894.137H5	0	0	0	0	0	0	1.45778	0.364445
tpm.Monocyte.derived.20macrophages.20response.20to.20LPS.2c.2000hr15min.2c.20donor1.20.28t2.20Subject1.29.CNhs13145.12699.135D8	0	0	0	0	0	0	0	0
tpm.Monocyte.derived.20macrophages.20response.20to.20LPS.2c.2000hr15min.2c.20donor2.20.28t2.20Subject2.29.CNhs13380.12797.136F7	0	0	0	0.420348	0	0	0.840695	0
tpm.Monocyte.derived.20macrophages.20response.20to.20LPS.2c.2000hr15min.2c.20donor3.20.28t2.20Subject3.29.CNhs13175.12895.137H6	0	0	0	0	0	0	0.957088	0
tpm.Monocyte.derived.20macrophages.20response.20to.20LPS.2c.2000hr30min.2c.20donor1.20.28t3.20Subject1.29.CNhs13146.12700.135D9	0	0	0	0	0	0	0	0
tpm.Monocyte.derived.20macrophages.20response.20to.20LPS.2c.2000hr30min.2c.20donor2.20.28t3.20Subject2.29.CNhs13381.12798.136F8	0	0	0	0	0	0	0.303863	0
tpm.Monocyte.derived.20macrophages.20response.20to.20LPS.2c.2000hr30min.2c.20donor3.20.28t3.20Subject3.29.CNhs13176.12896.137H7	0	0	0	0	0	0	0	0
tpm.Monocyte.derived.20macrophages.20response.20to.20LPS.2c.2000hr45min.2c.20donor1.20.28t4.20Subject1.29.CNhs13147.12701.135E1	0	0	0	0	0	0	0	0
tpm.Monocyte.derived.20macrophages.20response.20to.20LPS.2c.2000hr45min.2c.20donor2.20.28t4.20Subject2.29.CNhs13382.12799.136F9	0	0	0	0	0	0	0.555962	0.277981
tpm.Monocyte.derived.20macrophages.20response.20to.20LPS.2c.2000hr45min.2c.20donor3.20.28t4.20Subject3.29.CNhs13177.12897.137H8	0	0	0	0	0	0	1.14118	0
tpm.Monocyte.derived.20macrophages.20response.20to.20LPS.2c.2001hr00min.2c.20donor1.20.28t5.20Subject1.29.CNhs13148.12702.135E2	0	0	0	0	0	0	0	0
tpm.Monocyte.derived.20macrophages.20response.20to.20LPS.2c.2001hr00min.2c.20donor2.20.28t5.20Subject2.29.CNhs13383.12800.136G1	0	0	0	0	0	0	0	0
tpm.Monocyte.derived.20macrophages.20response.20to.20LPS.2c.2001hr00min.2c.20donor3.20.28t5.20Subject3.29.CNhs13178.12898.137H9	0	0.524217	0	0	0	0	1.57265	0
tpm.Monocyte.derived.20macrophages.20response.20to.20LPS.2c.2001hr20min.2c.20donor1.20.28t6.20Subject1.29.CNhs13149.12703.135E3	0	0	0	0	0	0	0	0
tpm.Monocyte.derived.20macrophages.20response.20to.20LPS.2c.2001hr20min.2c.20donor2.20.28t6.20Subject2.29.CNhs13384.12801.136G2	0	0.337896	0	0	0	0	0.675791	0.337896
tpm.Monocyte.derived.20macrophages.20response.20to.20LPS.2c.2001hr20min.2c.20donor3.20.28t6.20Subject3.29.CNhs13179.12899.137I1	0	0	0	0	0	0	3.9993	0
tpm.Monocyte.derived.20macrophages.20response.20to.20LPS.2c.2001hr40min.2c.20donor1.20.28t7.20Subject1.29.CNhs13150.12704.135E4	0	0	0	0	0	0	0	0
tpm.Monocyte.derived.20macrophages.20response.20to.20LPS.2c.2001hr40min.2c.20donor2.20.28t7.20Subject2.29.CNhs13385.12802.136G3	0	1.0865	0	0	0	0	1.0865	0
tpm.Monocyte.derived.20macrophages.20response.20to.20LPS.2c.2001hr40min.2c.20donor3.20.28t7.20Subject3.29.CNhs13180.12900.137I2	0	0	0	0	0	0	0	0
tpm.Monocyte.derived.20macrophages.20response.20to.20LPS.2c.2002hr00min.2c.20donor1.20.28t8.20Subject1.29.CNhs13151.12705.135E5	0	0	0	0	0	0	0	0
tpm.Monocyte.derived.20macrophages.20response.20to.20LPS.2c.2002hr00min.2c.20donor2.20.28t8.20Subject2.29.CNhs13386.12803.136G4	0	0.422061	0	0	0	0	2.95442	0
tpm.Monocyte.derived.20macrophages.20response.20to.20LPS.2c.2002hr00min.2c.20donor3.20.28t8.20Subject3.29.CNhs13181.12901.137I3	0	0	0	0	0	0	0.822096	0
tpm.Monocyte.derived.20macrophages.20response.20to.20LPS.2c.2002hr30min.2c.20donor1.20.28t9.20Subject1.29.CNhs13152.12706.135E6	0	1.35725	0	0	0	0	1.35725	0
tpm.Monocyte.derived.20macrophages.20response.20to.20LPS.2c.2002hr30min.2c.20donor2.20.28t9.20Subject2.29.CNhs13387.12804.136G5	0	0.398244	0	0	0	0	1.19473	0
tpm.Monocyte.derived.20macrophages.20response.20to.20LPS.2c.2002hr30min.2c.20donor3.20.28t9.20Subject3.29.CNhs13182.12902.137I4	0	0	0	0	0	0	0	0
tpm.Monocyte.derived.20macrophages.20response.20to.20LPS.2c.2003hr00min.2c.20donor1.20.28t10.20Subject1.29.CNhs12924.12707.135E7	0	0	0	0	0	0	0.762832	0
tpm.Monocyte.derived.20macrophages.20response.20to.20LPS.2c.2003hr00min.2c.20donor2.20.28t10.20Subject2.29.CNhs13388.12805.136G6	0	0	0	0	0	0	1.08199	0
tpm.Monocyte.derived.20macrophages.20response.20to.20LPS.2c.2003hr00min.2c.20donor3.20.28t10.20Subject3.29.CNhs13183.12903.137I5	0	0.402534	0	0	0	0	0.402534	0
tpm.Monocyte.derived.20macrophages.20response.20to.20LPS.2c.2003hr30min.2c.20donor1.20.28t11.20Subject1.29.CNhs13153.12708.135E8	0	0	0	0	0	0	0	0
tpm.Monocyte.derived.20macrophages.20response.20to.20LPS.2c.2003hr30min.2c.20donor2.20.28t11.20Subject2.29.CNhs13389.12806.136G7	0	0.443793	0	0	0	0	2.21897	0.443793
tpm.Monocyte.derived.20macrophages.20response.20to.20LPS.2c.2003hr30min.2c.20donor3.20.28t11.20Subject3.29.CNhs13184.12904.137I6	0	0	0	0	0	0	0	0
tpm.Monocyte.derived.20macrophages.20response.20to.20LPS.2c.2004hr.2c.20donor1.20.28t12.20Subject1.29.CNhs13154.12709.135E9	0	0	0	0	0	0	0	0
tpm.Monocyte.derived.20macrophages.20response.20to.20LPS.2c.2004hr.2c.20donor2.20.28t12.20Subject2.29.CNhs13391.12807.136G8	0	0	0	0	0	0	1.0252	0
tpm.Monocyte.derived.20macrophages.20response.20to.20LPS.2c.2004hr.2c.20donor3.20.28t12.20Subject3.29.CNhs13185.12905.137I7	0	0	0	0	0	0	0.512723	0
tpm.Monocyte.derived.20macrophages.20response.20to.20LPS.2c.2005hr.2c.20donor1.20.28t13.20Subject1.29.CNhs13155.12710.135F1	0	0	0	0	0	0	0	0
tpm.Monocyte.derived.20macrophages.20response.20to.20LPS.2c.2005hr.2c.20donor2.20.28t13.20Subject2.29.CNhs13392.12808.136G9	0	0	0	0	0	0	0	0
tpm.Monocyte.derived.20macrophages.20response.20to.20LPS.2c.2005hr.2c.20donor3.20.28t13.20Subject3.29.CNhs13186.12906.137I8	0	0	0	0	0	0	0	0
tpm.Monocyte.derived.20macrophages.20response.20to.20LPS.2c.2006hr.2c.20donor1.20.28t14.20Subject1.29.CNhs12925.12711.135F2	0	0	0	0	0	0	0	0
tpm.Monocyte.derived.20macrophages.20response.20to.20LPS.2c.2006hr.2c.20donor2.20.28t14.20Subject2.29.CNhs13393.12809.136H1	0	0	0	0	0	0	0.848895	0.848895
tpm.Monocyte.derived.20macrophages.20response.20to.20LPS.2c.2006hr.2c.20donor3.20.28t14.20Subject3.29.CNhs13187.12907.137I9	0	0	0	0	0	0	0	0
tpm.Monocyte.derived.20macrophages.20response.20to.20LPS.2c.2007hr.2c.20donor1.20.28t15.20Subject1.29.CNhs12926.12712.135F3	0	0	0	0	0	0	0	0
tpm.Monocyte.derived.20macrophages.20response.20to.20LPS.2c.2007hr.2c.20donor2.20.28t15.20Subject2.29.CNhs13394.12810.136H2	0	0	0	0	0	0	1.41461	0
tpm.Monocyte.derived.20macrophages.20response.20to.20LPS.2c.2007hr.2c.20donor3.20.28t15.20Subject3.29.CNhs13325.12908.138A1	0	0	0	0	0	0	2.44383	0
tpm.Monocyte.derived.20macrophages.20response.20to.20LPS.2c.2008hr.2c.20donor1.20.28t16.20Subject1.29.CNhs12927.12713.135F4	0	0	0	0	0	0	0	0
tpm.Monocyte.derived.20macrophages.20response.20to.20LPS.2c.2008hr.2c.20donor2.20.28t16.20Subject2.29.CNhs13395.12811.136H3	0	0	0	0	0	0	2.6168	0
tpm.Monocyte.derived.20macrophages.20response.20to.20LPS.2c.2008hr.2c.20donor3.20.28t16.20Subject3.29.CNhs13326.12909.138A2	0	0	0	0	0	0	1.51156	0
tpm.Monocyte.derived.20macrophages.20response.20to.20LPS.2c.2010hr.2c.20donor1.20.28t17.20Subject1.29.CNhs12928.12714.135F5	0	0	0	0	0	0	0	4.37253
tpm.Monocyte.derived.20macrophages.20response.20to.20LPS.2c.2010hr.2c.20donor2.20.28t17.20Subject2.29.CNhs13396.12812.136H4	0	0	0	0	0	0	1.54442	0
tpm.Monocyte.derived.20macrophages.20response.20to.20LPS.2c.2010hr.2c.20donor3.20.28t17.20Subject3.29.CNhs13327.12910.138A3	0	0	0	0	0	0	0	0
tpm.Monocyte.derived.20macrophages.20response.20to.20LPS.2c.2012hr.2c.20donor1.20.28t18.20Subject1.29.CNhs12813.12715.135F6	0	0	0	0	0	0	2.0736	0
tpm.Monocyte.derived.20macrophages.20response.20to.20LPS.2c.2012hr.2c.20donor2.20.28t18.20Subject2.29.CNhs13397.12813.136H5	0	0.405327	0	0	0	0	3.24261	0.405327
tpm.Monocyte.derived.20macrophages.20response.20to.20LPS.2c.2012hr.2c.20donor3.20.28t18.20Subject3.29.CNhs13328.12911.138A4	0	0	0	0	0	0	3.69234	0
tpm.Monocyte.derived.20macrophages.20response.20to.20LPS.2c.2014hr.2c.20donor1.20.28t19.20Subject1.29.CNhs12929.12716.135F7	0	0	0	0	0	0	0	0
tpm.Monocyte.derived.20macrophages.20response.20to.20LPS.2c.2014hr.2c.20donor2.20.28t19.20Subject2.29.CNhs13398.12814.136H6	0	0	0	0	0	0	1.5304	0
tpm.Monocyte.derived.20macrophages.20response.20to.20LPS.2c.2014hr.2c.20donor3.20.28t19.20Subject3.29.CNhs13329.12912.138A5	0	0	0	0	0	0	1.81749	0
tpm.Monocyte.derived.20macrophages.20response.20to.20LPS.2c.2016hr.2c.20donor1.20.28t20.20Subject1.29.CNhs12930.12717.135F8	0	0	0	0	0	0	14.9169	0
tpm.Monocyte.derived.20macrophages.20response.20to.20LPS.2c.2016hr.2c.20donor2.20.28t20.20Subject2.29.CNhs13399.12815.136H7	0	0	0	0	0	0	3.22354	0
tpm.Monocyte.derived.20macrophages.20response.20to.20LPS.2c.2016hr.2c.20donor3.20.28t20.20Subject3.29.CNhs13330.12913.138A6	0	0.811946	0	0	0	0	3.24778	0
tpm.Monocyte.derived.20macrophages.20response.20to.20LPS.2c.2018hr.2c.20donor1.20.28t21.20Subject1.29.CNhs12814.12718.135F9	0	0.230559	0	0	0	0	2.30559	0.230559
tpm.Monocyte.derived.20macrophages.20response.20to.20LPS.2c.2018hr.2c.20donor2.20.28t21.20Subject2.29.CNhs13400.12816.136H8	0	0	0	0	0	0	2.45277	0.408795
tpm.Monocyte.derived.20macrophages.20response.20to.20LPS.2c.2018hr.2c.20donor3.20.28t21.20Subject3.29.CNhs13331.12914.138A7	0	0	0	0	0	0	3.78557	0.630928
tpm.Monocyte.derived.20macrophages.20response.20to.20LPS.2c.2020hr.2c.20donor1.20.28t22.20Subject1.29.CNhs12931.12719.135G1	0	0	0	1.37224	0	0	0	0
tpm.Monocyte.derived.20macrophages.20response.20to.20LPS.2c.2020hr.2c.20donor2.20.28t22.20Subject2.29.CNhs13401.12817.136H9	0	0	0	0	0	0	2.82546	0
tpm.Monocyte.derived.20macrophages.20response.20to.20LPS.2c.2020hr.2c.20donor3.20.28t22.20Subject3.29.CNhs13332.12915.138A8	0	0	0	0	0	0	1.7785	0
tpm.Monocyte.derived.20macrophages.20response.20to.20LPS.2c.2022hr.2c.20donor1.20.28t23.20Subject1.29.CNhs12815.12720.135G2	0	0	0	0	0	0	1.07196	0
tpm.Monocyte.derived.20macrophages.20response.20to.20LPS.2c.2022hr.2c.20donor2.20.28t23.20Subject2.29.CNhs13402.12818.136I1	0	0	0	0	0	0	0.981168	0
tpm.Monocyte.derived.20macrophages.20response.20to.20LPS.2c.2022hr.2c.20donor3.20.28t23.20Subject3.29.CNhs13333.12916.138A9	0	0	0	0	0	0	1.4083	0.281659
tpm.Monocyte.derived.20macrophages.20response.20to.20LPS.2c.2024hr.2c.20donor1.20.28t24.20Subject1.29.CNhs12932.12721.135G3	0	0	0	0	0	0	0	0.690494
tpm.Monocyte.derived.20macrophages.20response.20to.20LPS.2c.2024hr.2c.20donor2.20.28t24.20Subject2.29.CNhs13403.12819.136I2	0	0.408264	0	0	0	0	2.44959	0.408264
tpm.Monocyte.derived.20macrophages.20response.20to.20LPS.2c.2024hr.2c.20donor3.20.28t24.20Subject3.29.CNhs13334.12917.138B1	0	0.306527	0	0	0	0	3.67832	0
tpm.Monocyte.derived.20macrophages.20response.20to.20LPS.2c.2036hr.2c.20donor1.20.28t25.20Subject1.29.CNhs12933.12722.135G4	0	0	0	0	0	0	0	0
tpm.Monocyte.derived.20macrophages.20response.20to.20LPS.2c.2036hr.2c.20donor2.20.28t25.20Subject2.29.CNhs13404.12820.136I3	0	0	0	0	0	0	2.58301	0.861004
tpm.Monocyte.derived.20macrophages.20response.20to.20LPS.2c.2036hr.2c.20donor3.20.28t25.20Subject3.29.CNhs13335.12918.138B2	0	0.333683	0	0	0	0	3.00315	0
tpm.Monocyte.derived.20macrophages.20response.20to.20LPS.2c.2048hr.2c.20donor1.20.28t26.20Subject1.29.CNhs11942.12723.135G5	0	0	0	0	0	0	2.78221	0.556443
tpm.Monocyte.derived.20macrophages.20response.20to.20LPS.2c.2048hr.2c.20donor2.20.28t26.20Subject2.29.CNhs13405.12821.136I4	0	0	0	0	0	0	1.27667	0
tpm.Monocyte.derived.20macrophages.20response.20to.20mock.20influenza.20infection.2c.2000hr00min.2c.20donor1.20.28868_121.3aMI_0h.29.CNhs13637.13304.142I1	0	0	0	0	0	0	0	0
tpm.Monocyte.derived.20macrophages.20response.20to.20mock.20influenza.20infection.2c.2000hr00min.2c.20donor2.20.28150_120.3aMI_0h.29.CNhs13645.13316.143A4	0	0	0	0	0	0	0	0
tpm.Monocyte.derived.20macrophages.20response.20to.20mock.20influenza.20infection.2c.2000hr00min.2c.20donor3.20.28536_119.3aMI_0h.29.CNhs13649.13322.143B1	0	0	0	0	0	0	0	0
tpm.Monocyte.derived.20macrophages.20response.20to.20mock.20influenza.20infection.2c.2000hr00min.2c.20donor4.20.28227_121.3aMI_0h.29.CNhs13638.13310.142I7	0	0	0	0	0	0	0	0
tpm.Monocyte.derived.20macrophages.20response.20to.20mock.20influenza.20infection.2c.2024hr00min.2c.20donor1.20.28868_121.3aMI_24h.29.CNhs13693.13309.142I6	0	0	0	0	0	0	0	0
tpm.Monocyte.derived.20macrophages.20response.20to.20mock.20influenza.20infection.2c.2024hr00min.2c.20donor2.20.28150_120.3aMI_24h.29.CNhs13648.13321.143A9	0	0	0	0	0	0	0	0
tpm.Monocyte.derived.20macrophages.20response.20to.20mock.20influenza.20infection.2c.2024hr00min.2c.20donor3.20.28536_119.3aMI_24h.29.CNhs13652.13327.143B6	0	0.466657	0	0	0	0	0	0
tpm.Monocyte.derived.20macrophages.20response.20to.20mock.20influenza.20infection.2c.2024hr00min.2c.20donor4.20.28227_121.3aMI_24h.29.CNhs13644.13315.143A3	0	0	0	0	0	0	0.807497	0
tpm.Monocyte.derived.20macrophages.20response.20to.20udorn.20influenza.20infection.2c.2000hr00min.2c.20donor1.20.28868_121.3aUd_0h.29.CNhs13554.13305.142I2	0	0	0.151267	0	0	0	0	0
tpm.Monocyte.derived.20macrophages.20response.20to.20udorn.20influenza.20infection.2c.2000hr00min.2c.20donor2.20.28150_120.3aUd_0h.29.CNhs13646.13317.143A5	0	0	0	0	0	0	0	0
tpm.Monocyte.derived.20macrophages.20response.20to.20udorn.20influenza.20infection.2c.2000hr00min.2c.20donor3.20.28536_119.3aUd_0h.29.CNhs13650.13323.143B2	0	0	0	0	0	0	0	0
tpm.Monocyte.derived.20macrophages.20response.20to.20udorn.20influenza.20infection.2c.2000hr00min.2c.20donor4.20.28227_121.3aUd_0h.29.CNhs13639.13311.142I8	0	0	0	0	0	0	0	0
tpm.Monocyte.derived.20macrophages.20response.20to.20udorn.20influenza.20infection.2c.2002hr00min.2c.20donor1.20.28868_121.3aUd_2h.29.CNhs13555.13306.142I3	0	0	0	0	0	0	0	0
tpm.Monocyte.derived.20macrophages.20response.20to.20udorn.20influenza.20infection.2c.2002hr00min.2c.20donor2.20.28150_120.3aUd_2h.29.CNhs13647.13318.143A6	0	0	0	0	0	0	0	0
tpm.Monocyte.derived.20macrophages.20response.20to.20udorn.20influenza.20infection.2c.2002hr00min.2c.20donor3.20.28536_119.3aUd_2h.29.CNhs13651.13324.143B3	0	0	0	0	0	0	0	0
tpm.Monocyte.derived.20macrophages.20response.20to.20udorn.20influenza.20infection.2c.2002hr00min.2c.20donor4.20.28227_121.3aUd_2h.29.CNhs13640.13312.142I9	0	0	0	0	0	0	0	0
tpm.Monocyte.derived.20macrophages.20response.20to.20udorn.20influenza.20infection.2c.2007hr00min.2c.20donor1.20.28868_121.3aUd_7h.29.CNhs13556.13307.142I4	0	0	0	0	0	0	0	0
tpm.Monocyte.derived.20macrophages.20response.20to.20udorn.20influenza.20infection.2c.2007hr00min.2c.20donor2.20.28150_120.3aUd_7h.29.CNhs13559.13319.143A7	0	0	0	0	0	0	0	0
tpm.Monocyte.derived.20macrophages.20response.20to.20udorn.20influenza.20infection.2c.2007hr00min.2c.20donor3.20.28536_119.3aUd_7h.29.CNhs13561.13325.143B4	0	0	0	0	0	0	0	0
tpm.Monocyte.derived.20macrophages.20response.20to.20udorn.20influenza.20infection.2c.2007hr00min.2c.20donor4.20.28227_121.3aUd_7h.29.CNhs13641.13313.143A1	0	0	0	0	0	0	0	0
tpm.Monocyte.derived.20macrophages.20response.20to.20udorn.20influenza.20infection.2c.2024hr00min.2c.20donor1.20.28868_121.3aUd_24h.29.CNhs13557.13308.142I5	0	0	0	0	0	0	4.77941	0
tpm.Monocyte.derived.20macrophages.20response.20to.20udorn.20influenza.20infection.2c.2024hr00min.2c.20donor2.20.28150_120.3aUd_24h.29.CNhs13560.13320.143A8	0	2.6533	0	2.6533	0	0	0	2.6533
tpm.Monocyte.derived.20macrophages.20response.20to.20udorn.20influenza.20infection.2c.2024hr00min.2c.20donor3.20.28536_119.3aUd_24h.29.CNhs13562.13326.143B5	0	0	0	0	0	0	0	0
tpm.Monocyte.derived.20macrophages.20response.20to.20udorn.20influenza.20infection.2c.2024hr00min.2c.20donor4.20.28227_121.3aUd_24h.29.CNhs13643.13314.143A2	0	0	0	0	0	0	0	0
tpm.Multipotent.20Cord.20Blood.20Unrestricted.20Somatic.20Stem.20Cells.2c.20donor1.CNhs11350.11549.120C1	0	0	0	0	0	0	0	0
tpm.Multipotent.20Cord.20Blood.20Unrestricted.20Somatic.20Stem.20Cells.2c.20donor2.CNhs12105.11629.122B9	0	0	0	0	0	0	0	0
tpm.Myoblast.20differentiation.20to.20myotubes.2c.20day00.2c.20Duchenne.20Muscular.20Dystrophy.20donor1.CNhs14586.13496.145C4	0	0	0	11.5728	0	0	32.1466	24.4314
tpm.Myoblast.20differentiation.20to.20myotubes.2c.20day00.2c.20Duchenne.20Muscular.20Dystrophy.20donor2.CNhs14596.13505.145D4	0	0.819236	0	6.55389	0	3.27695	36.0464	13.927
tpm.Myoblast.20differentiation.20to.20myotubes.2c.20day00.2c.20Duchenne.20Muscular.20Dystrophy.20donor3.CNhs14605.13514.145E4	0	0	0.578182	12.5273	0	1.54182	35.8473	15.9964
tpm.Myoblast.20differentiation.20to.20myotubes.2c.20day00.2c.20control.20donor1.CNhs13847.13469.144I4	0	0	0	5.70548	0	2.85274	24.2483	21.3955
tpm.Myoblast.20differentiation.20to.20myotubes.2c.20day00.2c.20control.20donor2.CNhs14567.13478.145A4	0	0	0	14.742	0	1.84275	36.855	23.9557
tpm.Myoblast.20differentiation.20to.20myotubes.2c.20day00.2c.20control.20donor3.CNhs14577.13487.145B4	0	0	0	10.806	0	1.801	52.2291	27.0151
tpm.Myoblast.20differentiation.20to.20myotubes.2c.20day01.2c.20Duchenne.20Muscular.20Dystrophy.20donor1.CNhs14587.13497.145C5	0	0	0	17.0018	0	0	35.8926	22.669
tpm.Myoblast.20differentiation.20to.20myotubes.2c.20day01.2c.20Duchenne.20Muscular.20Dystrophy.20donor2.CNhs14597.13506.145D5	0	0.347979	0.695959	10.7874	0	0	24.3586	22.6187
tpm.Myoblast.20differentiation.20to.20myotubes.2c.20day01.2c.20Duchenne.20Muscular.20Dystrophy.20donor3.CNhs14606.13515.145E5	0	1.07296	1.60944	15.0214	0	5.90126	46.6736	13.9484
tpm.Myoblast.20differentiation.20to.20myotubes.2c.20day01.2c.20control.20donor1.CNhs13848.13470.144I5	0	0	0.873792	9.32045	0	0.582528	18.9322	13.9807
tpm.Myoblast.20differentiation.20to.20myotubes.2c.20day01.2c.20control.20donor2.CNhs14568.13479.145A5	0	0	0	30.9605	0	0	30.9605	69.6611
tpm.Myoblast.20differentiation.20to.20myotubes.2c.20day01.2c.20control.20donor3.CNhs14578.13488.145B5	0	0	0.905141	9.95655	0	0	27.1542	21.7234
tpm.Myoblast.20differentiation.20to.20myotubes.2c.20day02.2c.20Duchenne.20Muscular.20Dystrophy.20donor1.CNhs14588.13498.145C6	0	0	0	8.60887	0	0	23.5611	33.0762
tpm.Myoblast.20differentiation.20to.20myotubes.2c.20day02.2c.20Duchenne.20Muscular.20Dystrophy.20donor2.CNhs14598.13507.145D6	0	1.34195	0.447317	8.05171	0	0.447317	21.0239	14.7615
tpm.Myoblast.20differentiation.20to.20myotubes.2c.20day02.2c.20Duchenne.20Muscular.20Dystrophy.20donor3.CNhs14607.13516.145E6	0	0	1.31514	8.21963	0	1.64393	38.7967	9.86356
tpm.Myoblast.20differentiation.20to.20myotubes.2c.20day02.2c.20control.20donor1.CNhs13849.13471.144I6	0	0	0.252202	10.3403	0	1.00881	13.6189	15.1321
tpm.Myoblast.20differentiation.20to.20myotubes.2c.20day02.2c.20control.20donor2.CNhs14570.13480.145A6	0	1.00623	1.00623	16.0997	0	0	20.1246	25.1558
tpm.Myoblast.20differentiation.20to.20myotubes.2c.20day02.2c.20control.20donor3.CNhs14579.13489.145B6	0	0	0	8.53882	0	0	32.7322	19.9239
tpm.Myoblast.20differentiation.20to.20myotubes.2c.20day03.2c.20Duchenne.20Muscular.20Dystrophy.20donor1.CNhs14589.13499.145C7	0	0	0.398289	11.1521	0	0.796578	40.6255	23.8973
tpm.Myoblast.20differentiation.20to.20myotubes.2c.20day03.2c.20Duchenne.20Muscular.20Dystrophy.20donor2.CNhs14599.13508.145D7	0	1.45107	0	9.06917	0	0.725534	23.2171	13.4224
tpm.Myoblast.20differentiation.20to.20myotubes.2c.20day03.2c.20control.20donor1.CNhs13850.13472.144I7	0	0	0.235634	7.06903	0	0.706903	13.6668	16.4944
tpm.Myoblast.20differentiation.20to.20myotubes.2c.20day03.2c.20control.20donor2.CNhs14571.13481.145A7	0	0	0	9.86606	0	0	12.6849	11.2755
tpm.Myoblast.20differentiation.20to.20myotubes.2c.20day03.2c.20control.20donor3.CNhs14580.13490.145B7	0	0	0.85669	6.85352	0	0	29.1275	12.8504
tpm.Myoblast.20differentiation.20to.20myotubes.2c.20day04.2c.20Duchenne.20Muscular.20Dystrophy.20donor1.CNhs14590.13500.145C8	0	0.546147	1.09229	4.91533	0	0	18.569	13.1075
tpm.Myoblast.20differentiation.20to.20myotubes.2c.20day04.2c.20Duchenne.20Muscular.20Dystrophy.20donor2.CNhs14600.13509.145D8	0	1.98777	0.397555	13.5169	0	0	21.0704	12.3242
tpm.Myoblast.20differentiation.20to.20myotubes.2c.20day04.2c.20Duchenne.20Muscular.20Dystrophy.20donor3.CNhs14609.13518.145E8	0	0	1.79094	21.4913	0	0	37.6098	7.16377
tpm.Myoblast.20differentiation.20to.20myotubes.2c.20day04.2c.20control.20donor1.CNhs13851.13473.144I8	0	0	0.967468	7.41725	0	0.644979	15.4795	10.6421
tpm.Myoblast.20differentiation.20to.20myotubes.2c.20day04.2c.20control.20donor2.CNhs14572.13482.145A8	0	0	0	6.65516	0	0	16.6379	12.4784
tpm.Myoblast.20differentiation.20to.20myotubes.2c.20day04.2c.20control.20donor3.CNhs14581.13491.145B8	0	0	0.418267	7.94707	0	0.836534	22.5864	22.5864
tpm.Myoblast.20differentiation.20to.20myotubes.2c.20day06.2c.20Duchenne.20Muscular.20Dystrophy.20donor1.CNhs14591.13501.145C9	0	0.706014	1.41203	7.76615	0	1.41203	17.6503	16.2383
tpm.Myoblast.20differentiation.20to.20myotubes.2c.20day06.2c.20Duchenne.20Muscular.20Dystrophy.20donor2.CNhs14601.13510.145D9	0	0	0	72.6183	0	0	36.3091	36.3091
tpm.Myoblast.20differentiation.20to.20myotubes.2c.20day06.2c.20Duchenne.20Muscular.20Dystrophy.20donor3.CNhs14610.13519.145E9	0	0.582428	0	6.40671	0	0.582428	15.7256	7.57157
tpm.Myoblast.20differentiation.20to.20myotubes.2c.20day06.2c.20control.20donor1.CNhs13852.13474.144I9	0	0	0	5.44164	0	0	13.2154	10.8833
tpm.Myoblast.20differentiation.20to.20myotubes.2c.20day06.2c.20control.20donor2.CNhs14573.13483.145A9	0	0	0	5.84072	0	0	13.3502	16.6878
tpm.Myoblast.20differentiation.20to.20myotubes.2c.20day06.2c.20control.20donor3.CNhs14582.13492.145B9	0	0	3.57106	1.78553	0	0	16.0698	16.0698
tpm.Myoblast.20differentiation.20to.20myotubes.2c.20day08.2c.20Duchenne.20Muscular.20Dystrophy.20donor1.CNhs14592.13502.145D1	0	0	1.07167	4.8225	0	0	12.86	17.6825
tpm.Myoblast.20differentiation.20to.20myotubes.2c.20day08.2c.20Duchenne.20Muscular.20Dystrophy.20donor2.CNhs14602.13511.145E1	0	0.6736	0	6.0624	0	0	13.472	14.8192
tpm.Myoblast.20differentiation.20to.20myotubes.2c.20day08.2c.20Duchenne.20Muscular.20Dystrophy.20donor3.CNhs14611.13520.145F1	0	0	0.959434	9.59434	0	0	21.1076	5.75661
tpm.Myoblast.20differentiation.20to.20myotubes.2c.20day08.2c.20control.20donor1.CNhs13853.13475.145A1	0	0	0	6.92963	0	0.629966	8.81953	8.18956
tpm.Myoblast.20differentiation.20to.20myotubes.2c.20day08.2c.20control.20donor2.CNhs14574.13484.145B1	0	0	0	7.17675	0	0	16.1477	10.7651
tpm.Myoblast.20differentiation.20to.20myotubes.2c.20day08.2c.20control.20donor3.CNhs14583.13493.145C1	0	2.55234	1.27617	5.10469	0	1.27617	17.8664	15.3141
tpm.Myoblast.20differentiation.20to.20myotubes.2c.20day10.2c.20Duchenne.20Muscular.20Dystrophy.20donor1.CNhs14594.13503.145D2	0	0	0.835863	3.34345	0	0	17.5531	8.35863
tpm.Myoblast.20differentiation.20to.20myotubes.2c.20day10.2c.20Duchenne.20Muscular.20Dystrophy.20donor2.CNhs14603.13512.145E2	0	1.66512	0.832559	3.33024	0	0	15.8186	10.8233
tpm.Myoblast.20differentiation.20to.20myotubes.2c.20day10.2c.20Duchenne.20Muscular.20Dystrophy.20donor3.CNhs14612.13521.145F2	0	0	0.730577	7.30577	0	0.365289	16.0727	12.4198
tpm.Myoblast.20differentiation.20to.20myotubes.2c.20day10.2c.20control.20donor1.CNhs13854.13476.145A2	0	0	0	7.70993	0	0.321247	8.99492	10.2799
tpm.Myoblast.20differentiation.20to.20myotubes.2c.20day10.2c.20control.20donor2.CNhs14575.13485.145B2	0	0	1.38864	11.1091	0	0	12.4978	22.2183
tpm.Myoblast.20differentiation.20to.20myotubes.2c.20day10.2c.20control.20donor3.CNhs14584.13494.145C2	0	0	0	29.9886	0	0	47.125	34.2727
tpm.Myoblast.20differentiation.20to.20myotubes.2c.20day12.2c.20Duchenne.20Muscular.20Dystrophy.20donor1.CNhs14595.13504.145D3	0	0.980313	0	4.90156	0	0	7.8425	9.80313
tpm.Myoblast.20differentiation.20to.20myotubes.2c.20day12.2c.20Duchenne.20Muscular.20Dystrophy.20donor2.CNhs14604.13513.145E3	0	0.639174	0	3.83504	0	1.27835	19.8144	12.1443
tpm.Myoblast.20differentiation.20to.20myotubes.2c.20day12.2c.20Duchenne.20Muscular.20Dystrophy.20donor3.CNhs14613.13522.145F3	0	0.605162	0	11.4981	0	0	14.5239	5.44646
tpm.Myoblast.20differentiation.20to.20myotubes.2c.20day12.2c.20control.20donor1.CNhs14566.13477.145A3	0	0	1.54155	12.3324	0	0	13.8739	12.3324
tpm.Myoblast.20differentiation.20to.20myotubes.2c.20day12.2c.20control.20donor2.CNhs14576.13486.145B3	0	0	0	15.5773	0	0	25.9621	15.5773
tpm.Myoblast.20differentiation.20to.20myotubes.2c.20day12.2c.20control.20donor3.CNhs14585.13495.145C3	0	0	0	12.9085	0	0	60.2397	34.4227
tpm.Myoblast.2c.20donor1.CNhs10870.11241.116D8	0	2.02694	0.579125	5.50169	0	0.144781	12.596	11.5825
tpm.Myoblast.2c.20donor2.CNhs11965.11322.117D8	0	0	0	4.72596	0	0	4.93143	2.67119
tpm.Myoblast.2c.20donor3.CNhs11908.11398.118D3	0	0.716244	0.179061	3.40216	0	0.537183	11.818	17.3689
tpm.NK.20T.20cell.20leukemia.20cell.20line.3aKHYG.1.CNhs11867.10777.110G3	0	0	6.0526	6.50094	0	0	1.23294	8.07013
tpm.Natural.20Killer.20Cells.2c.20donor1.CNhs10859.11230.116C6	0	0	0	0	0	0	0	0.197031
tpm.Natural.20Killer.20Cells.2c.20donor2.CNhs11957.11311.117C6	0	1.94065	0.215628	0.646883	0	0	0.215628	0
tpm.Natural.20Killer.20Cells.2c.20donor3.CNhs12001.11387.118C1	0	0.256686	0.256686	0	0	0.128343	0	0.513372
tpm.Neural.20stem.20cells.2c.20donor1.CNhs11063.11275.116H6	0	0.254095	0.254095	0	0	0	0.762284	0
tpm.Neural.20stem.20cells.2c.20donor2.CNhs11384.11352.117H2	0	1.3014	0	1.3014	0	0	0	0
tpm.Neurons.2c.20donor1.CNhs12338.11494.119E9	0	0	0	0	0	0	0	0
tpm.Neurons.2c.20donor2.CNhs12726.11574.120E8	0	0	0	0	0	0.502549	0.167516	0
tpm.Neurons.2c.20donor3.CNhs13815.11655.122E8	0	0.637939	0	0	0	0.637939	0	0
tpm.Neutrophils.2c.20donor1.CNhs10862.11233.116C9	0	7.49007	0	0	0	0	0	0
tpm.Neutrophils.2c.20donor2.CNhs11959.11314.117C9	0	0	0	0	0	0	0	0
tpm.Neutrophils.2c.20donor3.CNhs11905.11390.118C4	0	21.1352	0	0	0	0	0	0
tpm.Nucleus.20Pulposus.20Cell.2c.20donor1.CNhs10881.11252.116F1	0	12.1465	0.490766	30.4275	0.490766	0.981532	44.6597	17.0541
tpm.Nucleus.20Pulposus.20Cell.2c.20donor2.CNhs12019.11409.118E5	0	21.0072	1.00034	36.5124	11.0038	9.00307	106.536	41.014
tpm.Nucleus.20Pulposus.20Cell.2c.20donor3.CNhs12063.11462.119B4	0.271265	23.0575	0.54253	18.9886	5.15404	3.52645	49.9128	16.0046
tpm.Olfactory.20epithelial.20cells.2c.20donor1.CNhs13816.11933.125I7	0	0	0	0	0	0	0	0
tpm.Olfactory.20epithelial.20cells.2c.20donor2.CNhs13817.11934.125I8	0	0	0	0	0	0	0	0
tpm.Olfactory.20epithelial.20cells.2c.20donor3.CNhs13818.11935.125I9	0	0	0	0	0	0	0	0
tpm.Olfactory.20epithelial.20cells.2c.20donor4.CNhs13819.11936.126A1	0	0	0	0	0	0	0	0
tpm.Oligodendrocyte.20..20precursors.2c.20donor1.CNhs12586.11496.119F2	0	14.6601	0	2.25539	6.76618	7.33003	19.1708	1.69154
tpm.Osteoblast.20..20differentiated.2c.20donor1.CNhs11311.11276.116H7	0	3.31041	0.300946	27.0851	0	0	2.10662	3.00946
tpm.Osteoblast.20..20differentiated.2c.20donor2.CNhs11980.11353.117H3	0	2.27408	0	25.0148	0	0	0	0
tpm.Osteoblast.20..20differentiated.2c.20donor3.CNhs12035.11425.118G3	0	1.03473	0	8.27785	1.03473	0	10.3473	1.03473
tpm.Osteoblast.2c.20donor1.CNhs11078.11277.116H8	0	3.88552	0.685681	20.799	0	0	0.22856	0.22856
tpm.Osteoblast.2c.20donor2.CNhs11385.11354.117H4	0	3.98535	1.32845	11.2918	0	0	1.32845	0.664226
tpm.Osteoblast.2c.20donor3.CNhs12036.11426.118G4	0	3.68738	0.368738	13.0902	0.184369	0	5.16234	1.84369
tpm.Pancreatic.20stromal.20cells.2c.20donor1.CNhs10877.11249.116E7	0	0.260651	0	3.99665	0	0	0	0
tpm.Pericytes.2c.20donor1.CNhs11317.11491.119E6	0	0.195801	0	0.391602	2.74122	8.61525	11.1607	0.587403
tpm.Pericytes.2c.20donor2.CNhs12079.11571.120E5	0	0.343143	0	0.343143	2.402	3.08829	3.08829	0.686287
tpm.Pericytes.2c.20donor3.CNhs12116.11652.122E5	0	1.57955	0	0	0.526518	6.05496	15.0058	5.26518
tpm.Perineurial.20Cells.2c.20donor1.CNhs12587.11499.119F5	0.117473	8.57556	1.17473	14.0968	3.5242	6.22609	52.1582	18.4433
tpm.Perineurial.20Cells.2c.20donor2.CNhs12590.11579.120F4	0	2.04758	0	0	0	0.195008	0.0975039	0
tpm.Peripheral.20Blood.20Mononuclear.20Cells.2c.20donor1.CNhs10860.11231.116C7	0	0.827072	0	0.206768	0	0	0.206768	0
tpm.Peripheral.20Blood.20Mononuclear.20Cells.2c.20donor2.CNhs11958.11312.117C7	0	3.23571	0.215714	0	0	0	0.431428	0
tpm.Peripheral.20Blood.20Mononuclear.20Cells.2c.20donor3.CNhs12002.11388.118C2	0	2.45473	0	0	0	0	0.213455	0.320183
tpm.Placental.20Epithelial.20Cells.2c.20donor1.CNhs11079.11278.116H9	0	0	0	0	0	0	0	0.606255
tpm.Placental.20Epithelial.20Cells.2c.20donor2.CNhs11386.11355.117H5	0	1.66435	1.66435	0	1.66435	9.98613	8.32177	0
tpm.Placental.20Epithelial.20Cells.2c.20donor3.CNhs12037.11427.118G5	0	0	0.604781	0.907171	0	0	1.51195	1.51195
tpm.Preadipocyte.20..20breast.20donor2.20.28cytoplasmic.20fraction.29.CNhs14562.14319.155D8	0	6.03279	0.548436	10.4203	2.74218	1.09687	20.2921	24.1312
tpm.Preadipocyte.20..20breast.2c.20donor1.CNhs11052.11467.119B9	0	3.96972	0.496216	9.17999	0	0.496216	10.4205	19.3524
tpm.Preadipocyte.20..20breast.2c.20donor2.20.28nuclear.20fraction.29.CNhs12584.14320.155D9	0	4.60386	0.306924	4.75732	0	0.613848	15.8066	9.05426
tpm.Preadipocyte.20..20breast.2c.20donor2.CNhs11971.11328.117E5	0	6.73584	1.12264	8.4198	0.56132	0.28066	11.7877	21.3302
tpm.Preadipocyte.20..20omental.2c.20donor1.CNhs11065.11468.119C1	0	32.2911	1.53767	7.17579	0.768835	4.48487	29.6001	27.1655
tpm.Preadipocyte.20..20omental.2c.20donor2.CNhs11902.11329.117E6	0	7.67561	1.53512	7.67561	6.14049	2.55854	25.5854	25.0737
tpm.Preadipocyte.20..20omental.2c.20donor3.CNhs12013.11403.118D8	0	23.4847	0.80427	9.32953	0.643416	3.37793	27.0235	22.6804
tpm.Preadipocyte.20..20perirenal.2c.20donor1.CNhs12065.11469.119C2	0	25.2311	0	5.93672	0	0	2.96836	7.4209
tpm.Preadipocyte.20..20subcutaneous.2c.20donor1.CNhs11081.11279.116I1	0	4.5772	0.416109	4.5772	0.832219	7.90608	18.3088	7.90608
tpm.Preadipocyte.20..20subcutaneous.2c.20donor2.CNhs11981.11356.117H6	0	4.16366	1.38789	6.47681	1.5421	3.70103	38.244	18.6594
tpm.Preadipocyte.20..20subcutaneous.2c.20donor3.CNhs12038.11428.118G6	0	9.58833	0.532685	3.55123	0.177562	1.06537	16.5132	11.7191
tpm.Preadipocyte.20..20visceral.2c.20donor1.CNhs11082.11280.116I2	0	7.63783	0.985526	10.0195	0.739144	4.8455	28.9088	21.1067
tpm.Preadipocyte.20..20visceral.2c.20donor2.CNhs11982.11357.117H7	0	16.0969	0	0	0	6.75031	17.6547	7.78882
tpm.Preadipocyte.20..20visceral.2c.20donor3.CNhs12039.11429.118G7	0	9.87788	0.581052	4.76463	1.97558	3.83494	27.8905	17.664
tpm.Prostate.20Epithelial.20Cells.20.28polarized.29.2c.20donor1.CNhs10882.11253.116F2	0	0.241719	1.69203	12.932	1.69203	0	4.4718	25.8639
tpm.Prostate.20Epithelial.20Cells.2c.20donor2.CNhs11972.11331.117E8	0	2.60658	0	3.60912	0	0.200506	8.82228	15.6395
tpm.Prostate.20Epithelial.20Cells.2c.20donor3.CNhs12014.11404.118D9	0	1.28913	1.9337	7.09024	0	0	1.84162	6.72191
tpm.Prostate.20Stromal.20Cells.2c.20donor1.CNhs10883.11254.116F3	0	0.229629	0.459258	6.65924	0	0	0	0
tpm.Prostate.20Stromal.20Cells.2c.20donor2.CNhs11973.11332.117E9	0	3.27764	0.910456	8.92247	0	0	0	0
tpm.Prostate.20Stromal.20Cells.2c.20donor3.CNhs12015.11405.118E1	0	0	0.262249	9.17871	0.393373	0	1.70462	0.917871
tpm.Renal.20Cortical.20Epithelial.20Cells.2c.20donor1.CNhs11331.11516.119H4	0	5.4144	1.8048	12.1824	1.8048	3.1584	73.9967	18.4992
tpm.Renal.20Cortical.20Epithelial.20Cells.2c.20donor2.CNhs12728.11596.120H3	0	13.8628	0.693138	10.6281	1.23225	2.0024	39.971	15.172
tpm.Renal.20Epithelial.20Cells.2c.20donor1.CNhs11332.11517.119H5	0.78435	7.8435	1.5687	35.2957	14.1183	9.4122	79.2193	17.2557
tpm.Renal.20Epithelial.20Cells.2c.20donor2.CNhs12088.11597.120H4	0	7.30696	1.46139	21.9209	18.9981	4.38418	75.9924	29.2278
tpm.Renal.20Epithelial.20Cells.2c.20donor3.CNhs12732.11678.122H4	0.211103	29.3434	1.05552	13.0884	3.061	3.061	51.2981	17.8382
tpm.Renal.20Glomerular.20Endothelial.20Cells.2c.20donor1.CNhs12074.11514.119H2	0	4.54934	1.13733	13.648	0	1.13733	79.6134	48.9054
tpm.Renal.20Glomerular.20Endothelial.20Cells.2c.20donor2.CNhs12086.11594.120H1	0	7.82431	0.510281	6.63365	0.340187	3.06169	80.4543	44.9047
tpm.Renal.20Glomerular.20Endothelial.20Cells.2c.20donor3.CNhs12624.11675.122H1	0	8.85255	0.431832	17.0574	0.215916	0.863664	25.0462	25.0462
tpm.Renal.20Glomerular.20Endothelial.20Cells.2c.20donor4.CNhs13080.11783.124B1	0	10.7959	0	23.1341	1.54227	4.62682	101.79	49.3527
tpm.Renal.20Mesangial.20Cells.2c.20donor1.CNhs11333.11518.119H6	0.270946	15.7149	0.541893	51.4798	5.41893	0.270946	47.9575	27.6365
tpm.Renal.20Mesangial.20Cells.2c.20donor2.CNhs12089.11598.120H5	0	23.2605	0	41.1532	5.36781	0	50.0996	14.3142
tpm.Renal.20Mesangial.20Cells.2c.20donor3.CNhs12121.11679.122H5	0	16.0541	0.50169	45.1521	10.0338	1.50507	71.7416	27.5929
tpm.Renal.20Proximal.20Tubular.20Epithelial.20Cell.2c.20donor1.CNhs11330.11515.119H3	0	4.3329	2.80364	10.1951	5.09753	4.58777	76.7178	27.7815
tpm.Renal.20Proximal.20Tubular.20Epithelial.20Cell.2c.20donor2.CNhs12087.11595.120H2	0	6.64861	2.49323	11.6351	4.98646	2.49323	90.5873	22.4391
tpm.Renal.20Proximal.20Tubular.20Epithelial.20Cell.2c.20donor3.CNhs12120.11676.122H2	0.223875	9.85049	0.671624	26.6411	23.283	4.02975	81.4904	25.7456
tpm.Retinal.20Pigment.20Epithelial.20Cells.2c.20donor0.CNhs10842.11215.116A9	0	0	0	0	0	0	0	0
tpm.Retinal.20Pigment.20Epithelial.20Cells.2c.20donor1.CNhs11338.11528.119I7	0	0	0	0	0	0	0	0
tpm.Retinal.20Pigment.20Epithelial.20Cells.2c.20donor2.CNhs12096.11608.120I6	0	1.63292	0	0	0	0	0	0
tpm.Retinal.20Pigment.20Epithelial.20Cells.2c.20donor3.CNhs12733.11689.122I6	0	0	0	0	0	0	0	0
tpm.SABiosciences.20XpressRef.20Human.20Universal.20Total.20RNA.2c.20pool1.CNhs10610.10002.101A5	0	19.2687	0.309123	1.44257	0.721287	3.40035	13.2923	5.35813
tpm.Saos.2.20osteosarcoma.20cell.20line.2c.20untreated.20control.2c.20day28.2c.20biol_rep1.20.28B1.20T17.29.CNhs14194.12697.135D6	0	0	2.71354	14.4722	0	0	8.14061	17.1857
tpm.Saos.2.20osteosarcoma.20cell.20line.2c.20untreated.20control.2c.20day28.2c.20biol_rep2.20.28B2.20T17.29.CNhs14195.12795.136F5	0.50429	4.03432	1.51287	29.2488	0	0	16.6416	37.8217
tpm.Saos.2.20osteosarcoma.20cell.20line.2c.20untreated.20control.2c.20day28.2c.20biol_rep3.20.28B3.20T17.29.CNhs14196.12893.137H4	0	2.13902	3.74328	20.3207	0	0	19.2512	47.5932
tpm.Saos.2.20osteosarcoma.20treated.20with.20ascorbic.20acid.20and.20BGP.20to.20induce.20calcification.2c.2000hr00min.2c.20biol_rep1.20.28A1.20T0.29.CNhs11918.12662.134I7	0.325081	1.51705	3.25081	10.1859	0	0	14.9537	8.12703
tpm.Saos.2.20osteosarcoma.20treated.20with.20ascorbic.20acid.20and.20BGP.20to.20induce.20calcification.2c.2000hr00min.2c.20biol_rep2.20.28A2.20T0.29.CNhs12859.12760.136B6	0.0915695	2.28924	3.02179	14.7427	0	0	8.88224	13.186
tpm.Saos.2.20osteosarcoma.20treated.20with.20ascorbic.20acid.20and.20BGP.20to.20induce.20calcification.2c.2000hr00min.2c.20biol_rep3.20.28A3.20T0.29.CNhs12952.12858.137D5	0	1.40266	3.4654	13.8616	0	0	8.91103	14.2741
tpm.Saos.2.20osteosarcoma.20treated.20with.20ascorbic.20acid.20and.20BGP.20to.20induce.20calcification.2c.2000hr15min.2c.20biol_rep1.20.28A1.20T1.29.CNhs12381.12663.134I8	0.363791	2.81938	3.36507	16.3706	0	0.0909478	8.82193	12.6417
tpm.Saos.2.20osteosarcoma.20treated.20with.20ascorbic.20acid.20and.20BGP.20to.20induce.20calcification.2c.2000hr15min.2c.20biol_rep2.20.28A2.20T1.29.CNhs12860.12761.136B7	0.501767	2.80989	3.0106	14.5512	0	0	7.22544	14.5512
tpm.Saos.2.20osteosarcoma.20treated.20with.20ascorbic.20acid.20and.20BGP.20to.20induce.20calcification.2c.2000hr15min.2c.20biol_rep3.20.28A3.20T1.29.CNhs12877.12859.137D6	0.516878	2.58439	2.58439	15.334	0	0.172293	9.47609	13.9557
tpm.Saos.2.20osteosarcoma.20treated.20with.20ascorbic.20acid.20and.20BGP.20to.20induce.20calcification.2c.2000hr30min.2c.20biol_rep1.20.28A1.20T2.29.CNhs12382.12664.134I9	0.919047	2.10068	3.15102	10.3721	0	0	11.2911	12.6041
tpm.Saos.2.20osteosarcoma.20treated.20with.20ascorbic.20acid.20and.20BGP.20to.20induce.20calcification.2c.2000hr30min.2c.20biol_rep2.20.28A2.20T2.29.CNhs12861.12762.136B8	0.412006	2.47204	3.98272	15.9309	0	0	9.47614	13.7335
tpm.Saos.2.20osteosarcoma.20treated.20with.20ascorbic.20acid.20and.20BGP.20to.20induce.20calcification.2c.2000hr30min.2c.20biol_rep3.20.28A3.20T2.29.CNhs12954.12860.137D7	0.420635	1.68254	2.24339	8.2725	0	0	7.1508	11.6376
tpm.Saos.2.20osteosarcoma.20treated.20with.20ascorbic.20acid.20and.20BGP.20to.20induce.20calcification.2c.2000hr45min.2c.20biol_rep1.20.28A1.20T3.29.CNhs12383.12665.135A1	0.520271	2.73142	2.73142	12.8767	0	0	7.93414	12.3564
tpm.Saos.2.20osteosarcoma.20treated.20with.20ascorbic.20acid.20and.20BGP.20to.20induce.20calcification.2c.2000hr45min.2c.20biol_rep2.20.28A2.20T3.29.CNhs12862.12763.136B9	0.789805	2.96177	2.27069	13.7229	0	0	7.3057	14.7101
tpm.Saos.2.20osteosarcoma.20treated.20with.20ascorbic.20acid.20and.20BGP.20to.20induce.20calcification.2c.2000hr45min.2c.20biol_rep3.20.28A3.20T3.29.CNhs12878.12861.137D8	0.180622	1.44497	2.5287	13.9079	0	0	8.3086	11.0179
tpm.Saos.2.20osteosarcoma.20treated.20with.20ascorbic.20acid.20and.20BGP.20to.20induce.20calcification.2c.2001hr00min.2c.20biol_rep1.20.28A1.20T4.29.CNhs12384.12666.135A2	0.754038	2.45062	2.07361	14.1382	0	0	6.97485	11.8761
tpm.Saos.2.20osteosarcoma.20treated.20with.20ascorbic.20acid.20and.20BGP.20to.20induce.20calcification.2c.2001hr00min.2c.20biol_rep2.20.28A2.20T4.29.CNhs12863.12764.136C1	0.343473	2.40431	1.8891	14.34	0	0	6.61185	12.7085
tpm.Saos.2.20osteosarcoma.20treated.20with.20ascorbic.20acid.20and.20BGP.20to.20induce.20calcification.2c.2001hr00min.2c.20biol_rep3.20.28A3.20T4.29.CNhs12955.12862.137D9	0.978671	3.63506	3.35544	12.0237	0	0	8.66823	13.4218
tpm.Saos.2.20osteosarcoma.20treated.20with.20ascorbic.20acid.20and.20BGP.20to.20induce.20calcification.2c.2001hr20min.2c.20biol_rep1.20.28A1.20T5.29.CNhs12386.12667.135A3	0.508162	1.65153	1.2704	9.14692	0	0	6.73315	8.25763
tpm.Saos.2.20osteosarcoma.20treated.20with.20ascorbic.20acid.20and.20BGP.20to.20induce.20calcification.2c.2001hr20min.2c.20biol_rep2.20.28A2.20T5.29.CNhs12864.12765.136C2	0.346065	2.16291	2.42246	17.2167	0	0	6.9213	14.7078
tpm.Saos.2.20osteosarcoma.20treated.20with.20ascorbic.20acid.20and.20BGP.20to.20induce.20calcification.2c.2001hr20min.2c.20biol_rep3.20.28A3.20T5.29.CNhs12879.12863.137E1	0.770637	2.77429	2.15778	13.255	0	0.154127	6.47335	13.5632
tpm.Saos.2.20osteosarcoma.20treated.20with.20ascorbic.20acid.20and.20BGP.20to.20induce.20calcification.2c.2001hr40min.2c.20biol_rep1.20.28A1.20T6.29.CNhs12387.12668.135A4	0.605606	2.72523	1.91775	11.6074	0	0	5.55139	9.48783
tpm.Saos.2.20osteosarcoma.20treated.20with.20ascorbic.20acid.20and.20BGP.20to.20induce.20calcification.2c.2001hr40min.2c.20biol_rep2.20.28A2.20T6.29.CNhs12866.12766.136C3	0.266119	3.72567	1.86284	13.0399	0	0	9.31418	15.1688
tpm.Saos.2.20osteosarcoma.20treated.20with.20ascorbic.20acid.20and.20BGP.20to.20induce.20calcification.2c.2001hr40min.2c.20biol_rep3.20.28A3.20T6.29.CNhs12880.12864.137E2	0.893337	2.08445	2.8289	11.7623	0	0	8.04004	14.889
tpm.Saos.2.20osteosarcoma.20treated.20with.20ascorbic.20acid.20and.20BGP.20to.20induce.20calcification.2c.2002hr00min.2c.20biol_rep1.20.28A1.20T7.29.CNhs12388.12669.135A5	0.521263	2.78007	2.43256	8.68772	0	0	6.0814	10.4253
tpm.Saos.2.20osteosarcoma.20treated.20with.20ascorbic.20acid.20and.20BGP.20to.20induce.20calcification.2c.2002hr00min.2c.20biol_rep2.20.28A2.20T7.29.CNhs12867.12767.136C4	0.690531	3.10739	2.30177	17.4934	0	0	5.86951	11.739
tpm.Saos.2.20osteosarcoma.20treated.20with.20ascorbic.20acid.20and.20BGP.20to.20induce.20calcification.2c.2002hr00min.2c.20biol_rep3.20.28A3.20T7.29.CNhs12881.12865.137E3	0.320851	2.24595	2.56681	14.2244	0	0	5.24056	10.2672
tpm.Saos.2.20osteosarcoma.20treated.20with.20ascorbic.20acid.20and.20BGP.20to.20induce.20calcification.2c.2002hr30min.2c.20biol_rep1.20.28A1.20T8.29.CNhs12389.12670.135A6	0.860575	1.93629	4.30288	15.2752	0	0	6.23917	13.9843
tpm.Saos.2.20osteosarcoma.20treated.20with.20ascorbic.20acid.20and.20BGP.20to.20induce.20calcification.2c.2002hr30min.2c.20biol_rep2.20.28A2.20T8.29.CNhs12868.12768.136C5	0.177308	4.43269	1.95038	14.0073	0	0	5.67384	10.4611
tpm.Saos.2.20osteosarcoma.20treated.20with.20ascorbic.20acid.20and.20BGP.20to.20induce.20calcification.2c.2002hr30min.2c.20biol_rep3.20.28A3.20T8.29.CNhs12882.12866.137E4	0.362086	2.5346	2.35356	13.0351	0	0.181043	4.52607	14.1214
tpm.Saos.2.20osteosarcoma.20treated.20with.20ascorbic.20acid.20and.20BGP.20to.20induce.20calcification.2c.2003hr.2c.20biol_rep1.20.28A1.20T9.29.CNhs12390.12671.135A7	0.735366	2.2061	0.919207	9.19207	0	0	6.06677	10.1113
tpm.Saos.2.20osteosarcoma.20treated.20with.20ascorbic.20acid.20and.20BGP.20to.20induce.20calcification.2c.2003hr.2c.20biol_rep2.20.28A2.20T9.29.CNhs12869.12769.136C6	0.199291	3.78652	2.79007	13.9503	0	0	5.77943	13.7511
tpm.Saos.2.20osteosarcoma.20treated.20with.20ascorbic.20acid.20and.20BGP.20to.20induce.20calcification.2c.2003hr.2c.20biol_rep3.20.28A3.20T9.29.CNhs12883.12867.137E5	0.70449	2.99408	3.52245	8.63001	0	0.176123	5.63592	9.3345
tpm.Saos.2.20osteosarcoma.20treated.20with.20ascorbic.20acid.20and.20BGP.20to.20induce.20calcification.2c.2004hr.2c.20biol_rep1.20.28A1.20T10.29.CNhs12391.12672.135A8	1.02309	2.61456	5.11544	11.254	0	0	6.70691	11.7087
tpm.Saos.2.20osteosarcoma.20treated.20with.20ascorbic.20acid.20and.20BGP.20to.20induce.20calcification.2c.2004hr.2c.20biol_rep2.20.28A2.20T10.29.CNhs12870.12770.136C7	0.603377	2.56435	2.41351	12.8218	0	0	6.4863	15.0844
tpm.Saos.2.20osteosarcoma.20treated.20with.20ascorbic.20acid.20and.20BGP.20to.20induce.20calcification.2c.2004hr.2c.20biol_rep3.20.28A3.20T10.29.CNhs12884.12868.137E6	0.314714	2.67507	4.09129	12.9033	0	0	5.66486	15.1063
tpm.Saos.2.20osteosarcoma.20treated.20with.20ascorbic.20acid.20and.20BGP.20to.20induce.20calcification.2c.2008hr.2c.20biol_rep1.20.28A1.20T11.29.CNhs12392.12673.135A9	0.443762	3.10634	4.43762	13.9046	0	0	8.28357	14.3483
tpm.Saos.2.20osteosarcoma.20treated.20with.20ascorbic.20acid.20and.20BGP.20to.20induce.20calcification.2c.2008hr.2c.20biol_rep2.20.28A2.20T11.29.CNhs12871.12771.136C8	0.369772	2.34189	3.08143	10.7234	0	0	6.9024	15.9002
tpm.Saos.2.20osteosarcoma.20treated.20with.20ascorbic.20acid.20and.20BGP.20to.20induce.20calcification.2c.2008hr.2c.20biol_rep3.20.28A3.20T11.29.CNhs12885.12869.137E7	0.132575	2.6515	3.04923	13.7878	0	0	12.5946	16.1742
tpm.Saos.2.20osteosarcoma.20treated.20with.20ascorbic.20acid.20and.20BGP.20to.20induce.20calcification.2c.2024hr.2c.20biol_rep1.20.28A1.20T12.29.CNhs12393.12674.135B1	0.328801	1.47961	2.79481	15.2893	0	0	10.5216	12.0012
tpm.Saos.2.20osteosarcoma.20treated.20with.20ascorbic.20acid.20and.20BGP.20to.20induce.20calcification.2c.2024hr.2c.20biol_rep2.20.28A2.20T12.29.CNhs12872.12772.136C9	0.250929	3.26207	2.38382	20.4507	0	0	5.14404	16.0594
tpm.Saos.2.20osteosarcoma.20treated.20with.20ascorbic.20acid.20and.20BGP.20to.20induce.20calcification.2c.2024hr.2c.20biol_rep3.20.28A3.20T12.29.CNhs12886.12870.137E8	0.733653	1.71186	2.44551	16.3849	0	0	7.09197	16.874
tpm.Saos.2.20osteosarcoma.20treated.20with.20ascorbic.20acid.20and.20BGP.20to.20induce.20calcification.2c.20day04.2c.20biol_rep1.20.28A1.20T13.29.CNhs12394.12675.135B2	0.273998	0.958993	2.32898	12.3299	0	0.136999	11.7819	12.3299
tpm.Saos.2.20osteosarcoma.20treated.20with.20ascorbic.20acid.20and.20BGP.20to.20induce.20calcification.2c.20day04.2c.20biol_rep2.20.28A2.20T13.29.CNhs12873.12773.136D1	0	2.96642	4.02585	16.9509	0	0	4.8734	13.3489
tpm.Saos.2.20osteosarcoma.20treated.20with.20ascorbic.20acid.20and.20BGP.20to.20induce.20calcification.2c.20day04.2c.20biol_rep3.20.28A3.20T13.29.CNhs12887.12871.137E9	0.467724	1.71499	4.36542	17.7735	0	0	9.82219	20.4239
tpm.Saos.2.20osteosarcoma.20treated.20with.20ascorbic.20acid.20and.20BGP.20to.20induce.20calcification.2c.20day07.2c.20biol_rep1.20.28A1.20T14.29.CNhs12395.12676.135B3	0.0946455	2.36614	3.40724	11.8307	0	0	11.4521	15.7112
tpm.Saos.2.20osteosarcoma.20treated.20with.20ascorbic.20acid.20and.20BGP.20to.20induce.20calcification.2c.20day07.2c.20biol_rep2.20.28A2.20T14.29.CNhs12874.12774.136D2	0.304738	4.57107	8.22793	16.4559	0	0	7.92319	21.6364
tpm.Saos.2.20osteosarcoma.20treated.20with.20ascorbic.20acid.20and.20BGP.20to.20induce.20calcification.2c.20day07.2c.20biol_rep3.20.28A3.20T14.29.CNhs12888.12872.137F1	0	2.02605	2.02605	14.1823	0	0	7.23589	18.2344
tpm.Saos.2.20osteosarcoma.20treated.20with.20ascorbic.20acid.20and.20BGP.20to.20induce.20calcification.2c.20day14.2c.20biol_rep1.20.28A1.20T15.29.CNhs12396.12677.135B4	0	1.72721	3.22413	11.9753	0	0	12.4359	17.3873
tpm.Saos.2.20osteosarcoma.20treated.20with.20ascorbic.20acid.20and.20BGP.20to.20induce.20calcification.2c.20day14.2c.20biol_rep2.20.28A2.20T15.29.CNhs12953.12775.136D3	0.080998	2.26795	3.32092	9.39577	0	0.080998	18.7105	15.2276
tpm.Saos.2.20osteosarcoma.20treated.20with.20ascorbic.20acid.20and.20BGP.20to.20induce.20calcification.2c.20day14.2c.20biol_rep3.20.28A3.20T15.29.CNhs12890.12873.137F2	0	3.92789	4.41888	12.2747	0	0	10.8017	17.1845
tpm.Saos.2.20osteosarcoma.20treated.20with.20ascorbic.20acid.20and.20BGP.20to.20induce.20calcification.2c.20day21.2c.20biol_rep1.20.28A1.20T16.29.CNhs12397.12678.135B5	0.283553	1.41776	2.83553	8.79014	0	0	11.6257	19.5651
tpm.Saos.2.20osteosarcoma.20treated.20with.20ascorbic.20acid.20and.20BGP.20to.20induce.20calcification.2c.20day21.2c.20biol_rep2.20.28A2.20T16.29.CNhs12875.12776.136D4	0	2.91563	5.05376	12.2457	0	0.194376	11.2738	20.9926
tpm.Saos.2.20osteosarcoma.20treated.20with.20ascorbic.20acid.20and.20BGP.20to.20induce.20calcification.2c.20day21.2c.20biol_rep3.20.28A3.20T16.29.CNhs12891.12874.137F3	0	0.936171	4.9149	9.12766	0	0.234043	13.1064	19.4255
tpm.Saos.2.20osteosarcoma.20treated.20with.20ascorbic.20acid.20and.20BGP.20to.20induce.20calcification.2c.20day28.2c.20biol_rep1.20.28A1.20T17.29.CNhs11919.12679.135B6	0.296303	2.7655	3.85194	10.8645	0	0	17.0868	14.3213
tpm.Saos.2.20osteosarcoma.20treated.20with.20ascorbic.20acid.20and.20BGP.20to.20induce.20calcification.2c.20day28.2c.20biol_rep2.20.28A2.20T17.29.CNhs12876.12777.136D5	0	4.3768	4.9239	12.7657	0	0	10.942	20.0603
tpm.Saos.2.20osteosarcoma.20treated.20with.20ascorbic.20acid.20and.20BGP.20to.20induce.20calcification.2c.20day28.2c.20biol_rep3.20.28A3.20T17.29.CNhs12892.12875.137F4	0	3.9057	2.92927	15.6228	0	0	9.27603	15.1346
tpm.Schwann.20Cells.2c.20donor1.CNhs12073.11498.119F4	0	12.9235	1.03388	24.0376	6.20326	11.6311	74.6976	17.3174
tpm.Schwann.20Cells.2c.20donor2.CNhs12345.11578.120F3	0	8.76744	0	8.76744	8.76744	4.38372	26.3023	30.686
tpm.Schwann.20Cells.2c.20donor3.CNhs12621.11659.122F3	1.05347	8.69116	1.84358	23.1764	4.47726	10.5347	45.8261	30.5507
tpm.Sebocyte.2c.20donor1.CNhs10847.11220.116B5	0	0.574266	0.574266	5.74266	0	0	0	0
tpm.Sebocyte.2c.20donor2.CNhs11951.11301.117B5	0	1.30012	0.65006	3.90036	0	0	1.95018	0.65006
tpm.Sebocyte.2c.20donor3.CNhs11995.11378.118B1	0	0.595944	0	0.297972	0	0.297972	5.06552	2.0858
tpm.Sertoli.20Cells.2c.20donor1.CNhs10851.11255.116F4	0	0	0	0	0	0	0	0
tpm.Sertoli.20Cells.2c.20donor2.CNhs11974.11333.117F1	0	0	0	0	0	0	0	0
tpm.Skeletal.20Muscle.20Cells.2c.20donor1.CNhs11083.11281.116I3	0.0966707	1.93341	1.45006	16.0473	0	0.773366	6.38027	2.3201
tpm.Skeletal.20Muscle.20Cells.2c.20donor2.CNhs11983.11358.117H8	0	1.53916	4.61748	43.0965	0	6.15664	15.3916	6.15664
tpm.Skeletal.20Muscle.20Cells.2c.20donor3.CNhs12040.11430.118G8	0	0	0	5.39384	0	0.898974	13.4846	4.49487
tpm.Skeletal.20Muscle.20Cells.2c.20donor4.CNhs12053.11451.119A2	0	10.7834	0.616194	1.23239	0.308097	2.77288	9.08887	5.23765
tpm.Skeletal.20Muscle.20Cells.2c.20donor5.CNhs12056.11455.119A6	0	10.8988	0.460511	1.84204	0.307007	1.07453	7.36818	2.30256
tpm.Skeletal.20Muscle.20Cells.2c.20donor6.CNhs12060.11459.119B1	0	2.06755	0	2.34322	0.551346	0.689183	6.75399	2.75673
tpm.Skeletal.20Muscle.20Satellite.20Cells.2c.20donor1.CNhs10869.11240.116D7	0	0.21484	0.322261	5.58585	0.10742	0	0.21484	0
tpm.Skeletal.20Muscle.20Satellite.20Cells.2c.20donor2.CNhs11964.11321.117D7	0	0.43505	0.290033	3.77043	0	0	0.43505	0.43505
tpm.Skeletal.20Muscle.20Satellite.20Cells.2c.20donor3.CNhs12008.11397.118D2	0	6.47722	0.681813	5.19882	0	0.426133	11.3351	7.07381
tpm.Skeletal.20muscle.20cells.20differentiated.20into.20Myotubes.20..20multinucleated.2c.20donor1.CNhs11084.11282.116I4	0	1.24645	1.24645	14.6013	0	0.44516	1.69161	1.78064
tpm.Skeletal.20muscle.20cells.20differentiated.20into.20Myotubes.20..20multinucleated.2c.20donor2.CNhs11984.11359.117H9	0	0	0	13.3783	0	3.82236	13.3783	7.64472
tpm.Skeletal.20muscle.20cells.20differentiated.20into.20Myotubes.20..20multinucleated.2c.20donor3.CNhs12041.11431.118G9	0	0.853927	0.640445	5.55052	0.213482	1.06741	3.62919	1.28089
tpm.Skin.20..20palm.2c.20donor1.CNhs13458.10286.104F7	0	0	0	0	0	0	0	0
tpm.Small.20Airway.20Epithelial.20Cells.20donor2.20.28cytoplasmic.20fraction.29.CNhs14564.14334.155F5	0	0	0	0	0	0	0	0
tpm.Small.20Airway.20Epithelial.20Cells.20donor2.20.28nuclear.20fraction.29.CNhs14565.14335.155F6	0	0.600591	0	0	0	0.600591	0	0
tpm.Small.20Airway.20Epithelial.20Cells.20donor3.20.28cytoplasmic.20fraction.29.CNhs14563.14316.155D5	0	0	0	0	0	0	0	0
tpm.Small.20Airway.20Epithelial.20Cells.2c.20donor1.CNhs10884.11256.116F5	0	0	0	0	0	0	0	0
tpm.Small.20Airway.20Epithelial.20Cells.2c.20donor2.CNhs11975.11334.117F2	0	0	0	0	0	0	0	0
tpm.Small.20Airway.20Epithelial.20Cells.2c.20donor3.20.28nuclear.20fraction.29.CNhs12583.14317.155D6	0	0	0	0	0	0	0	0
tpm.Small.20Airway.20Epithelial.20Cells.2c.20donor3.CNhs12016.11406.118E2	0	0	0	0	0	0.101158	0	0
tpm.Smooth.20Muscle.20Cells.20..20Aortic.2c.20donor0.20.28cytoplasmic.20fraction.29.CNhs12401.14313.155D2	0	9.29691	0	0	0	8.83207	13.4805	8.36722
tpm.Smooth.20Muscle.20Cells.20..20Aortic.2c.20donor0.20.28nuclear.20fraction.29.CNhs12402.14314.155D3	0	3.77775	0	0	0	6.29625	5.98143	3.14812
tpm.Smooth.20Muscle.20Cells.20..20Aortic.2c.20donor0.CNhs10838.11210.116A4	0	7.66741	0	0	0	7.66741	4.87926	4.18222
tpm.Smooth.20Muscle.20Cells.20..20Aortic.2c.20donor1.CNhs11085.11283.116I5	0	1.23213	0	4.6205	0	0	6.46871	10.1651
tpm.Smooth.20Muscle.20Cells.20..20Aortic.2c.20donor2.CNhs11305.11360.117I1	0	0.532306	0	0	0	0.532306	2.66153	1.06461
tpm.Smooth.20Muscle.20Cells.20..20Aortic.2c.20donor3.CNhs11309.11432.118H1	0	2.6098	0	0	0	5.2196	6.08953	2.6098
tpm.Smooth.20Muscle.20Cells.20..20Bladder.2c.20donor1.CNhs12893.11519.119H7	0	0	0	7.46512	0	0	0	0
tpm.Smooth.20Muscle.20Cells.20..20Brachiocephalic.2c.20donor1.CNhs11086.11284.116I6	0	0.370648	0	0	0	0	0	0.185324
tpm.Smooth.20Muscle.20Cells.20..20Brachiocephalic.2c.20donor2.CNhs11985.11361.117I2	0	0	0	0	0	0	0	0
tpm.Smooth.20Muscle.20Cells.20..20Brachiocephalic.2c.20donor3.CNhs12043.11433.118H2	0	0.429375	0	0	0	0	0	0
tpm.Smooth.20Muscle.20Cells.20..20Brain.20Vascular.2c.20donor1.CNhs10863.11234.116D1	0	0	0	0	0	0	0.372158	0
tpm.Smooth.20Muscle.20Cells.20..20Brain.20Vascular.2c.20donor2.CNhs11900.11315.117D1	0	0.632759	0	0.949138	0.632759	1.89828	5.69483	2.21466
tpm.Smooth.20Muscle.20Cells.20..20Brain.20Vascular.2c.20donor3.CNhs12004.11391.118C5	0	3.24071	0	0	0	0.953151	8.1971	4.76575
tpm.Smooth.20Muscle.20Cells.20..20Bronchial.2c.20donor1.CNhs11328.11512.119G9	0.255898	9.98001	0.255898	8.44463	23.2867	85.214	120.784	15.8657
tpm.Smooth.20Muscle.20Cells.20..20Bronchial.2c.20donor2.CNhs12348.11592.120G8	0	25.2484	0.427939	5.13527	8.98672	44.0777	64.1908	10.6985
tpm.Smooth.20Muscle.20Cells.20..20Carotid.2c.20donor1.CNhs11087.11285.116I7	0	0.636406	0	0	0	0	0	0
tpm.Smooth.20Muscle.20Cells.20..20Carotid.2c.20donor2.CNhs11986.11362.117I3	0	0	0	9.79465	0	0	0	0
tpm.Smooth.20Muscle.20Cells.20..20Carotid.2c.20donor3.CNhs12044.11434.118H3	0	3.13979	0	0	0	0	3.92474	0
tpm.Smooth.20Muscle.20Cells.20..20Colonic.2c.20donor1.CNhs10868.11239.116D6	0	0.179872	0.179872	11.332	17.8074	0.899362	17.4476	9.89299
tpm.Smooth.20Muscle.20Cells.20..20Colonic.2c.20donor2.CNhs11963.11320.117D6	0	1.37269	0.823611	7.68704	19.4921	0.823611	29.1009	11.256
tpm.Smooth.20Muscle.20Cells.20..20Colonic.2c.20donor3.CNhs12007.11396.118D1	0	2.23844	0.235625	7.77562	30.5134	1.53156	24.505	11.4278
tpm.Smooth.20Muscle.20Cells.20..20Coronary.20Artery.2c.20donor1.CNhs11088.11286.116I8	0	0	0	0	0	0.404365	2.83055	0.606547
tpm.Smooth.20Muscle.20Cells.20..20Coronary.20Artery.2c.20donor2.CNhs11987.11363.117I4	0	0	0	0	0	0	1.5851	0
tpm.Smooth.20Muscle.20Cells.20..20Coronary.20Artery.2c.20donor3.CNhs12045.11435.118H4	0	0	0	0	0	0	0	0
tpm.Smooth.20Muscle.20Cells.20..20Esophageal.2c.20donor1.CNhs11324.11508.119G5	0	2.9258	0	0	0.487634	2.43817	1.95053	0
tpm.Smooth.20Muscle.20Cells.20..20Esophageal.2c.20donor2.CNhs12727.11588.120G4	0	11.3778	0	0.171095	0.0855473	0.598831	0.684378	0.256642
tpm.Smooth.20Muscle.20Cells.20..20Internal.20Thoracic.20Artery.2c.20donor1.CNhs11067.11287.116I9	0	1.50237	0.231134	4.04485	0	0	6.93403	24.6158
tpm.Smooth.20Muscle.20Cells.20..20Internal.20Thoracic.20Artery.2c.20donor2.CNhs11988.11364.117I5	0.243713	79.6943	0.974854	7.55512	0	0	13.1605	23.3965
tpm.Smooth.20Muscle.20Cells.20..20Internal.20Thoracic.20Artery.2c.20donor3.CNhs12046.11436.118H5	0	69.7291	1.0565	6.33901	0	0	10.565	12.678
tpm.Smooth.20Muscle.20Cells.20..20Intestinal.2c.20donor1.CNhs12595.11509.119G6	0	14.6165	1.02933	4.52906	1.8528	7.20532	33.3504	13.9989
tpm.Smooth.20Muscle.20Cells.20..20Prostate.2c.20donor1.CNhs11920.11257.116F6	0	0.1365	0.1365	7.644	0.546	0	1.365	1.092
tpm.Smooth.20Muscle.20Cells.20..20Prostate.2c.20donor2.CNhs11976.11335.117F3	0	0.141405	0	6.92887	0	0	0	0.707027
tpm.Smooth.20Muscle.20Cells.20..20Prostate.2c.20donor3.CNhs11910.11465.119B7	0	0	0	9.93711	0	0	0	0
tpm.Smooth.20Muscle.20Cells.20..20Pulmonary.20Artery.2c.20donor1.CNhs11089.11288.117A1	0	6.37019	0	0.310741	0.776852	6.52556	11.4974	7.61315
tpm.Smooth.20Muscle.20Cells.20..20Pulmonary.20Artery.2c.20donor2.CNhs11989.11365.117I6	0	18.0813	0	0	0	6.78049	5.65041	5.65041
tpm.Smooth.20Muscle.20Cells.20..20Pulmonary.20Artery.2c.20donor3.CNhs12047.11437.118H6	0	0	0	0	0	0	31.2208	37.465
tpm.Smooth.20Muscle.20Cells.20..20Subclavian.20Artery.2c.20donor1.CNhs11090.11289.117A2	0	52.3797	0	0	1.10273	4.41092	2.20546	1.6541
tpm.Smooth.20Muscle.20Cells.20..20Subclavian.20Artery.2c.20donor2.CNhs11990.11366.117I7	0	0	0	0	0	0	0.663439	0
tpm.Smooth.20Muscle.20Cells.20..20Subclavian.20Artery.2c.20donor3.CNhs12048.11438.118H7	0	0	0	0	0	0	2.63071	4.38451
tpm.Smooth.20Muscle.20Cells.20..20Tracheal.2c.20donor1.CNhs11329.11513.119H1	0	17.942	0	2.89388	2.89388	22.5722	25.4661	6.36653
tpm.Smooth.20Muscle.20Cells.20..20Tracheal.2c.20donor2.CNhs12567.11593.120G9	0.076972	11.7767	0.230916	1.77036	1.07761	5.00318	10.0833	3.69466
tpm.Smooth.20Muscle.20Cells.20..20Tracheal.2c.20donor3.CNhs12894.11674.122G9	0	57.0628	0	2.62358	3.93537	25.5799	18.3651	3.27947
tpm.Smooth.20Muscle.20Cells.20..20Umbilical.20Artery.2c.20donor1.CNhs11091.11290.117A3	0	0.811642	0	2.23201	0	0.20291	10.7542	18.6678
tpm.Smooth.20Muscle.20Cells.20..20Umbilical.20Artery.2c.20donor2.CNhs11991.11367.117I8	0	0.309823	0	3.09823	0.309823	0.309823	6.50629	11.1536
tpm.Smooth.20Muscle.20Cells.20..20Umbilical.20Artery.2c.20donor3.CNhs12049.11439.118H8	0	0	0.281696	4.22543	0	0	6.1973	6.76069
tpm.Smooth.20Muscle.20Cells.20..20Umbilical.20Vein.2c.20donor1.CNhs12597.11541.120B2	0	0	0	6.59692	7.17057	0.430234	25.3838	11.9031
tpm.Smooth.20Muscle.20Cells.20..20Umbilical.20Vein.2c.20donor2.CNhs12569.11621.122B1	0	0	0.294747	5.6002	1.96498	0.294747	10.6109	9.13716
tpm.Smooth.20Muscle.20Cells.20..20Umbilical.20Vein.2c.20donor3.CNhs13076.11702.123B1	0	0	1.37236	17.8406	1.37236	1.37236	31.5642	15.0959
tpm.Smooth.20Muscle.20Cells.20..20Umbilical.20artery.2c.20donor0.CNhs10839.11212.116A6	0	0.713342	0.713342	3.92338	0	0.356671	6.42008	24.967
tpm.Smooth.20Muscle.20Cells.20..20Uterine.2c.20donor1.CNhs11921.11258.116F7	0	0	0	1.61489	1.15349	0.461398	6.92097	3.22978
tpm.Smooth.20Muscle.20Cells.20..20Uterine.2c.20donor3.CNhs11927.11466.119B8	0	0	0.354761	2.83809	0	0.354761	2.12857	1.06428
tpm.Smooth.20muscle.20cells.20..20airway.2c.20asthmatic.2c.20donor1.CNhs14183.11960.126C7	0	5.00386	0	0.58869	10.8908	18.2494	36.4988	11.1851
tpm.Smooth.20muscle.20cells.20..20airway.2c.20asthmatic.2c.20donor2.CNhs14184.11961.126C8	0	19.0845	1.73495	7.80728	10.8434	11.7109	35.5665	15.1808
tpm.Smooth.20muscle.20cells.20..20airway.2c.20asthmatic.2c.20donor3.CNhs14186.11962.126C9	0	38.4503	0	0	22.9554	26.3987	29.2682	17.7905
tpm.Smooth.20muscle.20cells.20..20airway.2c.20asthmatic.2c.20donor4.CNhs14187.11963.126D1	0	8.20603	0	1.82356	18.2356	19.6033	35.1036	15.9562
tpm.Smooth.20muscle.20cells.20..20airway.2c.20asthmatic.2c.20donor5.CNhs14188.11964.126D2	0	13.7327	0.416143	2.49686	12.4843	16.6457	37.0367	14.565
tpm.Smooth.20muscle.20cells.20..20airway.2c.20asthmatic.2c.20donor6.CNhs14189.11965.126D3	0	1.86446	0	0	8.85618	14.4496	13.0512	10.7206
tpm.Smooth.20muscle.20cells.20..20airway.2c.20control.2c.20donor1.CNhs14190.11966.126D4	0	15.1293	0	0	0	0.387931	0.775861	0.387931
tpm.Smooth.20muscle.20cells.20..20airway.2c.20control.2c.20donor2.CNhs14191.11967.126D5	0	17.6563	0.608837	0	1.21767	3.65302	4.26186	2.43535
tpm.Smooth.20muscle.20cells.20..20airway.2c.20control.2c.20donor3.CNhs14192.11968.126D6	0.67142	12.757	0	0	0	0	2.01426	1.34284
tpm.Smooth.20muscle.20cells.20..20airway.2c.20control.2c.20donor4.CNhs14193.11969.126D7	0	13.0939	0	0	0	0	0.654693	1.96408
tpm.Synoviocyte.2c.20donor1.CNhs11068.11291.117A4	0	0	0.392071	1.17621	0	0	1.17621	1.96036
tpm.Synoviocyte.2c.20donor2.CNhs11992.11368.117I9	0	0.211108	0.633323	13.0887	0	0	0.422215	0
tpm.Synoviocyte.2c.20donor3.CNhs12050.11440.118H9	0	0	1.31718	5.26872	0	0	0	0
tpm.Trabecular.20Meshwork.20Cells.2c.20donor1.CNhs11340.11532.120A2	0	0	0	0	0	0	0	0
tpm.Trabecular.20Meshwork.20Cells.2c.20donor2.CNhs12097.11612.122A1	0	0	0	0	0	0	0	0
tpm.Trabecular.20Meshwork.20Cells.2c.20donor3.CNhs12124.11693.123A1	0	0	0	0	0	0	0	0
tpm.Tracheal.20Epithelial.20Cells.2c.20donor1.CNhs11092.11292.117A5	0	0	0	0	0	0	0.962221	0.865999
tpm.Tracheal.20Epithelial.20Cells.2c.20donor2.CNhs11993.11369.118A1	0	0.670302	0	0	0	0	1.3406	0.670302
tpm.Tracheal.20Epithelial.20Cells.2c.20donor3.CNhs12051.11441.118I1	0	0	0	0	0	0	1.08891	0
tpm.Universal.20RNA.20..20Human.20Normal.20Tissues.20Biochain.2c.20pool1.CNhs10612.10007.101B4	0	15.8162	0.470719	2.25945	0.470719	2.3536	11.0148	4.23647
tpm.Urethra.2c.20donor2.CNhs13464.10319.105A4	0	1.61277	0	8.06383	0	0	6.45106	0
tpm.Urothelial.20Cells.2c.20donor1.CNhs11334.11520.119H8	0	3.01354	1.29152	6.02708	0	0	18.0812	17.2202
tpm.Urothelial.20Cells.2c.20donor2.CNhs12091.11600.120H7	0	3.36943	0	3.36943	0	0	26.9554	15.1624
tpm.Urothelial.20Cells.2c.20donor3.CNhs12122.11681.122H7	0	3.54744	1.33029	7.98174	0	0.44343	7.53831	10.6423
tpm.Urothelial.20cells.2c.20donor0.CNhs10843.11216.116B1	0	2.29723	0.68917	3.9053	0	0	7.12143	6.66198
tpm.Whole.20blood.20.28ribopure.29.2c.20donor090309.2c.20donation1.CNhs11675.12179.129A1	0	0	0	0	0	0	0	0
tpm.Whole.20blood.20.28ribopure.29.2c.20donor090309.2c.20donation2.CNhs11671.12180.129A2	0	0.764637	0	0	0	0	0	0
tpm.Whole.20blood.20.28ribopure.29.2c.20donor090309.2c.20donation3.CNhs11948.12181.129A3	0	0	0	0	0	0	0	0
tpm.Whole.20blood.20.28ribopure.29.2c.20donor090325.2c.20donation1.CNhs11075.12176.128I7	0	0	0	0	0	0	0	0
tpm.Whole.20blood.20.28ribopure.29.2c.20donor090325.2c.20donation2.CNhs11076.12177.128I8	0	0	0.411362	0	0	0	0	0
tpm.Whole.20blood.20.28ribopure.29.2c.20donor090612.2c.20donation1.CNhs11672.12182.129A4	0	0	0	0	0	0	0	0.648473
tpm.Whole.20blood.20.28ribopure.29.2c.20donor090612.2c.20donation2.CNhs11673.12183.129A5	0	0	0	0	0	0	0	0
tpm.Whole.20blood.20.28ribopure.29.2c.20donor090612.2c.20donation3.CNhs11949.12184.129A6	0	0	0	0	0	0	0	0
tpm.Wilms.27.20tumor.20cell.20line.3aG.401.CNhs11892.10809.111A8	0	0	1.38871	9.29369	0.854593	0	2.35013	2.45695
tpm.Wilms.27.20tumor.20cell.20line.3aHFWT.CNhs11728.10597.108E3	0	0	1.92496	0.96248	0	0	0	0
tpm.acantholytic.20squamous.20carcinoma.20cell.20line.3aHCC1806.CNhs11844.10717.109I6	0	1.47024	0.735121	9.31153	0	0	10.7818	15.9276
tpm.achilles.20tendon.2c.20donor2.CNhs13435.10292.104G4	0	0	0	2.42659	0	0	2.42659	4.85317
tpm.acute.20lymphoblastic.20leukemia.20.28B.ALL.29.20cell.20line.3aBALL.1.CNhs11251.10455.106G5	0	0	0	0	0	0	0	0
tpm.acute.20lymphoblastic.20leukemia.20.28B.ALL.29.20cell.20line.3aNALM.6.CNhs11282.10534.107G3	0	0	0	0	0	0	0	0
tpm.acute.20lymphoblastic.20leukemia.20.28T.ALL.29.20cell.20line.3aHPB.ALL.CNhs10746.10429.106D6	0	0	3.55709	0	0	0	0	0
tpm.acute.20lymphoblastic.20leukemia.20.28T.ALL.29.20cell.20line.3aJurkat.CNhs11253.10464.106H5	0	0	6.53648	12.9135	0	0.159426	0	4.78279
tpm.acute.20myeloid.20leukemia.20.28FAB.20M0.29.20cell.20line.3aKG.1.CNhs13053.10827.111C8	0	0	0.399159	18.1617	0	0	0	0
tpm.acute.20myeloid.20leukemia.20.28FAB.20M0.29.20cell.20line.3aKasumi.3.CNhs13241.10789.110H6	0	0	0	13.7884	0	0	0	0
tpm.acute.20myeloid.20leukemia.20.28FAB.20M1.29.20cell.20line.3aHYT.1.CNhs13054.10828.111C9	0	0	1.05837	35.7728	4.44515	2.96343	4.23347	1.69339
tpm.acute.20myeloid.20leukemia.20.28FAB.20M2.29.20cell.20line.3aKasumi.1.CNhs13502.10788.110H5	0	11.3618	0.324622	0	0	0	0	0
tpm.acute.20myeloid.20leukemia.20.28FAB.20M2.29.20cell.20line.3aKasumi.6.CNhs13052.10792.110H9	0	5.61594	1.68478	30.0453	32.8533	5.61594	16.2862	3.65036
tpm.acute.20myeloid.20leukemia.20.28FAB.20M2.29.20cell.20line.3aNKM.1.CNhs11864.10765.110E9	0	0	0	0	0	0	2.51058	0
tpm.acute.20myeloid.20leukemia.20.28FAB.20M3.29.20cell.20line.3aHL60.CNhs13055.10829.111D1	0	0.62672	0.62672	0	0	0	0	0
tpm.acute.20myeloid.20leukemia.20.28FAB.20M4.29.20cell.20line.3aFKH.1.CNhs13503.10830.111D2	0	0	0	12.5317	22.5571	2.50634	22.5571	2.50634
tpm.acute.20myeloid.20leukemia.20.28FAB.20M4.29.20cell.20line.3aHNT.34.CNhs13504.10831.111D3	0	0	1.35433	6.94096	2.20079	0.677167	13.7126	0.338584
tpm.acute.20myeloid.20leukemia.20.28FAB.20M4eo.29.20cell.20line.3aEoL.1.CNhs13056.10832.111D4	0	0	2.40882	8.83234	0	0	0	0.80294
tpm.acute.20myeloid.20leukemia.20.28FAB.20M4eo.29.20cell.20line.3aEoL.3.CNhs13057.10833.111D5	0	0	0.605399	1.6144	0	0	0	0
tpm.acute.20myeloid.20leukemia.20.28FAB.20M5.29.20cell.20line.3aNOMO.1.CNhs13050.10764.110E8	0	1.70338	0	23.4215	0	0	0	0.425846
tpm.acute.20myeloid.20leukemia.20.28FAB.20M5.29.20cell.20line.3aP31.2fFUJ.CNhs13051.10770.110F5	0	19.5798	1.71753	66.64	0	0	0	0
tpm.acute.20myeloid.20leukemia.20.28FAB.20M5.29.20cell.20line.3aTHP.1.20.28cytoplasmic.20fraction.29.CNhs14556.14298.155B5	0	0.359984	2.51989	0.359984	0	0	3.23986	0.359984
tpm.acute.20myeloid.20leukemia.20.28FAB.20M5.29.20cell.20line.3aTHP.1.20.28fresh.29.CNhs10722.10399.106A3	0	0.921722	0.307241	1.5362	0	0	1.5362	0.307241
tpm.acute.20myeloid.20leukemia.20.28FAB.20M5.29.20cell.20line.3aTHP.1.20.28revived.29.CNhs10723.10400.106A4	0	1.56573	1.34206	2.46044	0	0	1.56573	0.223676
tpm.acute.20myeloid.20leukemia.20.28FAB.20M5.29.20cell.20line.3aTHP.1.20.28thawed.29.CNhs10724.10405.106A9	0	1.66849	1.66849	3.00328	0	0	1.33479	0.500547
tpm.acute.20myeloid.20leukemia.20.28FAB.20M5.29.20cell.20line.3aU.937.20DE.4.CNhs13058.10834.111D6	0	0	1.75849	4.10315	0	0	0	0
tpm.acute.20myeloid.20leukemia.20.28FAB.20M6.29.20cell.20line.3aEEB.CNhs13059.10835.111D7	0	0	0	0	0	0	0	0
tpm.acute.20myeloid.20leukemia.20.28FAB.20M6.29.20cell.20line.3aF.36E.CNhs13060.10836.111D8	0	0	0	0	0	0	0	0
tpm.acute.20myeloid.20leukemia.20.28FAB.20M6.29.20cell.20line.3aF.36P.CNhs13505.10837.111D9	0	0	1.35228	0	0	0	1.35228	0
tpm.acute.20myeloid.20leukemia.20.28FAB.20M7.29.20cell.20line.3aM.MOK.CNhs13049.10699.109G6	0	0	0	0	0	0	0	0.333072
tpm.acute.20myeloid.20leukemia.20.28FAB.20M7.29.20cell.20line.3aMKPL.1.CNhs11888.10802.111A1	0	0	1.40987	4.22961	0	0	1.40987	0
tpm.adenocarcinoma.20cell.20line.3aIM95m.CNhs11882.10796.110I4	0	0.561422	8.60846	5.05279	0	0	40.7966	39.8609
tpm.adipose.20tissue.2c.20adult.2c.20pool1.CNhs10615.10010.101C1	0	1.17207	0.293016	4.98128	0	0.293016	10.9881	8.05795
tpm.adipose.2c.20donor1.CNhs13972.10184.103D4	0	0	0	0	0	0	0	0
tpm.adipose.2c.20donor2.CNhs13973.10185.103D5	0	0	0	0	0	0	0	0
tpm.adipose.2c.20donor3.CNhs13974.10186.103D6	0	0	0	0	1.36562	0.455205	0.227603	0.227603
tpm.adipose.2c.20donor4.CNhs13975.10187.103D7	0	7.06095	0	3.20952	1.92571	1.92571	15.4057	1.92571
tpm.adrenal.20cortex.20adenocarcinoma.20cell.20line.3aSW.13.CNhs11893.10810.111A9	0	0	5.70394	0	0	0	5.70394	6.06803
tpm.adrenal.20gland.2c.20adult.2c.20pool1.CNhs11793.10081.102A9	0	71.1725	0	12.5599	0	0	16.7465	12.5599
tpm.adult.20T.cell.20leukemia.20cell.20line.3aATN.1.CNhs10738.10421.106C7	0	0	0	0	0	0	3.3433	7.35526
tpm.alveolar.20cell.20carcinoma.20cell.20line.3aSW.201573.CNhs11838.10708.109H6	0	26.4247	3.97791	15.3434	5.39859	5.11445	228.161	27.5612
tpm.amniotic.20membrane.20cells.2c.20donor1.CNhs12502.12235.129G3	0	0	0	0	0	0	0	0.238744
tpm.amniotic.20membrane.20cells.2c.20donor2.CNhs12503.12236.129G4	0	1.78179	0	1.18786	0.296965	0.296965	1.48482	1.18786
tpm.amniotic.20membrane.20cells.2c.20donor3.CNhs12379.12237.129G5	0	0	0	0	0	0	0	0
tpm.amygdala.20..20adult.2c.20donor10196.CNhs13793.10167.103B5	0	0	0	0	0	0.994148	0.994148	0
tpm.amygdala.2c.20adult.2c.20donor10252.CNhs12311.10151.102I7	0	0	0	0	0	0	0	0
tpm.amygdala.2c.20newborn.2c.20donor10223.CNhs14078.10360.105E9	0	0	0	0	0	0	0	0
tpm.anaplastic.20carcinoma.20cell.20line.3a8305C.CNhs10745.10428.106D5	0	0	0	0	0	0.445235	6.78983	0
tpm.anaplastic.20large.20cell.20lymphoma.20cell.20line.3aKi.JK.CNhs11881.10795.110I3	0	0	3.95529	3.29608	0	0	0	1.15363
tpm.anaplastic.20squamous.20cell.20carcinoma.20cell.20line.3aRPMI.202650.CNhs11889.10805.111A4	0	0.422251	0.211125	0	0	0	0.211125	0
tpm.aorta.2c.20adult.2c.20pool1.CNhs11760.10052.101G7	0	5.77819	0.796992	4.5827	0	1.99248	7.96992	7.96992
tpm.appendix.2c.20adult.CNhs12842.10189.103D9	0.828852	1.93399	0.552568	4.14426	1.10514	0.552568	36.7458	10.4988
tpm.argyrophil.20small.20cell.20carcinoma.20cell.20line.3aTC.YIK.CNhs11725.10589.108D4	0	2.77126	4.28286	0	0	0	1.5116	15.6198
tpm.artery.2c.20adult.CNhs12843.10190.103E1	0	1.30783	1.30783	1.30783	0	1.30783	3.92348	0
tpm.astrocytoma.20cell.20line.3aTM.31.CNhs10742.10425.106D2	0	2.14764	5.11343	27.408	0	1.12496	13.0904	40.4984
tpm.b.20cell.20line.3aRPMI1788.CNhs10744.10427.106D4	0	0	0.615424	0	0	0	0	2.33861
tpm.basal.20cell.20carcinoma.20cell.20line.3aTE.20354.2eT.CNhs11932.10702.109G9	0	0	0	0	0	0	0	0
tpm.bile.20duct.20carcinoma.20cell.20line.3aHuCCT1.CNhs10750.10432.106D9	0	0	0	0	0	0.0898684	44.8443	0.0898684
tpm.bile.20duct.20carcinoma.20cell.20line.3aTFK.1.CNhs11265.10496.107C1	0	0	3.4014	0	0	0	14.3217	22.5567
tpm.biphenotypic.20B.20myelomonocytic.20leukemia.20cell.20line.3aMV.4.11.CNhs11845.10718.109I7	0	0	0	0	0	0	1.53472	0
tpm.bladder.2c.20adult.2c.20pool1.CNhs10616.10011.101C2	0	4.14302	0.789147	10.2589	0.0986434	0.59186	8.48333	5.2281
tpm.blood.2c.20adult.2c.20pool1.CNhs11761.10053.101G8	0	0	0	0	0	0	0	0
tpm.bone.20marrow.20stromal.20cell.20line.3aStromaNKtert.CNhs11931.10686.109F2	0	0	0	0	0	0	4.44548	31.1184
tpm.bone.20marrow.2c.20adult.CNhs12845.10192.103E3	0	0.630732	2.52293	11.9839	0	0	8.19952	11.9839
tpm.brain.2c.20adult.2c.20donor1.CNhs11796.10084.102B3	0	0	0	0	0	0	0	0
tpm.brain.2c.20adult.2c.20pool1.CNhs10617.10012.101C3	0	0	0	0	0	0	0	0.185536
tpm.brain.2c.20fetal.2c.20pool1.CNhs11797.10085.102B4	0	0	0	0	0	0	0	0
tpm.breast.20carcinoma.20cell.20line.3aMCF7.CNhs11943.10482.107A5	0	0.781283	0	0	0	0	0	3.38556
tpm.breast.20carcinoma.20cell.20line.3aMDA.MB.453.CNhs10736.10419.106C5	0	0	0	0	0	0	0	0
tpm.breast.2c.20adult.2c.20donor1.CNhs11792.10080.102A8	0	8.69999	0.725	8.69999	0	3.625	32.625	21.75
tpm.bronchial.20squamous.20cell.20carcinoma.20cell.20line.3aKNS.62.CNhs11862.10760.110E4	0	0	0	0	0	0	0.34138	0
tpm.bronchioalveolar.20carcinoma.20cell.20line.3aNCI.H358.CNhs11840.10709.109H7	0	0	1.27127	0	0	0	0	0
tpm.bronchioalveolar.20carcinoma.20cell.20line.3aNCI.H650.CNhs14138.10715.109I4	0	3.93101	2.89653	0	0	1.03448	3.10343	0
tpm.bronchogenic.20carcinoma.20cell.20line.3aChaGo.K.1.CNhs11841.10710.109H8	0	0.945551	3.7822	19.3838	3.07304	0.236388	19.3838	16.3108
tpm.carcinoid.20cell.20line.3aNCI.H1770.CNhs11834.10703.109H1	0	0	15.1687	7.9291	0.344743	0	0	0.344743
tpm.carcinoid.20cell.20line.3aNCI.H727.CNhs14244.10735.110B6	0	0	6.24002	0	49.8195	13.6878	164.153	33.7162
tpm.carcinoid.20cell.20line.3aSK.PN.DW.CNhs11846.10719.109I8	0	0	3.20765	4.37407	0	0	0	13.7054
tpm.carcinosarcoma.20cell.20line.3aJHUCS.1.CNhs11747.10642.109A3	0	1.21537	4.68787	3.4725	0	0	0.868125	1.389
tpm.caudate.20nucleus.20..20adult.2c.20donor10196.CNhs13802.10177.103C6	0	0	0	0	0	0	0	0
tpm.caudate.20nucleus.2c.20adult.2c.20donor10252.CNhs12321.10164.103B2	0	0	0	0	0	0	0	0
tpm.caudate.20nucleus.2c.20adult.2c.20donor10258.CNhs14232.10379.105H1	0	0	0	0	0	0	0	1.30207
tpm.caudate.20nucleus.2c.20newborn.2c.20donor10223.CNhs14071.10354.105E3	0	0	0	0	0	0	0	0
tpm.cerebellum.20..20adult.2c.20donor10196.CNhs13799.10173.103C2	0	0	0	0	0	0	0	0
tpm.cerebellum.2c.20adult.2c.20donor10252.CNhs12323.10166.103B4	0	0	0	0.110579	0	0	0	0.221159
tpm.cerebellum.2c.20adult.2c.20pool1.CNhs11795.10083.102B2	0	0	0	0	0	0.295548	0	0
tpm.cerebellum.2c.20newborn.2c.20donor10223.CNhs14075.10357.105E6	0	0	0	0	0	0	0.517229	0
tpm.cerebral.20meninges.2c.20adult.CNhs12840.10188.103D8	0	0	0	0	0	0	0	0.438771
tpm.cerebrospinal.20fluid.2c.20donor2.CNhs13437.10294.104G6	0	0	0.985403	1.97081	0	0	0	2.95621
tpm.cervical.20cancer.20cell.20line.3aD98.AH2.CNhs11288.10552.107I3	0	1.30726	1.74302	0.108938	0	0	12.8547	23.5307
tpm.cervical.20cancer.20cell.20line.3aME.180.CNhs11289.10553.107I4	0	0	1.67308	7.66831	0	0.139424	4.04329	21.3318
tpm.cervix.2c.20adult.2c.20pool1.CNhs10618.10013.101C4	0	1.00035	1.00035	6.92552	1.2312	1.46205	15.0823	9.08013
tpm.cholangiocellular.20carcinoma.20cell.20line.3aHuH.28.CNhs11283.10536.107G5	0	0	0	0	0	0	3.64615	11.1663
tpm.chondrosarcoma.20cell.20line.3aSW.201353.CNhs11833.10700.109G7	0	0	2.01331	0	0	0	8.05325	0
tpm.choriocarcinoma.20cell.20line.3aBeWo.CNhs10740.10423.106C9	0	0.179515	1.07709	0.0897576	0	0	0	0
tpm.choriocarcinoma.20cell.20line.3aSCH.CNhs11875.10785.110H2	0	0.543237	0.869179	0	0	0	1.08647	7.82261
tpm.choriocarcinoma.20cell.20line.3aT3M.3.CNhs11820.10618.108G6	0	0.230564	0.691692	0.230564	0	0	0	0.230564
tpm.chorionic.20membrane.20cells.2c.20donor1.CNhs12504.12238.129G6	0	2.87101	0.319001	1.276	0	0	0.957003	5.10402
tpm.chorionic.20membrane.20cells.2c.20donor2.CNhs12506.12239.129G7	0.0915976	1.46556	0.0915976	3.48071	0	0.0915976	1.37396	1.74035
tpm.chorionic.20membrane.20cells.2c.20donor3.CNhs12380.12240.129G8	0	0	0	0.533035	0	0	1.5991	9.06159
tpm.chronic.20lymphocytic.20leukemia.20.28T.CLL.29.20cell.20line.3aSKW.3.CNhs11714.10416.106C2	0	0	0	0	0	0	0	0
tpm.chronic.20myeloblastic.20leukemia.20.28CML.29.20cell.20line.3aKCL.22.CNhs11886.10801.110I9	0	0	0	0	0	0	0	0
tpm.chronic.20myelogenous.20leukemia.20.28CML.29.20cell.20line.3aMEG.A2.CNhs11865.10766.110F1	0	0	0.166212	0.498635	0	0	0	0.664847
tpm.chronic.20myelogenous.20leukemia.20cell.20line.3aK562.20ENCODE.2c.20biol_rep1.CNhs12334.10824.111C5	0	0	0	0	0	0	8.12144	4.9631
tpm.chronic.20myelogenous.20leukemia.20cell.20line.3aK562.20ENCODE.2c.20biol_rep2.CNhs12335.10825.111C6	0	0	0	0	0	0	6.274	5.09763
tpm.chronic.20myelogenous.20leukemia.20cell.20line.3aK562.20ENCODE.2c.20biol_rep3.CNhs12336.10826.111C7	0	0	0	0	0	0	7.38415	4.699
tpm.chronic.20myelogenous.20leukemia.20cell.20line.3aK562.CNhs11250.10454.106G4	0	0	0	0	0	0	0.379507	5.88237
tpm.chronic.20myelogenous.20leukemia.20cell.20line.3aKU812.CNhs10727.10409.106B4	0	0	0.47681	1.7483	0	0	0	0
tpm.clear.20cell.20carcinoma.20cell.20line.3aJHOC.5.CNhs11745.10638.108I8	0	3.37597	1.26599	0	0	0	7.80693	10.5499
tpm.clear.20cell.20carcinoma.20cell.20line.3aTEN.CNhs11930.10636.108I6	0	59.4167	1.14263	22.6894	0	0	2.93819	1.95879
tpm.colon.20carcinoma.20cell.20line.3aCACO.2.CNhs11280.10513.107D9	0	0.706765	1.83759	9.18795	0.141353	0	0.848118	14.9834
tpm.colon.20carcinoma.20cell.20line.3aCOLO.320.CNhs10737.10420.106C6	0	0	0.216389	0	0	0	22.7208	1.73111
tpm.colon.2c.20adult.2c.20donor1.CNhs11794.10082.102B1	1.99052	2.98579	0.995262	2.98579	9.95262	3.98105	53.7441	12.9384
tpm.colon.2c.20adult.2c.20pool1.CNhs10619.10014.101C5	0.35383	4.95362	0.530745	3.98059	9.19959	2.12298	20.4337	8.84576
tpm.colon.2c.20fetal.2c.20donor1.CNhs11780.10070.101I7	0.61103	7.33236	0.61103	4.27721	1.83309	4.27721	61.714	37.2728
tpm.common.20myeloid.20progenitor.20CMP.2c.20donor1.CNhs12518.12130.128D6	0	0	0	0	0	0	0	0
tpm.common.20myeloid.20progenitor.20CMP.2c.20donor2.CNhs12523.12134.128E1	0	0	0	0	0	0	0	0
tpm.cord.20blood.20derived.20cell.20line.3aCOBL.a.2024h.20infection.28.C.29.CNhs11049.10452.106G2	0	0	2.37217	8.59911	0	0	0.889563	2.07565
tpm.cord.20blood.20derived.20cell.20line.3aCOBL.a.2024h.20infection.CNhs11050.10453.106G3	0	0	4.20117	9.76155	0	0	1.23564	3.83048
tpm.cord.20blood.20derived.20cell.20line.3aCOBL.a.20untreated.CNhs11045.10449.106F8	0	0	3.65477	9.5024	0	0	1.35749	3.44592
tpm.corpus.20callosum.2c.20adult.2c.20pool1.CNhs10649.10042.101F6	0	0.674011	0.0674011	0.0674011	0	0	0	0.0674011
tpm.cruciate.20ligament.2c.20donor2.CNhs13439.10295.104G7	0	0.812744	0	3.25098	0	0	4.06372	6.50195
tpm.diaphragm.2c.20fetal.2c.20donor1.CNhs11779.10069.101I6	0	6.42062	0	0.802578	0	0.802578	6.42062	3.21031
tpm.diencephalon.2c.20adult.CNhs12610.10193.103E4	0	0	0	0	0	0	0	0
tpm.diffuse.20large.20B.cell.20lymphoma.20cell.20line.3aCTB.1.CNhs11741.10631.108I1	0	0	4.56137	0	0	0	0	0
tpm.ductal.20cell.20carcinoma.20cell.20line.3aKLM.1.CNhs11100.10438.106E6	0	0	5.47861	0	0	0	0.978323	5.47861
tpm.ductal.20cell.20carcinoma.20cell.20line.3aMIA.20Paca2.CNhs11259.10488.107B2	0	0	0	0	0.24278	0.24278	33.9893	13.1101
tpm.ductus.20deferens.2c.20adult.CNhs12846.10196.103E7	0	13.8105	3.55126	5.91877	6.31335	18.9401	256.085	32.7505
tpm.duodenum.2c.20fetal.2c.20donor1.2c.20tech_rep1.CNhs11781.10071.101I8	0	10.8892	0	0	0	3.62972	4.83963	2.41981
tpm.duodenum.2c.20fetal.2c.20donor1.2c.20tech_rep2.CNhs12997.10071.101I8	0	14.8128	0	0.529027	1.05805	10.5805	4.76124	2.11611
tpm.dura.20mater.2c.20adult.2c.20donor1.CNhs10648.10041.101F5	0	0.0631866	0	0.0631866	0	0.0631866	1.01099	1.07417
tpm.embryonic.20kidney.20cell.20line.3a.20HEK293.2fSLAM.20infection.2c.2024hr.CNhs11047.10451.106G1	0.901941	9.16973	0.300647	1.05226	5.111	0	12.4768	4.05873
tpm.embryonic.20kidney.20cell.20line.3a.20HEK293.2fSLAM.20untreated.CNhs11046.10450.106F9	9.643	31.936	1.97008	2.17745	12.0278	0.622129	36.4982	5.18441
tpm.embryonic.20pancreas.20cell.20line.3a1B2C6.CNhs11731.10604.108F1	0	0.664654	1.99396	0	0	0	8.6405	13.9577
tpm.embryonic.20pancreas.20cell.20line.3a1C3D3.CNhs11732.10605.108F2	0	3.30992	2.97893	0	0	0.330992	11.2537	14.8946
tpm.embryonic.20pancreas.20cell.20line.3a1C3IKEI.CNhs11733.10606.108F3	0	1.25573	0.941799	0	0	0	8.79012	12.5573
tpm.embryonic.20pancreas.20cell.20line.3a2C6.CNhs11814.10603.108E9	0	0	4.7789	0	0	0	9.55779	17.9209
tpm.endometrial.20carcinoma.20cell.20line.3aOMC.2.CNhs11266.10497.107C2	0	0.853829	0.569219	33.5839	47.2452	12.2382	94.775	30.7378
tpm.endometrial.20stromal.20sarcoma.20cell.20line.3aOMC.9.CNhs11249.10448.106F7	0	0.138675	0.138675	0.277349	1.52542	3.74422	33.1432	14.1448
tpm.endometrioid.20adenocarcinoma.20cell.20line.3aJHUEM.1.CNhs11748.10643.109A4	1.21492	12.3227	0.347119	17.356	0	0	0	0
tpm.epidermoid.20carcinoma.20cell.20line.3aA431.CNhs10743.10426.106D3	0	5.87954	2.25383	9.0153	0	0	4.80163	30.8676
tpm.epidermoid.20carcinoma.20cell.20line.3aCa.20Ski.CNhs10748.10431.106D8	0	4.00472	1.48001	11.6659	0	0	15.8448	26.5531
tpm.epididymis.2c.20adult.CNhs12847.10197.103E8	0.174727	20.6177	2.97035	11.0078	18.3463	12.755	103.089	52.9422
tpm.epithelioid.20sarcoma.20cell.20line.3aHS.ES.1.CNhs11247.10443.106F2	0	3.95568	0.515958	18.5745	0	0.85993	24.25	30.7855
tpm.epithelioid.20sarcoma.20cell.20line.3aHS.ES.2R.CNhs14239.10495.107B9	0	0	0	0	0	0	0	0
tpm.epitheloid.20carcinoma.20cell.20line.3a.20HelaS3.20ENCODE.2c.20biol_rep1.CNhs12325.10815.111B5	0	0.290269	1.5481	7.64375	0	0	9.67563	26.608
tpm.epitheloid.20carcinoma.20cell.20line.3a.20HelaS3.20ENCODE.2c.20biol_rep2.CNhs12326.10816.111B6	0	1.3887	2.92357	11.475	0	0	11.6943	38.6642
tpm.epitheloid.20carcinoma.20cell.20line.3a.20HelaS3.20ENCODE.2c.20biol_rep3.CNhs12327.10817.111B7	0	0.739039	2.54558	7.80097	0	0.0821155	12.5637	28.8225
tpm.esophagus.2c.20adult.2c.20pool1.CNhs10620.10015.101C6	0	9.98987	0.872901	2.6187	0	0.484945	1.93978	0.872901
tpm.extraskeletal.20myxoid.20chondrosarcoma.20cell.20line.3aH.EMC.SS.CNhs10728.10410.106B5	0	0	3.35373	37.8619	0	0.0882561	3.26548	7.06049
tpm.eye.20..20muscle.20inferior.20rectus.2c.20donor1.CNhs13444.10272.104E2	0	0	0	0	0	0	0	0
tpm.eye.20..20muscle.20lateral.2c.20donor2.CNhs13442.10298.104H1	0	0	0	0	0	0	0	0
tpm.eye.20..20muscle.20medial.2c.20donor2.CNhs13443.10299.104H2	0	0	0	0	0	0	1.69427	0
tpm.eye.20..20muscle.20superior.2c.20donor2.CNhs13441.10297.104G9	0	0	0	0	0	0	1.17287	1.17287
tpm.eye.20..20vitreous.20humor.2c.20donor1.CNhs13440.10268.104D7	0	0	0	0	0	0	3.68567	1.84284
tpm.eye.2c.20fetal.2c.20donor1.CNhs11762.10054.101G9	0	0	0.225981	0	0	0	0	0
tpm.fibrosarcoma.20cell.20line.3aHT.1080.CNhs11860.10758.110E2	0	0	2.6038	0	0	0	14.2524	7.26322
tpm.fibrous.20histiocytoma.20cell.20line.3aGCT.20TIB.223.CNhs11842.10711.109H9	0	0	1.19229	5.16658	0	0	9.14087	16.2946
tpm.frontal.20lobe.2c.20adult.2c.20pool1.CNhs10647.10040.101F4	0	0	0	0	0	0	0.0633108	0.0633108
tpm.gall.20bladder.20carcinoma.20cell.20line.3aTGBC14TKB.CNhs11256.10470.106I2	0	0	2.93327	2.93327	0.586654	0.391103	88.5848	26.9861
tpm.gall.20bladder.20carcinoma.20cell.20line.3aTGBC2TKB.CNhs10733.10415.106C1	0	0	0	0	0	0	15.3905	14.9095
tpm.gall.20bladder.2c.20adult.CNhs12848.10198.103E9	0	2.13453	0.426906	0.213453	0	0.426906	1.06726	0.426906
tpm.gamma.20delta.20positive.20T.20cells.2c.20donor1.CNhs13914.11937.126A2	0	0	0.327304	0.327304	0	0	0	0.981911
tpm.gamma.20delta.20positive.20T.20cells.2c.20donor2.CNhs13915.11938.126A3	0	0	0.252162	0	0	0	0	0.504325
tpm.gastric.20adenocarcinoma.20cell.20line.3aMKN1.CNhs11737.10614.108G2	0	0.399619	0.999048	8.59181	0	0	8.99143	17.9829
tpm.gastric.20adenocarcinoma.20cell.20line.3aMKN45.CNhs11819.10612.108F9	0	2.59363	4.75498	0	0	0	17.4349	22.7663
tpm.gastric.20cancer.20cell.20line.3aAZ521.CNhs11286.10549.107H9	1.37444	72.2726	2.51981	0.114537	0.114537	4.46693	38.2552	17.066
tpm.gastric.20cancer.20cell.20line.3aGSS.CNhs14241.10560.108A2	0	4.06308	3.25047	4.8757	0	0	5.68831	0.812616
tpm.gastrointestinal.20carcinoma.20cell.20line.3aECC12.CNhs11738.10615.108G3	0	16.1299	5.66263	23.5085	10.8105	11.8401	45.3011	9.95251
tpm.giant.20cell.20carcinoma.20cell.20line.3aLU65.CNhs11274.10487.107B1	0	0	0.432164	0	0	0.144055	16.7104	27.3704
tpm.giant.20cell.20carcinoma.20cell.20line.3aLu99B.CNhs10751.10433.106E1	0	0.124253	7.82791	0	1.49103	3.23057	38.5183	17.7681
tpm.glassy.20cell.20carcinoma.20cell.20line.3aHOKUG.CNhs11824.10688.109F4	0	7.54221	2.59263	16.0272	0	0	13.6703	33.9399
tpm.glioblastoma.20cell.20line.3aA172.2c.20tech_rep2.CNhs11248.10444.106F3	0	0.407713	0.407713	0	29.8989	3.94122	70.942	15.9008
tpm.glioblastoma.20cell.20line.3aA172.CNhs11185.10444.106F3	0	0	0.313809	0	29.2888	3.34729	73.6404	17.3641
tpm.glioblastoma.20cell.20line.3aT98G.CNhs11272.10485.107A8	0	0.305995	0.509991	0.305995	0	0	3.26394	0
tpm.glioma.20cell.20line.3aGI.1.CNhs10731.10413.106B8	0.866852	74.5493	0	0	0	0	1.44475	7.51272
tpm.globus.20pallidus.20..20adult.2c.20donor10196.CNhs13801.10175.103C4	0	0	0	0	0	0	0	0
tpm.globus.20pallidus.2c.20adult.2c.20donor10252.CNhs12319.10161.103A8	0	0	0	0	0	0	0.136905	0.410716
tpm.globus.20pallidus.2c.20adult.2c.20donor10258.CNhs14549.10367.105F7	0	0	0	0	0	2.37139	0	0
tpm.globus.20pallidus.2c.20newborn.2c.20donor10223.CNhs14082.10364.105F4	0	0	0	0	0	0	0.585682	0
tpm.granulocyte.20macrophage.20progenitor.2c.20donor1.CNhs12519.12131.128D7	0	5.10986	0	0	0	0	0	0
tpm.granulocyte.20macrophage.20progenitor.2c.20donor2.CNhs12524.12135.128E2	0	0	0	0	0	0	0	0
tpm.granulocyte.20macrophage.20progenitor.2c.20donor3.CNhs12528.12139.128E6	0	14.8489	0	7.42447	0	0	0	0
tpm.granulosa.20cell.20tumor.20cell.20line.3aKGN.CNhs11740.10624.108H3	0	1.2893	0.859531	2.14883	0	0	1.2893	3.43812
tpm.hIPS.20.2bCCl2.2c.20biol_rep1.CNhs14217.14383.156B9	0	2.74066	0	0.391523	0.391523	0.783045	5.08979	0.391523
tpm.hIPS.20.2bCCl2.2c.20biol_rep2.CNhs14218.14384.156C1	0	3.78813	0	0.420904	0.420904	0	3.36723	0
tpm.hIPS.20.2bCCl2.2c.20biol_rep3.CNhs14219.14385.156C2	0	0	0	0	0	0	1.7053	0.568433
tpm.hIPS.2c.20biol_rep1.CNhs14214.14380.156B6	0	6.06129	1.51532	0	0	0	4.54597	0
tpm.hIPS.2c.20biol_rep2.CNhs14215.14381.156B7	0	6.09851	0	0	0	0	2.71045	1.35522
tpm.hIPS.2c.20biol_rep3.CNhs14216.14382.156B8	0	3.88556	0	0.971389	0	1.94278	1.94278	0
tpm.hairy.20cell.20leukemia.20cell.20line.3aMo.CNhs11843.10712.109I1	0	0	0	0.525775	0	0	0.788662	0
tpm.heart.20..20mitral.20valve.2c.20adult.CNhs12855.10205.103F7	0	0.837847	0	0	0	0	1.67569	0.279282
tpm.heart.20..20pulmonic.20valve.2c.20adult.CNhs12856.10206.103F8	0	0.22916	0	0.22916	0	0	0.916642	0
tpm.heart.20..20tricuspid.20valve.2c.20adult.CNhs12857.10207.103F9	0	0	0	0.717873	0	0	0.717873	0
tpm.heart.2c.20adult.2c.20diseased.20post.infarction.2c.20donor1.CNhs11757.10050.101G5	0	0.199679	1.19807	7.38812	0	0	2.39615	7.78748
tpm.heart.2c.20adult.2c.20diseased.2c.20donor1.CNhs11758.10051.101G6	0	0.429226	0	0	0	0	0.429226	0.429226
tpm.heart.2c.20adult.2c.20pool1.CNhs10621.10016.101C7	0	0.223171	0	0	0	0	0.669514	0.223171
tpm.heart.2c.20fetal.2c.20pool1.CNhs10653.10046.101G1	0	0.604651	0	0.20155	0.0671835	0.20155	0.403101	0
tpm.hepatic.20mesenchymal.20tumor.20cell.20line.3aLI90.CNhs11868.10778.110G4	0	0	0	0	0	0	4.6839	3.2427
tpm.hepatoblastoma.20cell.20line.3aHuH.6.CNhs11742.10633.108I3	18.6394	2.32992	1.16496	2.32992	19.8043	1.16496	19.8043	32.6189
tpm.hepatocellular.20carcinoma.20cell.20line.3a.20HepG2.20ENCODE.2c.20biol_rep1.CNhs12328.10818.111B8	0	2.28471	3.07254	0.0787832	0	0	0	0
tpm.hepatocellular.20carcinoma.20cell.20line.3a.20HepG2.20ENCODE.2c.20biol_rep2.CNhs12329.10819.111B9	0	1.73073	2.80214	0.247248	0	0	0	0
tpm.hepatocellular.20carcinoma.20cell.20line.3a.20HepG2.20ENCODE.2c.20biol_rep3.CNhs12330.10820.111C1	0	1.75249	3.842	0.337018	0	0	0	0
tpm.hepatoma.20cell.20line.3aLi.7.CNhs11271.10484.107A7	0	0.39371	1.47641	6.49621	0.78742	0.196855	18.3075	12.5003
tpm.hereditary.20spherocytic.20anemia.20cell.20line.3aWIL2.NS.CNhs11891.10808.111A7	0	0	1.2701	0	0	0	0	3.13291
tpm.hippocampus.20..20adult.2c.20donor10196.CNhs13795.10169.103B7	0	0	0	0	0	0	0.79523	0
tpm.hippocampus.2c.20adult.2c.20donor10252.CNhs12312.10153.102I9	0	0	0	0	0	0	0	0.136203
tpm.hippocampus.2c.20adult.2c.20donor10258.CNhs14227.10374.105G5	0	0	0	0	0	0	0	0
tpm.hippocampus.2c.20newborn.2c.20donor10223.CNhs14081.10363.105F3	0	0	0	0	0	0	0.420986	0
tpm.iPS.20differentiation.20to.20neuron.2c.20control.20donor.20C11.CRL2429.2c.20day00.2c.20rep1.CNhs14045.13421.144D1	0	0	0	0	0	0	0.69331	0
tpm.iPS.20differentiation.20to.20neuron.2c.20control.20donor.20C11.CRL2429.2c.20day00.2c.20rep2.CNhs13822.13425.144D5	0	0	0	0	0	0	0.482259	0
tpm.iPS.20differentiation.20to.20neuron.2c.20control.20donor.20C11.CRL2429.2c.20day00.2c.20rep3.CNhs14049.13429.144D9	0	0	0	0	0	0	0.388096	0.194048
tpm.iPS.20differentiation.20to.20neuron.2c.20control.20donor.20C11.CRL2429.2c.20day06.2c.20rep1.CNhs14046.13422.144D2	0	0	0	0.463859	0	0	0	0
tpm.iPS.20differentiation.20to.20neuron.2c.20control.20donor.20C11.CRL2429.2c.20day06.2c.20rep2.CNhs13823.13426.144D6	0	0	0	0	0.401484	0	0	0
tpm.iPS.20differentiation.20to.20neuron.2c.20control.20donor.20C11.CRL2429.2c.20day06.2c.20rep3.CNhs14050.13430.144E1	0	0	0	0	0	0	0	0
tpm.iPS.20differentiation.20to.20neuron.2c.20control.20donor.20C11.CRL2429.2c.20day12.2c.20rep1.CNhs14047.13423.144D3	0.215452	0	0	0	0.861809	0	0.861809	0.215452
tpm.iPS.20differentiation.20to.20neuron.2c.20control.20donor.20C11.CRL2429.2c.20day12.2c.20rep2.CNhs13824.13427.144D7	0	0.162417	0	0	0.649668	0.162417	0.162417	0.487251
tpm.iPS.20differentiation.20to.20neuron.2c.20control.20donor.20C11.CRL2429.2c.20day12.2c.20rep3.CNhs14051.13431.144E2	0.325885	0	0	1.30354	2.60708	0	0.65177	0
tpm.iPS.20differentiation.20to.20neuron.2c.20control.20donor.20C11.CRL2429.2c.20day18.2c.20rep1.CNhs13916.13424.144D4	0.18067	0	0	0	0.54201	0	0.903351	1.08402
tpm.iPS.20differentiation.20to.20neuron.2c.20control.20donor.20C11.CRL2429.2c.20day18.2c.20rep2.CNhs13825.13428.144D8	0.752852	0.125475	0	0.125475	4.14069	0.627377	1.38023	0.752852
tpm.iPS.20differentiation.20to.20neuron.2c.20control.20donor.20C11.CRL2429.2c.20day18.2c.20rep3.CNhs13917.13432.144E3	0	0.507039	0	0	4.56335	0.507039	2.5352	0.507039
tpm.iPS.20differentiation.20to.20neuron.2c.20control.20donor.20C32.CRL1502.2c.20day00.2c.20rep1.CNhs13826.13433.144E4	0	0	0	0	0	0.275079	0.275079	0
tpm.iPS.20differentiation.20to.20neuron.2c.20control.20donor.20C32.CRL1502.2c.20day00.2c.20rep2.CNhs13839.13437.144E8	0.41544	0	0	0	0.41544	0	0	0.41544
tpm.iPS.20differentiation.20to.20neuron.2c.20control.20donor.20C32.CRL1502.2c.20day00.2c.20rep3.CNhs14052.13441.144F3	0	0	0	0	0	0	0.647841	0
tpm.iPS.20differentiation.20to.20neuron.2c.20control.20donor.20C32.CRL1502.2c.20day06.2c.20rep1.CNhs13827.13434.144E5	0	0	0	0	0	0	0	0
tpm.iPS.20differentiation.20to.20neuron.2c.20control.20donor.20C32.CRL1502.2c.20day06.2c.20rep2.CNhs13840.13438.144E9	0	0	0	0	0	0	0	0
tpm.iPS.20differentiation.20to.20neuron.2c.20control.20donor.20C32.CRL1502.2c.20day06.2c.20rep3.CNhs14053.13442.144F4	0	0	0	0	0	0	0	0
tpm.iPS.20differentiation.20to.20neuron.2c.20control.20donor.20C32.CRL1502.2c.20day12.2c.20rep1.CNhs13828.13435.144E6	0	0	0	0	0.173196	0	0	0
tpm.iPS.20differentiation.20to.20neuron.2c.20control.20donor.20C32.CRL1502.2c.20day12.2c.20rep2.CNhs13841.13439.144F1	0	0	0	0	0	0	0	0
tpm.iPS.20differentiation.20to.20neuron.2c.20control.20donor.20C32.CRL1502.2c.20day12.2c.20rep3.CNhs14054.13443.144F5	0	0	0	0.281444	0	0	0	0
tpm.iPS.20differentiation.20to.20neuron.2c.20control.20donor.20C32.CRL1502.2c.20day18.2c.20rep1.CNhs13829.13436.144E7	0	0	0	0	0.151594	0	0.151594	0
tpm.iPS.20differentiation.20to.20neuron.2c.20control.20donor.20C32.CRL1502.2c.20day18.2c.20rep2.CNhs13842.13440.144F2	0	0	0	0	0.274546	0	0.274546	0
tpm.iPS.20differentiation.20to.20neuron.2c.20control.20donor.20C32.CRL1502.2c.20day18.2c.20rep3.CNhs14055.13444.144F6	0	0	0	0	0	0	0	0
tpm.iPS.20differentiation.20to.20neuron.2c.20down.syndrome.20donor.20C11.CCL54.2c.20day00.2c.20rep1.CNhs13830.13445.144F7	0	0	0	0	0.145723	0	1.02006	0
tpm.iPS.20differentiation.20to.20neuron.2c.20down.syndrome.20donor.20C11.CCL54.2c.20day00.2c.20rep2.CNhs13843.13449.144G2	0	0	0	0	0	0	0.231701	0
tpm.iPS.20differentiation.20to.20neuron.2c.20down.syndrome.20donor.20C11.CCL54.2c.20day00.2c.20rep3.CNhs14056.13453.144G6	0	0	0	0	0	0	0.997017	0
tpm.iPS.20differentiation.20to.20neuron.2c.20down.syndrome.20donor.20C11.CCL54.2c.20day06.2c.20rep1.CNhs13831.13446.144F8	0	0	0	0	3.03862	0.276238	0	0.276238
tpm.iPS.20differentiation.20to.20neuron.2c.20down.syndrome.20donor.20C11.CCL54.2c.20day06.2c.20rep2.CNhs13844.13450.144G3	1.66726	0.277876	0	0.277876	5.55753	0	0.833629	0.277876
tpm.iPS.20differentiation.20to.20neuron.2c.20down.syndrome.20donor.20C11.CCL54.2c.20day06.2c.20rep3.CNhs14057.13454.144G7	0	0	0	0	1.22137	0	0	0.244274
tpm.iPS.20differentiation.20to.20neuron.2c.20down.syndrome.20donor.20C11.CCL54.2c.20day12.2c.20rep1.CNhs13832.13447.144F9	0	0	0	0.468876	0.468876	0.468876	0	0
tpm.iPS.20differentiation.20to.20neuron.2c.20down.syndrome.20donor.20C11.CCL54.2c.20day12.2c.20rep2.CNhs13845.13451.144G4	0	0	0	0	0	0.595073	0.595073	0.595073
tpm.iPS.20differentiation.20to.20neuron.2c.20down.syndrome.20donor.20C11.CCL54.2c.20day12.2c.20rep3.CNhs14058.13455.144G8	0.237941	0.475882	0	0.951764	19.5112	0.951764	1.66559	2.14147
tpm.iPS.20differentiation.20to.20neuron.2c.20down.syndrome.20donor.20C11.CCL54.2c.20day18.2c.20rep1.CNhs13833.13448.144G1	0.232851	1.3971	0	3.25991	25.3807	1.62995	10.7111	2.79421
tpm.iPS.20differentiation.20to.20neuron.2c.20down.syndrome.20donor.20C11.CCL54.2c.20day18.2c.20rep2.CNhs13846.13452.144G5	0	1.19037	0.595186	0.595186	0.595186	1.78556	7.73742	1.19037
tpm.iPS.20differentiation.20to.20neuron.2c.20down.syndrome.20donor.20C11.CCL54.2c.20day18.2c.20rep3.CNhs14059.13456.144G9	0.308395	0.61679	0	0.308395	7.70987	1.23358	2.46716	1.23358
tpm.iPS.20differentiation.20to.20neuron.2c.20down.syndrome.20donor.20C18.CCL54.2c.20day00.2c.20rep1.CNhs13835.13457.144H1	0	0	0	0	0	0	0.570329	0
tpm.iPS.20differentiation.20to.20neuron.2c.20down.syndrome.20donor.20C18.CCL54.2c.20day00.2c.20rep2.CNhs14060.13461.144H5	0	0.329253	0	0	0	0	0	0
tpm.iPS.20differentiation.20to.20neuron.2c.20down.syndrome.20donor.20C18.CCL54.2c.20day00.2c.20rep3.CNhs14063.13465.144H9	0	0	0	0	0	0	0.719486	0
tpm.iPS.20differentiation.20to.20neuron.2c.20down.syndrome.20donor.20C18.CCL54.2c.20day06.2c.20rep1.CNhs13836.13458.144H2	0	0	0	0	0	0	0	0
tpm.iPS.20differentiation.20to.20neuron.2c.20down.syndrome.20donor.20C18.CCL54.2c.20day06.2c.20rep2.CNhs14061.13462.144H6	0	0	0	0	0	0	0.939128	0
tpm.iPS.20differentiation.20to.20neuron.2c.20down.syndrome.20donor.20C18.CCL54.2c.20day06.2c.20rep3.CNhs14064.13466.144I1	0	0	0	0	0	0	0	0
tpm.iPS.20differentiation.20to.20neuron.2c.20down.syndrome.20donor.20C18.CCL54.2c.20day12.2c.20rep1.CNhs13837.13459.144H3	0	0	0	0	0	0	0	0
tpm.iPS.20differentiation.20to.20neuron.2c.20down.syndrome.20donor.20C18.CCL54.2c.20day12.2c.20rep2.CNhs14062.13463.144H7	0	0.303798	0	0	3.94937	0	0.303798	0.303798
tpm.iPS.20differentiation.20to.20neuron.2c.20down.syndrome.20donor.20C18.CCL54.2c.20day12.2c.20rep3.CNhs14065.13467.144I2	0	0	0	0	0	0	0	0.313195
tpm.iPS.20differentiation.20to.20neuron.2c.20down.syndrome.20donor.20C18.CCL54.2c.20day18.2c.20rep1.CNhs13838.13460.144H4	0	0	0	2.29773	3.44659	0	1.14886	0
tpm.iPS.20differentiation.20to.20neuron.2c.20down.syndrome.20donor.20C18.CCL54.2c.20day18.2c.20rep2.CNhs13922.13464.144H8	0.0966203	1.35268	0	1.06282	1.54592	0.483102	2.02903	0.289861
tpm.iPS.20differentiation.20to.20neuron.2c.20down.syndrome.20donor.20C18.CCL54.2c.20day18.2c.20rep3.CNhs14066.13468.144I3	0	0.263748	0	0	0.527496	0	0	0
tpm.immature.20langerhans.20cells.2c.20donor1.CNhs13537.11904.125F5	0	0.224974	0	0	0	0	0.674922	0.449948
tpm.immature.20langerhans.20cells.2c.20donor2.CNhs13480.11905.125F6	0	0	0.773802	0	0	0.773802	1.5476	0
tpm.insula.2c.20adult.2c.20pool1.CNhs10646.10039.101F3	0	0	0	0	0	0.0607496	0.0607496	0
tpm.keratoacanthoma.20cell.20line.3aHKA.1.CNhs11880.10791.110H8	0	2.68348	2.01261	0	0	0	3.35435	24.4867
tpm.kidney.2c.20adult.2c.20pool1.CNhs10622.10017.101C8	0.0788057	13.4758	1.18209	19.859	7.17132	3.78267	47.6775	27.5032
tpm.kidney.2c.20fetal.2c.20pool1.CNhs10652.10045.101F9	0.314728	9.80901	2.51782	19.5131	18.3067	6.08473	136.959	22.6604
tpm.large.20cell.20lung.20carcinoma.20cell.20line.3aIA.LM.CNhs11277.10509.107D5	0	0	1.3728	0	0.844803	12.144	0	0
tpm.large.20cell.20lung.20carcinoma.20cell.20line.3aNCI.H460.CNhs12806.10839.111E2	0	0.179287	6.99221	3.22717	0	0	15.598	11.1158
tpm.large.20cell.20non.keratinizing.20squamous.20carcinoma.20cell.20line.3aSKG.II.SF.CNhs11825.10692.109F8	0	1.34341	1.91915	10.7473	0	0	10.7473	28.0196
tpm.left.20atrium.2c.20adult.2c.20donor1.CNhs11790.10079.102A7	0	0.714695	0	0	0	0	4.28817	1.42939
tpm.left.20ventricle.2c.20adult.2c.20donor1.CNhs11789.10078.102A6	0	0	0	0	0	0	3.31046	0
tpm.leiomyoblastoma.20cell.20line.3aG.402.CNhs11848.10721.110A1	0	0	0.762806	0.254269	0	0	0	0
tpm.leiomyoma.20cell.20line.3a10964C.CNhs11722.10569.108B2	0	0	0	5.43	0	0	0	0
tpm.leiomyoma.20cell.20line.3a15242A.CNhs11723.10570.108B3	0	0	0.864221	5.18533	0	0	0	0
tpm.leiomyoma.20cell.20line.3a15425.CNhs11724.10571.108B4	0	0	0.653175	6.85833	0	0.326587	0.979762	0.653175
tpm.leiomyosarcoma.20cell.20line.3aHs.205.2eT.CNhs12192.10722.110A2	0	20.9388	0	10.4694	0	0	0	10.4694
tpm.lens.20epithelial.20cell.20line.3aSRA.2001.2f04.CNhs11750.10647.109A8	0	0	0	3.59191	0	0	33.5245	50.2867
tpm.leukemia.2c.20chronic.20megakaryoblastic.20cell.20line.3aMEG.01.CNhs11859.10752.110D5	0	0	0.820925	3.85835	0	1.88813	6.81368	4.51509
tpm.liposarcoma.20cell.20line.3aKMLS.1.CNhs11870.10782.110G8	0.170388	10.9048	1.02233	13.4607	0	0.170388	25.7286	26.4101
tpm.liposarcoma.20cell.20line.3aSW.20872.CNhs11851.10726.110A6	0.906497	44.0784	2.26624	16.0903	0	0.113312	15.4104	25.042
tpm.liver.2c.20adult.2c.20pool1.CNhs10624.10018.101C9	0	1.17242	0	0.146552	0	0	2.05173	0.879313
tpm.liver.2c.20fetal.2c.20pool1.CNhs11798.10086.102B5	0	0	0	0	0	1.32507	2.65014	1.32507
tpm.locus.20coeruleus.20..20adult.2c.20donor10196.CNhs13808.10182.103D2	0	1.03426	0.646415	1.03426	0	0.258566	0.646415	0.129283
tpm.locus.20coeruleus.2c.20adult.2c.20donor10252.CNhs12322.10165.103B3	0	0	0	0	0	0	0	0
tpm.locus.20coeruleus.2c.20adult.2c.20donor10258.CNhs14550.10375.105G6	0	0	0	0.592183	0	0	0	0
tpm.locus.20coeruleus.2c.20newborn.2c.20donor10223.CNhs14080.10362.105F2	0	0	0	0	0	0	0	0
tpm.lung.20adenocarcinoma.20cell.20line.3aA549.CNhs11275.10499.107C4	0	3.42174	0.684347	4.27717	0	0.171087	5.47478	16.9376
tpm.lung.20adenocarcinoma.20cell.20line.3aPC.14.CNhs10726.10408.106B3	0	0	0.704815	0	0	0	9.86741	23.2589
tpm.lung.20adenocarcinoma.2c.20papillary.20cell.20line.3aNCI.H441.CNhs14245.10742.110C4	0	0	0	0	0	0	0	0
tpm.lung.2c.20adult.2c.20pool1.CNhs10625.10019.101D1	0	26.5901	0.320362	2.66969	0.747512	6.72761	9.71765	2.24254
tpm.lung.2c.20fetal.2c.20donor1.CNhs11680.10068.101I5	0	19.8077	2.35806	2.98688	0.314409	7.54581	10.5327	1.57204
tpm.lung.2c.20right.20lower.20lobe.2c.20adult.2c.20donor1.CNhs11786.10075.102A3	0	16.1553	0	0.828478	0.414239	3.31391	9.11326	0.414239
tpm.lymph.20node.2c.20adult.2c.20donor1.CNhs11788.10077.102A5	0	0.496166	0.496166	2.48083	0	0	2.48083	1.98466
tpm.lymphangiectasia.20cell.20line.3aDS.1.CNhs11852.10727.110A7	0	0	0.197612	0	0	0	1.58089	3.75462
tpm.lymphoma.2c.20malignant.2c.20hairy.20B.cell.20cell.20line.3aMLMA.CNhs11935.10775.110G1	0	0.121793	2.07047	9.62162	0	0	0.121793	4.26274
tpm.malignant.20trichilemmal.20cyst.20cell.20line.3aDJM.1.CNhs10730.10412.106B7	0	1.27668	0	19.7886	0	0	12.1285	19.1502
tpm.mature.20adipocyte.2c.20donor1.CNhs12558.12231.129F8	0	4.35214	0	4.35214	0	0	2.17607	18.4966
tpm.mature.20adipocyte.2c.20donor2.CNhs12559.12232.129F9	0	0.75207	0.75207	5.76587	0	0.25069	2.5069	11.5317
tpm.mature.20adipocyte.2c.20donor3.CNhs12560.12233.129G1	0	7.04595	0	11.9475	0	0	7.04595	13.1729
tpm.mature.20adipocyte.2c.20donor4.CNhs12562.12234.129G2	0	5.24596	0.327873	16.3936	0	0	11.8034	15.7379
tpm.maxillary.20sinus.20tumor.20cell.20line.3aHSQ.89.CNhs10732.10414.106B9	0	0	5.65395	1.88465	0	0	4.39751	4.08341
tpm.medial.20frontal.20gyrus.20..20adult.2c.20donor10196.CNhs13796.10170.103B8	0	0	0	0	0	0	0	0
tpm.medial.20frontal.20gyrus.2c.20adult.2c.20donor10252.CNhs12310.10150.102I6	0	0	0	0	0	0	0	0.375573
tpm.medial.20frontal.20gyrus.2c.20adult.2c.20donor10258.CNhs14221.10368.105F8	0	0	0	0	0	0	0	0
tpm.medial.20frontal.20gyrus.2c.20newborn.2c.20donor10223.CNhs14069.10352.105E1	0	0	0	0	0	0.338816	0	0.338816
tpm.medial.20temporal.20gyrus.20..20adult.2c.20donor10196.CNhs13809.10183.103D3	0	0	0	0	0	0	0.122026	0
tpm.medial.20temporal.20gyrus.2c.20adult.2c.20donor10252.CNhs12316.10156.103A3	0	0	0	0	0	0	0	0
tpm.medial.20temporal.20gyrus.2c.20adult.2c.20donor10258.2c.20tech_rep1.CNhs14229.10376.105G7	0	0	0	0	0	0	0	0
tpm.medial.20temporal.20gyrus.2c.20adult.2c.20donor10258.2c.20tech_rep2.CNhs14552.10376.105G7	0	0	0	0	0	0	0	0
tpm.medial.20temporal.20gyrus.2c.20newborn.2c.20donor10223.CNhs14070.10353.105E2	0	0.361688	0	0	0	0	1.08507	0.361688
tpm.medulla.20oblongata.20..20adult.2c.20donor10196.CNhs13800.10174.103C3	0	2.86705	0	0	0	1.72023	0.573409	1.14682
tpm.medulla.20oblongata.2c.20adult.2c.20donor10252.CNhs12315.10155.103A2	0	4.32623	1.44208	3.4388	0	0.887432	0.554645	0.110929
tpm.medulla.20oblongata.2c.20adult.2c.20pool1.CNhs10645.10038.101F2	0.0620964	18.1942	7.20318	10.308	0.0620964	14.5306	15.0273	5.77497
tpm.medulla.20oblongata.2c.20newborn.2c.20donor10223.CNhs14079.10361.105F1	0	6.98541	0.349271	0	0	3.84198	1.04781	0
tpm.medulloblastoma.20cell.20line.3aD283.20Med.CNhs12805.10838.111E1	0	0	1.38349	6.36404	0	0	0	0
tpm.medulloblastoma.20cell.20line.3aONS.76.CNhs11861.10759.110E3	0	0.12498	2.12467	3.74941	0	0	3.24949	12.2481
tpm.melanoma.20cell.20line.3aCOLO.20679.CNhs11281.10514.107E1	7.12751	43.0683	1.51649	0	0	0	11.9803	27.9034
tpm.melanoma.20cell.20line.3aG.361.CNhs11254.10465.106H6	0	7.4221	1.99826	0	0	0.285465	7.99303	22.8372
tpm.meningioma.20cell.20line.3aHKBMM.CNhs11945.10691.109F7	0	0	1.88213	0	0	0	19.9976	27.0556
tpm.merkel.20cell.20carcinoma.20cell.20line.3aMKL.1.CNhs12838.10843.111E6	0	1.87334	6.08835	42.6185	0	0	0	0
tpm.merkel.20cell.20carcinoma.20cell.20line.3aMS.1.CNhs12839.10844.111E7	0	1.44921	5.507	19.7093	7.68081	2.31874	23.3323	21.5932
tpm.mesenchymal.20precursor.20cell.20..20adipose.2c.20donor1.CNhs12363.11747.123G1	0.149255	13.1344	0.447764	5.52243	0	1.04478	17.015	13.1344
tpm.mesenchymal.20precursor.20cell.20..20adipose.2c.20donor2.CNhs12364.11748.123G2	0	11.2182	0.233713	5.84283	0.233713	0.467427	12.3868	14.0228
tpm.mesenchymal.20precursor.20cell.20..20adipose.2c.20donor3.CNhs12365.11749.123G3	0	9.4317	0.554806	4.99325	0	1.66442	22.747	11.0961
tpm.mesenchymal.20precursor.20cell.20..20bone.20marrow.2c.20donor1.CNhs12366.11750.123G4	0	0	1.13642	11.5536	0	0	0	0.378806
tpm.mesenchymal.20precursor.20cell.20..20bone.20marrow.2c.20donor2.CNhs12367.11751.123G5	0	0	1.00627	8.80488	0	0	0	0.754704
tpm.mesenchymal.20precursor.20cell.20..20bone.20marrow.2c.20donor3.CNhs13098.11840.124H4	0	0	0	7.11849	0	0	0	0.889811
tpm.mesenchymal.20precursor.20cell.20..20cardiac.2c.20donor1.CNhs12368.11752.123G6	0	5.26332	0	0	0	0.45768	3.20376	0.22884
tpm.mesenchymal.20precursor.20cell.20..20cardiac.2c.20donor2.CNhs12369.11753.123G7	0	4.68816	0	0.151231	0	1.51231	3.32708	0.151231
tpm.mesenchymal.20precursor.20cell.20..20cardiac.2c.20donor3.CNhs12370.11754.123G8	0	14.922	0	0.310874	0	0.310874	0.777186	0.310874
tpm.mesenchymal.20precursor.20cell.20..20cardiac.2c.20donor4.CNhs12371.11755.123G9	0	1.18284	0	0	0	0	0.147855	0.147855
tpm.mesenchymal.20precursor.20cell.20..20ovarian.20cancer.20left.20ovary.2c.20donor1.CNhs12372.11756.123H1	0	4.9382	0.318594	0.796484	0	0.159297	3.18594	3.66383
tpm.mesenchymal.20precursor.20cell.20..20ovarian.20cancer.20left.20ovary.2c.20donor2.CNhs13092.11833.124G6	0	4.04823	0	2.24902	0	1.34941	6.29724	3.14862
tpm.mesenchymal.20precursor.20cell.20..20ovarian.20cancer.20left.20ovary.2c.20donor3.CNhs12376.11760.123H5	0	15.6816	0.155263	1.39737	0.155263	0.621052	3.72631	4.50263
tpm.mesenchymal.20precursor.20cell.20..20ovarian.20cancer.20left.20ovary.2c.20donor4.CNhs13094.11836.124G9	0	1.24412	0	1.24412	0	1.24412	1.24412	0.829412
tpm.mesenchymal.20precursor.20cell.20..20ovarian.20cancer.20metastasis.2c.20donor1.CNhs12374.11758.123H3	0	15.153	0.797525	2.12673	0.797525	4.25347	23.9258	15.9505
tpm.mesenchymal.20precursor.20cell.20..20ovarian.20cancer.20metastasis.2c.20donor2.CNhs13093.11835.124G8	0	3.65222	0	5.21745	0.521745	1.04349	6.26094	5.7392
tpm.mesenchymal.20precursor.20cell.20..20ovarian.20cancer.20metastasis.2c.20donor3.CNhs12378.11762.123H7	0	30.8028	0.901546	1.50258	0	0.60103	9.76674	10.2175
tpm.mesenchymal.20precursor.20cell.20..20ovarian.20cancer.20metastasis.2c.20donor4.CNhs13097.11838.124H2	0	15.2322	0	0.76161	0.380805	0.76161	22.8483	20.5635
tpm.mesenchymal.20precursor.20cell.20..20ovarian.20cancer.20right.20ovary.2c.20donor1.CNhs12373.11757.123H2	0	39.0596	1.22061	2.44122	0.406871	2.44122	12.2061	7.73054
tpm.mesenchymal.20precursor.20cell.20..20ovarian.20cancer.20right.20ovary.2c.20donor2.CNhs12375.11759.123H4	0	0.181849	0	0	0	0	0	0
tpm.mesenchymal.20precursor.20cell.20..20ovarian.20cancer.20right.20ovary.2c.20donor3.20.28SOC.57.02.29.CNhs12377.11761.123H6	0	42.5346	0.966695	1.93339	0	0.214821	9.77436	13.3189
tpm.mesenchymal.20precursor.20cell.20..20ovarian.20cancer.20right.20ovary.2c.20donor3.20.28SOC.57.02.G.29.CNhs13507.11842.124H6	0	0.464034	0	0	0	0	0	0.464034
tpm.mesenchymal.20precursor.20cell.20..20ovarian.20cancer.20right.20ovary.2c.20donor4.CNhs13096.11837.124H1	0	1.59238	0.398096	1.99048	0.796192	0	2.78667	1.59238
tpm.mesenchymal.20stem.20cell.20line.3aHu5.2fE18.CNhs11718.10568.108B1	0	1.20008	0	6.80047	0	11.6008	65.6046	20.4014
tpm.mesenchymal.20stem.20cells.20.28adipose.20derived.29.2c.20adipogenic.20induction.2c.2000hr00min.2c.20biol_rep1.CNhs13337.13229.141I7	0	1.23705	0.618525	7.4223	3.09263	2.4741	19.1743	22.2669
tpm.mesenchymal.20stem.20cells.20.28adipose.20derived.29.2c.20adipogenic.20induction.2c.2000hr00min.2c.20biol_rep2.CNhs13420.13230.141I8	0	3.09056	0	7.55471	7.55471	1.03019	19.917	19.2302
tpm.mesenchymal.20stem.20cells.20.28adipose.20derived.29.2c.20adipogenic.20induction.2c.2000hr00min.2c.20biol_rep3.CNhs13421.13231.141I9	0	3.36749	0	7.74524	5.72474	1.01025	17.511	17.1742
tpm.mesenchymal.20stem.20cells.20.28adipose.20derived.29.2c.20adipogenic.20induction.2c.2000hr15min.2c.20biol_rep1.CNhs13422.13232.142A1	0.417697	2.50618	0.417697	8.77164	8.35395	3.34158	18.7964	25.0618
tpm.mesenchymal.20stem.20cells.20.28adipose.20derived.29.2c.20adipogenic.20induction.2c.2000hr15min.2c.20biol_rep2.CNhs13423.13233.142A2	0	2.28156	0.651875	8.47438	4.88906	2.6075	20.86	17.6006
tpm.mesenchymal.20stem.20cells.20.28adipose.20derived.29.2c.20adipogenic.20induction.2c.2000hr15min.2c.20biol_rep3.CNhs13424.13234.142A3	0	4.43117	0	6.20363	7.9761	0.886233	15.5091	16.3953
tpm.mesenchymal.20stem.20cells.20.28adipose.20derived.29.2c.20adipogenic.20induction.2c.2000hr30min.2c.20biol_rep1.CNhs13425.13235.142A4	0.540382	4.32305	1.08076	7.02496	7.56534	2.70191	18.9134	16.2114
tpm.mesenchymal.20stem.20cells.20.28adipose.20derived.29.2c.20adipogenic.20induction.2c.2000hr30min.2c.20biol_rep2.CNhs13426.13236.142A5	0	3.98054	0	9.95136	8.62451	1.32685	22.5564	20.5661
tpm.mesenchymal.20stem.20cells.20.28adipose.20derived.29.2c.20adipogenic.20induction.2c.2000hr30min.2c.20biol_rep3.CNhs13427.13237.142A6	0	0	0	0	0	0	0	75.9167
tpm.mesenchymal.20stem.20cells.20.28adipose.20derived.29.2c.20adipogenic.20induction.2c.2000hr45min.2c.20biol_rep1.CNhs13428.13238.142A7	0	3.27023	0.654046	6.86748	6.21343	0.654046	19.2943	19.2943
tpm.mesenchymal.20stem.20cells.20.28adipose.20derived.29.2c.20adipogenic.20induction.2c.2000hr45min.2c.20biol_rep2.CNhs13429.13239.142A8	0	2.06035	0.294336	7.65274	6.47539	1.76602	15.3055	14.4225
tpm.mesenchymal.20stem.20cells.20.28adipose.20derived.29.2c.20adipogenic.20induction.2c.2000hr45min.2c.20biol_rep3.CNhs13430.13240.142A9	0	5.6389	0.313272	7.83181	5.95217	2.81945	17.5432	14.7238
tpm.mesenchymal.20stem.20cells.20.28adipose.20derived.29.2c.20adipogenic.20induction.2c.2001hr00min.2c.20biol_rep1.CNhs13431.13241.142B1	0	2.67468	0	4.4578	1.78312	2.67468	19.6143	11.5903
tpm.mesenchymal.20stem.20cells.20.28adipose.20derived.29.2c.20adipogenic.20induction.2c.2001hr00min.2c.20biol_rep2.CNhs13432.13242.142B2	0	2.44194	0.488388	6.34905	8.79099	2.44194	15.14	17.582
tpm.mesenchymal.20stem.20cells.20.28adipose.20derived.29.2c.20adipogenic.20induction.2c.2001hr00min.2c.20biol_rep3.CNhs13433.13243.142B3	0	4.61222	1.15306	8.07139	5.18875	2.88264	21.9081	18.4489
tpm.mesenchymal.20stem.20cells.20.28adipose.20derived.29.2c.20adipogenic.20induction.2c.2001hr20min.2c.20biol_rep1.CNhs13434.13244.142B4	0	4.6476	0	8.71424	4.6476	0	15.6856	14.5237
tpm.mesenchymal.20stem.20cells.20.28adipose.20derived.29.2c.20adipogenic.20induction.2c.2001hr20min.2c.20biol_rep2.CNhs13598.13245.142B5	0	0	0	3.71011	11.1303	0	14.8405	11.1303
tpm.mesenchymal.20stem.20cells.20.28adipose.20derived.29.2c.20adipogenic.20induction.2c.2001hr20min.2c.20biol_rep3.CNhs13599.13246.142B6	0	7.1784	0	35.892	0	7.1784	14.3568	0
tpm.mesenchymal.20stem.20cells.20.28adipose.20derived.29.2c.20adipogenic.20induction.2c.2001hr40min.2c.20biol_rep1.CNhs13600.13247.142B7	0	6.09651	0.87093	6.53197	9.58023	1.30639	14.8058	16.5477
tpm.mesenchymal.20stem.20cells.20.28adipose.20derived.29.2c.20adipogenic.20induction.2c.2001hr40min.2c.20biol_rep2.CNhs13601.13248.142B8	0	0	0	8.01954	4.00977	0	6.01465	12.0293
tpm.mesenchymal.20stem.20cells.20.28adipose.20derived.29.2c.20adipogenic.20induction.2c.2001hr40min.2c.20biol_rep3.CNhs13602.13249.142B9	0	8.13414	0	8.13414	8.13414	0.677845	12.879	21.0132
tpm.mesenchymal.20stem.20cells.20.28adipose.20derived.29.2c.20adipogenic.20induction.2c.2002hr00min.2c.20biol_rep1.CNhs13603.13250.142C1	1.18391	5.91953	0	7.10343	7.10343	0	10.6552	17.7586
tpm.mesenchymal.20stem.20cells.20.28adipose.20derived.29.2c.20adipogenic.20induction.2c.2002hr00min.2c.20biol_rep2.CNhs13604.13251.142C2	0	4.90313	0.544793	5.99272	7.0823	1.08959	10.3511	12.5302
tpm.mesenchymal.20stem.20cells.20.28adipose.20derived.29.2c.20adipogenic.20induction.2c.2002hr00min.2c.20biol_rep3.CNhs13605.13252.142C3	0	6.18303	0	0	6.18303	0	6.18303	12.3661
tpm.mesenchymal.20stem.20cells.20.28adipose.20derived.29.2c.20adipogenic.20induction.2c.2002hr30min.2c.20biol_rep1.CNhs13606.13253.142C4	0	2.93963	1.46981	4.40944	7.34907	0	13.2283	14.6981
tpm.mesenchymal.20stem.20cells.20.28adipose.20derived.29.2c.20adipogenic.20induction.2c.2002hr30min.2c.20biol_rep2.CNhs13607.13254.142C5	0	0	0	0	0	7.22936	0	28.9174
tpm.mesenchymal.20stem.20cells.20.28adipose.20derived.29.2c.20adipogenic.20induction.2c.2002hr30min.2c.20biol_rep3.CNhs13608.13255.142C6	0	4.18842	0.837685	3.35074	4.18842	0.837685	9.21453	15.916
tpm.mesenchymal.20stem.20cells.20.28adipose.20derived.29.2c.20adipogenic.20induction.2c.2003hr00min.2c.20biol_rep1.CNhs13609.13256.142C7	0	4.96033	0	8.26721	1.65344	0	18.1879	3.30689
tpm.mesenchymal.20stem.20cells.20.28adipose.20derived.29.2c.20adipogenic.20induction.2c.2003hr00min.2c.20biol_rep2.CNhs13610.13257.142C8	0	0	0	0	0	0	0	97.6922
tpm.mesenchymal.20stem.20cells.20.28adipose.20derived.29.2c.20adipogenic.20induction.2c.2003hr00min.2c.20biol_rep3.CNhs13611.13258.142C9	0	0.874904	0.874904	5.24943	1.74981	0.874904	17.4981	7.87414
tpm.mesenchymal.20stem.20cells.20.28adipose.20derived.29.2c.20adipogenic.20induction.2c.2012hr00min.2c.20biol_rep1.CNhs13612.13259.142D1	0	10.887	0.518431	4.66587	1.03686	0.518431	13.4792	14.5161
tpm.mesenchymal.20stem.20cells.20.28adipose.20derived.29.2c.20adipogenic.20induction.2c.2012hr00min.2c.20biol_rep2.CNhs13613.13260.142D2	0	6.56963	0	9.85444	0	0	22.9937	9.85444
tpm.mesenchymal.20stem.20cells.20.28adipose.20derived.29.2c.20adipogenic.20induction.2c.2012hr00min.2c.20biol_rep3.CNhs13614.13261.142D3	0	13.5401	0	6.77003	0	0	33.8501	6.77003
tpm.mesenchymal.20stem.20cells.20.28adipose.20derived.29.2c.20adipogenic.20induction.2c.20day01.2c.20biol_rep1.CNhs13615.13262.142D4	0	5.45579	0	0	0	0	27.279	21.8232
tpm.mesenchymal.20stem.20cells.20.28adipose.20derived.29.2c.20adipogenic.20induction.2c.20day01.2c.20biol_rep2.CNhs13616.13263.142D5	0	2.05033	0	4.10067	2.73378	0	25.2875	15.0358
tpm.mesenchymal.20stem.20cells.20.28adipose.20derived.29.2c.20adipogenic.20induction.2c.20day01.2c.20biol_rep3.CNhs13617.13264.142D6	0	6.27298	0	12.546	1.2546	1.2546	15.0552	12.546
tpm.mesenchymal.20stem.20cells.20.28adipose.20derived.29.2c.20adipogenic.20induction.2c.20day02.2c.20biol_rep1.CNhs13619.13265.142D7	0	15.2375	1.01584	5.07918	0	3.04751	11.1742	12.19
tpm.mesenchymal.20stem.20cells.20.28adipose.20derived.29.2c.20adipogenic.20induction.2c.20day02.2c.20biol_rep2.CNhs13620.13266.142D8	0	5.49196	0	6.98977	1.49781	0.499269	17.9737	15.4773
tpm.mesenchymal.20stem.20cells.20.28adipose.20derived.29.2c.20adipogenic.20induction.2c.20day02.2c.20biol_rep3.CNhs13621.13267.142D9	0	6.3512	0	6.3512	0	4.23413	31.756	10.5853
tpm.mesenchymal.20stem.20cells.20.28adipose.20derived.29.2c.20adipogenic.20induction.2c.20day04.2c.20biol_rep1.CNhs13622.13268.142E1	0	18.4667	0	15.1091	0	0	20.1454	6.71515
tpm.mesenchymal.20stem.20cells.20.28adipose.20derived.29.2c.20adipogenic.20induction.2c.20day04.2c.20biol_rep2.CNhs13623.13269.142E2	0	13.4453	0	6.72266	0	0	10.084	23.5293
tpm.mesenchymal.20stem.20cells.20.28adipose.20derived.29.2c.20adipogenic.20induction.2c.20day04.2c.20biol_rep3.CNhs13624.13270.142E3	0	11.6232	0	9.83503	0.894094	1.78819	21.4582	10.7291
tpm.mesenchymal.20stem.20cells.20.28adipose.20derived.29.2c.20adipogenic.20induction.2c.20day08.2c.20biol_rep1.CNhs13625.13271.142E4	0	10.8595	0.603305	22.9256	0.603305	1.80991	170.132	12.0661
tpm.mesenchymal.20stem.20cells.20.28adipose.20derived.29.2c.20adipogenic.20induction.2c.20day08.2c.20biol_rep2.CNhs13626.13272.142E5	0	11.1526	1.59323	28.6782	0	1.59323	243.764	15.9323
tpm.mesenchymal.20stem.20cells.20.28adipose.20derived.29.2c.20adipogenic.20induction.2c.20day08.2c.20biol_rep3.CNhs13627.13273.142E6	0	21.9441	0.812744	17.0676	0.812744	2.43823	188.557	13.8166
tpm.mesenchymal.20stem.20cells.20.28adipose.20derived.29.2c.20adipogenic.20induction.2c.20day12.2c.20biol_rep1.CNhs13628.13274.142E7	0	19.9518	1.02317	23.5329	0	1.02317	248.63	17.9055
tpm.mesenchymal.20stem.20cells.20.28adipose.20derived.29.2c.20adipogenic.20induction.2c.20day12.2c.20biol_rep2.CNhs13629.13275.142E8	0	21.2152	0	23.8671	0	0	297.013	13.2595
tpm.mesenchymal.20stem.20cells.20.28adipose.20derived.29.2c.20adipogenic.20induction.2c.20day12.2c.20biol_rep3.CNhs13630.13276.142E9	0	25.0498	0	17.8927	0	1.78927	259.444	14.3142
tpm.mesenchymal.20stem.20cells.20.28adipose.20derived.29.2c.20adipogenic.20induction.2c.20day14.2c.20biol_rep1.CNhs13338.13277.142F1	0	9.0719	0.755991	18.1438	0	1.51198	49.1394	10.5839
tpm.mesenchymal.20stem.20cells.20.28adipose.20derived.29.2c.20adipogenic.20induction.2c.20day14.2c.20biol_rep2.CNhs13631.13278.142F2	0	14.2457	0	18.9942	0	0	90.2225	9.4971
tpm.mesenchymal.20stem.20cells.20.28adipose.20derived.29.2c.20adipogenic.20induction.2c.20day14.2c.20biol_rep3.CNhs13632.13279.142F3	0	22.836	0	9.34201	0	3.114	63.3181	19.722
tpm.mesenchymal.20stem.20cells.20.28adipose.20derived.29.2c.20undifferentiated.20control.2c.20biol_rep1.CNhs13692.13280.142F4	0	8.15534	0.815534	11.4175	0.543689	0.815534	53.8252	16.0388
tpm.mesenchymal.20stem.20cells.20.28adipose.20derived.29.2c.20undifferentiated.20control.2c.20biol_rep2.CNhs13633.13281.142F5	0	6.66968	0	5.71687	0.952811	0	64.7911	12.8629
tpm.mesenchymal.20stem.20cells.20.28adipose.20derived.29.2c.20undifferentiated.20control.2c.20biol_rep3.CNhs13634.13282.142F6	0	8.60381	0	12.9057	0	1.43397	77.4343	12.9057
tpm.mesodermal.20tumor.20cell.20line.3aHIRS.BM.CNhs12191.10696.109G3	0	0	0	1.26185	0	0	1.26185	0
tpm.mesothelioma.20cell.20line.3aACC.MESO.1.CNhs11263.10493.107B7	0	0.577859	0.19262	0.19262	0	0	5.77859	10.5941
tpm.mesothelioma.20cell.20line.3aACC.MESO.4.CNhs11264.10494.107B8	0	0	0	15.0109	0	0	24.8752	21.4442
tpm.mesothelioma.20cell.20line.3aMero.14.2c.20tech_rep1.CNhs13065.10849.111F3	0	0	0	0	0	0	8.97618	31.4166
tpm.mesothelioma.20cell.20line.3aMero.14.2c.20tech_rep2.CNhs14376.10849.111F3	0	0.10862	0	0.65172	0	0	12.4913	8.79822
tpm.mesothelioma.20cell.20line.3aMero.25.CNhs13066.10850.111F4	0	0.260994	0	0	0	0	4.95889	15.9207
tpm.mesothelioma.20cell.20line.3aMero.41.CNhs13067.10851.111F5	0	0.226706	0.453412	0	0	0	13.6024	16.7762
tpm.mesothelioma.20cell.20line.3aMero.48a.CNhs13068.10852.111F6	0	28.4773	1.62066	4.1674	0	0.231522	30.3294	14.5859
tpm.mesothelioma.20cell.20line.3aMero.82.CNhs13069.10853.111F7	0	5.87368	0.244737	9.78947	0	0	14.6842	26.921
tpm.mesothelioma.20cell.20line.3aMero.83.CNhs13070.10854.111F8	0	0.179089	0	0.358178	0	0	18.4462	20.058
tpm.mesothelioma.20cell.20line.3aMero.84.CNhs13072.10855.111F9	0	0.308801	0.617603	1.23521	0	0	11.7345	18.8369
tpm.mesothelioma.20cell.20line.3aMero.95.CNhs13073.10856.111G1	0	24.5598	4.82425	12.0606	0	0	11.6221	15.5692
tpm.mesothelioma.20cell.20line.3aNCI.H2052.CNhs13063.10847.111F1	0	3.35709	0.706757	3.00372	0	0.706757	62.7246	33.2176
tpm.mesothelioma.20cell.20line.3aNCI.H226.CNhs13062.10846.111E9	0	10.9961	0	1.3504	0	0	3.27954	0
tpm.mesothelioma.20cell.20line.3aNCI.H2452.CNhs13064.10848.111F2	0	0	0.168942	0.506827	0	0	0	0.67577
tpm.mesothelioma.20cell.20line.3aNCI.H28.CNhs13061.10845.111E8	0	0.512483	1.79369	0	0	0	1.53745	6.40604
tpm.mesothelioma.20cell.20line.3aNo36.CNhs13074.10857.111G2	0	0.690861	0	0	0	0	0.690861	1.72715
tpm.mesothelioma.20cell.20line.3aONE58.CNhs13075.10858.111G3	0	1.82316	1.21544	5.46948	0	1.21544	9.72352	19.447
tpm.migratory.20langerhans.20cells.2c.20donor1.CNhs13535.11901.125F2	0	0	0	0.19486	0	0	0.584581	0
tpm.migratory.20langerhans.20cells.2c.20donor2.CNhs13536.11902.125F3	0	0	0	0.26573	0	0	0.26573	0.26573
tpm.migratory.20langerhans.20cells.2c.20donor3.CNhs13547.11903.125F4	0	0.163565	0	0	0	0	0.490696	1.63565
tpm.mixed.20mullerian.20tumor.20cell.20line.3aHTMMT.CNhs11944.10689.109F5	0	1.31044	0.32761	1.96566	1.31044	0	11.4663	28.5021
tpm.mucinous.20adenocarcinoma.20cell.20line.3aJHOM.1.CNhs11752.10648.109A9	0	3.44082	0.983092	3.93237	0	0	5.407	13.026
tpm.mucinous.20cystadenocarcinoma.20cell.20line.3aMCAS.CNhs11873.10784.110H1	0	0	1.90181	4.22624	0	1.47918	88.5398	35.7117
tpm.mycosis.20fungoides.2c.20T.20cell.20lymphoma.20cell.20line.3aHuT.20102.20TIB.162.CNhs11858.10744.110C6	0	0	0	0	0	0	0	0
tpm.myelodysplastic.20syndrome.20cell.20line.3aSKM.1.CNhs11934.10772.110F7	0	0	2.88068	7.7885	0	0.106692	6.08143	1.81376
tpm.myeloma.20cell.20line.3aPCM6.CNhs11258.10474.106I6	0	0	0.34443	0	0	0.172215	0.34443	6.02752
tpm.myxofibrosarcoma.20cell.20line.3aMFH.ino.CNhs11729.10600.108E6	0	0	2.83758	0	0	0	6.24268	23.2682
tpm.myxofibrosarcoma.20cell.20line.3aNMFH.1.CNhs11821.10684.109E9	0	0.184106	2.57748	27.6159	0	0	3.31391	5.52318
tpm.nasal.20epithelial.20cells.2c.20donor1.2c.20tech_rep1.CNhs12589.12226.129F3	0	0	0	0	0	0	0	0
tpm.nasal.20epithelial.20cells.2c.20donor1.2c.20tech_rep2.CNhs12554.12226.129F3	0	0	0	0	0	0	0	0
tpm.nasal.20epithelial.20cells.2c.20donor2.CNhs12574.12227.129F4	0	6.22077	0	2.48831	1.86623	0	3.11039	4.35454
tpm.neuroblastoma.20cell.20line.3aCHP.134.CNhs11276.10508.107D4	0	0	0	0	0	0	0	0
tpm.neuroblastoma.20cell.20line.3aNB.1.CNhs11284.10539.107G8	0	0	8.19469	18.9772	0	0	0	0
tpm.neuroblastoma.20cell.20line.3aNBsusSR.CNhs11818.10607.108F4	0	0	0	0	0	0	7.07697	13.5249
tpm.neuroblastoma.20cell.20line.3aNH.12.CNhs11811.10555.107I6	0	0	0	0.10921	0	0	0	0
tpm.neuroectodermal.20tumor.20cell.20line.3aFU.RPNT.1.CNhs11744.10637.108I7	0	0.212575	0	4.88922	0	0.42515	32.524	19.982
tpm.neuroectodermal.20tumor.20cell.20line.3aFU.RPNT.2.CNhs11753.10663.109C6	0	0	2.35478	3.84201	0	0.123936	12.3936	16.1116
tpm.neuroectodermal.20tumor.20cell.20line.3aTASK1.CNhs11866.10774.110F9	0	0	0	0.509198	0	0	4.92224	13.7483
tpm.neuroepithelioma.20cell.20line.3aSK.N.MC.CNhs11853.10728.110A8	0	0	0	0	0	0	2.79322	7.82103
tpm.neurofibroma.20cell.20line.3aHs.2053.2eT.CNhs11854.10729.110A9	0	0	0	0	0	0	0	0
tpm.neutrophil.20PMN.2c.20donor1.CNhs12522.12133.128D9	0	0	0	0	0	0	0	0
tpm.neutrophil.20PMN.2c.20donor2.CNhs12526.12137.128E4	0	0	0	0	0	0	0	0
tpm.neutrophil.20PMN.2c.20donor3.CNhs12530.12141.128E8	0	0	0	0	0	0	0	0
tpm.non.20T.20non.20B.20acute.20lymphoblastic.20leukemia.20.28ALL.29.20cell.20line.3aP30.2fOHK.CNhs10747.10430.106D7	0	0	2.12927	0	0	0	0	1.10406
tpm.non.small.20cell.20lung.20cancer.20cell.20line.3aNCI.H1385.CNhs12193.10730.110B1	0	0	0.800571	0	442.716	24.0171	123.288	20.0143
tpm.normal.20embryonic.20palatal.20mesenchymal.20cell.20line.3aHEPM.CNhs11894.10813.111B3	0	0	0	0	0	0	0	0
tpm.normal.20intestinal.20epithelial.20cell.20line.3aFHs.2074.20Int.CNhs11950.10812.111B2	0	3.06245	0	0	2.75621	2.14372	6.43116	3.98119
tpm.nucleus.20accumbens.2c.20adult.2c.20pool1.CNhs10644.10037.101F1	0	0	0	0	0	0	0	0.128458
tpm.occipital.20cortex.20..20adult.2c.20donor10196.CNhs13798.10172.103C1	0	0	0	0	0	0	0	0
tpm.occipital.20cortex.2c.20adult.2c.20donor10252.CNhs12320.10163.103B1	0	0	0	0	0	0	0	0.798169
tpm.occipital.20cortex.2c.20newborn.2c.20donor10223.CNhs14073.10355.105E4	0	0	0	0	0	0	0.697543	0
tpm.occipital.20lobe.2c.20adult.2c.20donor1.CNhs11787.10076.102A4	0	0	0	0	0	0	0	0
tpm.occipital.20lobe.2c.20fetal.2c.20donor1.CNhs11784.10073.102A1	0	0	0	0.252072	0	0	0	0
tpm.occipital.20pole.2c.20adult.2c.20pool1.CNhs10643.10036.101E9	0	0	0	0	0	0	0.0691573	0.138315
tpm.olfactory.20region.2c.20adult.CNhs12611.10195.103E6	0	0	0	0	0	0	0	0.322951
tpm.optic.20nerve.2c.20donor1.CNhs13449.10277.104E7	0	0	0	0	0	1.42769	1.42769	0
tpm.oral.20squamous.20cell.20carcinoma.20cell.20line.3aCa9.22.CNhs10752.10434.106E2	0	0	0	0	0	0	0	0
tpm.oral.20squamous.20cell.20carcinoma.20cell.20line.3aHO.1.u.1.CNhs11287.10550.107I1	0	0.825788	1.1797	7.90397	0	0	2.47736	9.08367
tpm.oral.20squamous.20cell.20carcinoma.20cell.20line.3aHSC.3.CNhs11717.10545.107H5	0	1.83429	2.568	0	0	0	5.31943	0
tpm.oral.20squamous.20cell.20carcinoma.20cell.20line.3aSAS.CNhs11810.10544.107H4	0	1.61736	4.73655	3.11919	0	0	0	0
tpm.osteoclastoma.20cell.20line.3aHs.20706.2eT.CNhs11835.10704.109H2	0	1.52553	0.762764	3.05106	0	0	5.33935	0.381382
tpm.osteosarcoma.20cell.20line.3a143B.2fTK.5e.28..29neo.5e.28R.29.CNhs11279.10510.107D6	0	0.69036	0	2.07108	0	0	6.21324	17.9494
tpm.osteosarcoma.20cell.20line.3aHS.Os.1.CNhs11290.10558.107I9	0	0	0.795665	6.96207	0	0.198916	5.96749	22.6764
tpm.ovary.2c.20adult.2c.20pool1.CNhs10626.10020.101D2	0	7.44582	0.526472	5.33993	0.225631	0.977734	5.41514	2.40673
tpm.pagetoid.20sarcoma.20cell.20line.3aHs.20925.2eT.CNhs11856.10732.110B3	0	0	1.61364	1.61364	0	0	7.66479	5.04263
tpm.pancreas.2c.20adult.2c.20donor1.CNhs11756.10049.101G4	0	0.781514	0	0	0	0	1.56303	0.781514
tpm.pancreatic.20carcinoma.20cell.20line.3aNOR.P1.CNhs11832.10698.109G5	0	0	0	0	0	0	0	2.35716
tpm.papillary.20adenocarcinoma.20cell.20line.3a8505C.CNhs11716.10437.106E5	0	0.655088	0.327544	0	0	0	0	0
tpm.papillotubular.20adenocarcinoma.20cell.20line.3aTGBC18TKB.CNhs10734.10417.106C3	0	0	1.47856	0	0	0.591424	97.585	38.1469
tpm.paracentral.20gyrus.2c.20adult.2c.20pool1.CNhs10642.10035.101E8	0	0	0.135075	0.0675376	0	0.27015	0	0.0675376
tpm.parietal.20cortex.2c.20adult.2c.20donor10258.CNhs14226.10373.105G4	0	4.11608	0	0.686013	0	0	5.4881	2.74405
tpm.parietal.20lobe.20..20adult.2c.20donor10196.CNhs13797.10171.103B9	0	0	0	0	0	0	0	0
tpm.parietal.20lobe.2c.20adult.2c.20donor10252.CNhs12317.10157.103A4	0	0	0	0.413374	0	0	0.206687	0.206687
tpm.parietal.20lobe.2c.20adult.2c.20pool1.CNhs10641.10034.101E7	0	0	0	0	0	0	0	0
tpm.parietal.20lobe.2c.20fetal.2c.20donor1.CNhs11782.10072.101I9	0	0	0	0	0	0	0	0
tpm.parietal.20lobe.2c.20newborn.2c.20donor10223.CNhs14074.10356.105E5	0	0	0	0	0	0	0	0
tpm.parotid.20gland.2c.20adult.CNhs12849.10199.103F1	0	0	0	0	0	0	0	0
tpm.penis.2c.20adult.CNhs12850.10200.103F2	0	2.48106	2.97727	12.9015	0	0	3.96969	4.96211
tpm.peripheral.20neuroectodermal.20tumor.20cell.20line.3aKU.SN.CNhs11830.10697.109G4	0	0	0.527614	0.527614	7.91421	0.527614	6.15549	3.86917
tpm.pharyngeal.20carcinoma.20cell.20line.3aDetroit.20562.CNhs11849.10723.110A3	0	4.47168	1.40539	12.6485	0	0	9.83771	19.5477
tpm.pineal.20gland.20..20adult.2c.20donor10196.CNhs13804.10179.103C8	0	0	0	0	0	0	0	0.535702
tpm.pineal.20gland.2c.20adult.2c.20donor10252.CNhs12228.10160.103A7	0	0	0	0	0	0	0	0
tpm.pineal.20gland.2c.20adult.2c.20donor10258.CNhs14230.10377.105G8	0	0	0	0	0	0	0	0.571065
tpm.pituitary.20gland.20..20adult.2c.20donor10196.CNhs13805.10180.103C9	0	0	0	0	0	0	0.606966	0.606966
tpm.pituitary.20gland.2c.20adult.2c.20donor10252.CNhs12229.10162.103A9	0	0.227662	0.455324	0	0	0	0.455324	0.910649
tpm.pituitary.20gland.2c.20adult.2c.20donor10258.CNhs14231.10378.105G9	0	0	0	0	0	0	1.22135	0
tpm.placenta.2c.20adult.2c.20pool1.CNhs10627.10021.101D3	0	0.0887024	0	0.798321	0	0.532214	4.08031	3.37069
tpm.plasma.20cell.20leukemia.20cell.20line.3aARH.77.CNhs12807.10840.111E3	0	0	0.460936	0.115234	0	0	0.230468	4.03319
tpm.pleomorphic.20hepatocellular.20carcinoma.20cell.20line.3aSNU.387.CNhs11933.10706.109H4	0	0	0	0	0	0	0.85744	0.171488
tpm.pons.2c.20adult.2c.20pool1.CNhs10640.10033.101E6	0	7.54464	2.31097	2.243	0	3.05864	0.271879	0.135939
tpm.postcentral.20gyrus.2c.20adult.2c.20pool1.CNhs10638.10032.101E5	0	0.0657728	0	0	0	0.0657728	0	0
tpm.promyelocytes.2fmyelocytes.20PMC.2c.20donor1.CNhs12520.12132.128D8	0	0	0	0	0	0	0	0
tpm.promyelocytes.2fmyelocytes.20PMC.2c.20donor2.CNhs12525.12136.128E3	0	0	0	0	0	0	0	0
tpm.promyelocytes.2fmyelocytes.20PMC.2c.20donor3.CNhs12529.12140.128E7	0	0	0	0	0	0	0	0
tpm.prostate.20cancer.20cell.20line.3aDU145.CNhs11260.10490.107B4	0	3.19123	3.7822	0	0	0.472775	22.4568	16.1926
tpm.prostate.20cancer.20cell.20line.3aPC.3.CNhs11243.10439.106E7	0	0	1.22355	0.667388	0	0	9.89959	0
tpm.prostate.2c.20adult.2c.20pool1.CNhs10628.10022.101D4	0.235479	3.06123	1.49137	7.22136	0.313972	1.0989	12.2449	6.35794
tpm.putamen.2c.20adult.2c.20donor10196.CNhs12324.10176.103C5	0	0	0	0	0	0	0	0
tpm.putamen.2c.20adult.2c.20donor10252.CNhs13912.10152.102I8	0	0	0	0	0	0	0	0
tpm.putamen.2c.20adult.2c.20donor10258.2c.20tech_rep1.CNhs14225.10372.105G3	0	1.15533	0	0	0	0	0	0
tpm.putamen.2c.20adult.2c.20donor10258.2c.20tech_rep2.CNhs14618.10372.105G3	0	0	0	0	0	0	0	0
tpm.putamen.2c.20newborn.2c.20donor10223.CNhs14083.10365.105F5	0	0	0	0	0	0	0	0
tpm.rectal.20cancer.20cell.20line.3aTT1TKB.CNhs11255.10469.106I1	0.560544	0	0.280272	0.280272	10.3701	0.840816	89.9674	25.5048
tpm.rectum.2c.20fetal.2c.20donor1.CNhs11777.10067.101I4	0	42.0053	1.82632	3.65263	11.8711	42.0053	34.7	8.21843
tpm.renal.20cell.20carcinoma.20cell.20line.3aOS.RC.2.CNhs10729.10411.106B6	0	6.04597	1.07964	3.8867	0	0.215928	12.9557	9.93267
tpm.renal.20cell.20carcinoma.20cell.20line.3aTUHR10TKB.CNhs11257.10471.106I3	0	12.8993	6.68852	3.82201	0	0.477752	17.1991	18.1546
tpm.retina.2c.20adult.2c.20pool1.CNhs10636.10030.101E3	0	0	0	0	0	0	0	0.0714765
tpm.retinoblastoma.20cell.20line.3aY79.CNhs11267.10475.106I7	0	0	2.52822	0	0	0	0	0
tpm.rhabdomyosarcoma.20cell.20line.3aKYM.1.CNhs11877.10787.110H4	0	0.929931	2.55731	3.25476	7.55569	3.48724	49.5188	10.8105
tpm.rhabdomyosarcoma.20cell.20line.3aRMS.YM.CNhs11269.10477.106I9	0	0.347717	0.695433	17.3858	3.12945	0.173858	20.3414	11.4746
tpm.sacrococcigeal.20teratoma.20cell.20line.3aHTST.CNhs11829.10695.109G2	0	0.801711	0	6.41369	0.801711	0	0.801711	0.801711
tpm.salivary.20acinar.20cells.2c.20donor1.CNhs12810.11771.123I7	0	0.207216	0	0	0	0	0	0
tpm.salivary.20acinar.20cells.2c.20donor2.CNhs12811.11772.123I8	0	0	0	0	0	0	0	0
tpm.salivary.20acinar.20cells.2c.20donor3.CNhs12812.11773.123I9	0	0	0	0	0	0	0	0
tpm.salivary.20gland.2c.20adult.2c.20pool1.CNhs11677.10093.102C3	0	0	0	0	0	0	0	0
tpm.schwannoma.20cell.20line.3aHS.PSS.2c.20tech_rep2.CNhs11245.10442.106F1	0	7.45492	0.236664	28.2813	0	0.236664	24.1397	35.4996
tpm.schwannoma.20cell.20line.3aHS.PSS.CNhs11183.10442.106F1	0	8.43613	0.426067	28.4613	0	0.766921	26.5866	43.4588
tpm.seminal.20vesicle.2c.20adult.CNhs12851.10201.103F3	0	5.92742	0	7.19758	4.65726	21.1694	219.738	30.9073
tpm.serous.20adenocarcinoma.20cell.20line.3aJHOS.2.CNhs11746.10639.108I9	0	0.458214	0.229107	1.37464	0	0	2.29107	9.8516
tpm.serous.20adenocarcinoma.20cell.20line.3aSK.OV.3.R.20after.20co.culture.20with.20SOC.57.02.G.2c.20biol_rep1.CNhs13508.11843.124H7	0	1.86124	0.930619	0	2.17144	4.6531	79.723	42.1881
tpm.serous.20adenocarcinoma.20cell.20line.3aSK.OV.3.R.2c.20biol_rep1.CNhs13099.11841.124H5	0	2.86662	0	0	3.82216	4.77769	128.042	48.7325
tpm.serous.20cystadenocarcinoma.20cell.20line.3aHTOA.CNhs11827.10693.109F9	0	6.48762	4.13865	0.111855	0	0	1.56598	3.13195
tpm.signet.20ring.20carcinoma.20cell.20line.3aKato.20III.CNhs10753.10436.106E4	0	0.392601	0.883352	0	6.67422	1.1778	67.4292	22.2801
tpm.signet.20ring.20carcinoma.20cell.20line.3aNUGC.4.CNhs11270.10483.107A6	0	0.365754	0.243836	0.243836	0	0.121918	4.7548	17.5562
tpm.skeletal.20muscle.20..20soleus.20muscle.2c.20donor1.CNhs13454.10282.104F3	0	4.532	1.29486	12.9486	0	0	3.23714	3.23714
tpm.skeletal.20muscle.2c.20adult.2c.20pool1.CNhs10629.10023.101D5	0	1.95059	3.90119	22.3805	0	0	2.36124	2.56657
tpm.skeletal.20muscle.2c.20fetal.2c.20donor1.CNhs11776.10066.101I3	0	5.79907	3.47944	19.7168	0	0	3.47944	3.47944
tpm.skin.2c.20adult.2c.20donor1.CNhs11785.10074.102A2	0	0	0	7.2676	0	0	7.2676	0
tpm.skin.2c.20fetal.2c.20donor1.CNhs11774.10065.101I2	0	7.28566	0.485711	12.6285	0	1.45713	20.8856	7.28566
tpm.small.20cell.20cervical.20cancer.20cell.20line.3aHCSC.1.CNhs11885.10800.110I8	0	0	6.78424	10.9952	122.584	37.1964	83.0485	22.4582
tpm.small.20cell.20gastrointestinal.20carcinoma.20cell.20line.3aECC10.CNhs11736.10610.108F7	0	0.198951	8.15698	23.0783	0	3.78006	42.3765	9.94754
tpm.small.20cell.20lung.20carcinoma.20cell.20line.3aDMS.20144.CNhs12808.10841.111E4	0.11892	34.8436	2.973	14.1515	0.11892	0.832441	2.49732	1.42704
tpm.small.20cell.20lung.20carcinoma.20cell.20line.3aLK.2.CNhs11285.10541.107H1	1.35535	0.112946	6.77676	3.72722	0	0	2.14598	26.5423
tpm.small.20cell.20lung.20carcinoma.20cell.20line.3aNCI.H82.CNhs12809.10842.111E5	0	0	0	1.09941	0	0	0	0.219881
tpm.small.20cell.20lung.20carcinoma.20cell.20line.3aWA.hT.CNhs11812.10562.108A4	0	8.15199	7.39718	0	39.7032	37.4388	47.8552	17.2098
tpm.small.20intestine.2c.20adult.2c.20pool1.CNhs10630.10024.101D6	0.154348	5.09349	0.231522	1.92935	0.231522	2.85544	5.63371	4.39893
tpm.small.20intestine.2c.20fetal.2c.20donor1.CNhs11773.10064.101I1	0.21856	14.8621	1.0928	1.52992	0.437119	11.3651	11.3651	4.58975
tpm.small.cell.20gastrointestinal.20carcinoma.20cell.20line.3aECC4.CNhs11734.10609.108F6	0	0.470317	0	37.6254	139.684	14.1095	53.1459	6.58444
tpm.smooth.20muscle.2c.20adult.2c.20pool1.CNhs11755.10048.101G3	0	0.980593	0.735445	6.37386	0	0.245148	6.12871	3.92237
tpm.somatostatinoma.20cell.20line.3aQGP.1.CNhs11869.10781.110G7	0	0	6.59894	5.18488	75.6522	36.0585	85.7863	17.2044
tpm.spinal.20cord.20..20adult.2c.20donor10196.CNhs13807.10181.103D1	0	16.6862	6.08556	10.9933	0.196308	10.797	52.4144	24.9312
tpm.spinal.20cord.2c.20adult.2c.20donor10252.CNhs12227.10159.103A6	0	19.6051	8.91139	17.2287	0	6.53502	39.5072	30.5958
tpm.spinal.20cord.2c.20adult.2c.20donor10258.CNhs14222.10369.105F9	0	19.2208	3.31393	21.8719	0	5.96507	42.4183	20.5463
tpm.spinal.20cord.2c.20fetal.2c.20donor1.CNhs11764.10056.101H2	0	8.03046	9.29843	40.5749	0.845311	4.64921	65.5116	28.3179
tpm.spinal.20cord.2c.20newborn.2c.20donor10223.CNhs14077.10359.105E8	0	4.58211	3.5247	20.0908	0.35247	3.17223	56.3952	21.8531
tpm.spindle.20cell.20sarcoma.20cell.20line.3aHs.20132.2eT.CNhs11857.10737.110B8	0	1.8692	0.169927	7.47679	0	0	0.679708	1.69927
tpm.spleen.2c.20adult.2c.20pool1.CNhs10631.10025.101D7	0	3.4774	0.563904	3.28944	0.281952	1.59773	2.9135	2.3496
tpm.spleen.2c.20fetal.2c.20pool1.CNhs10651.10044.101F8	0	2.38494	0.322289	1.16024	0.709037	3.22289	6.18796	2.38494
tpm.splenic.20lymphoma.20with.20villous.20lymphocytes.20cell.20line.3aSLVL.CNhs10741.10424.106D1	0	0.299823	0.599647	0	0	0	0	3.19812
tpm.squamous.20cell.20carcinoma.20cell.20line.3aEC.GI.10.CNhs11252.10463.106H4	0	1.42843	2.85686	2.3212	0	0	6.9636	39.4604
tpm.squamous.20cell.20carcinoma.20cell.20line.3aJHUS.nk1.CNhs11749.10646.109A7	0	0.608716	1.82615	14.3048	0	0	3.34794	12.1743
tpm.squamous.20cell.20carcinoma.20cell.20line.3aT3M.5.CNhs11739.10616.108G4	0	0	0	0	0	0	1.41158	6.705
tpm.squamous.20cell.20lung.20carcinoma.20cell.20line.3aEBC.1.CNhs11273.10486.107A9	0	0	4.33303	0.0802414	0	0	2.16652	0
tpm.squamous.20cell.20lung.20carcinoma.20cell.20line.3aLC.1F.CNhs14238.10457.106G7	0	0.403383	3.63045	0	0	0	1.21015	12.5049
tpm.squamous.20cell.20lung.20carcinoma.20cell.20line.3aRERF.LC.AI.CNhs14240.10501.107C6	0	1.25844	2.93637	0	0	0	2.51688	0
tpm.stomach.2c.20fetal.2c.20donor1.CNhs11771.10062.101H8	0	13.1461	0.730336	4.38202	0.730336	0.730336	8.76404	1.46067
tpm.submaxillary.20gland.2c.20adult.CNhs12852.10202.103F4	0	0	0	0	0	0	0	0
tpm.substantia.20nigra.20..20adult.2c.20donor10196.CNhs13803.10178.103C7	0	0	0	0	0	0	0	0
tpm.substantia.20nigra.2c.20adult.2c.20donor10252.CNhs12318.10158.103A5	0	0	0.14334	0.14334	0	0	0.14334	0.14334
tpm.substantia.20nigra.2c.20adult.2c.20donor10258.CNhs14224.10371.105G2	0	0.507204	0	0	0	0	0	0
tpm.substantia.20nigra.2c.20newborn.2c.20donor10223.CNhs14076.10358.105E7	0	0	0	0	0	0	0.742307	0
tpm.synovial.20sarcoma.20cell.20line.3aHS.SY.II.CNhs11244.10441.106E9	0.157772	0.473315	0.315543	1.1044	25.559	2.36657	56.7978	10.7285
tpm.temporal.20lobe.2c.20adult.2c.20pool1.CNhs10637.10031.101E4	0	0	0	0	0	0	0.0679915	0
tpm.temporal.20lobe.2c.20fetal.2c.20donor1.2c.20tech_rep1.CNhs11772.10063.101H9	0	0	0	0	0	0	0	0
tpm.temporal.20lobe.2c.20fetal.2c.20donor1.2c.20tech_rep2.CNhs12996.10063.101H9	0	0.612146	0	0	0	0	1.53036	0.612146
tpm.tenocyte.2c.20donor1.CNhs12639.11763.123H8	0	0	2.23197	6.32392	0	0.371995	0.74399	0
tpm.tenocyte.2c.20donor2.CNhs12640.11765.123I1	0	0	0.462176	8.31916	0	0	0	0
tpm.tenocyte.2c.20donor3.CNhs12641.11768.123I4	0	0	0.865253	3.02839	0	0	0	0
tpm.teratocarcinoma.20cell.20line.3aNCC.IT.A3.CNhs11878.10790.110H7	0	0	0	0.109266	0	0	0	0
tpm.teratocarcinoma.20cell.20line.3aNCR.G1.CNhs11884.10798.110I6	0	0	0	0	0	2.02718	4.68784	2.78737
tpm.teratocarcinoma.20cell.20line.3aPA.1.CNhs11890.10807.111A6	0	0	0	2.01866	0	0	0	0
tpm.testicular.20germ.20cell.20embryonal.20carcinoma.20cell.20line.3aITO.II.CNhs11876.10786.110H3	0	0	0	0.713922	0	0	0.101989	0.101989
tpm.testicular.20germ.20cell.20embryonal.20carcinoma.20cell.20line.3aNEC14.CNhs12351.10591.108D6	0	0	0	1.87052	0	0	0	0
tpm.testicular.20germ.20cell.20embryonal.20carcinoma.20cell.20line.3aNEC15.CNhs12362.10593.108D8	0	0.36758	0	1.47032	0	0	0	1.92979
tpm.testicular.20germ.20cell.20embryonal.20carcinoma.20cell.20line.3aNEC8.CNhs11726.10590.108D5	0	0	0	1.25354	0	0.250708	0	0.501415
tpm.testis.2c.20adult.2c.20pool1.CNhs10632.10026.101D8	0	2.72803	0.303115	10.7606	0.303115	0.151557	7.80521	4.47094
tpm.testis.2c.20adult.2c.20pool2.CNhs12998.10096.102C6	0	0.267964	0.267964	7.23503	0.267964	0	1.33982	2.67964
tpm.thalamus.20..20adult.2c.20donor10196.CNhs13794.10168.103B6	0	0	0	0.829169	0	0	0	0
tpm.thalamus.2c.20adult.2c.20donor10252.CNhs12314.10154.103A1	0	0	0	0	0	0	0	0.310299
tpm.thalamus.2c.20adult.2c.20donor10258.2c.20tech_rep1.CNhs14223.10370.105G1	0	0	0	0	0	0	0	0
tpm.thalamus.2c.20adult.2c.20donor10258.2c.20tech_rep2.CNhs14551.10370.105G1	0	0	0	0	0	0	0	0.213327
tpm.thalamus.2c.20newborn.2c.20donor10223.CNhs14084.10366.105F6	0	0	0	0	0	0	0	0
tpm.throat.2c.20adult.CNhs12858.10209.103G2	0	2.13234	0.639702	1.2794	0	0	3.41174	1.2794
tpm.throat.2c.20fetal.2c.20donor1.CNhs11770.10061.101H7	0	1.66645	0	0.714193	0.238064	0	0.476129	0.238064
tpm.thymic.20carcinoma.20cell.20line.3aTy.82.CNhs14139.10803.111A2	3.13798	4.56433	0	1.56899	30.3813	2.28217	49.7797	24.8185
tpm.thymus.2c.20adult.2c.20pool1.CNhs10633.10027.101D9	0	0	0.387533	1.09801	0	0.0645889	0.193767	0.0645889
tpm.thymus.2c.20fetal.2c.20pool1.CNhs10650.10043.101F7	0	0.248299	0.186224	0.0620747	0	0.248299	0.558672	0.0620747
tpm.thyroid.20carcinoma.20cell.20line.3aKHM.5M.CNhs14140.10776.110G2	0	0.245379	2.3311	0	0	2.45379	11.6555	14.1093
tpm.thyroid.20carcinoma.20cell.20line.3aTCO.1.CNhs11872.10783.110G9	0	0	0	0	0	0	0	0
tpm.thyroid.2c.20adult.2c.20pool1.CNhs10634.10028.101E1	0	0.954707	0	0.572824	0	0.636472	1.33659	0.44553
tpm.thyroid.2c.20fetal.2c.20donor1.CNhs11769.10060.101H6	0	0.606352	0	0	0	0	1.01059	0.202117
tpm.tongue.20epidermis.20.28fungiform.20papillae.29.2c.20donor1.CNhs13460.10288.104F9	2.58018	0	0	2.58018	0	0	2.58018	0
tpm.tongue.2c.20adult.CNhs12853.10203.103F5	0	0	0	0	0	0	0.217717	0.217717
tpm.tongue.2c.20fetal.2c.20donor1.CNhs11768.10059.101H5	0	1.0267	0	0	0	0	0.684467	0
tpm.tonsil.2c.20adult.2c.20pool1.CNhs10654.10047.101G2	0	0	0.134704	0.942929	0	0	0.134704	0.538816
tpm.trachea.2c.20adult.2c.20pool1.CNhs10635.10029.101E2	0	4.66194	0.215167	1.291	0	0.6455	2.65372	1.57789
tpm.trachea.2c.20fetal.2c.20donor1.CNhs11766.10058.101H4	0	7.98385	0.33266	1.6633	0	0.665321	0.665321	0
tpm.transitional.20cell.20carcinoma.20cell.20line.3aHs.20769.2eT.CNhs11837.10707.109H5	0	0	0	3.3474	1.1158	0	1.85967	6.32287
tpm.transitional.cell.20carcinoma.20cell.20line.3a5637.CNhs10735.10418.106C4	0	0.0814033	2.5235	24.6652	0	0	23.7698	31.2589
tpm.transitional.cell.20carcinoma.20cell.20line.3aJMSU1.CNhs11261.10492.107B6	0	0	1.28073	0.533637	0	0	10.2458	9.07182
tpm.tridermal.20teratoma.20cell.20line.3aHGRT.CNhs11828.10694.109G1	0	0	0	0	0	0	1.93072	0
tpm.tubular.20adenocarcinoma.20cell.20line.3aSUIT.2.CNhs11883.10797.110I5	0	0	0	0	0	0.17965	67.4587	38.9841
tpm.umbilical.20cord.2c.20fetal.2c.20donor1.CNhs11765.10057.101H3	0	2.34641	4.69282	11.732	0	0	4.69282	4.69282
tpm.uterus.2c.20adult.2c.20pool1.CNhs11676.10100.102D1	0	1.22241	1.10017	4.52293	0.122241	1.22241	16.1359	5.25638
tpm.uterus.2c.20fetal.2c.20donor1.CNhs11763.10055.101H1	0	2.44138	1.22069	5.69655	0.813792	1.62758	23.6	10.1724
tpm.vagina.2c.20adult.CNhs12854.10204.103F6	0	3.32878	2.66303	5.99181	0	1.33151	26.6303	19.3069
tpm.vein.2c.20adult.CNhs12844.10191.103E2	0	5.83694	0	2.01274	0.201274	0.603821	3.22038	1.61019
tpm.xeroderma.20pigentosum.20b.20cell.20line.3aXPL.2017.CNhs11813.10563.108A5	0	0	0.320568	0	0	0	0	3.52625

## Sheet: Mouse
	Hoxaas3	Hoxa5	Hoxa6	Hoxa7	Hoxb5os	Hoxb5	Hoxb6	Hoxb7
tpm.cecum.2c.20adult.CNhs10467.37.13H4	5.59175	0	1.86392	3.72784	0	0	83.8763	0
tpm.Mesoderm.2c.20embryo.20E8.2e5.CNhs14148.11947.126B3	4.55781	0.325558	0.325558	0.325558	1.62779	1.95335	0.651115	4.23225
tpm.intestine.2c.20neonate.20N25.CNhs11121.1352.25E3	4.32276	1.51297	0.864552	0.216138	1.7291	0.432276	9.94235	1.94524
tpm.ES.46C.20derived.20epistem.20cells.2c.20neuronal.20differentiation.2c.20day05.2c.20biol_rep1.CNhs14126.14378.156B4	4.13797	0.106102	0	0.212204	0	0.106102	1.16712	0.636611
tpm.ES.46C.20embryonic.20stem.20cells.2c.20neuronal.20differentiation.2c.20day03.2c.20biol_rep1.CNhs14107.14360.155I4	3.83105	0.580463	0	0.348278	0.116093	0	0.232185	0.348278
tpm.ES.46C.20embryonic.20stem.20cells.2c.20neuronal.20differentiation.2c.20day04.2c.20biol_rep1.CNhs14108.14361.155I5	3.62308	0.86954	0	0.144923	0	0	1.30431	0.43477
tpm.stomach.2c.20neonate.20N30.CNhs11134.1386.42I1	3.24037	0.388845	0.129615	0.25923	1.68499	0.77769	63.7706	3.36999
tpm.intestine.2c.20neonate.20N30.CNhs11131.1384.42G1	2.98712	1.39399	0	0	1.39399	0.995706	7.16909	1.99141
tpm.ES.46C.20embryonic.20stem.20cells.2c.20neuronal.20differentiation.2c.20day02.2c.20biol_rep1.CNhs14106.14359.155I3	2.53243	0.097401	0	0.097401	0	0.097401	0	0.097401
tpm.intestine.2c.20neonate.20N07.CNhs11095.720.20F2	2.38748	3.58122	0.198956	0.596869	0.596869	3.78017	7.7593	0.596869
tpm.intestine.2c.20neonate.20N06.CNhs11102.688.20B8	2.01068	5.27804	0.754006	0.251335	1.75935	3.51869	10.3047	4.77537
tpm.neurospheres.20..20enteric.20neuron.20derived.2c.20biol_rep2.CNhs13088.11811.124E2	1.95219	88.2392	0.780877	1.95219	0	121.817	0.780877	5.46614
tpm.neurospheres.20..20enteric.20neuron.20derived.2c.20biol_rep3.CNhs13089.11812.124E3	1.93881	79.7067	5.60101	4.73931	0.215423	130.547	1.72339	7.97067
tpm.lung.2c.20embryo.20E12.CNhs10522.354.16G2	1.51593	25.9603	0.568474	1.32644	0.189491	18.9491	0.757966	1.32644
tpm.ES.46C.20embryonic.20stem.20cells.2c.20neuronal.20differentiation.2c.20day03.2c.20biol_rep2.CNhs14112.14365.155I9	1.47757	0.184696	0	0.184696	0	0	0	0
tpm.intestine.2c.20neonate.20N10.CNhs11098.755.23A5	1.36475	3.89928	0.584892	0.584892	2.1446	2.92446	7.21367	1.36475
tpm.intestine.2c.20embryo.20E16.CNhs10585.463.22H4	1.2101	14.3195	0.403367	1.2101	1.00842	9.07576	11.2943	0.806734
tpm.neurospheres.20..20enteric.20neuron.20derived.2c.20biol_rep1.CNhs13087.11810.124E1	0.946525	92.1284	0.946525	1.26203	0	109.481	0.631016	5.36364
tpm.intestine.2c.20embryo.20E17.CNhs10582.482.18D3	0.889512	10.8965	0.444756	0.889512	0.889512	7.33848	9.33988	1.77902
tpm.neurospheres.20..20sympathetic.20neuron.20derived.2c.20biol_rep1.CNhs13081.11804.124D4	0.809621	26.3127	0	0.809621	0	77.7237	2.83367	2.83367
tpm.stomach.2c.20embryo.20E12.CNhs10588.356.43E3	0.79084	25.9396	0.79084	15.3423	0.949008	11.3881	22.4599	3.9542
tpm.ES.46C.20embryonic.20stem.20cells.2c.20neuronal.20differentiation.2c.20day02.2c.20biol_rep2.CNhs14111.14364.155I8	0.701942	0.11699	0	0	0	0	0	0.11699
tpm.intestine.2c.20embryo.20E13.CNhs11010.381.16D5	0.69671	13.0053	0.69671	3.25131	5.10921	13.4697	21.598	2.5546
tpm.intestine.2c.20neonate.20N01.CNhs11192.1322.23E9	0.658796	6.25856	0.164699	0.658796	0.329398	7.08206	4.94097	1.97639
tpm.forelimb.2c.20embryo.20E11.CNhs10596.335.25E2	0.646704	0	0.431136	3.66466	42.4669	0	0.431136	0.215568
tpm.whole.20body.2c.20embryo.20E11.CNhs11014.324.5I8	0.622724	6.43482	0.622724	10.3787	4.67043	4.77422	12.5583	3.11362
tpm.stomach.2c.20embryo.20E15.CNhs10603.1252.16G8	0.609958	11.5892	0.203319	7.3195	0	6.91286	6.70954	3.25311
tpm.gonad.2c.20embryo.20E13.CNhs11044.1564.45I6	0.597103	2.38841	0.597103	10.9469	2.38841	1.59227	16.1218	4.57779
tpm.ES.46C.20embryonic.20stem.20cells.2c.20neuronal.20differentiation.2c.20day04.2c.20biol_rep2.CNhs14113.14366.156A1	0.587173	0.0978622	0.0978622	0	0	0	0.685036	0.0978622
tpm.intestine.2c.20embryo.20E18.CNhs10526.1289.20F7	0.570677	6.27745	0.380451	0	1.90226	9.13083	6.6579	1.90226
tpm.intestine.2c.20embryo.20E15.CNhs10602.976.16D8	0.51547	15.593	0.644337	1.15981	1.93301	16.8816	11.8558	1.80414
tpm.lung.2c.20embryo.20E15.CNhs11020.432.17C5	0.509235	15.6165	1.01847	1.8672	0	17.1443	0.509235	1.69745
tpm.CD326.2b.2b.20enterocyte.20isolated.20from.20mice.2c.20treated.20with.20RANKL.2c.20day03.2c.20pool1.CNhs13236.11852.124I7	0.503638	0	0	0	0	0	1.67879	0
tpm.ST2.20.28Mesenchymal.20stem.20cells.29.20cells.2c.20differentiation.20to.20osteocytes.2c.20day02.2c.20biol_rep1.20.28048hB1.29.CNhs13140.12333.130I2	0.443478	0	0.443478	0.443478	0	0	5.32173	3.10434
tpm.GP2.2b.20M.20cell.2c.20pool2.CNhs13231.11846.124I1	0.430762	0.430762	0	0	0	0	2.15381	0.430762
tpm.intestine.2c.20embryo.20E12.CNhs11019.1251.16I5	0.426577	13.8637	0.639865	6.18536	7.67838	12.1574	28.5806	8.53153
tpm.whole.20body.2c.20embryo.20E17.2e5.2c.20pool1.20.28internal.20control.29.CNhs10856.3139.67G5	0.412086	3.70877	1.64834	1.64834	0.824172	0.824172	4.12086	1.64834
tpm.kidney.2c.20embryo.20E14.CNhs10606.411.4I9	0.379336	1.70701	1.70701	3.41402	25.4155	2.65535	47.0376	10.4317
tpm.intestinal.20mucosa.2c.20adult.CNhs10506.860.29I3	0.330419	0	0	0	0	0	0	0
tpm.lung.2c.20embryo.20E14.CNhs10604.404.26F8	0.32593	26.4003	1.14075	2.44447	0	35.5264	0.97779	0.488895
tpm.stomach.2c.20embryo.20E16.CNhs11022.459.17D4	0.324016	7.77638	0.108005	5.07625	0	4.42822	5.18426	3.45617
tpm.whole.20body.2c.20embryo.20E17.2e5.2c.20pool1.20.28internal.20control.29.CNhs11120.3139.67G5	0.26307	1.31535	0.789209	1.84149	0.526139	1.31535	7.10288	0.526139
tpm.whole.20body.2c.20embryo.20E17.2e5.2c.20pool1.20.28internal.20control.29.CNhs11032.3139.67G5	0.238436	4.76872	1.43062	1.66905	0.953745	0.715309	5.00716	2.38436
tpm.lung.2c.20embryo.20E16.CNhs10998.458.17B6	0.23469	21.1221	1.87752	1.40814	0	13.8467	0.46938	0.23469
tpm.placenta.2c.20adult.20pregnant.20day10.CNhs10472.539.13I7	0.234672	0	0	0.469343	31.9154	0.234672	5.39745	0.704015
tpm.CD326.2b.2b.20enterocyte.20isolated.20from.20mice.2c.20treated.20with.20RANKL.2c.20day03.2c.20pool2.CNhs13210.11853.124I8	0.233613	0	0	0	0	0	5.6067	0
tpm.whole.20body.2c.20neonate.20N10.CNhs10518.761.6B4	0.231868	3.01428	1.15934	3.24615	1.85494	0	2.55055	1.39121
tpm.Follicle.20Associated.20Epithelium.2c.20pool3.CNhs13200.10263.104D2	0.229409	0	0	0	0	0	1.83527	0.229409
tpm.cerebellum.2c.20neonate.20N00.2c.20biol_rep2.20.28P0R2.29.CNhs13010.10134.102G8	0.210721	0	0	0	0	0	0	0
tpm.whole.20body.2c.20embryo.20E14.CNhs10519.395.14B1	0.209613	5.03072	0.209613	5.03072	1.25768	3.77304	2.72497	1.25768
tpm.heart.2c.20embryo.20E11.CNhs10586.331.24E9	0.207126	1.44988	0	0	0	0.414252	0.207126	0
tpm.Lgr5.20positive.20intestinal.20stem.20cells.2c.20pool3.CNhs12557.12230.129F7	0.204169	0	0	0	0	0	0.204169	0
tpm.kidney.2c.20embryo.20E17.CNhs11028.483.18I2	0.203651	1.01826	1.42556	4.68398	12.2191	1.42556	90.8285	15.8848
tpm.Mouse.20Neurons.20..20ventral.20spinal.20cord.2c.20donor3.CNhs12113.11648.122E1	0.186399	1.1184	5.40558	29.0783	3.16879	4.47359	37.6527	38.0255
tpm.lung.2c.20adult.CNhs10474.28.22B1	0.184753	9.23766	0.923766	0.923766	0	2.21704	0.184753	0.369506
tpm.whole.20body.2c.20embryo.20E16.CNhs10514.453.14F2	0.183844	3.30918	0.919218	2.57381	1.47075	2.9415	2.20612	1.65459
tpm.thymus.2c.20embryo.20E17.CNhs10581.478.18C1	0.179027	1.25319	0.179027	0.179027	0	0.53708	0.716107	0
tpm.whole.20body.2c.20embryo.20E13.CNhs10512.372.23H2	0.170734	6.48788	0.853668	9.39035	1.70734	3.41467	7.17081	3.75614
tpm.whole.20body.2c.20embryo.20E17.2e5.2c.20pool1.20.28internal.20control.29.CNhs11080.3139.67G5	0.169229	2.53844	0.930761	1.01538	1.01538	1.26922	5.49995	1.43845
tpm.Follicle.20Associated.20Epithelium.2c.20pool2.CNhs13211.10262.104D1	0.159992	0	0	0	0	0	0.63997	0.159992
tpm.whole.20body.2c.20embryo.20E17.2e5.2c.20pool1.20.28internal.20control.29.CNhs11048.3139.67G5	0.145346	3.92435	1.01742	1.59881	0.436039	1.8895	6.54059	2.1802
tpm.SABiosciences.20XpressRef.20Mouse.20Universal.20Total.20RNA.2c.20pool1.CNhs10611.10003.101A7	0.140444	1.12356	0.702222	1.40444	0.421333	0.140444	1.40444	1.264
tpm.kidney.2c.20neonate.20N00.CNhs11214.646.21G7	0.140272	0.561087	1.33258	2.7353	6.24209	0.420815	56.81	12.4842
tpm.skin.2c.20neonate.20N06.CNhs11097.693.20I5	0.119372	2.1487	3.22305	6.32673	0.477489	0	6.08799	4.53615
tpm.adrenal.20gland.2c.20neonate.20N00.CNhs11191.1311.23C1	0.117589	1.17589	1.52865	0.705532	0.235177	1.0583	32.3369	10.8182
tpm.testis.2c.20neonate.20N00.CNhs11189.1300.22B7	0.117357	0.352072	0.352072	0.234714	0.352072	0.234714	3.75543	0.234714
tpm.kidney.2c.20embryo.20E15.CNhs10997.434.16F8	0.114249	2.17072	0.913988	3.7702	13.0243	1.02824	70.2628	15.652
tpm.epididymis.20and.20seminiferous.20tubule.2c.20neonate.20N00.CNhs11218.1310.23B1	0.101839	1.32391	1.52759	5.60117	4.99013	1.32391	20.1642	7.84163
tpm.whole.20body.2c.20embryo.20E17.2e5.2c.20pool1.20.28internal.20control.29.CNhs11216.3139.67G5	0.0985045	3.64467	1.28056	1.28056	0.689531	0.985045	3.54616	1.18205
tpm.whole.20body.2c.20embryo.20E17.2e5.2c.20pool1.20.28internal.20control.29.CNhs11072.3139.67G5	0.0941094	4.0467	0.564656	1.78808	1.50575	1.12931	5.45834	1.59986
tpm.stomach.2c.20neonate.20N07.CNhs11210.718.18A9	0.0826535	3.71941	0.330614	1.32246	0	2.81022	3.47145	1.32246
tpm.whole.20body.2c.20embryo.20E17.2e5.2c.20pool1.20.28internal.20control.29.CNhs10655.3139.67G5	0.0574355	4.07792	0.861532	1.7805	0.689226	1.60819	4.65227	1.89537
tpm.Astrocytes.2c.20donor1.CNhs11915.11710.123B9	0	0.246624	0.123312	0	0	0	0	0
tpm.Atoh1.2b.20Inner.20ear.20hair.20cells.20..20organ.20of.20corti.2c.20pool1.CNhs12533.12158.128G7	0	0	0	0	0	0	0	0
tpm.CD326.2b.20enterocyte.20isolated.20from.20mice.2c.20treated.20with.20RANKL.2c.20day03.2c.20pool1.CNhs13242.11850.124I5	0	0.348975	0	0	0	0	1.04693	0.697951
tpm.CD326.2b.20enterocyte.20isolated.20from.20mice.2c.20treated.20with.20RANKL.2c.20day03.2c.20pool2.CNhs13233.11851.124I6	0	0	0	0	0	0	4.54999	0
tpm.CD326.2b.20enterocyte.2c.20pool1.CNhs13542.11848.124I3	0	0	0	0	0	0	1.20986	0
tpm.CD326.2b.20enterocyte.2c.20pool2.CNhs13197.11849.124I4	0	0	0	0	0	0	1.50269	0
tpm.CD4.2bCD25.2b.20regulatory.20T.20cells.2c.20PMA.20and.20ionomycin.20stimulation.2c.2002hr.2c.20pool1.20.28BalbcA.29.CNhs14160.11946.126B2	0	0	0	0	0	0	0	0
tpm.CD4.2bCD25.2b.20regulatory.20T.20cells.2c.20PMA.20and.20ionomycin.20stimulation.2c.2002hr.2c.20pool1.20.28C57BL.206J.29.CNhs14142.11945.126B1	0	0	0	0	0	0	0	0
tpm.CD4.2bCD25.2b.20regulatory.20T.20cells.2c.20antiCD3.20CD28.20stimulation.2c.2006hr.2c.20pool1.20.28BalbcA.29.CNhs14158.11943.126A8	0	0	0	0	0	0	0	0
tpm.CD4.2bCD25.2b.20regulatory.20T.20cells.2c.20antiCD3.20CD28.20stimulation.2c.2006hr.2c.20pool1.20.28C57BL.206J.29.CNhs14159.11944.126A9	0	0	0	0	0	0	0	0
tpm.CD4.2bCD25.2b.20regulatory.20T.20cells.2c.20pool1.20.28C57BL_6J.29.CNhs13913.11814.124E5	0	0	0	0	0	0	0	0
tpm.CD4.2bCD25.2b.20regulatory.20T.20cells.2c.20pool2.20.28Balb_cAJcl.29.CNhs13221.11818.124E9	0	0	0	0	0	0	0	0
tpm.CD4.2bCD25.CD44..20naive.20conventional.20T.20cells.2c.20PMA.20and.20ionomycin.20stimulation.2c.2002hr.2c.20pool1.20.28C57BL_6J.29.CNhs13219.11816.124E7	0	0	0	0	0	0	0	0
tpm.CD4.2bCD25.CD44..20naive.20conventional.20T.20cells.2c.20PMA.20and.20ionomycin.20stimulation.2c.2002hr.2c.20pool2.20.28Balb_cAJcl.29.CNhs13226.11820.124F2	0	0	0	0	0	0	0	0
tpm.CD4.2bCD25.CD44..20naive.20conventional.20T.20cells.2c.20antiCD3_CD28.20stimulation.2c.2006hr.2c.20pool1.20.28C57BL_6J.29.CNhs13218.11815.124E6	0	0	0	0	0	0	0	0
tpm.CD4.2bCD25.CD44..20naive.20conventional.20T.20cells.2c.20antiCD3_CD28.20stimulation.2c.2006hr.2c.20pool2.20.28Balb_cAJcl.29.CNhs13225.11819.124F1	0	0	0	0	0	0	0	0
tpm.CD4.2bCD25.CD44..20naive.20conventional.20T.20cells.2c.20pool1.20.28C57BL_6J.29.CNhs13217.11813.124E4	0	0	0.171201	0	0	0	0	0
tpm.CD4.2bCD25.CD44..20naive.20conventional.20T.20cells.2c.20pool2.20.28Balb_cAJcl.29.CNhs13220.11817.124E8	0	0	0	0	0	0	0	0
tpm.CD41.2b.20megakaryocyte.20cancer.2c.20donor1.CNhs13079.11774.124A1	0	0	0	0	0	0	0	0
tpm.CD41.2b.20megakaryocyte.20cancer.2c.20donor2.CNhs13213.11776.124A3	0	0.202475	0	0.404951	0	0	0	0
tpm.CD41.2b.20megakaryocyte.20cancer.2c.20donor3.CNhs13506.11778.124A5	0	0	0	0	0	0	0	0
tpm.CD41.2b.20megakaryocyte.20control.2c.20donor1.CNhs13212.11775.124A2	0	0	0	0	0	0	0	0
tpm.CD41.2b.20megakaryocyte.20control.2c.20donor2.CNhs13214.11777.124A4	0	0	0	0	0	0	0	0
tpm.CD41.2b.20megakaryocyte.20control.2c.20donor3.CNhs13201.11779.124A6	0	0	0	0	0	0	0	0
tpm.Clontech.20Mouse.20Universal.20Reference.20Total.20RNA.2c.20pool1.CNhs10609.10001.101A3	0	2.89147	0.76539	1.61582	2.04104	1.44574	6.97355	3.91199
tpm.EBF.20KO.20HPCs.20induced.20to.20T.20cell.2c.2000hr00min.2c.20biol_rep1.CNhs11058.12972.138H2	0	0	0.595746	18.6667	0	0	0.099291	0.099291
tpm.EBF.20KO.20HPCs.20induced.20to.20T.20cell.2c.2000hr00min.2c.20biol_rep2.CNhs12980.12988.138I9	0	0	0.5224	21.9408	0	0	0.5224	0
tpm.EBF.20KO.20HPCs.20induced.20to.20T.20cell.2c.2000hr00min.2c.20biol_rep3.CNhs13687.13004.139B7	0	0	0.683068	22.6551	0	0	0	0
tpm.EBF.20KO.20HPCs.20induced.20to.20T.20cell.2c.2000hr30min.2c.20biol_rep1.CNhs12231.12973.138H3	0	0	1.25476	13.0495	0	0	1.00381	0
tpm.EBF.20KO.20HPCs.20induced.20to.20T.20cell.2c.2000hr30min.2c.20biol_rep2.CNhs12981.12989.139A1	0	0	0	20.455	0	0	0.262243	0.262243
tpm.EBF.20KO.20HPCs.20induced.20to.20T.20cell.2c.2000hr30min.2c.20biol_rep3.CNhs13688.13005.139B8	0	0.122712	0.490848	20.6156	0	0	0.368136	0.368136
tpm.EBF.20KO.20HPCs.20induced.20to.20T.20cell.2c.2001hr.2c.20biol_rep1.CNhs12232.12974.138H4	0	0	0.741085	10.6222	0	0	0.741085	0.247028
tpm.EBF.20KO.20HPCs.20induced.20to.20T.20cell.2c.2001hr.2c.20biol_rep2.CNhs12982.12990.139A2	0	0.271363	0.271363	13.8395	0	0	1.08545	0
tpm.EBF.20KO.20HPCs.20induced.20to.20T.20cell.2c.2001hr.2c.20biol_rep3.CNhs13689.13006.139B9	0	0	0	13.1019	0	0	1.16462	0.291154
tpm.EBF.20KO.20HPCs.20induced.20to.20T.20cell.2c.2002hr.2c.20biol_rep1.CNhs12233.12975.138H5	0	0	0	9.06521	0	0	0	0
tpm.EBF.20KO.20HPCs.20induced.20to.20T.20cell.2c.2002hr.2c.20biol_rep2.CNhs12984.12991.139A3	0	2.13411	0	19.207	0	0	0	0
tpm.EBF.20KO.20HPCs.20induced.20to.20T.20cell.2c.2002hr.2c.20biol_rep3.CNhs13690.13007.139C1	0	0	0.383137	10.8555	0	0	0.766273	0
tpm.EBF.20KO.20HPCs.20induced.20to.20T.20cell.2c.2004hr.2c.20biol_rep1.CNhs12234.12976.138H6	0	0	0.52032	11.7072	0	0	0.26016	0.26016
tpm.EBF.20KO.20HPCs.20induced.20to.20T.20cell.2c.2004hr.2c.20biol_rep2.CNhs12985.12992.139A4	0	0	0.613787	18.209	0	0	1.02298	0.409191
tpm.EBF.20KO.20HPCs.20induced.20to.20T.20cell.2c.2004hr.2c.20biol_rep3.CNhs13691.13008.139C2	0	0	0.829593	17.2832	0	0	0.414796	0.553062
tpm.EBF.20KO.20HPCs.20induced.20to.20T.20cell.2c.2006hr.2c.20biol_rep1.CNhs12235.12977.138H7	0	0	0.736769	12.7707	0	0	0	0.491179
tpm.EBF.20KO.20HPCs.20induced.20to.20T.20cell.2c.2006hr.2c.20biol_rep2.CNhs12986.12993.139A5	0	0	0.43231	17.9409	0	0	2.16155	0.216155
tpm.EBF.20KO.20HPCs.20induced.20to.20T.20cell.2c.2006hr.2c.20biol_rep3.CNhs13587.13009.139C3	0	0	0.52508	18.3778	0	0	1.05016	0
tpm.EBF.20KO.20HPCs.20induced.20to.20T.20cell.2c.2008hr.2c.20biol_rep1.CNhs12236.12978.138H8	0	0	0.757469	11.6145	0	0	1.00996	0
tpm.EBF.20KO.20HPCs.20induced.20to.20T.20cell.2c.2008hr.2c.20biol_rep2.CNhs12987.12994.139A6	0	0	0	13.5083	0	0	1.22803	0.982421
tpm.EBF.20KO.20HPCs.20induced.20to.20T.20cell.2c.2008hr.2c.20biol_rep3.CNhs13588.13010.139C4	0	0	0.465797	15.3713	0	0	3.95928	0.232899
tpm.EBF.20KO.20HPCs.20induced.20to.20T.20cell.2c.2010hr.2c.20biol_rep1.CNhs12237.12979.138H9	0	0	1.14664	10.1287	0	0	0.955537	0.573322
tpm.EBF.20KO.20HPCs.20induced.20to.20T.20cell.2c.2010hr.2c.20biol_rep2.CNhs12988.12995.139A7	0	0.214871	0.644613	15.041	0	0	3.22307	0.644613
tpm.EBF.20KO.20HPCs.20induced.20to.20T.20cell.2c.2010hr.2c.20biol_rep3.CNhs13589.13011.139C5	0	0	0	13.513	0	0	4.91382	2.45691
tpm.EBF.20KO.20HPCs.20induced.20to.20T.20cell.2c.2012hr.2c.20biol_rep1.CNhs12238.12980.138I1	0	0	0.566888	13.2274	0	0	2.83444	0.944814
tpm.EBF.20KO.20HPCs.20induced.20to.20T.20cell.2c.2012hr.2c.20biol_rep2.CNhs12989.12996.139A8	0	0	0.59628	16.2983	0	0	2.58388	0.79504
tpm.EBF.20KO.20HPCs.20induced.20to.20T.20cell.2c.2012hr.2c.20biol_rep3.CNhs13590.13012.139C6	0	0	1.24845	18.7268	0	0	2.49691	0
tpm.EBF.20KO.20HPCs.20induced.20to.20T.20cell.2c.2024hr.2c.20biol_rep1.CNhs12239.12981.138I2	0	0	0.876843	13.1527	0	0	2.98127	0.701475
tpm.EBF.20KO.20HPCs.20induced.20to.20T.20cell.2c.2024hr.2c.20biol_rep2.CNhs12990.12997.139A9	0	0	0	14.97	0	0	2.83914	0.516208
tpm.EBF.20KO.20HPCs.20induced.20to.20T.20cell.2c.2024hr.2c.20biol_rep3.CNhs13591.13013.139C7	0	0	0	15.6973	0	0	0	0
tpm.EBF.20KO.20HPCs.20induced.20to.20T.20cell.2c.20day02.2c.20biol_rep1.CNhs12240.12982.138I3	0	0	0.189475	9.85271	0	0	1.13685	0.37895
tpm.EBF.20KO.20HPCs.20induced.20to.20T.20cell.2c.20day02.2c.20biol_rep2.CNhs12991.12998.139B1	0	0	0.383884	8.82933	0	0	0.767768	0.767768
tpm.EBF.20KO.20HPCs.20induced.20to.20T.20cell.2c.20day02.2c.20biol_rep3.CNhs13592.13014.139C8	0	0	0	9.13129	0	0	2.10722	0
tpm.EBF.20KO.20HPCs.20induced.20to.20T.20cell.2c.20day03.2c.20biol_rep1.CNhs11059.12983.138I4	0	0	0.373992	9.91079	0	0	1.21547	0.373992
tpm.EBF.20KO.20HPCs.20induced.20to.20T.20cell.2c.20day03.2c.20biol_rep2.CNhs13684.12999.139B2	0	0	0.530332	7.29207	0	0	0.662915	0.397749
tpm.EBF.20KO.20HPCs.20induced.20to.20T.20cell.2c.20day03.2c.20biol_rep3.CNhs13593.13015.139C9	0	0	0	6.67477	0	0	1.33495	2.66991
tpm.EBF.20KO.20HPCs.20induced.20to.20T.20cell.2c.20day04.2c.20biol_rep1.CNhs12241.12984.138I5	0	0	0.463962	5.56754	0	0	3.01575	1.15991
tpm.EBF.20KO.20HPCs.20induced.20to.20T.20cell.2c.20day04.2c.20biol_rep2.CNhs13686.13000.139B3	0	0	0.655843	6.66774	0	0	0.437229	0.437229
tpm.EBF.20KO.20HPCs.20induced.20to.20T.20cell.2c.20day04.2c.20biol_rep3.CNhs13595.13016.139D1	0	0	0.833773	8.33773	0	0	5.00264	0.833773
tpm.EBF.20KO.20HPCs.20induced.20to.20T.20cell.2c.20day05.2c.20biol_rep1.CNhs12242.12985.138I6	0	0	1.05647	4.2259	0	0	2.32424	1.47906
tpm.EBF.20KO.20HPCs.20induced.20to.20T.20cell.2c.20day05.2c.20biol_rep2.CNhs12992.13001.139B4	0	0	0.306566	8.8904	0	0	0.919697	0
tpm.EBF.20KO.20HPCs.20induced.20to.20T.20cell.2c.20day05.2c.20biol_rep3.CNhs13596.13017.139D2	0	0	1.04564	5.92531	0	0	6.27386	1.74274
tpm.EBF.20KO.20HPCs.20induced.20to.20T.20cell.2c.20day06.2c.20biol_rep1.CNhs11060.12986.138I7	0	0	1.40039	1.8205	0	0	1.96054	0.840232
tpm.EBF.20KO.20HPCs.20induced.20to.20T.20cell.2c.20day06.2c.20biol_rep2.CNhs12993.13002.139B5	0	0	0.535413	5.88955	0	0	0.267707	0.267707
tpm.EBF.20KO.20HPCs.20induced.20to.20T.20cell.2c.20day06.2c.20biol_rep3.CNhs13597.13018.139D3	0	0	0	10.1034	0	0	0	0
tpm.ES.46C.20derived.20epistem.20cells.2c.20biol_rep1.CNhs14123.14375.156B1	0	0	0	0	0	0	0	0
tpm.ES.46C.20derived.20epistem.20cells.2c.20biol_rep2.CNhs14124.14376.156B2	0	0	0	0	0	0	0	0
tpm.ES.46C.20derived.20epistem.20cells.2c.20biol_rep3.CNhs14125.14377.156B3	0	0	0	0	0	0	0	0
tpm.ES.46C.20derived.20epistem.20cells.2c.20neuronal.20differentiation.2c.20day14.2c.20biol_rep1.CNhs14127.14379.156B5	0	0	0	0	0	0	0	0
tpm.ES.46C.20embryonic.20stem.20cells.2c.20neuronal.20differentiation.2c.20day00.2c.20biol_rep1.CNhs14104.14357.155I1	0	0.38184	0	0	0	0	0	0
tpm.ES.46C.20embryonic.20stem.20cells.2c.20neuronal.20differentiation.2c.20day00.2c.20biol_rep2.CNhs14109.14362.155I6	0	0	0	0.128556	0	0	0	0.128556
tpm.ES.46C.20embryonic.20stem.20cells.2c.20neuronal.20differentiation.2c.20day01.2c.20biol_rep1.CNhs14105.14358.155I2	0	0.429844	0	0.214922	0	0	0	0.107461
tpm.ES.46C.20embryonic.20stem.20cells.2c.20neuronal.20differentiation.2c.20day01.2c.20biol_rep2.CNhs14110.14363.155I7	0	0.147651	0	0.147651	0	0	0	0
tpm.ES.Ert2.20embryonic.20stem.20cells.2c.20tamoxifen.20treated.2c.2048hr.2c.20biol_rep1.CNhs14101.14354.155H7	0	0.144909	0.579637	0.724546	1.01436	0	0.144909	0.724546
tpm.ES.Ert2.20embryonic.20stem.20cells.2c.20tamoxifen.20treated.2c.2048hr.2c.20biol_rep2.CNhs14102.14355.155H8	0	0.246531	0.986125	0.246531	0.986125	0	0	0.246531
tpm.ES.Ert2.20embryonic.20stem.20cells.2c.20tamoxifen.20treated.2c.2048hr.2c.20biol_rep3.CNhs14103.14356.155H9	0	0.815072	0.543381	1.26789	0.271691	0	0.181127	0.633945
tpm.ES.Ert2.20embryonic.20stem.20cells.2c.20untreated.20control.2c.2048hr.2c.20biol_rep1.CNhs14098.14351.155H4	0	0.115996	0	0	0.115996	0	0.115996	0
tpm.ES.Ert2.20embryonic.20stem.20cells.2c.20untreated.20control.2c.2048hr.2c.20biol_rep2.CNhs14099.14352.155H5	0	0	0	0	0	0	0	0
tpm.ES.Ert2.20embryonic.20stem.20cells.2c.20untreated.20control.2c.2048hr.2c.20biol_rep3.CNhs14100.14353.155H6	0	0	0	0.243534	0	0	0	0
tpm.ES.OS25.20embryonic.20stem.20cells.2c.20DMSO.20control.2c.20biol_rep1.CNhs14085.14339.155G1	0	0	0	0	0	0	0	0
tpm.ES.OS25.20embryonic.20stem.20cells.2c.20DMSO.20control.2c.20biol_rep2.CNhs14086.14340.155G2	0	0	0	0	0	0	0	0
tpm.ES.OS25.20embryonic.20stem.20cells.2c.20DMSO.20control.2c.20biol_rep3.CNhs14087.14341.155G3	0	0	0	0	0	0	0	0
tpm.ES.OS25.20embryonic.20stem.20cells.2c.20KD.20for.20exosomal.20component.20EXOSC3.2c.20biol_rep1.CNhs14118.14371.156A6	0	0	0.126946	0	0	0	0	0.126946
tpm.ES.OS25.20embryonic.20stem.20cells.2c.20KD.20for.20exosomal.20component.20EXOSC3.2c.20biol_rep2.CNhs14119.14372.156A7	0	0	0	0.100902	0	0	0	0
tpm.ES.OS25.20embryonic.20stem.20cells.2c.20KD.20for.20exosomal.20component.20EXOSC5.2c.20biol_rep1.CNhs14121.14373.156A8	0	0	0	0.142842	0	0	0	0.428527
tpm.ES.OS25.20embryonic.20stem.20cells.2c.20KD.20for.20exosomal.20component.20EXOSC5.2c.20biol_rep2.CNhs14122.14374.156A9	0	0	0	0.138878	0	0	0	0
tpm.ES.OS25.20embryonic.20stem.20cells.2c.20aminitin.20treatment.20for.207hr.2c.20biol_rep1.CNhs14094.14348.155H1	0	0	0	0.132782	0	0	0	0.132782
tpm.ES.OS25.20embryonic.20stem.20cells.2c.20aminitin.20treatment.20for.207hr.2c.20biol_rep2.CNhs14095.14349.155H2	0	0	0	0	0	0	0	0
tpm.ES.OS25.20embryonic.20stem.20cells.2c.20aminitin.20treatment.20for.207hr.2c.20biol_rep3.CNhs14097.14350.155H3	0	0	0	0.13722	0	0	0	0
tpm.ES.OS25.20embryonic.20stem.20cells.2c.20flavopiridol.20treatment.2c.2001hr.2c.20biol_rep1.CNhs14088.14342.155G4	0	0	0	0	0	0	0	0
tpm.ES.OS25.20embryonic.20stem.20cells.2c.20flavopiridol.20treatment.2c.2001hr.2c.20biol_rep2.CNhs14089.14343.155G5	0	0	0	0	0	0	0	0
tpm.ES.OS25.20embryonic.20stem.20cells.2c.20flavopiridol.20treatment.2c.2001hr.2c.20biol_rep3.CNhs14090.14344.155G6	0	0	0.34372	0	0	0	0	0
tpm.ES.OS25.20embryonic.20stem.20cells.2c.20scrambled.20siRNA.20control.2c.20biol_rep1.CNhs14116.14369.156A4	0	0	0	0.137507	0	0	0	0
tpm.ES.OS25.20embryonic.20stem.20cells.2c.20scrambled.20siRNA.20control.2c.20biol_rep2.CNhs14117.14370.156A5	0	0	0	0	0	0	0	0
tpm.ES.OS25.20embryonic.20stem.20cells.2c.20untreated.20control.2c.20biol_rep1.CNhs14091.14345.155G7	0	0	0	0	0	0	0	0
tpm.ES.OS25.20embryonic.20stem.20cells.2c.20untreated.20control.2c.20biol_rep2.CNhs14092.14346.155G8	0	0	0.409627	0.409627	0	0	0	0
tpm.ES.OS25.20embryonic.20stem.20cells.2c.20untreated.20control.2c.20biol_rep3.CNhs14093.14347.155G9	0	0	0	0	0	0	0	0
tpm.ES.OS25.20embryonic.20stem.20cells.2c.20untreated.20siRNA.20control.2c.20biol_rep1.CNhs14114.14367.156A2	0	0	0	0	0	0	0	0
tpm.ES.OS25.20embryonic.20stem.20cells.2c.20untreated.20siRNA.20control.2c.20biol_rep2.CNhs14115.14368.156A3	0	0	0	0	0	0	0	0
tpm.GP2.2b.20M.20cell.2c.20pool1.CNhs13228.11845.124H9	0	0	0	0	0	0	2.29693	0
tpm.GP2.2b.20M.20cell.2c.20pool3.CNhs13240.11847.124I2	0	0	0	0	0	0	2.58565	0.646414
tpm.Ileum.20epithelium.2c.20pool1.CNhs13199.10252.104B9	0	0	0	0	0	0.190023	16.152	1.33016
tpm.Ileum.20epithelium.2c.20pool2.CNhs13232.10253.104C1	0	0.25203	0	0	0	0.25203	0.75609	0.25203
tpm.Ileum.20epithelium.2c.20treated.20with.20RANKL.2c.20day03.2c.20pool3.CNhs13234.10260.104C8	0	0	0	0	0	0	12.4169	2.21731
tpm.Inner.20ear.20stem.20cells.2c.201st.20generation.20stem.20cells.2c.20pool1.CNhs11929.12215.129E1	0	0	0	0	0	0	0	0
tpm.Inner.20ear.20stem.20cells.2c.204th.20generation.20stem.20cells.2c.20pool1.CNhs12544.12216.129E2	0	0	0	0	0	0	0	0
tpm.Inner.20ear.20stem.20cells.2c.20differentiation.2c.20day03.2c.20pool1.CNhs12189.12217.129E3	0	0	0	0	0	0	0	0
tpm.Inner.20ear.20stem.20cells.2c.20differentiation.2c.20day10.2c.20pool1.CNhs12190.12218.129E4	0	0	0	0	0	0	0	0
tpm.J2E.20erythroblastic.20leukemia.20response.20to.20erythropoietin.2c.2000hr00min.2c.20biol_rep1.CNhs12449.13063.139I3	0	0	0	0	0	0	0	0
tpm.J2E.20erythroblastic.20leukemia.20response.20to.20erythropoietin.2c.2000hr00min.2c.20biol_rep2.CNhs12668.13129.140G6	0	0	0	0	0	0	0	0
tpm.J2E.20erythroblastic.20leukemia.20response.20to.20erythropoietin.2c.2000hr00min.2c.20biol_rep3.2c.20tech_rep1.CNhs12770.13195.141E9	0	0	0	0	0	0	0	0
tpm.J2E.20erythroblastic.20leukemia.20response.20to.20erythropoietin.2c.2000hr00min.2c.20biol_rep3.2c.20tech_rep2.CNhs14547.13195.141E9	0	0	0	0	0	0	0	0
tpm.J2E.20erythroblastic.20leukemia.20response.20to.20erythropoietin.2c.2000hr15min.2c.20biol_rep1.CNhs12644.13064.139I4	0	0	0	0	0	0	0	0
tpm.J2E.20erythroblastic.20leukemia.20response.20to.20erythropoietin.2c.2000hr15min.2c.20biol_rep2.CNhs12669.13130.140G7	0	0	0	0	0	0	0	0
tpm.J2E.20erythroblastic.20leukemia.20response.20to.20erythropoietin.2c.2000hr15min.2c.20biol_rep3.CNhs12771.13196.141F1	0	0	0	0	0	0	0	0
tpm.J2E.20erythroblastic.20leukemia.20response.20to.20erythropoietin.2c.2000hr30min.2c.20biol_rep1.CNhs12645.13065.139I5	0	0	0	0	0	0	0	0
tpm.J2E.20erythroblastic.20leukemia.20response.20to.20erythropoietin.2c.2000hr30min.2c.20biol_rep2.2c.20tech_rep1.CNhs12670.13131.140G8	0	0	0	0	0	0	0	0
tpm.J2E.20erythroblastic.20leukemia.20response.20to.20erythropoietin.2c.2000hr30min.2c.20biol_rep2.2c.20tech_rep2.CNhs14544.13131.140G8	0	0	0	0	0	0	0	0
tpm.J2E.20erythroblastic.20leukemia.20response.20to.20erythropoietin.2c.2000hr30min.2c.20biol_rep3.CNhs12772.13197.141F2	0	0	0	0	0	0	0	0
tpm.J2E.20erythroblastic.20leukemia.20response.20to.20erythropoietin.2c.2000hr45min.2c.20biol_rep1.CNhs12646.13066.139I6	0	0	0	0	0	0	0	0
tpm.J2E.20erythroblastic.20leukemia.20response.20to.20erythropoietin.2c.2000hr45min.2c.20biol_rep2.CNhs12671.13132.140G9	0	0	0	0	0	0	0	0
tpm.J2E.20erythroblastic.20leukemia.20response.20to.20erythropoietin.2c.2000hr45min.2c.20biol_rep3.CNhs12773.13198.141F3	0	0	0	0	0	0	0	0
tpm.J2E.20erythroblastic.20leukemia.20response.20to.20erythropoietin.2c.2001hr00min.2c.20biol_rep1.CNhs12647.13067.139I7	0	0	0	0	0	0	0	0
tpm.J2E.20erythroblastic.20leukemia.20response.20to.20erythropoietin.2c.2001hr00min.2c.20biol_rep2.CNhs12672.13133.140H1	0	0	0	0	0	0	0	0
tpm.J2E.20erythroblastic.20leukemia.20response.20to.20erythropoietin.2c.2001hr00min.2c.20biol_rep3.CNhs12774.13199.141F4	0	0	0	0	0	0	0	0
tpm.J2E.20erythroblastic.20leukemia.20response.20to.20erythropoietin.2c.2001hr20min.2c.20biol_rep1.CNhs12648.13068.139I8	0	0	0	0	0	0	0	0
tpm.J2E.20erythroblastic.20leukemia.20response.20to.20erythropoietin.2c.2001hr20min.2c.20biol_rep2.CNhs12673.13134.140H2	0	0	0	0	0	0	0	0
tpm.J2E.20erythroblastic.20leukemia.20response.20to.20erythropoietin.2c.2001hr20min.2c.20biol_rep3.CNhs12775.13200.141F5	0	0	0	0	0	0	0	0
tpm.J2E.20erythroblastic.20leukemia.20response.20to.20erythropoietin.2c.2001hr40min.2c.20biol_rep1.CNhs12649.13069.139I9	0	0	0	0	0	0	0	0
tpm.J2E.20erythroblastic.20leukemia.20response.20to.20erythropoietin.2c.2001hr40min.2c.20biol_rep2.CNhs12674.13135.140H3	0	0	0	0	0	0	0	0
tpm.J2E.20erythroblastic.20leukemia.20response.20to.20erythropoietin.2c.2001hr40min.2c.20biol_rep3.CNhs12776.13201.141F6	0	0	0	0	0	0	0	0
tpm.J2E.20erythroblastic.20leukemia.20response.20to.20erythropoietin.2c.2002hr00min.2c.20biol_rep1.CNhs12650.13070.140A1	0	0	0	0	0	0	0	0
tpm.J2E.20erythroblastic.20leukemia.20response.20to.20erythropoietin.2c.2002hr00min.2c.20biol_rep2.CNhs12675.13136.140H4	0	0	0	0	0	0	0	0
tpm.J2E.20erythroblastic.20leukemia.20response.20to.20erythropoietin.2c.2002hr00min.2c.20biol_rep3.2c.20tech_rep1.CNhs12777.13202.141F7	0	0	0	0	0	0	2.9174	0
tpm.J2E.20erythroblastic.20leukemia.20response.20to.20erythropoietin.2c.2002hr00min.2c.20biol_rep3.2c.20tech_rep2.CNhs14548.13202.141F7	0	0	0	0	0	0	0	0
tpm.J2E.20erythroblastic.20leukemia.20response.20to.20erythropoietin.2c.2002hr30min.2c.20biol_rep1.CNhs12651.13071.140A2	0	0	0	0	0	0	0	0
tpm.J2E.20erythroblastic.20leukemia.20response.20to.20erythropoietin.2c.2002hr30min.2c.20biol_rep2.CNhs12676.13137.140H5	0	0	0	0	0	0	0	0
tpm.J2E.20erythroblastic.20leukemia.20response.20to.20erythropoietin.2c.2002hr30min.2c.20biol_rep3.CNhs12778.13203.141F8	0	0	0	0	0	0	0	0
tpm.J2E.20erythroblastic.20leukemia.20response.20to.20erythropoietin.2c.2003hr00min.2c.20biol_rep1.CNhs12450.13072.140A3	0	0	0	0	0	0	0	0
tpm.J2E.20erythroblastic.20leukemia.20response.20to.20erythropoietin.2c.2003hr00min.2c.20biol_rep2.CNhs12677.13138.140H6	0	0	0	0	0	0	0	0
tpm.J2E.20erythroblastic.20leukemia.20response.20to.20erythropoietin.2c.2003hr00min.2c.20biol_rep3.CNhs12779.13204.141F9	0	0	0	0	0	0	0	0
tpm.J2E.20erythroblastic.20leukemia.20response.20to.20erythropoietin.2c.2003hr30min.2c.20biol_rep1.CNhs12451.13073.140A4	0	0.530333	0	0	0	0	0	0
tpm.J2E.20erythroblastic.20leukemia.20response.20to.20erythropoietin.2c.2003hr30min.2c.20biol_rep2.CNhs12678.13139.140H7	0	0	0	0	0	0	0	0
tpm.J2E.20erythroblastic.20leukemia.20response.20to.20erythropoietin.2c.2003hr30min.2c.20biol_rep3.CNhs12780.13205.141G1	0	0	0	0	0	0	0	0
tpm.J2E.20erythroblastic.20leukemia.20response.20to.20erythropoietin.2c.2004hr.2c.20biol_rep1.CNhs12452.13074.140A5	0	0	0	0	0	0	0	0
tpm.J2E.20erythroblastic.20leukemia.20response.20to.20erythropoietin.2c.2004hr.2c.20biol_rep2.CNhs12679.13140.140H8	0	0	0	0	0	0	0	0
tpm.J2E.20erythroblastic.20leukemia.20response.20to.20erythropoietin.2c.2004hr.2c.20biol_rep3.CNhs12781.13206.141G2	0	0	0	0	0	0	0	0
tpm.J2E.20erythroblastic.20leukemia.20response.20to.20erythropoietin.2c.2006hr.2c.20biol_rep1.CNhs12453.13075.140A6	0	0	0	0	0	0	0	0
tpm.J2E.20erythroblastic.20leukemia.20response.20to.20erythropoietin.2c.2006hr.2c.20biol_rep2.CNhs12680.13141.140H9	0	0	0	0	0	0	0	1.61726
tpm.J2E.20erythroblastic.20leukemia.20response.20to.20erythropoietin.2c.2006hr.2c.20biol_rep3.CNhs12782.13207.141G3	0	0	0	0	0	0	0	0
tpm.J2E.20erythroblastic.20leukemia.20response.20to.20erythropoietin.2c.2012hr.2c.20biol_rep1.CNhs12454.13076.140A7	0	0	0	0	0	0	0	0
tpm.J2E.20erythroblastic.20leukemia.20response.20to.20erythropoietin.2c.2012hr.2c.20biol_rep2.2c.20tech_rep1.CNhs12681.13142.140I1	0	0	0	0	0	0	0	0
tpm.J2E.20erythroblastic.20leukemia.20response.20to.20erythropoietin.2c.2012hr.2c.20biol_rep2.2c.20tech_rep2.CNhs14546.13142.140I1	0	0	0	0	0	0	0	0
tpm.J2E.20erythroblastic.20leukemia.20response.20to.20erythropoietin.2c.2012hr.2c.20biol_rep3.CNhs12783.13208.141G4	0	0	0	0	0	0	0	0
tpm.J2E.20erythroblastic.20leukemia.20response.20to.20erythropoietin.2c.2024hr.2c.20biol_rep1.CNhs12455.13077.140A8	0	0	0	0	0	0	0	0
tpm.J2E.20erythroblastic.20leukemia.20response.20to.20erythropoietin.2c.2024hr.2c.20biol_rep2.CNhs12682.13143.140I2	0	0	0	0	0	0	0	0
tpm.J2E.20erythroblastic.20leukemia.20response.20to.20erythropoietin.2c.2024hr.2c.20biol_rep3.CNhs12784.13209.141G5	0	0	0	0	0	0	0	0
tpm.J2E.20erythroblastic.20leukemia.20response.20to.20erythropoietin.2c.2048hr.2c.20biol_rep1.CNhs12456.13078.140A9	0	0	0	0	0	0	0	0
tpm.J2E.20erythroblastic.20leukemia.20response.20to.20erythropoietin.2c.2048hr.2c.20biol_rep2.CNhs12683.13144.140I3	0	0	0	0	0	0	0	0
tpm.J2E.20erythroblastic.20leukemia.20response.20to.20erythropoietin.2c.2048hr.2c.20biol_rep3.CNhs12785.13210.141G6	0	0	0	0	0	0	0	0.429398
tpm.Lgr5.20positive.20intestinal.20stem.20cells.2c.20pool1.CNhs12555.12228.129F5	0	0	0.288852	0	0	0	0.866555	0
tpm.Lgr5.20positive.20intestinal.20stem.20cells.2c.20pool2.CNhs12556.12229.129F6	0	0	0.166235	0	0.166235	0	0.166235	0.332469
tpm.MC1.2bGr1.2b.20myeloid.derived.20suppressor.20cells.20cancer.2c.20donor1.20.2810.2c11.2c12.203LL.29.CNhs12539.12159.128G8	0	0	0	0	0	0	0	0
tpm.MC1.2bGr1.2b.20myeloid.derived.20suppressor.20cells.20cancer.2c.20donor2.20.280127.203LL.29.CNhs12198.12161.128H1	0	0	0	0	0	0	0	0
tpm.MC1.2bGr1.2b.20myeloid.derived.20suppressor.20cells.20cancer.2c.20donor3.20.280128.203LL.29.CNhs12542.12163.128H3	0	0	0	0	0	0	0	0
tpm.MC1.2bGr1.2b.20myeloid.derived.20suppressor.20cells.20control.2c.20donor1.20.284.2c5.2c6PBS.29.CNhs12540.12160.128G9	0	0	0	0	0	0	0	0
tpm.MC1.2bGr1.2b.20myeloid.derived.20suppressor.20cells.20control.2c.20donor2.20.280127.20PBS.29.CNhs12541.12162.128H2	0	0	0	0	0	0	0	0
tpm.MC1.2bGr1.2b.20myeloid.derived.20suppressor.20cells.20control.2c.20donor3.20.280128.20PBS.29.CNhs12543.12164.128H4	0	0	0	0	0	0	0	0
tpm.Mouse.20Aortic.20Smooth.20Muscle.20cells.20..20differentiated.2c.20biol_rep1.CNhs11055.11484.119D8	0	3.52511	4.40639	0.37769	0	6.42074	0	14.7299
tpm.Mouse.20Aortic.20Smooth.20Muscle.20cells.20..20differentiated.2c.20biol_rep2.CNhs11056.11485.119D9	0	2.93993	4.35921	0.709639	0	5.98124	0	14.6997
tpm.Mouse.20Aortic.20Smooth.20Muscle.20cells.2c.20donor1.CNhs11297.11299.117B3	0	2.38611	3.48739	0.183547	0	9.72798	0	12.2976
tpm.Mouse.20Astrocytes.20..20cerebellar.2c.20donor1.CNhs13077.11708.123B7	0	0	0	0	0	0	0	0
tpm.Mouse.20Astrocytes.20..20cerebellar.2c.20donor2.CNhs12076.11550.120C2	0	0	0	0	0	0	0	0
tpm.Mouse.20Astrocytes.20..20hippocampus.2c.20donor1.CNhs12129.11709.123B8	0	0	0	0	0	0	0	0
tpm.Mouse.20Astrocytes.20..20hippocampus.2c.20donor2.CNhs12077.11551.120C3	0	0	0.19443	0	0	0	0	0
tpm.Mouse.20Astrocytes.20..20hippocampus.2c.20donor3.CNhs12106.11632.122C3	0	0	0	0	0	0	0	0
tpm.Mouse.20Astrocytes.2c.20donor2.CNhs12078.11552.120C4	0	0.419959	0	0	0	0	0	0
tpm.Mouse.20Astrocytes.2c.20donor3.CNhs12107.11633.122C4	0	0	1.43753	0	0	0	0	0
tpm.Mouse.20CD19.2b.20B.20Cells.2c.20donor1.CNhs13531.11856.125A2	0	0	0	0	0	0	0	0
tpm.Mouse.20CD4.2b.20T.20Cells.2c.20donor1.CNhs13509.11854.124I9	0	0	0	0	0	0	0	0
tpm.Mouse.20CD8.2b.20T.20Cells.2c.20donor1.CNhs13511.11855.125A1	0	0	0	0.336094	0	0	0	0
tpm.Mouse.20Cardiac.20Myocytes.2c.20donor1.CNhs12355.11711.123C1	0	0	0	0	0	0	0	0
tpm.Mouse.20Cardiac.20Myocytes.2c.20donor2.CNhs12356.11729.123E1	0	0	0	0	0	0	0	0
tpm.Mouse.20Cardiac.20Myocytes.2c.20donor3.CNhs12353.11634.122C5	0	1.03134	0	0	0	0	0	0
tpm.Mouse.20Embryonic.20fibroblasts.2c.20donor1.CNhs12130.11712.123C2	0	0.861548	0.215387	3.01542	8.18471	1.29232	2.15387	0.861548
tpm.Mouse.20Granule.20cells.2c.20donor1.CNhs12131.11713.123C3	0	0	0	0	0	0	0	0
tpm.Mouse.20Granule.20cells.2c.20donor2.CNhs12357.11731.123E3	0	0	0	0	0	0	0	0
tpm.Mouse.20Granule.20cells.2c.20donor3.CNhs12108.11636.122C7	0	0	0	0	0	0	0	0
tpm.Mouse.20Meningeal.20cells.2c.20donor1.CNhs12132.11716.123C6	0	0	0	0	0	0	0	0.338845
tpm.Mouse.20Meningeal.20cells.2c.20donor2.CNhs12358.11734.123E6	0	0.227802	0	0	0	0.113901	0	0
tpm.Mouse.20Meningeal.20cells.2c.20donor3.CNhs12109.11639.122D1	0	0	0	0	0	0.889295	0	0
tpm.Mouse.20Mesenchymal.20stem.20cells.20..20bone.20marrow.20derived.2c.20donor1.CNhs12628.11717.123C7	0	0	0.44995	1.7998	0.44995	0	0	0
tpm.Mouse.20Mesenchymal.20stem.20cells.20..20bone.20marrow.20derived.2c.20donor2.CNhs12633.11735.123E7	0	0	0	1.97773	0.988866	0	0	0
tpm.Mouse.20Mesenchymal.20stem.20cells.20..20bone.20marrow.20derived.2c.20donor3.CNhs12616.11640.122D2	0	0	0	1.42096	0.71048	0	0.71048	0
tpm.Mouse.20Microglia.2c.20donor1.CNhs12629.11718.123C8	0	0	0	0	0	0	0	0
tpm.Mouse.20Microglia.2c.20donor2.CNhs12634.11736.123E8	0	0.384218	0	0	0	0.384218	0	0
tpm.Mouse.20Microglia.2c.20donor3.CNhs12617.11641.122D3	0	0	0	0	0	0	0	0
tpm.Mouse.20Neurons.20..20cortical.2c.20donor1.CNhs12025.11724.123D5	0	0.10369	0	0	0	0	0	0
tpm.Mouse.20Neurons.20..20cortical.2c.20donor2.CNhs11947.11742.123F5	0	0.135006	0	0	0	0	0	0
tpm.Mouse.20Neurons.20..20cortical.2c.20donor3.CNhs12112.11647.122D9	0	0	0	0	0	0	0	0
tpm.Mouse.20Neurons.20..20dorsal.20spinal.20cord.2c.20donor1.CNhs12630.11720.123D1	0	0	0	15.2069	0	3.04138	9.12415	24.3311
tpm.Mouse.20Neurons.20..20dorsal.20spinal.20cord.2c.20donor2.CNhs12635.11738.123F1	0	0.571302	3.99911	15.9965	1.99956	1.71391	13.9969	23.9947
tpm.Mouse.20Neurons.20..20dorsal.20spinal.20cord.2c.20donor3.CNhs12618.11643.122D5	0	1.32521	5.07998	31.5842	1.32521	3.09216	20.099	29.5964
tpm.Mouse.20Neurons.20..20hippocampal.2c.20donor1.CNhs12133.11721.123D2	0	0	0	0	0	0	0	0
tpm.Mouse.20Neurons.20..20hippocampal.2c.20donor2.CNhs12359.11739.123F2	0	0	0	0	0	0	0	0
tpm.Mouse.20Neurons.20..20hippocampal.2c.20donor3.CNhs12110.11644.122D6	0	0	0	0.919219	0	0	0	0
tpm.Mouse.20Neurons.20..20raphe.2c.20donor1.CNhs12631.11722.123D3	0	0	0	0	0	0	0	0
tpm.Mouse.20Neurons.20..20raphe.2c.20donor2.CNhs12636.11740.123F3	0	0	0	0	0	0	0	0
tpm.Mouse.20Neurons.20..20raphe.2c.20donor3.CNhs12619.11645.122D7	0	0	0	0	0	0	0	0
tpm.Mouse.20Neurons.20..20striatal.2c.20donor1.CNhs12134.11723.123D4	0	0	0	0	0	0	0	0
tpm.Mouse.20Neurons.20..20striatal.2c.20donor2.CNhs12360.11741.123F4	0	0	0	0	0	0	0	0
tpm.Mouse.20Neurons.20..20striatal.2c.20donor3.CNhs12111.11646.122D8	0	0	0	0	0	0	0	0
tpm.Mouse.20Neurons.20..20substantia.20nigra.2c.20donor4.2c.20tech_rep1.CNhs12612.11489.119E4	0	1.95428	0	0	0	0.558366	0	0
tpm.Mouse.20Neurons.20..20substantia.20nigra.2c.20donor5.CNhs12614.11490.119E5	0	0	0	0	0	0	0	0
tpm.Mouse.20Neurons.20..20substantia.20nigra.2c.20donor6.CNhs12643.11770.123I6	0	0.305596	0	0	0	0	0	0
tpm.Mouse.20Neurons.20..20ventral.20spinal.20cord.2c.20donor1.CNhs12632.11725.123D6	0	0.589257	5.89257	16.2046	2.65166	1.47314	24.1595	38.5963
tpm.Mouse.20Neurons.20..20ventral.20spinal.20cord.2c.20donor2.CNhs12638.11743.123F6	0	0.142372	4.69827	12.244	2.42032	1.13897	29.8981	37.5861
tpm.Mouse.20Neurons.20..20substantia.20nigra.2c.20donor4.2c.20tech_rep2.CNhs12821.11489.119E4	0	1.9721	0	0	0	0.657368	0	0
tpm.Mouse.20Renal.20epithelial.20cells.2c.20donor1.CNhs14555.11727.123D8	0	0.647116	0.862822	6.47116	5.39263	4.31411	44.651	39.2584
tpm.Mouse.20Schwann.2c.20donor1.CNhs12507.11728.123D9	0	0	0	0.151452	0	0	0.302905	0.302905
tpm.Mouse.20Schwann.2c.20donor2.CNhs12573.11746.123F9	0	0	0	0	0.0755716	0	0.453429	1.13357
tpm.Mouse.20Schwann.2c.20donor3.CNhs12115.11651.122E4	0	0	0	0	0	0	1.79356	2.69034
tpm.Mouse.20hepatic.20Sinusoidal.20Endothelial.20Cells.2c.20donor1.CNhs13209.11830.124G3	0	20.2905	0	0.289864	0	2.60878	0.579729	2.60878
tpm.Mouse.20hepatic.20Stellate.20Cells.20.28lipocyte.29.2c.20donor1.CNhs13196.11825.124F7	0	4.30212	0	0	0	0	0	0.860424
tpm.Mouse.20hepatocyte.2c.20donor1.CNhs13078.11714.123C4	0	0	0	0	0	0	0	0
tpm.Mouse.20hepatocyte.2c.20donor3.CNhs12615.11637.122C8	0	0	0	0	0	0	0	0
tpm.Mouse.20hepatocyte.2c.20donor5.CNhs14553.11821.124F3	0	0	0	0	0	0	0	0
tpm.Mouse.20hepatocyte.2c.20donor6.CNhs13090.11822.124F4	0	0.649776	0	0	0	0	0.649776	0
tpm.Mouse.20hepatocyte.2c.20donor7.CNhs14554.11823.124F5	0	0.620008	0	0	0	0	0	0
tpm.Mouse.20hepatocyte.2c.20donor8.CNhs13091.11824.124F6	0	0	0	0	0	0	0	0
tpm.Neurons.20..20spiral.20ganglion.2c.20pool1.CNhs14147.11959.126C6	0	0	0	0	0	0	0	0
tpm.Neurons.20..20substantia.20nigra.2c.20donor5.2c.20tech_rep2.CNhs12923.11490.119E5	0	0	0	0	0	0	0	0
tpm.Pre.hematopoietic.20stem.20cell.2c.20aorta.gonad.mesonephros.20.28AGM.29.20region.20derived.2c.20embryo.20E9.2e5.CNhs14149.11948.126B4	0	0	0	13.1115	0	0	0	0
tpm.ST2.20.28Mesenchymal.20stem.20cells.29.20cells.2c.20differentiation.20to.20adipocytes.2c.2000hr15min.2c.20biol_rep1.20.28015mA1.29.CNhs13114.12308.130F4	0	0	0	1.32557	0	0	6.62783	1.98835
tpm.ST2.20.28Mesenchymal.20stem.20cells.29.20cells.2c.20differentiation.20to.20adipocytes.2c.2000hr15min.2c.20biol_rep2.20.28015mA2.29.CNhs13243.12430.132A9	0	0	0.218865	0.875461	0	0	11.8187	1.75092
tpm.ST2.20.28Mesenchymal.20stem.20cells.29.20cells.2c.20differentiation.20to.20adipocytes.2c.2000hr15min.2c.20biol_rep3.20.28015mA3.29.CNhs13292.12552.133F5	0	0	0.745067	1.49013	0	0	8.19573	1.49013
tpm.ST2.20.28Mesenchymal.20stem.20cells.29.20cells.2c.20differentiation.20to.20adipocytes.2c.2000hr30min.2c.20biol_rep1.20.28030mA1.29.CNhs13115.12309.130F5	0	0	0	0	0	0	6.71997	0
tpm.ST2.20.28Mesenchymal.20stem.20cells.29.20cells.2c.20differentiation.20to.20adipocytes.2c.2000hr30min.2c.20biol_rep2.20.28030mA2.29.CNhs13244.12431.132B1	0	0	0.677558	0.225853	0	0	7.45314	1.80682
tpm.ST2.20.28Mesenchymal.20stem.20cells.29.20cells.2c.20differentiation.20to.20adipocytes.2c.2000hr30min.2c.20biol_rep3.20.28030mA3.29.CNhs13293.12553.133F6	0	0	0.483622	0.483622	0	0	10.6397	0.967244
tpm.ST2.20.28Mesenchymal.20stem.20cells.29.20cells.2c.20differentiation.20to.20adipocytes.2c.2001hr.2c.20biol_rep1.20.28001hA1.29.CNhs13116.12310.130F6	0	0	1.83954	0	0	0	1.83954	0
tpm.ST2.20.28Mesenchymal.20stem.20cells.29.20cells.2c.20differentiation.20to.20adipocytes.2c.2001hr.2c.20biol_rep2.20.28001hA2.29.CNhs13245.12432.132B2	0	0	0.758354	0	0	0	4.55012	0.505569
tpm.ST2.20.28Mesenchymal.20stem.20cells.29.20cells.2c.20differentiation.20to.20adipocytes.2c.2001hr.2c.20biol_rep3.20.28001hA3.29.CNhs13295.12554.133F7	0	0	0	0	0	0	2.84642	0
tpm.ST2.20.28Mesenchymal.20stem.20cells.29.20cells.2c.20differentiation.20to.20adipocytes.2c.2002hr.2c.20biol_rep1.20.28002hA1.29.CNhs13117.12311.130F7	0	0	0	0	0	0	0.780676	0.780676
tpm.ST2.20.28Mesenchymal.20stem.20cells.29.20cells.2c.20differentiation.20to.20adipocytes.2c.2002hr.2c.20biol_rep2.20.28002hA2.29.CNhs13247.12433.132B3	0	0	0.217995	0	0	0	1.52597	0.435991
tpm.ST2.20.28Mesenchymal.20stem.20cells.29.20cells.2c.20differentiation.20to.20adipocytes.2c.2002hr.2c.20biol_rep3.20.28002hA3.29.CNhs13296.12555.133F8	0	0.46309	0	0	0	0	1.85236	0.46309
tpm.ST2.20.28Mesenchymal.20stem.20cells.29.20cells.2c.20differentiation.20to.20adipocytes.2c.2003hr.2c.20biol_rep1.20.28003hA1.29.CNhs13118.12312.130F8	0	0	0	0	0	0	1.94145	0.970727
tpm.ST2.20.28Mesenchymal.20stem.20cells.29.20cells.2c.20differentiation.20to.20adipocytes.2c.2003hr.2c.20biol_rep2.20.28003hA2.29.CNhs13248.12434.132B4	0	0	0.391674	0.391674	0	0	2.74172	0.783348
tpm.ST2.20.28Mesenchymal.20stem.20cells.29.20cells.2c.20differentiation.20to.20adipocytes.2c.2003hr.2c.20biol_rep3.20.28003hA3.29.CNhs13297.12556.133F9	0	0	0	0.457505	0	0	1.37252	0.91501
tpm.ST2.20.28Mesenchymal.20stem.20cells.29.20cells.2c.20differentiation.20to.20adipocytes.2c.2006hr.2c.20biol_rep1.20.28006hA1.29.CNhs13120.12313.130F9	0	0	1.19037	0.595184	0	0	2.97592	1.19037
tpm.ST2.20.28Mesenchymal.20stem.20cells.29.20cells.2c.20differentiation.20to.20adipocytes.2c.2006hr.2c.20biol_rep2.20.28006hA2.29.CNhs13249.12435.132B5	0	0	0	0.803928	0	0	3.75167	2.94774
tpm.ST2.20.28Mesenchymal.20stem.20cells.29.20cells.2c.20differentiation.20to.20adipocytes.2c.2006hr.2c.20biol_rep3.20.28006hA3.29.CNhs13298.12557.133G1	0	0	0.532049	1.59615	0	0	4.78844	2.1282
tpm.ST2.20.28Mesenchymal.20stem.20cells.29.20cells.2c.20differentiation.20to.20adipocytes.2c.2012hr.2c.20biol_rep1.20.28012hA1.29.CNhs13121.12314.130G1	0	0	0.765852	0.765852	0	0	4.97804	1.91463
tpm.ST2.20.28Mesenchymal.20stem.20cells.29.20cells.2c.20differentiation.20to.20adipocytes.2c.2012hr.2c.20biol_rep2.20.28012hA2.29.CNhs13250.12436.132B6	0	0	0.708999	1.7725	0	0	9.21699	0.708999
tpm.ST2.20.28Mesenchymal.20stem.20cells.29.20cells.2c.20differentiation.20to.20adipocytes.2c.2012hr.2c.20biol_rep3.20.28012hA3.29.CNhs13299.12558.133G2	0	0	0.587998	1.764	0	0	3.52799	1.764
tpm.ST2.20.28Mesenchymal.20stem.20cells.29.20cells.2c.20differentiation.20to.20adipocytes.2c.2018hr.2c.20biol_rep1.20.28018hA1.29.CNhs13122.12315.130G2	0	0	0	0	0	0	7.73814	2.57938
tpm.ST2.20.28Mesenchymal.20stem.20cells.29.20cells.2c.20differentiation.20to.20adipocytes.2c.2018hr.2c.20biol_rep2.20.28018hA2.29.CNhs13251.12437.132B7	0	0	0.295577	1.77346	0	0	6.79828	2.06904
tpm.ST2.20.28Mesenchymal.20stem.20cells.29.20cells.2c.20differentiation.20to.20adipocytes.2c.2018hr.2c.20biol_rep3.20.28018hA3.29.CNhs13300.12559.133G3	0	0	0	0	0	0	2.8524	0
tpm.ST2.20.28Mesenchymal.20stem.20cells.29.20cells.2c.20differentiation.20to.20adipocytes.2c.2024hr.2c.20biol_rep1.20.28024hA1.29.CNhs13123.12316.130G3	0	0	3.64671	1.82335	0	0	5.47006	0
tpm.ST2.20.28Mesenchymal.20stem.20cells.29.20cells.2c.20differentiation.20to.20adipocytes.2c.2024hr.2c.20biol_rep2.20.28024hA2.29.CNhs13252.12438.132B8	0	0	0.555749	1.94512	0	0	5.00174	1.66725
tpm.ST2.20.28Mesenchymal.20stem.20cells.29.20cells.2c.20differentiation.20to.20adipocytes.2c.2024hr.2c.20biol_rep3.20.28024hA3.29.CNhs13301.12560.133G4	0	0	0.581209	0.581209	0	0	6.97451	2.32484
tpm.ST2.20.28Mesenchymal.20stem.20cells.29.20cells.2c.20differentiation.20to.20adipocytes.2c.2036hr.2c.20biol_rep1.20.28036hA1.29.CNhs13124.12317.130G4	0	0	1.97884	1.97884	0	0	3.95767	1.97884
tpm.ST2.20.28Mesenchymal.20stem.20cells.29.20cells.2c.20differentiation.20to.20adipocytes.2c.2036hr.2c.20biol_rep2.20.28036hA2.29.CNhs13253.12439.132B9	0	0	0	1.46465	0	0	5.56566	2.05051
tpm.ST2.20.28Mesenchymal.20stem.20cells.29.20cells.2c.20differentiation.20to.20adipocytes.2c.2036hr.2c.20biol_rep3.20.28036hA3.29.CNhs13302.12561.133G5	0	0	0.593223	1.18645	0	0	5.339	1.77967
tpm.ST2.20.28Mesenchymal.20stem.20cells.29.20cells.2c.20differentiation.20to.20adipocytes.2c.20day02.2c.20biol_rep1.20.28048hA1.29.CNhs13125.12318.130G5	0	0	0	0.976117	0	0	5.8567	0.976117
tpm.ST2.20.28Mesenchymal.20stem.20cells.29.20cells.2c.20differentiation.20to.20adipocytes.2c.20day02.2c.20biol_rep2.20.28048hA2.29.CNhs13254.12440.132C1	0	0.252423	0.75727	1.51454	0	0	5.80574	2.27181
tpm.ST2.20.28Mesenchymal.20stem.20cells.29.20cells.2c.20differentiation.20to.20adipocytes.2c.20day02.2c.20biol_rep3.20.28048hA3.29.CNhs13303.12562.133G6	0	0	0	1.17185	0	0	8.78886	1.75777
tpm.ST2.20.28Mesenchymal.20stem.20cells.29.20cells.2c.20differentiation.20to.20adipocytes.2c.20day03.2c.20biol_rep1.20.28072hA1.29.CNhs13126.12319.130G6	0	0	0	0	0	0	5.19169	1.94688
tpm.ST2.20.28Mesenchymal.20stem.20cells.29.20cells.2c.20differentiation.20to.20adipocytes.2c.20day03.2c.20biol_rep2.20.28072hA2.29.CNhs13255.12441.132C2	0	0	0.654465	0.218155	0	0	6.54465	2.39971
tpm.ST2.20.28Mesenchymal.20stem.20cells.29.20cells.2c.20differentiation.20to.20adipocytes.2c.20day03.2c.20biol_rep3.20.28072hA3.29.CNhs13304.12563.133G7	0	0	0.641201	1.9236	0	0	3.84721	2.5648
tpm.ST2.20.28Mesenchymal.20stem.20cells.29.20cells.2c.20differentiation.20to.20adipocytes.2c.20day04.2c.20biol_rep1.20.28096hA1.29.CNhs13127.12320.130G7	0	0	2.70094	0.900312	0	0	3.60125	4.50156
tpm.ST2.20.28Mesenchymal.20stem.20cells.29.20cells.2c.20differentiation.20to.20adipocytes.2c.20day04.2c.20biol_rep2.20.28096hA2.29.CNhs13256.12442.132C3	0	0	0.236657	0.946629	0	0	6.62641	2.12992
tpm.ST2.20.28Mesenchymal.20stem.20cells.29.20cells.2c.20differentiation.20to.20adipocytes.2c.20day04.2c.20biol_rep3.20.28096hA3.29.CNhs13305.12564.133G8	0	0	0.471712	3.30198	0	0	6.60397	1.41514
tpm.ST2.20.28Mesenchymal.20stem.20cells.29.20cells.2c.20differentiation.20to.20adipocytes.2c.20day05.2c.20biol_rep1.20.28120hA1.29.CNhs13128.12321.130G8	0	0	0	0	0	0	4.91773	3.27849
tpm.ST2.20.28Mesenchymal.20stem.20cells.29.20cells.2c.20differentiation.20to.20adipocytes.2c.20day05.2c.20biol_rep2.20.28120hA2.29.CNhs13257.12443.132C4	0	0	0.566758	3.11717	0	0	6.51772	2.26703
tpm.ST2.20.28Mesenchymal.20stem.20cells.29.20cells.2c.20differentiation.20to.20adipocytes.2c.20day05.2c.20biol_rep3.20.28120hA3.29.CNhs13306.12565.133G9	0	0	0	2.27243	0	0	3.97676	2.84054
tpm.ST2.20.28Mesenchymal.20stem.20cells.29.20cells.2c.20differentiation.20to.20adipocytes.2c.20day06.2c.20biol_rep1.20.28144hA1.29.CNhs13129.12322.130G9	0	0	0.570473	1.71142	0	0	2.28189	3.42284
tpm.ST2.20.28Mesenchymal.20stem.20cells.29.20cells.2c.20differentiation.20to.20adipocytes.2c.20day06.2c.20biol_rep2.20.28144hA2.29.CNhs13258.12444.132C5	0	0	0.279273	2.23418	0	0	5.02691	2.79273
tpm.ST2.20.28Mesenchymal.20stem.20cells.29.20cells.2c.20differentiation.20to.20adipocytes.2c.20day06.2c.20biol_rep3.20.28144hA3.29.CNhs13307.12566.133H1	0	0.602591	0	0	0	0	6.6285	2.41036
tpm.ST2.20.28Mesenchymal.20stem.20cells.29.20cells.2c.20differentiation.20to.20osteocytes.2c.2000hr15min.2c.20biol_rep1.20.28015mB1.29.CNhs13130.12323.130H1	0	0	0.7241	0	0	0	6.5169	2.8964
tpm.ST2.20.28Mesenchymal.20stem.20cells.29.20cells.2c.20differentiation.20to.20osteocytes.2c.2000hr15min.2c.20biol_rep2.20.28015mB2.29.CNhs13259.12445.132C6	0	0	0.248536	0.994143	0	0	10.19	1.98829
tpm.ST2.20.28Mesenchymal.20stem.20cells.29.20cells.2c.20differentiation.20to.20osteocytes.2c.2000hr15min.2c.20biol_rep3.20.28015mB3.29.CNhs13308.12567.133H2	0	0.665289	0	0.665289	0	0	12.6405	2.66116
tpm.ST2.20.28Mesenchymal.20stem.20cells.29.20cells.2c.20differentiation.20to.20osteocytes.2c.2000hr30min.2c.20biol_rep1.20.28030mB1.29.CNhs13131.12324.130H2	0	0	0	1.00323	0	0	8.02583	2.00646
tpm.ST2.20.28Mesenchymal.20stem.20cells.29.20cells.2c.20differentiation.20to.20osteocytes.2c.2000hr30min.2c.20biol_rep2.20.28030mB2.29.CNhs13260.12446.132C7	0	0	0	0.950405	0	0	9.26645	1.18801
tpm.ST2.20.28Mesenchymal.20stem.20cells.29.20cells.2c.20differentiation.20to.20osteocytes.2c.2000hr30min.2c.20biol_rep3.20.28030mB3.29.CNhs13309.12568.133H3	0	0	1.87155	0.467887	0	0	9.82562	1.87155
tpm.ST2.20.28Mesenchymal.20stem.20cells.29.20cells.2c.20differentiation.20to.20osteocytes.2c.2001hr.2c.20biol_rep1.20.28001hB1.29.CNhs13132.12325.130H3	0	0	0	0	0	0	9.79383	2.44846
tpm.ST2.20.28Mesenchymal.20stem.20cells.29.20cells.2c.20differentiation.20to.20osteocytes.2c.2001hr.2c.20biol_rep2.20.28001hB2.29.CNhs13261.12447.132C8	0	0	0.41004	0.82008	0	0	9.02088	1.43514
tpm.ST2.20.28Mesenchymal.20stem.20cells.29.20cells.2c.20differentiation.20to.20osteocytes.2c.2001hr.2c.20biol_rep3.20.28001hB3.29.CNhs13310.12569.133H4	0	0	0.563726	0	0	0	7.32844	2.2549
tpm.ST2.20.28Mesenchymal.20stem.20cells.29.20cells.2c.20differentiation.20to.20osteocytes.2c.2002hr.2c.20biol_rep1.20.28002hB1.29.CNhs13133.12326.130H4	0	0	0.625344	0	0	0	8.75482	1.87603
tpm.ST2.20.28Mesenchymal.20stem.20cells.29.20cells.2c.20differentiation.20to.20osteocytes.2c.2002hr.2c.20biol_rep2.20.28002hB2.29.CNhs13262.12448.132C9	0	0	0.407387	0.61108	0	0	8.35142	0.814773
tpm.ST2.20.28Mesenchymal.20stem.20cells.29.20cells.2c.20differentiation.20to.20osteocytes.2c.2002hr.2c.20biol_rep3.20.28002hB3.29.CNhs13311.12570.133H5	0	0.441035	0.441035	0	0	0	6.61553	1.76414
tpm.ST2.20.28Mesenchymal.20stem.20cells.29.20cells.2c.20differentiation.20to.20osteocytes.2c.2003hr.2c.20biol_rep1.20.28003hB1.29.CNhs13134.12327.130H5	0	0	0	1.16338	0	0	8.14366	0
tpm.ST2.20.28Mesenchymal.20stem.20cells.29.20cells.2c.20differentiation.20to.20osteocytes.2c.2003hr.2c.20biol_rep2.20.28003hB2.29.CNhs13263.12449.132D1	0	0.206242	0.206242	0.618726	0	0	9.48713	1.64994
tpm.ST2.20.28Mesenchymal.20stem.20cells.29.20cells.2c.20differentiation.20to.20osteocytes.2c.2003hr.2c.20biol_rep3.20.28003hB3.29.CNhs13312.12571.133H6	0	0	0.904614	0.452307	0	0.452307	12.2123	2.71384
tpm.ST2.20.28Mesenchymal.20stem.20cells.29.20cells.2c.20differentiation.20to.20osteocytes.2c.2006hr.2c.20biol_rep1.20.28006hB1.29.CNhs13135.12328.130H6	0	0	0.576218	1.15244	0	0	8.64328	1.72866
tpm.ST2.20.28Mesenchymal.20stem.20cells.29.20cells.2c.20differentiation.20to.20osteocytes.2c.2006hr.2c.20biol_rep2.20.28006hB2.29.CNhs13264.12450.132D2	0	0	0.850217	0	0	0	11.4779	1.48788
tpm.ST2.20.28Mesenchymal.20stem.20cells.29.20cells.2c.20differentiation.20to.20osteocytes.2c.2006hr.2c.20biol_rep3.20.28006hB3.29.CNhs13313.12572.133H7	0	0	0	0.590413	0	0	7.08495	4.13289
tpm.ST2.20.28Mesenchymal.20stem.20cells.29.20cells.2c.20differentiation.20to.20osteocytes.2c.2012hr.2c.20biol_rep1.20.28012hB1.29.CNhs13136.12329.130H7	0	0	0	1.17922	0	0	6.48572	0.589611
tpm.ST2.20.28Mesenchymal.20stem.20cells.29.20cells.2c.20differentiation.20to.20osteocytes.2c.2012hr.2c.20biol_rep2.20.28012hB2.29.CNhs13265.12451.132D3	0	0	0.223242	0.446484	0	0	10.2691	2.00918
tpm.ST2.20.28Mesenchymal.20stem.20cells.29.20cells.2c.20differentiation.20to.20osteocytes.2c.2012hr.2c.20biol_rep3.20.28012hB3.29.CNhs13314.12573.133H8	0	0	0.435515	0	0	0	9.14581	3.0486
tpm.ST2.20.28Mesenchymal.20stem.20cells.29.20cells.2c.20differentiation.20to.20osteocytes.2c.2018hr.2c.20biol_rep1.20.28018hB1.29.CNhs13137.12330.130H8	0	0	0.611169	0	0	0	7.33403	2.44468
tpm.ST2.20.28Mesenchymal.20stem.20cells.29.20cells.2c.20differentiation.20to.20osteocytes.2c.2018hr.2c.20biol_rep2.20.28018hB2.29.CNhs13266.12452.132D4	0	0	0	0.511995	0	0	10.2399	1.53598
tpm.ST2.20.28Mesenchymal.20stem.20cells.29.20cells.2c.20differentiation.20to.20osteocytes.2c.2018hr.2c.20biol_rep3.20.28018hB3.29.CNhs13315.12574.133H9	0	0	0	0.742625	0	0	11.1394	1.11394
tpm.ST2.20.28Mesenchymal.20stem.20cells.29.20cells.2c.20differentiation.20to.20osteocytes.2c.2024hr.2c.20biol_rep1.20.28024hB1.29.CNhs13138.12331.130H9	0	0	1.55064	0	0	0	4.65193	1.55064
tpm.ST2.20.28Mesenchymal.20stem.20cells.29.20cells.2c.20differentiation.20to.20osteocytes.2c.2024hr.2c.20biol_rep2.20.28024hB2.29.CNhs13267.12453.132D5	0	0	0.643047	0.428698	0	0	6.43047	1.50044
tpm.ST2.20.28Mesenchymal.20stem.20cells.29.20cells.2c.20differentiation.20to.20osteocytes.2c.2024hr.2c.20biol_rep3.20.28024hB3.29.CNhs13316.12575.133I1	0	0	0.688235	0	0	0	7.22647	2.06471
tpm.ST2.20.28Mesenchymal.20stem.20cells.29.20cells.2c.20differentiation.20to.20osteocytes.2c.2036hr.2c.20biol_rep1.20.28036hB1.29.CNhs13139.12332.130I1	0	0	0	1.11445	0	0	8.91561	2.2289
tpm.ST2.20.28Mesenchymal.20stem.20cells.29.20cells.2c.20differentiation.20to.20osteocytes.2c.2036hr.2c.20biol_rep2.20.28036hB2.29.CNhs13268.12454.132D6	0	0	0	0.810315	0	0	10.5341	2.02579
tpm.ST2.20.28Mesenchymal.20stem.20cells.29.20cells.2c.20differentiation.20to.20osteocytes.2c.2036hr.2c.20biol_rep3.20.28036hB3.29.CNhs13317.12576.133I2	0	0	0.231584	0	0	0	7.41068	1.3895
tpm.ST2.20.28Mesenchymal.20stem.20cells.29.20cells.2c.20differentiation.20to.20osteocytes.2c.20day02.2c.20biol_rep2.20.28048hB2.29.CNhs13269.12455.132D7	0	0	0.226706	1.13353	0	0	7.48131	2.72048
tpm.ST2.20.28Mesenchymal.20stem.20cells.29.20cells.2c.20differentiation.20to.20osteocytes.2c.20day02.2c.20biol_rep3.20.28048hB3.29.CNhs13319.12577.133I3	0	0.442193	0.884387	0	0	0	10.6126	2.21097
tpm.ST2.20.28Mesenchymal.20stem.20cells.29.20cells.2c.20differentiation.20to.20osteocytes.2c.20day03.2c.20biol_rep1.20.28072hB1.29.CNhs13141.12334.130I3	0	0	0.93903	0.469515	0	0	6.10369	1.87806
tpm.ST2.20.28Mesenchymal.20stem.20cells.29.20cells.2c.20differentiation.20to.20osteocytes.2c.20day03.2c.20biol_rep2.20.28072hB2.29.CNhs13271.12456.132D8	0	0	0.400942	0.400942	0.200471	0	9.22166	3.20753
tpm.ST2.20.28Mesenchymal.20stem.20cells.29.20cells.2c.20differentiation.20to.20osteocytes.2c.20day03.2c.20biol_rep3.20.28072hB3.29.CNhs13320.12578.133I4	0	0.394635	0	0.394635	0	0	7.10344	3.15708
tpm.ST2.20.28Mesenchymal.20stem.20cells.29.20cells.2c.20differentiation.20to.20osteocytes.2c.20day04.2c.20biol_rep1.20.28096hB1.29.CNhs13142.12335.130I4	0	0	0	0	0	0	6.64931	1.02297
tpm.ST2.20.28Mesenchymal.20stem.20cells.29.20cells.2c.20differentiation.20to.20osteocytes.2c.20day04.2c.20biol_rep2.20.28096hB2.29.CNhs13272.12457.132D9	0	0	0.528133	0.264067	0	0	6.60167	1.5844
tpm.ST2.20.28Mesenchymal.20stem.20cells.29.20cells.2c.20differentiation.20to.20osteocytes.2c.20day04.2c.20biol_rep3.20.28096hB3.29.CNhs13321.12579.133I5	0	0	0.972554	0	0	0	6.3216	2.43138
tpm.ST2.20.28Mesenchymal.20stem.20cells.29.20cells.2c.20differentiation.20to.20osteocytes.2c.20day05.2c.20biol_rep1.20.28120hB1.29.CNhs13144.12336.130I5	0	0	0	1.16507	0	0	4.27193	1.94179
tpm.ST2.20.28Mesenchymal.20stem.20cells.29.20cells.2c.20differentiation.20to.20osteocytes.2c.20day05.2c.20biol_rep2.20.28120hB2.29.CNhs13273.12458.132E1	0	0	0.338303	0.676606	0	0	5.07455	3.04473
tpm.ST2.20.28Mesenchymal.20stem.20cells.29.20cells.2c.20differentiation.20to.20osteocytes.2c.20day05.2c.20biol_rep3.20.28120hB3.29.CNhs13322.12580.133I6	0	0	0	0	0	0	6.89868	3.44934
tpm.ST2.20.28Mesenchymal.20stem.20cells.29.20cells.2c.20differentiation.20to.20osteocytes.2c.20day06.2c.20biol_rep1.20.28144hB1.29.CNhs11940.12337.130I6	0	0	1.23947	0.708268	0	0	6.37441	1.23947
tpm.ST2.20.28Mesenchymal.20stem.20cells.29.20cells.2c.20differentiation.20to.20osteocytes.2c.20day06.2c.20biol_rep2.20.28144hB2.29.CNhs13274.12459.132E2	0	0	0.766543	1.53309	0	0	2.29963	0
tpm.ST2.20.28Mesenchymal.20stem.20cells.29.20cells.2c.20differentiation.20to.20osteocytes.2c.20day06.2c.20biol_rep3.20.28144hB3.29.CNhs13323.12581.133I7	0	0	0	0	0	0	6.4486	3.86916
tpm.ST2.20.28Mesenchymal.20stem.20cells.29.20cells.2c.20medium.20change.20.28without.20induction.29.2c.2000hr.2c.20biol_rep1.20.28000hC4.29.CNhs11939.12338.130I7	0	0	0.681721	0.511291	0	0	8.69195	1.02258
tpm.ST2.20.28Mesenchymal.20stem.20cells.29.20cells.2c.20medium.20change.20.28without.20induction.29.2c.2000hr.2c.20biol_rep2.20.28000hC5.29.CNhs13275.12460.132E3	0	0	0.259786	1.03914	0	0.259786	11.9502	1.55872
tpm.ST2.20.28Mesenchymal.20stem.20cells.29.20cells.2c.20medium.20change.20.28without.20induction.29.2c.2000hr.2c.20biol_rep3.20.28000hC6.29.CNhs13324.12582.133I8	0	0	0.35334	1.06002	0	0	11.3069	1.41336
tpm.ST2.20.28Mesenchymal.20stem.20cells.29.20cells.2c.20medium.20change.20.28without.20induction.29.2c.20day06.2c.20biol_rep1.20.28144hC1.29.CNhs14197.12347.131A7	0	0	0.67023	1.34046	0	0	5.02672	4.02138
tpm.ST2.20.28Mesenchymal.20stem.20cells.29.20cells.2c.20medium.20change.20.28without.20induction.29.2c.20day06.2c.20biol_rep2.20.28144hC2.29.CNhs14198.12469.132F3	0	0	0.240705	1.92564	0	0	6.25832	3.85127
tpm.ST2.20.28Mesenchymal.20stem.20cells.29.20cells.2c.20medium.20change.20.28without.20induction.29.2c.20day06.2c.20biol_rep3.20.28144hC3.29.CNhs14199.12591.134A8	0	0	1.69389	1.35511	0	0	7.7919	3.38778
tpm.Sox2.2b.20Supporting.20cells.20..20organ.20of.20corti.2c.20pool1.CNhs12532.12157.128G6	0	0	0	0	0	0	0	0
tpm.TSt.4.2fDLL1.20feeder.20cells.2c.20biol_rep1.CNhs13407.12971.138H1	0	0	0	0	0	1.28326	24.382	2.56653
tpm.TSt.4.2fDLL1.20feeder.20cells.2c.20biol_rep2.CNhs13408.12987.138I8	0	0	0	2.54805	0	0	40.7688	0
tpm.TSt.4.2fDLL1.20feeder.20cells.2c.20biol_rep3.CNhs13409.13003.139B6	0	0	0	0	0	0	14.2213	0
tpm.Tracheal.20epithelial.20cells.2c.20differentiation.20to.20ciliated.20epithelial.20cells.2c.20000hr.2c.20biol_rep1.CNhs13739.13367.143G1	0	8.01017	0	0	0	0.432982	0	0.432982
tpm.Tracheal.20epithelial.20cells.2c.20differentiation.20to.20ciliated.20epithelial.20cells.2c.20000hr.2c.20biol_rep2.CNhs13740.13368.143G2	0	6.84072	0	0	0	0.50672	0.25336	0
tpm.Tracheal.20epithelial.20cells.2c.20differentiation.20to.20ciliated.20epithelial.20cells.2c.20000hr.2c.20biol_rep3.CNhs13741.13369.143G3	0	10.616	0	0	0	0.505524	0	0
tpm.Tracheal.20epithelial.20cells.2c.20differentiation.20to.20ciliated.20epithelial.20cells.2c.20004hr.2c.20biol_rep1.CNhs13742.13370.143G4	0	21.8756	0	0	0	0.713335	0.475556	0.475556
tpm.Tracheal.20epithelial.20cells.2c.20differentiation.20to.20ciliated.20epithelial.20cells.2c.20004hr.2c.20biol_rep2.CNhs13743.13371.143G5	0	11.9454	0	0	0	2.75662	0.183775	0.183775
tpm.Tracheal.20epithelial.20cells.2c.20differentiation.20to.20ciliated.20epithelial.20cells.2c.20004hr.2c.20biol_rep3.CNhs13744.13372.143G6	0	14.2318	0	0	0	3.61442	0.451802	0.451802
tpm.Tracheal.20epithelial.20cells.2c.20differentiation.20to.20ciliated.20epithelial.20cells.2c.20008hr.2c.20biol_rep1.CNhs13745.13373.143G7	0	16.0032	0	0	0	1.73529	0.19281	0.19281
tpm.Tracheal.20epithelial.20cells.2c.20differentiation.20to.20ciliated.20epithelial.20cells.2c.20008hr.2c.20biol_rep2.CNhs13746.13374.143G8	0	20.2763	0	0	0	1.16339	0.166199	0.166199
tpm.Tracheal.20epithelial.20cells.2c.20differentiation.20to.20ciliated.20epithelial.20cells.2c.20008hr.2c.20biol_rep3.CNhs13747.13375.143G9	0	16.8755	0	0.189613	0	1.89613	0.379226	0.189613
tpm.Tracheal.20epithelial.20cells.2c.20differentiation.20to.20ciliated.20epithelial.20cells.2c.20012hr.2c.20biol_rep1.CNhs13696.13376.143H1	0	21.029	0	0	0	0.216794	0	0
tpm.Tracheal.20epithelial.20cells.2c.20differentiation.20to.20ciliated.20epithelial.20cells.2c.20012hr.2c.20biol_rep2.CNhs13748.13377.143H2	0	16.8324	0	0	0	0.531549	0.177183	0
tpm.Tracheal.20epithelial.20cells.2c.20differentiation.20to.20ciliated.20epithelial.20cells.2c.20012hr.2c.20biol_rep3.CNhs13749.13378.143H3	0	11.8718	0.349169	0	0	0.349169	1.39668	0
tpm.Tracheal.20epithelial.20cells.2c.20differentiation.20to.20ciliated.20epithelial.20cells.2c.20016hr.2c.20biol_rep1.CNhs13750.13379.143H4	0	11.6243	0	0	0	1.03789	0.415154	0.207577
tpm.Tracheal.20epithelial.20cells.2c.20differentiation.20to.20ciliated.20epithelial.20cells.2c.20016hr.2c.20biol_rep2.CNhs13751.13380.143H5	0	10.6154	0.331731	0	0	0.829328	0.663463	0.165866
tpm.Tracheal.20epithelial.20cells.2c.20differentiation.20to.20ciliated.20epithelial.20cells.2c.20016hr.2c.20biol_rep3.CNhs13752.13381.143H6	0	9.27041	0.356554	0	0	0.534831	0	0
tpm.Tracheal.20epithelial.20cells.2c.20differentiation.20to.20ciliated.20epithelial.20cells.2c.20020hr.2c.20biol_rep1.CNhs13697.13382.143H7	0	17.3734	0	0.156517	0	0.626067	0.313034	0.313034
tpm.Tracheal.20epithelial.20cells.2c.20differentiation.20to.20ciliated.20epithelial.20cells.2c.20020hr.2c.20biol_rep2.CNhs13753.13383.143H8	0	13.1929	0.164911	0	0	0.989469	0.164911	0.164911
tpm.Tracheal.20epithelial.20cells.2c.20differentiation.20to.20ciliated.20epithelial.20cells.2c.20020hr.2c.20biol_rep3.CNhs13754.13384.143H9	0	13.8489	0	0	0	2.3517	0.2613	0.5226
tpm.Tracheal.20epithelial.20cells.2c.20differentiation.20to.20ciliated.20epithelial.20cells.2c.20024hr.2c.20biol_rep1.CNhs13755.13385.143I1	0	12.8762	0.169423	0.169423	0	2.2025	0	0.169423
tpm.Tracheal.20epithelial.20cells.2c.20differentiation.20to.20ciliated.20epithelial.20cells.2c.20024hr.2c.20biol_rep2.CNhs13756.13386.143I2	0	12.4753	0.154016	0	0	2.15623	0.462049	0.154016
tpm.Tracheal.20epithelial.20cells.2c.20differentiation.20to.20ciliated.20epithelial.20cells.2c.20024hr.2c.20biol_rep3.CNhs13757.13387.143I3	0	14.2061	0	0.302257	0	0.906771	0.302257	0
tpm.Tracheal.20epithelial.20cells.2c.20differentiation.20to.20ciliated.20epithelial.20cells.2c.20030hr.2c.20biol_rep1.CNhs13758.13388.143I4	0	7.56609	0	0.280225	0	1.1209	0.280225	0.840676
tpm.Tracheal.20epithelial.20cells.2c.20differentiation.20to.20ciliated.20epithelial.20cells.2c.20030hr.2c.20biol_rep2.CNhs13759.13389.143I5	0	10.4993	0	0	0	1.4699	0.419971	0.839943
tpm.Tracheal.20epithelial.20cells.2c.20differentiation.20to.20ciliated.20epithelial.20cells.2c.20030hr.2c.20biol_rep3.CNhs13760.13390.143I6	0	12.05	0.160667	0	0	0.803335	0.482001	0
tpm.Tracheal.20epithelial.20cells.2c.20differentiation.20to.20ciliated.20epithelial.20cells.2c.20036hr.2c.20biol_rep1.CNhs13762.13391.143I7	0	11.5777	0	0	0	0.510782	0.170261	0.170261
tpm.Tracheal.20epithelial.20cells.2c.20differentiation.20to.20ciliated.20epithelial.20cells.2c.20036hr.2c.20biol_rep2.CNhs13763.13392.143I8	0	10.8892	0	0	0	2.08517	0.463372	0
tpm.Tracheal.20epithelial.20cells.2c.20differentiation.20to.20ciliated.20epithelial.20cells.2c.20036hr.2c.20biol_rep3.CNhs13764.13393.143I9	0	15.1728	0	0	0	2.06902	0	0.229891
tpm.Tracheal.20epithelial.20cells.2c.20differentiation.20to.20ciliated.20epithelial.20cells.2c.20042hr.2c.20biol_rep1.CNhs13765.13394.144A1	0	10.4355	0.386499	0	0	1.54599	0	0.386499
tpm.Tracheal.20epithelial.20cells.2c.20differentiation.20to.20ciliated.20epithelial.20cells.2c.20042hr.2c.20biol_rep2.CNhs13766.13395.144A2	0	7.64251	0	0	0	2.5475	0	0
tpm.Tracheal.20epithelial.20cells.2c.20differentiation.20to.20ciliated.20epithelial.20cells.2c.20042hr.2c.20biol_rep3.CNhs13767.13396.144A3	0	10.889	0	0	0	1.4203	0	0.236717
tpm.Tracheal.20epithelial.20cells.2c.20differentiation.20to.20ciliated.20epithelial.20cells.2c.20048hr.2c.20biol_rep1.CNhs13768.13397.144A4	0	6.76636	0.165033	0	0	0.165033	0	0.165033
tpm.Tracheal.20epithelial.20cells.2c.20differentiation.20to.20ciliated.20epithelial.20cells.2c.20048hr.2c.20biol_rep2.CNhs13769.13398.144A5	0	7.93118	0	0	0	1.85623	0.168749	0.168749
tpm.Tracheal.20epithelial.20cells.2c.20differentiation.20to.20ciliated.20epithelial.20cells.2c.20048hr.2c.20biol_rep3.CNhs13770.13399.144A6	0	10.2193	0	0	0	1.03925	0	0.173208
tpm.Tracheal.20epithelial.20cells.2c.20differentiation.20to.20ciliated.20epithelial.20cells.2c.20054hr.2c.20biol_rep1.CNhs13771.13400.144A7	0	6.34108	0	0	0	0.634108	0	0.211369
tpm.Tracheal.20epithelial.20cells.2c.20differentiation.20to.20ciliated.20epithelial.20cells.2c.20054hr.2c.20biol_rep2.CNhs13772.13401.144A8	0	6.42556	0	0	0	0	0.229484	0
tpm.Tracheal.20epithelial.20cells.2c.20differentiation.20to.20ciliated.20epithelial.20cells.2c.20054hr.2c.20biol_rep3.CNhs13773.13402.144A9	0	5.94474	0	0	0	0	0	0
tpm.Tracheal.20epithelial.20cells.2c.20differentiation.20to.20ciliated.20epithelial.20cells.2c.20060hr.2c.20biol_rep1.CNhs13774.13403.144B1	0	8.83112	0	0	0	1.26159	0.42053	0
tpm.Tracheal.20epithelial.20cells.2c.20differentiation.20to.20ciliated.20epithelial.20cells.2c.20060hr.2c.20biol_rep2.CNhs13775.13404.144B2	0	10.6151	0.321669	0	0	1.93001	0	0
tpm.Tracheal.20epithelial.20cells.2c.20differentiation.20to.20ciliated.20epithelial.20cells.2c.20060hr.2c.20biol_rep3.CNhs13776.13405.144B3	0	10.5437	0.319507	0	0	0	0	0
tpm.Tracheal.20epithelial.20cells.2c.20differentiation.20to.20ciliated.20epithelial.20cells.2c.20066hr.2c.20biol_rep1.CNhs13777.13406.144B4	0	11.5969	0.199946	0	0	0.999732	0.199946	0.799786
tpm.Tracheal.20epithelial.20cells.2c.20differentiation.20to.20ciliated.20epithelial.20cells.2c.20066hr.2c.20biol_rep2.CNhs13778.13407.144B5	0	8.27313	0.403567	0.403567	0	0.201784	0.201784	0.201784
tpm.Tracheal.20epithelial.20cells.2c.20differentiation.20to.20ciliated.20epithelial.20cells.2c.20066hr.2c.20biol_rep3.CNhs13779.13408.144B6	0	5.91464	0	0	0.454973	0.454973	0	0.454973
tpm.Tracheal.20epithelial.20cells.2c.20differentiation.20to.20ciliated.20epithelial.20cells.2c.20072hr.2c.20biol_rep1.CNhs13780.13409.144B7	0	8.39551	0	0	0	0	0	0
tpm.Tracheal.20epithelial.20cells.2c.20differentiation.20to.20ciliated.20epithelial.20cells.2c.20072hr.2c.20biol_rep2.CNhs13781.13410.144B8	0	3.58319	0	0	0	0.895797	0.447899	0
tpm.Tracheal.20epithelial.20cells.2c.20differentiation.20to.20ciliated.20epithelial.20cells.2c.20072hr.2c.20biol_rep3.CNhs13782.13411.144B9	0	5.0798	0.597623	0	0	1.19525	0	0.597623
tpm.Tracheal.20epithelial.20cells.2c.20differentiation.20to.20ciliated.20epithelial.20cells.2c.20084hr.2c.20biol_rep1.CNhs13783.13412.144C1	0	8.11886	0	0	0	0	0.338286	0.338286
tpm.Tracheal.20epithelial.20cells.2c.20differentiation.20to.20ciliated.20epithelial.20cells.2c.20084hr.2c.20biol_rep2.CNhs13784.13413.144C2	0	3.7662	0	0	0	0.289708	0.289708	0
tpm.Tracheal.20epithelial.20cells.2c.20differentiation.20to.20ciliated.20epithelial.20cells.2c.20084hr.2c.20biol_rep3.CNhs13786.13414.144C3	0	7.13132	0	0.324151	0	0	0	0.648302
tpm.Tracheal.20epithelial.20cells.2c.20differentiation.20to.20ciliated.20epithelial.20cells.2c.20096hr.2c.20biol_rep1.CNhs13787.13415.144C4	0	5.86579	0	0	0	0.255035	0.255035	1.27517
tpm.Tracheal.20epithelial.20cells.2c.20differentiation.20to.20ciliated.20epithelial.20cells.2c.20096hr.2c.20biol_rep2.CNhs13788.13416.144C5	0	3.29325	0.329325	0	0	0.658651	0.658651	0.329325
tpm.Tracheal.20epithelial.20cells.2c.20differentiation.20to.20ciliated.20epithelial.20cells.2c.20096hr.2c.20biol_rep3.CNhs13789.13417.144C6	0	5.94284	0	0	0	0.660315	0	0
tpm.Tracheal.20epithelial.20cells.2c.20differentiation.20to.20ciliated.20epithelial.20cells.2c.20120hr.2c.20biol_rep1.CNhs13790.13418.144C7	0	5.50684	0	0	0	0.734245	0	0
tpm.Tracheal.20epithelial.20cells.2c.20differentiation.20to.20ciliated.20epithelial.20cells.2c.20120hr.2c.20biol_rep2.CNhs13791.13419.144C8	0	5.8053	0	0	0	0.58053	0	0.38702
tpm.Tracheal.20epithelial.20cells.2c.20differentiation.20to.20ciliated.20epithelial.20cells.2c.20120hr.2c.20biol_rep3.CNhs13792.13420.144C9	0	3.19071	0.375378	0.187689	0	0.187689	0.187689	0
tpm.Universal.20RNA.20..20Mouse.20Normal.20Tissues.20Biochain.2c.20pool1.CNhs10613.10008.101B6	0	0.456736	0.570919	2.51205	0.342552	0	4.68154	3.5397
tpm.accessory.20axillary.20lymph.20node.2c.20adult.CNhs10475.1063.29H9	0	0.517876	0	1.03575	0	0	1.55363	0
tpm.adrenal.20gland.2c.20adult.CNhs10508.49.24D7	0	0.593769	2.22663	1.48442	0	1.63286	30.876	13.8051
tpm.adrenal.20gland.2c.20embryo.20E14.CNhs11038.406.44C5	0	4.16365	1.56137	3.81668	0.346971	1.56137	13.5319	9.88866
tpm.adrenal.20gland.2c.20embryo.20E16.CNhs11004.1254.43D6	0	2.74019	2.74019	3.95805	0	1.52233	21.3126	10.3518
tpm.adrenal.20gland.2c.20embryo.20E17.CNhs11043.1263.45I1	0	2.07554	1.84492	2.76739	0.461231	1.38369	18.6799	14.99
tpm.adrenal.20gland.2c.20embryo.20E18.CNhs11026.1262.18F5	0	1.20578	3.76807	1.65795	0	0.602891	24.2663	21.2519
tpm.adrenal.20gland.2c.20neonate.20N25.CNhs11223.1377.27I3	0	1.00533	1.131	1.131	0	2.262	30.537	19.3527
tpm.amnion.2c.20adult.20pregnant.20day17.2e5.CNhs10488.583.22A8	0	0	0	0	0.741585	0.49439	1.23597	0
tpm.aorta.2c.20adult.CNhs10498.46.23H1	0	12.4355	3.03659	5.49478	0	0.867596	6.21777	1.87979
tpm.bone.20.28os.20femoris.29.2c.20adult.CNhs10483.56.12G2	0	0	0	0.884611	0	0	1.76922	0
tpm.bone.20.28os.20femoris.29.2c.20neonate.20N02.CNhs11227.1985.43F5	0	0.647067	1.29413	1.13237	0.647067	0	2.10297	0.485301
tpm.bone.20.28os.20femoris.29.2c.20neonate.20N16.CNhs11225.1525.43A6	0	0.220842	0.220842	0.883366	0	0.220842	1.54589	0.441683
tpm.bone.20.28os.20femoris.29.2c.20neonate.20N20.CNhs11195.1350.25C3	0	0.969751	0.484875	0.484875	0.484875	0	3.879	0.484875
tpm.cerebellar.20granule.20cells.2c.20embryo.20E13.2c.20biol_rep1.20.28E13R1.29.CNhs14143.13532.145G4	0	0	0	0	0	0	0	0
tpm.cerebellar.20granule.20cells.2c.20embryo.20E13.2c.20biol_rep2.20.28E13R2.29.CNhs14144.13533.145G5	0	0	0	0	0	0	0	0
tpm.cerebellar.20granule.20cells.2c.20embryo.20E13.2c.20biol_rep3.20.28E13R3.29.CNhs14146.13534.145G6	0	0	0	0	0	0	0	0
tpm.cerebellar.20granule.20cells.2c.20embryo.20E15.2c.20biol_rep1.20.28E15R1.29.CNhs14162.13535.145G7	0	0	0	0	0	0	0	0
tpm.cerebellar.20granule.20cells.2c.20embryo.20E15.2c.20biol_rep2.20.28E15R2.29.CNhs14163.13536.145G8	0	0	0	0	0	0	0	0
tpm.cerebellar.20granule.20cells.2c.20embryo.20E15.2c.20biol_rep3.20.28E15R3.29.CNhs14164.13537.145G9	0	0	0	0	0	0	0	0
tpm.cerebellar.20granule.20cells.2c.20embryo.20E18.2c.20biol_rep1.20.28E18R1.29.CNhs14165.13538.145H1	0	0	0	0	0	0	0	4.49141
tpm.cerebellar.20granule.20cells.2c.20embryo.20E18.2c.20biol_rep2.20.28E18R2.29.CNhs14166.13539.145H2	0	0	0	0	0	0	0	0
tpm.cerebellar.20granule.20cells.2c.20embryo.20E18.2c.20biol_rep3.20.28E13R3.29.CNhs14167.13540.145H3	0	3.57114	0	0	0	3.57114	0	0
tpm.cerebellum.2c.20adult.CNhs10494.15.8B2	0	0	0	0	0	0	0	0
tpm.cerebellum.2c.20embryo.20E11.2c.20biol_rep1.20.28E11R1.29.CNhs12956.10114.102E6	0	0	0	0	0	0	0	0
tpm.cerebellum.2c.20embryo.20E11.2c.20biol_rep2.20.28E11R2.29.CNhs13002.10126.102F9	0	0	0	0	0	0.215387	0	0
tpm.cerebellum.2c.20embryo.20E11.2c.20biol_rep3.20.28E11R3.29.CNhs13014.10138.102H3	0	0	0	0	0	0.226817	0	0
tpm.cerebellum.2c.20embryo.20E12.2c.20biol_rep1.20.28E12R1.29.CNhs12957.10115.102E7	0	0	0	0	0	0	0	0
tpm.cerebellum.2c.20embryo.20E12.2c.20biol_rep2.20.28E12R2.29.CNhs13003.10127.102G1	0	1.02037	0	1.02037	0	0.510187	0	0
tpm.cerebellum.2c.20embryo.20E12.2c.20biol_rep3.20.28E12R3.29.CNhs13015.10139.102H4	0	0	0	0	0	0	0	0
tpm.cerebellum.2c.20embryo.20E13.2c.20biol_rep1.20.28E13R1.29.CNhs12958.10116.102E8	0	0	0	0	0	0	0	0
tpm.cerebellum.2c.20embryo.20E13.2c.20biol_rep2.20.28E13R2.29.CNhs13004.10128.102G2	0	0	0	0	0	0	0	0
tpm.cerebellum.2c.20embryo.20E13.2c.20biol_rep3.20.28E13R3.29.CNhs13016.10140.102H5	0	0	0	0	0	0	0	0
tpm.cerebellum.2c.20embryo.20E14.2c.20biol_rep1.20.28E14R1.29.CNhs12960.10117.102E9	0	0	0	0	0	0	0	0
tpm.cerebellum.2c.20embryo.20E14.2c.20biol_rep2.20.28E14R2.29.CNhs13005.10129.102G3	0	0	0	0	0	0	0	0
tpm.cerebellum.2c.20embryo.20E14.2c.20biol_rep3.20.28E14R3.29.CNhs13017.10141.102H6	0	0	0	0	0	0	0	0
tpm.cerebellum.2c.20embryo.20E15.2c.20biol_rep1.20.28E15R1.29.CNhs12961.10118.102F1	0	0	0	0	0	0	0	0
tpm.cerebellum.2c.20embryo.20E15.2c.20biol_rep2.20.28E15R2.29.CNhs13006.10130.102G4	0	0	0	0	0	0	0	0
tpm.cerebellum.2c.20embryo.20E15.2c.20biol_rep3.20.28E15R3.29.CNhs13018.10142.102H7	0	0	0	0	0	0	0	0
tpm.cerebellum.2c.20embryo.20E16.2c.20biol_rep1.20.28E16R1.29.CNhs13000.10119.102F2	0	0.586252	0	0	0	1.36792	0	0
tpm.cerebellum.2c.20embryo.20E16.2c.20biol_rep2.20.28E16R2.29.CNhs13007.10131.102G5	0	0.376129	0	0	0	0.376129	0	0
tpm.cerebellum.2c.20embryo.20E16.2c.20biol_rep3.20.28E16R3.29.CNhs13019.10143.102H8	0	0	0	0	0	0	0	0
tpm.cerebellum.2c.20embryo.20E17.2c.20biol_rep1.20.28E17R1.29.CNhs12818.10120.102F3	0	0	0	0	0	0	0	0
tpm.cerebellum.2c.20embryo.20E17.2c.20biol_rep2.20.28E17R2.29.CNhs13008.10132.102G6	0	0	0	0	0	0	0	0
tpm.cerebellum.2c.20embryo.20E17.2c.20biol_rep3.20.28E17R3.29.CNhs13020.10144.102H9	0	0	0	0	0	0	0	0
tpm.cerebellum.2c.20embryo.20E18.2c.20biol_rep1.20.28E18R1.29.CNhs12962.10121.102F4	0	0	0	0	0	0	0	0
tpm.cerebellum.2c.20embryo.20E18.2c.20biol_rep2.20.28E18R2.29.CNhs13009.10133.102G7	0	0.204425	0	0	0	0	0	0
tpm.cerebellum.2c.20embryo.20E18.2c.20biol_rep3.20.28E18R3.29.CNhs13021.10145.102I1	0	0	0	0	0	0	0	0
tpm.cerebellum.2c.20neonate.20N00.2c.20biol_rep1.20.28P0R1.29.CNhs12963.10122.102F5	0	0	0	0	0	0	0	0
tpm.cerebellum.2c.20neonate.20N00.2c.20biol_rep3.20.28P0R3.29.CNhs13022.10146.102I2	0	0	0	0	0	0	0	0
tpm.cerebellum.2c.20neonate.20N03.2c.20biol_rep1.20.28P3R1.29.CNhs13001.10123.102F6	0	0.603489	0	0	0	1.00582	0	0.201163
tpm.cerebellum.2c.20neonate.20N03.2c.20biol_rep2.20.28P3R2.29.CNhs13011.10135.102G9	0	0	0	0	0	0	0	0
tpm.cerebellum.2c.20neonate.20N03.2c.20biol_rep3.20.28P3R3.29.CNhs13024.10147.102I3	0	0	0	0	0	0	0	0
tpm.cerebellum.2c.20neonate.20N06.2c.20biol_rep1.20.28P6R1.29.CNhs12819.10124.102F7	0	0	0	0	0	0	0	0
tpm.cerebellum.2c.20neonate.20N06.2c.20biol_rep2.20.28P6R2.29.CNhs13012.10136.102H1	0	0	0	0	0	0	0	0
tpm.cerebellum.2c.20neonate.20N06.2c.20biol_rep3.20.28P6R3.29.CNhs13025.10148.102I4	0	0	0	0	0	0	0	0
tpm.cerebellum.2c.20neonate.20N09.2c.20biol_rep1.20.28P9R1.29.CNhs12820.10125.102F8	0	0	0	0	0	0	0	0
tpm.cerebellum.2c.20neonate.20N09.2c.20biol_rep2.20.28P9R2.29.CNhs13013.10137.102H2	0	0	0.233064	0	0	0	0	0
tpm.cerebellum.2c.20neonate.20N09.2c.20biol_rep3.20.28P9R3.29.CNhs13026.10149.102I5	0	0	0	0	0	0	0	0
tpm.cerebellum.2c.20neonate.20N30.CNhs11135.1395.42I2	0	0	0	0	0	0.209447	0	0
tpm.colon.2c.20adult.CNhs10468.36.18H7	0	0.766371	0.255457	0.255457	0	1.53274	3.5764	1.27729
tpm.common.20myeloid.20progenitor.20CMP.2c.20biol_rep1.CNhs12550.12122.128C7	0	0	0.119815	2.27649	0.119815	0	0	0
tpm.common.20myeloid.20progenitor.20CMP.2c.20biol_rep2.CNhs12203.12125.128D1	0	0	0	0.599903	0	0	0	0
tpm.common.20myeloid.20progenitor.20CMP.2c.20biol_rep3.CNhs12551.12128.128D4	0	0	0.25414	1.39777	0	0	0	0
tpm.corpora.20quadrigemina.2c.20adult.CNhs10501.16.22A4	0	0	0	0	0	0	0	0
tpm.corpus.20striatum.2c.20adult.CNhs10487.19.21D8	0	1.83	0.457501	0	0	0.915001	0	0
tpm.corpus.20striatum.2c.20neonate.20N00.CNhs11226.630.43F1	0	0	0	0	0	0	0	0
tpm.cortex.2c.20adult.CNhs10473.12.14D5	0	0	0	0	0	0	0	0
tpm.cortex.2c.20neonate.20N30.CNhs11107.1392.42F2	0	0	0	0	0	0	0	0
tpm.diencephalon.2c.20adult.CNhs10482.20.12F2	0	0	0	0	0	0	0	0
tpm.diencephalon.2c.20neonate.20N30.CNhs11201.1388.42B2	0	0	0	0	0	0	0	0
tpm.epididymis.20and.20seminiferous.20tubule.2c.20neonate.20N30.CNhs11199.1387.42A2	0	0.248814	0.995256	2.23933	0.746442	0.995256	20.0295	23.5129
tpm.epididymis.2c.20adult.CNhs10490.58.23B2	0	0.252723	0.758168	3.03267	0.505446	5.5599	42.2047	109.682
tpm.eyeball.2c.20adult.CNhs10484.31.12G4	0	0	0	0	0	0	0	0
tpm.eyeball.2c.20embryo.20E12.CNhs11016.345.16C6	0	0	0	0.13012	0	0	0	0
tpm.eyeball.2c.20embryo.20E14.CNhs10521.399.16E2	0	0	0	0	0	0	0	0
tpm.eyeball.2c.20embryo.20E15.CNhs10593.426.16C9	0	0	0	0	0	0	0	0
tpm.eyeball.2c.20embryo.20E17.CNhs11023.1261.18D4	0	0	0.150705	0	0	0	0.30141	0
tpm.eyeball.2c.20neonate.20N00.CNhs11207.633.15C6	0	0	0	0	0	0	0	0
tpm.eyeball.2c.20neonate.20N01.CNhs11140.1532.43E7	0	0	0	0	0	0	0	0
tpm.eyeball.2c.20neonate.20N02.CNhs11205.1551.44G8	0	0	0	0	0	0	0	0
tpm.eyeball.2c.20neonate.20N16.CNhs11188.777.19A2	0	0	0	0	0	0	0	0
tpm.forelimb.2c.20embryo.20E12.CNhs10600.359.14H2	0	2.26927	0.189106	5.67318	20.8017	0.567318	1.32374	0
tpm.forelimb.2c.20embryo.20E13.CNhs10589.384.1E2	0	0.527853	0.175951	2.81522	23.2255	0	0.527853	0
tpm.forelimb.2c.20embryo.20E14.CNhs10577.413.26A8	0	3.72633	0.657587	3.50713	15.3437	0.219196	0.438391	0.657587
tpm.forelimb.2c.20embryo.20E15.CNhs11007.437.20E7	0	0	0.556094	0.834142	13.9024	0	0.278047	0
tpm.forelimb.2c.20embryo.20E17.CNhs10598.1517.43C4	0	1.04476	0.348252	1.04476	8.0098	0	0.696504	1.04476
tpm.forelimb.2c.20embryo.20E18.CNhs11008.1520.43B5	0	0.205782	0.411564	0.617346	12.3469	0	1.02891	0.411564
tpm.granulocyte.20macrophage.20progenitor.20GMP.2c.20biol_rep1.CNhs12206.12123.128C8	0	0	0	0.702213	0	0	0	0
tpm.granulocyte.20macrophage.20progenitor.20GMP.2c.20biol_rep2.CNhs12202.12126.128D2	0	0	0.257348	0	0.257348	0	0	0
tpm.granulocyte.20macrophage.20progenitor.20GMP.2c.20biol_rep3.CNhs11928.12129.128D5	0	0	0.284163	0.85249	0	0	0.284163	0
tpm.heart.2c.20embryo.20E12.CNhs11015.353.12F5	0	3.04884	0	0.234526	0	0.703578	0.234526	0
tpm.heart.2c.20embryo.20E13.CNhs11013.376.3I9	0	1.4405	0	0.720248	0	0.180062	0.360124	0.180062
tpm.heart.2c.20embryo.20E14.CNhs10597.403.26D4	0	2.60419	0.236745	0.236745	0	1.18372	0	0
tpm.heart.2c.20embryo.20E15.CNhs11017.431.16C8	0	0.590293	0.196764	0.196764	0	0.196764	0	0
tpm.heart.2c.20embryo.20E16.CNhs11021.457.17C6	0	1.85121	0	0	0	0.308534	0	0
tpm.heart.2c.20embryo.20E17.CNhs11025.479.18E5	0	0	0	0	0	0.232534	0	0.232534
tpm.heart.2c.20embryo.20E18.CNhs11030.1283.20G3	0	1.07309	0	0	0	0	0	0.268273
tpm.heart.2c.20neonate.20N00.CNhs11213.639.21E3	0	0	0.233531	0.116765	0	0	0	0
tpm.heart.2c.20neonate.20N03.CNhs11221.1349.25I2	0	0.32912	0	0	0	0	0	0
tpm.heart.2c.20neonate.20N10.CNhs11118.749.24G1	0	0.328335	0.328335	0	0	0	0	0
tpm.heart.2c.20neonate.20N16.CNhs11209.782.15G1	0	0.324275	0	0	0	0	0	0
tpm.heart.2c.20neonate.20N20.CNhs11127.821.26I6	0	0.2924	0	0	0	0	0	0.1462
tpm.heart.2c.20neonate.20N25.CNhs11196.1351.25D3	0	0.65865	0.21955	0	0	0	0	0
tpm.heart.2c.20neonate.20N30.CNhs11202.1390.42D2	0	0.268413	0	0	0	0	0.134206	0
tpm.hematopoietic.20stem.20cell.2c.20aorta.gonad.mesonephros.20.28AGM.29.20region.20derived.2c.20embryo.20E10.2e5.CNhs14374.11949.126B5	0	0	0	0	0	15.1351	0	0
tpm.hematopoietic.20stem.20cell.2c.20bone.20marrow.20derived.2c.20adult.202years.CNhs14157.11958.126C5	0	0	0	0	0	0	0	0
tpm.hematopoietic.20stem.20cell.2c.20bone.20marrow.20derived.2c.20embryo.20E19.2e5.CNhs14375.11956.126C3	0	0	0	0	0	0	0	0
tpm.hematopoietic.20stem.20cell.2c.20bone.20marrow.20derived.2c.20newborn.202.3months.CNhs14156.11957.126C4	0	0	0	0	0	0	0	0
tpm.hematopoietic.20stem.20cell.2c.20fetal.20liver.20derived.2c.20embryo.20E12.2e5.CNhs14153.11953.126B9	0	0	0	10.789	0	0	0	0
tpm.hematopoietic.20stem.20cell.2c.20fetal.20liver.20derived.2c.20embryo.20E14.2e5.CNhs14154.11954.126C1	0	0	0	13.4779	0	0	0	0
tpm.hematopoietic.20stem.20cell.2c.20fetal.20liver.20derived.2c.20embryo.20E19.2e5.CNhs14155.11955.126C2	0	0	0	0	0	0	0	0
tpm.hematopoietic.20stem.20cell.2c.20placenta.20derived.2c.20embryo.20E10.2e5.CNhs14150.11950.126B6	0	0	0	0	11.6109	0	0	0
tpm.hematopoietic.20stem.20cell.2c.20placenta.20derived.2c.20embryo.20E11.2e5.CNhs14152.11952.126B8	0	0	0	0	3.42764	0	0	0
tpm.hematopoietic.20stem.20cell.2caorta.gonad.mesonephros.20.28AGM.29.20region.20derived.2c.20embryo.20E11.2e5.CNhs14151.11951.126B7	0	0	0	0	8.75119	0	0	8.75119
tpm.hepatic.20stellate.20cells.2c.20partial.20hepatectomy.2c.2001week.2c.20biol_rep1.CNhs14517.13622.146H4	0	0	0	0	0	0	0	0
tpm.hepatic.20stellate.20cells.2c.20partial.20hepatectomy.2c.2002hr.2c.20biol_rep1.CNhs14393.13613.146G4	0	0	0	0	0	0	0	0
tpm.hepatic.20stellate.20cells.2c.20partial.20hepatectomy.2c.2030hr.2c.20biol_rep1.CNhs14511.13616.146G7	0	0	0	0	0	0	0	0
tpm.hepatic.20stellate.20cells.2c.20partial.20hepatectomy.2c.2030hr.2c.20biol_rep2.CNhs14512.13617.146G8	0	0	0	0	0	1.01519	0	0
tpm.hepatic.20stellate.20cells.2c.20partial.20hepatectomy.2c.2030hr.2c.20biol_rep3.CNhs14513.13618.146G9	0	0	0	0	0	0	0	0
tpm.hepatic.20stellate.20cells.2c.20partial.20hepatectomy.2c.2048hr.2c.20biol_rep1.CNhs14514.13619.146H1	0	0	0	0	0	0	0	0
tpm.hepatic.20stellate.20cells.2c.20partial.20hepatectomy.2c.2048hr.2c.20biol_rep2.CNhs14515.13620.146H2	0	0.823704	0	0	0	0	0.823704	1.64741
tpm.hepatic.20stellate.20cells.2c.20partial.20hepatectomy.2c.2048hr.2c.20biol_rep3.CNhs14516.13621.146H3	0	0.569847	0	0	0	0	0	0.569847
tpm.hepatic.20stellate.20cells.2c.20sham.20operation.2c.20biol_rep1.CNhs14390.13610.146G1	0	1.96021	0	0	0	0	0	0
tpm.hepatic.20stellate.20cells.2c.20sham.20operation.2c.20biol_rep2.CNhs14391.13611.146G2	0	0	0	0	0	0	0	2.81674
tpm.hepatic.20stellate.20cells.2c.20sham.20operation.2c.20biol_rep3.CNhs14392.13612.146G3	0	3.81425	0	0	0	0	1.27142	0
tpm.hepatocytes.2c.20partial.20hepatectomy.2c.2002hr.2c.20biol_rep1.CNhs14450.13583.146D1	0	0	0	0	0	0	0	0
tpm.hepatocytes.2c.20partial.20hepatectomy.2c.2002hr.2c.20biol_rep2.CNhs14451.13584.146D2	0	0	0	0	0	0	0	0
tpm.hepatocytes.2c.20partial.20hepatectomy.2c.2002hr.2c.20biol_rep3.CNhs14452.13585.146D3	0	0	0	0	0	0	0	0
tpm.hepatocytes.2c.20partial.20hepatectomy.2c.2030hr.2c.20biol_rep1.CNhs14453.13586.146D4	0	0	0	0	0	0	0	0
tpm.hepatocytes.2c.20partial.20hepatectomy.2c.2030hr.2c.20biol_rep2.CNhs14454.13587.146D5	0	0	0	0	0	0	0	0
tpm.hepatocytes.2c.20partial.20hepatectomy.2c.2030hr.2c.20biol_rep3.CNhs14455.13588.146D6	0	0	0	0	0	0	0	0
tpm.hepatocytes.2c.20partial.20hepatectomy.2c.2048hr.2c.20biol_rep1.CNhs14456.13589.146D7	0	0	0	0	0	0	0.196475	0
tpm.hepatocytes.2c.20partial.20hepatectomy.2c.2048hr.2c.20biol_rep2.CNhs14458.13590.146D8	0	0	0	0	0	0	0	0
tpm.hepatocytes.2c.20partial.20hepatectomy.2c.2048hr.2c.20biol_rep3.CNhs14459.13591.146D9	0	0	0	0	0	0	0	0
tpm.hepatocytes.2c.20partial.20hepatectomy.2c.20week01.2c.20biol_rep1.CNhs14460.13592.146E1	0	0	0	0	0	0	0	0
tpm.hepatocytes.2c.20partial.20hepatectomy.2c.20week01.2c.20biol_rep2.CNhs14461.13593.146E2	0	0	0	0	0	0	0	0
tpm.hepatocytes.2c.20partial.20hepatectomy.2c.20week01.2c.20biol_rep3.CNhs14462.13594.146E3	0	0	0	0	0	0	0	0
tpm.hepatocytes.2c.20sham.20operation.2c.20biol_rep1.CNhs14447.13580.146C7	0	1.74379	0	0	0	0	0	0
tpm.hepatocytes.2c.20sham.20operation.2c.20biol_rep2.CNhs14448.13581.146C8	0	0	0	0	0	0	0	0
tpm.hepatocytes.2c.20sham.20operation.2c.20biol_rep3.CNhs14449.13582.146C9	0	0.967345	0	0	0	0	0	0
tpm.hippocampus.2c.20adult.CNhs10478.13.16E8	0	0	0	0	0	0	0	0
tpm.hippocampus.2c.20neonate.20N00.CNhs11228.627.43G1	0	0	0	0	0	0	0	0
tpm.intestine.2c.20adult.CNhs10496.178.9A3	0	0.793352	0	0	0	0.264451	1.0578	0.264451
tpm.intestine.2c.20neonate.20N00.CNhs11126.644.26D1	0	2.37265	0	0	0	0.474529	4.27076	2.37265
tpm.intestine.2c.20neonate.20N20.CNhs11187.827.18D1	0	1.79764	0	0.898819	0	1.79764	4.4941	0.898819
tpm.kidney.2c.20embryo.20E16.CNhs10584.464.22A5	0	0	1.12708	4.50831	14.652	3.38123	67.6246	13.5249
tpm.kidney.2c.20embryo.20E18.CNhs11001.1288.20C7	0	0.387905	1.74557	3.49114	11.6371	0.969762	92.9032	18.4255
tpm.kidney.2c.20neonate.20N10.CNhs11206.758.6D5	0	0.695602	2.08681	6.95602	3.79419	0.252946	50.0833	16.6312
tpm.kidney.2c.20neonate.20N20.CNhs11113.832.19I1	0	1.62371	2.50937	9.44705	1.03327	0.590441	30.4077	12.5469
tpm.kidney.2c.20neonate.20N25.CNhs11122.1353.25F3	0	2.51198	2.19798	7.37894	1.56999	0.941992	36.7377	14.2869
tpm.kidney.2c.20neonate.20N30.CNhs11203.1385.42H1	0	1.72756	2.09775	11.2291	1.97435	0.740383	27.1474	9.00799
tpm.liver.20sinusoidal.20endothelial.20cells.2c.20partial.20hepatectomy.2c.2001week.2c.20biol_rep1.CNhs14508.13607.146F7	0	12.7998	0	0	0	3.89559	5.56513	2.78257
tpm.liver.20sinusoidal.20endothelial.20cells.2c.20partial.20hepatectomy.2c.2001week.2c.20biol_rep2.CNhs14509.13608.146F8	0	7.62143	0	0	0	2.54048	2.17755	5.80681
tpm.liver.20sinusoidal.20endothelial.20cells.2c.20partial.20hepatectomy.2c.2001week.2c.20biol_rep3.CNhs14510.13609.146F9	0	5.37491	0	0.767844	0	1.53569	0	6.14275
tpm.liver.20sinusoidal.20endothelial.20cells.2c.20partial.20hepatectomy.2c.2002hr.2c.20biol_rep1.CNhs14504.13598.146E7	0	6.61247	0	0	0	0	0	0
tpm.liver.20sinusoidal.20endothelial.20cells.2c.20partial.20hepatectomy.2c.2002hr.2c.20biol_rep2.CNhs14399.13599.146E8	0	0	0	0	0	0	5.2387	0
tpm.liver.20sinusoidal.20endothelial.20cells.2c.20partial.20hepatectomy.2c.2002hr.2c.20biol_rep3.CNhs14400.13600.146E9	0	2.28584	0	0	0	0	0	6.85751
tpm.liver.20sinusoidal.20endothelial.20cells.2c.20partial.20hepatectomy.2c.2030hr.2c.20biol_rep1.CNhs14402.13601.146F1	0	9.37602	0	0	0	0	0	0
tpm.liver.20sinusoidal.20endothelial.20cells.2c.20partial.20hepatectomy.2c.2030hr.2c.20biol_rep2.CNhs14403.13602.146F2	0	0	0	0	0	0	0	0
tpm.liver.20sinusoidal.20endothelial.20cells.2c.20partial.20hepatectomy.2c.2030hr.2c.20biol_rep3.CNhs14506.13603.146F3	0	0	0	0	0	0	0	4.34851
tpm.liver.20sinusoidal.20endothelial.20cells.2c.20partial.20hepatectomy.2c.2048hr.2c.20biol_rep1.CNhs14404.13604.146F4	0	4.24584	0.849168	0	0	0	3.39667	1.69834
tpm.liver.20sinusoidal.20endothelial.20cells.2c.20partial.20hepatectomy.2c.2048hr.2c.20biol_rep2.CNhs14405.13605.146F5	0	4.13694	0	0	0	0	4.13694	4.13694
tpm.liver.20sinusoidal.20endothelial.20cells.2c.20partial.20hepatectomy.2c.2048hr.2c.20biol_rep3.CNhs14507.13606.146F6	0	8.52611	0	1.21802	0	1.82702	0.609008	0.609008
tpm.liver.20sinusoidal.20endothelial.20cells.2c.20sham.20operation.2c.20biol_rep1.CNhs14503.13595.146E4	0	32.8883	0	0	0	1.67229	2.78715	7.80401
tpm.liver.20sinusoidal.20endothelial.20cells.2c.20sham.20operation.2c.20biol_rep2.CNhs14502.13596.146E5	0	12.0138	0	0.800921	0	4.00461	3.20369	3.20369
tpm.liver.20sinusoidal.20endothelial.20cells.2c.20sham.20operation.2c.20biol_rep3.CNhs14398.13597.146E6	0	5.7258	0	0.954299	0	1.9086	0.954299	3.8172
tpm.liver.2c.20adult.20pregnant.20day01.CNhs10466.508.5B2	0	0.296453	0	0	0	0	0	0
tpm.liver.2c.20embryo.20E12.CNhs10601.355.15F8	0	2.33583	0.166845	0.834226	0	0.33369	1.00107	0
tpm.liver.2c.20embryo.20E13.CNhs10524.378.3H6	0	1.96559	0	0.196559	0	0.196559	0.589677	0.393118
tpm.liver.2c.20embryo.20E14.CNhs10594.409.16E1	0	0.224862	0	0	0	0	0.224862	0
tpm.liver.2c.20embryo.20E15.CNhs10520.433.16D7	0	0.81144	0.20286	0	0	0	0.20286	0
tpm.liver.2c.20embryo.20E16.CNhs10523.462.17F5	0	0.723531	0	0.482354	0	0	0	0.241177
tpm.liver.2c.20embryo.20E17.CNhs10510.481.18A3	0	1.0185	0	0	0	0.509252	0	0
tpm.liver.2c.20embryo.20E18.CNhs10579.499.43G4	0	0.575392	0	0	0	0.287696	0	0
tpm.liver.2c.20neonate.20N00.CNhs11117.641.24F4	0	0.32427	0	0	0	0.162135	0.162135	0
tpm.liver.2c.20neonate.20N03.CNhs11123.1345.25G2	0	1.09825	0	0	0	0	0	0
tpm.liver.2c.20neonate.20N06.CNhs11101.684.20A8	0	4.31305	0	1.43768	0	0	0	0
tpm.liver.2c.20neonate.20N07.CNhs11103.716.20H2	0	1.48856	0	0	0	0.372141	0	0
tpm.liver.2c.20neonate.20N10.CNhs11115.751.24B9	0	1.24815	0	0	0	0	0	0
tpm.liver.2c.20neonate.20N20.CNhs11220.823.25A3	0	1.01032	0	0	0	0.252579	0	0.252579
tpm.liver.2c.20neonate.20N25.CNhs11198.1368.26H1	0	1.07638	0	0	0	0.179397	0	0
tpm.liver.2c.20neonate.20N30.CNhs11106.1382.42D1	0	0.964887	0	0	0	0	0	0
tpm.lung.2c.20embryo.20E17.CNhs10605.480.44A6	0	22.7809	2.34509	1.17254	0	9.54786	0.167506	0.837531
tpm.lung.2c.20embryo.20E18.CNhs10583.1287.20I6	0	22.6141	0.476087	1.66631	0	4.76087	0	0.238044
tpm.lung.2c.20neonate.20N00.CNhs11224.640.42C6	0	16.3912	0.195134	0.780535	0	4.48807	0.195134	0.585401
tpm.lung.2c.20neonate.20N06.CNhs11212.683.20E5	0	19.0739	1.57635	0.788176	0	12.7684	0	0.630541
tpm.lung.2c.20neonate.20N07.CNhs11111.715.19A3	0	20.3748	2.43611	1.77172	0	12.6235	0.221465	0.664394
tpm.lung.2c.20neonate.20N10.CNhs11219.750.23E6	0	16.1049	1.27564	1.43509	0	8.92947	0	0.637819
tpm.lung.2c.20neonate.20N20.CNhs11109.822.18A4	0	10.9788	0.98318	0.49159	0	2.78568	0.163863	0.655453
tpm.lung.2c.20neonate.20N25.CNhs11119.1359.25C7	0	12.0879	1.03611	0.518055	0	2.07222	0	0.34537
tpm.lung.2c.20neonate.20N30.CNhs11133.1394.42H2	0	14.4649	1.30184	0.144649	0	3.90552	0	0.723245
tpm.macrophage.2c.20TB.20infection.2c.20non.20stimulated.20BMDM.2c.20with.20Mtb.2c.20028hr.28004h.20after.20stimulation.29.2c.20biol_rep4.CNhs14347.3972.173I4	0	0	0	0	0	0	0	0
tpm.macrophage.2c.20TB.20infection.2c.20non.20stimulated.20BMDM.2c.20with.20Mtb.2c.20036hr.28012h.20after.20stimulation.29.2c.20biol_rep4.CNhs14348.3973.173A5	0	0	0	0	0	0	0.149229	0
tpm.macrophage.2c.20TB.20infection.2c.20non.20stimulated.20BMDM.2c.20with.20Mtb.2c.20048hr.28024h.20after.20stimulation.29.2c.20biol_rep4.CNhs14349.3974.173B5	0	0	0.104179	0	0	0	0	0.104179
tpm.macrophage.2c.20TB.20infection.2c.20non.20stimulated.20BMDM.2c.20with.20Mtb.2c.20072hr.28048h.20after.20stimulation.29.2c.20biol_rep4.CNhs14350.3975.173C5	0	0	0.109104	0	0	0	0.327311	0.327311
tpm.macrophage.2c.20TB.20infection.2c.20non.20stimulated.20BMDM.2c.20with.20Mtb.2c.20120hr.28096h.20after.20stimulation.29.2c.20biol_rep4.CNhs14351.3976.173D5	0	0	0	0	0	0	0	0
tpm.macrophage.2c.20TB.20infection.2c.20non.20stimulated.20BMDM.2c.20without.20Mtb.2c.20024hr.2c.20biol_rep4.CNhs14342.3967.173D4	0	0	0	0	0	0	0	0.693988
tpm.macrophage.2c.20TB.20infection.2c.20non.stimulated.20BMDM.2c.20with.20Mtb.2c.20028hr.28004h.20after.20stimulation.29.2c.20biol_rep1.CNhs11507.3607.170C6	0	0	0	0	0	0	0	0
tpm.macrophage.2c.20TB.20infection.2c.20non.stimulated.20BMDM.2c.20with.20Mtb.2c.20028hr.28004h.20after.20stimulation.29.2c.20biol_rep2.CNhs11582.3679.171C6	0	0	0	0	0	0	0	0
tpm.macrophage.2c.20TB.20infection.2c.20non.stimulated.20BMDM.2c.20with.20Mtb.2c.20036hr.28012h.20after.20stimulation.29.2c.20biol_rep1.CNhs11508.3608.170D6	0	0	0	0	0	0	0.605413	0
tpm.macrophage.2c.20TB.20infection.2c.20non.stimulated.20BMDM.2c.20with.20Mtb.2c.20036hr.28012h.20after.20stimulation.29.2c.20biol_rep2.CNhs11583.3680.171D6	0	0	0	0	0	0	0	0
tpm.macrophage.2c.20TB.20infection.2c.20non.stimulated.20BMDM.2c.20with.20Mtb.2c.20048hr.28024h.20after.20stimulation.29.2c.20biol_rep1.CNhs11509.3609.170E6	0	0	0	0	0	0	0	0
tpm.macrophage.2c.20TB.20infection.2c.20non.stimulated.20BMDM.2c.20with.20Mtb.2c.20048hr.28024h.20after.20stimulation.29.2c.20biol_rep2.CNhs11584.3681.171E6	0	0	0	0	0	0	0	0
tpm.macrophage.2c.20TB.20infection.2c.20non.stimulated.20BMDM.2c.20with.20Mtb.2c.20072hr.28048h.20after.20stimulation.29.2c.20biol_rep1.CNhs11510.3610.170F6	0	0	0	0	0	0	0	0
tpm.macrophage.2c.20TB.20infection.2c.20non.stimulated.20BMDM.2c.20with.20Mtb.2c.20072hr.28048h.20after.20stimulation.29.2c.20biol_rep2.CNhs11585.3682.171F6	0	0	0	0	0	0	0	0
tpm.macrophage.2c.20TB.20infection.2c.20non.stimulated.20BMDM.2c.20with.20Mtb.2c.20120hr.28096h.20after.20stimulation.29.2c.20biol_rep1.CNhs11511.3611.170G6	0	0	0	0.848758	0.848758	0	0	0
tpm.macrophage.2c.20TB.20infection.2c.20non.stimulated.20BMDM.2c.20with.20Mtb.2c.20120hr.28096h.20after.20stimulation.29.2c.20biol_rep2.CNhs11586.3683.171G6	0	0	0	0	0	0	0	0
tpm.macrophage.2c.20TB.20infection.2c.20non.stimulated.20BMDM.2c.20without.20Mtb.2c.20004hr.2c.20biol_rep3.CNhs11633.3705.172B1	0	0	0	0	0	0	0	0
tpm.macrophage.2c.20TB.20infection.2c.20non.stimulated.20BMDM.2c.20without.20Mtb.2c.20006hr.2c.20biol_rep3.CNhs11634.3706.172C1	0	0	0	0	0	0	0.251235	0
tpm.macrophage.2c.20TB.20infection.2c.20non.stimulated.20BMDM.2c.20without.20Mtb.2c.20012hr.2c.20biol_rep3.CNhs11635.3707.172D1	0	0	0	0	0	0	0	0
tpm.macrophage.2c.20TB.20infection.2c.20non.stimulated.20BMDM.2c.20without.20Mtb.2c.20024hr.2c.20biol_rep1.CNhs11458.3561.170B1	0	0	0	0	0	0	0	0
tpm.macrophage.2c.20TB.20infection.2c.20non.stimulated.20BMDM.2c.20without.20Mtb.2c.20024hr.2c.20biol_rep2.CNhs11533.3633.171B1	0	0	0	0	0	0	0	0
tpm.macrophage.2c.20TB.20infection.2c.20non.stimulated.20BMDM.2c.20without.20Mtb.2c.20024hr.2c.20biol_rep3.CNhs11636.3708.172E1	0	0	0	0	0	0	0.0700374	0.140075
tpm.macrophage.2c.20TB.20infection.2c.20non.stimulated.20BMDM.2c.20without.20Mtb.2c.20028hr.2c.20biol_rep1.CNhs11459.3562.170C1	0	0	0	0	0	0	0	0
tpm.macrophage.2c.20TB.20infection.2c.20non.stimulated.20BMDM.2c.20without.20Mtb.2c.20028hr.2c.20biol_rep2.CNhs11534.3634.171C1	0	0	0	0	0	0	0	0.610764
tpm.macrophage.2c.20TB.20infection.2c.20non.stimulated.20BMDM.2c.20without.20Mtb.2c.20028hr.2c.20biol_rep3.CNhs11637.3709.172F1	0	0	0	0	0	0	0	0.137915
tpm.macrophage.2c.20TB.20infection.2c.20non.stimulated.20BMDM.2c.20without.20Mtb.2c.20036hr.2c.20biol_rep1.CNhs11460.3563.170D1	0	0	0	0	0	0	0	0.546646
tpm.macrophage.2c.20TB.20infection.2c.20non.stimulated.20BMDM.2c.20without.20Mtb.2c.20036hr.2c.20biol_rep2.CNhs11535.3635.171D1	0	0	0	0.604137	0	0	0	0.604137
tpm.macrophage.2c.20TB.20infection.2c.20non.stimulated.20BMDM.2c.20without.20Mtb.2c.20036hr.2c.20biol_rep3.CNhs14298.3710.172G1	0	0	0	0	0	0	0.0890238	0
tpm.macrophage.2c.20TB.20infection.2c.20non.stimulated.20BMDM.2c.20without.20Mtb.2c.20048hr.2c.20biol_rep1.CNhs11461.3564.170E1	0	0	0	0	0	0	0	0.779822
tpm.macrophage.2c.20TB.20infection.2c.20non.stimulated.20BMDM.2c.20without.20Mtb.2c.20048hr.2c.20biol_rep2.CNhs11536.3636.171E1	0	0	0	0	0	0	0	0
tpm.macrophage.2c.20TB.20infection.2c.20non.stimulated.20BMDM.2c.20without.20Mtb.2c.20048hr.2c.20biol_rep3.CNhs14299.3711.172H1	0	0	0	0	0	0	0	0
tpm.macrophage.2c.20TB.20infection.2c.20non.stimulated.20BMDM.2c.20without.20Mtb.2c.20072hr.2c.20biol_rep1.CNhs11462.3565.170F1	0	0	0	0	0	0	0	0
tpm.macrophage.2c.20TB.20infection.2c.20non.stimulated.20BMDM.2c.20without.20Mtb.2c.20072hr.2c.20biol_rep2.CNhs11537.3637.171F1	0	0	0	0	0	0	0	0
tpm.macrophage.2c.20TB.20infection.2c.20non.stimulated.20BMDM.2c.20without.20Mtb.2c.20072hr.2c.20biol_rep3.CNhs14300.3712.172I1	0	0	0	0	0	0	0	0.114531
tpm.macrophage.2c.20TB.20infection.2c.20non.stimulated.20BMDM.2c.20without.20Mtb.2c.20120hr.2c.20biol_rep1.CNhs11463.3566.170G1	0	0	0	0	0	0	0	0
tpm.macrophage.2c.20TB.20infection.2c.20non.stimulated.20BMDM.2c.20without.20Mtb.2c.20120hr.2c.20biol_rep2.CNhs11538.3638.171G1	0	0	0	0	0	0	0	0
tpm.macrophage.2c.20TB.20infection.2c.20non.stimulated.20BMDM.2c.20without.20Mtb.2c.20120hr.2c.20biol_rep3.CNhs14301.3713.172A2	0	0	0	0	0	0	0	0
tpm.macrophage.2c.20TB.20infection.2c.20stimulated.20BMDM.2bIFNg.28caMph.29.2c.20with.20Mtb.2c.20028hr.28004h.20after.20stimulation.29.2c.20biol_rep1.CNhs11512.3612.170H6	0	0	0	0	0	0	0	0
tpm.macrophage.2c.20TB.20infection.2c.20stimulated.20BMDM.2bIFNg.28caMph.29.2c.20with.20Mtb.2c.20028hr.28004h.20after.20stimulation.29.2c.20biol_rep2.CNhs11587.3684.171H6	0	0	0	0	0	0	0	0
tpm.macrophage.2c.20TB.20infection.2c.20stimulated.20BMDM.2bIFNg.28caMph.29.2c.20with.20Mtb.2c.20028hr.28004h.20after.20stimulation.29.2c.20biol_rep4.CNhs14352.3977.173E5	0	0	0	0	0	0	0	0
tpm.macrophage.2c.20TB.20infection.2c.20stimulated.20BMDM.2bIFNg.28caMph.29.2c.20with.20Mtb.2c.20036hr.28012h.20after.20stimulation.29.2c.20biol_rep1.CNhs11513.3613.170I6	0	0	0	0	0	0	0	0
tpm.macrophage.2c.20TB.20infection.2c.20stimulated.20BMDM.2bIFNg.28caMph.29.2c.20with.20Mtb.2c.20036hr.28012h.20after.20stimulation.29.2c.20biol_rep2.CNhs11588.3685.171I6	0	0	0	0	0	0	0	0
tpm.macrophage.2c.20TB.20infection.2c.20stimulated.20BMDM.2bIFNg.28caMph.29.2c.20with.20Mtb.2c.20036hr.28012h.20after.20stimulation.29.2c.20biol_rep4.CNhs14353.3978.173F5	0	0	0	0	0	0	0.0924998	0.0924998
tpm.macrophage.2c.20TB.20infection.2c.20stimulated.20BMDM.2bIFNg.28caMph.29.2c.20with.20Mtb.2c.20048hr.28024h.20after.20stimulation.29.2c.20biol_rep1.CNhs11514.3614.170A7	0	0	0	0	0	0	0	0
tpm.macrophage.2c.20TB.20infection.2c.20stimulated.20BMDM.2bIFNg.28caMph.29.2c.20with.20Mtb.2c.20048hr.28024h.20after.20stimulation.29.2c.20biol_rep2.CNhs11614.3686.171A7	0	0	0	0	0	0	0	0
tpm.macrophage.2c.20TB.20infection.2c.20stimulated.20BMDM.2bIFNg.28caMph.29.2c.20with.20Mtb.2c.20048hr.28024h.20after.20stimulation.29.2c.20biol_rep4.CNhs14354.3979.173G5	0	0	0	0	0	0	0.215636	0
tpm.macrophage.2c.20TB.20infection.2c.20stimulated.20BMDM.2bIFNg.28caMph.29.2c.20with.20Mtb.2c.20072hr.28048h.20after.20stimulation.29.2c.20biol_rep1.CNhs11515.3615.170B7	0	0	0	0	0	0	0	0
tpm.macrophage.2c.20TB.20infection.2c.20stimulated.20BMDM.2bIFNg.28caMph.29.2c.20with.20Mtb.2c.20072hr.28048h.20after.20stimulation.29.2c.20biol_rep2.CNhs11615.3687.171B7	0	0	0	0	0	0	0	0
tpm.macrophage.2c.20TB.20infection.2c.20stimulated.20BMDM.2bIFNg.28caMph.29.2c.20with.20Mtb.2c.20072hr.28048h.20after.20stimulation.29.2c.20biol_rep4.CNhs14355.3980.173H5	0	0	0	0.0999238	0	0	0.399695	0.0999238
tpm.macrophage.2c.20TB.20infection.2c.20stimulated.20BMDM.2bIFNg.28caMph.29.2c.20with.20Mtb.2c.20120hr.28096h.20after.20stimulation.29.2c.20biol_rep1.CNhs11516.3616.170C7	0	0	0	0	0	0	0	0
tpm.macrophage.2c.20TB.20infection.2c.20stimulated.20BMDM.2bIFNg.28caMph.29.2c.20with.20Mtb.2c.20120hr.28096h.20after.20stimulation.29.2c.20biol_rep2.CNhs11616.3688.171C7	0	0	0	0	0	0	0	0
tpm.macrophage.2c.20TB.20infection.2c.20stimulated.20BMDM.2bIFNg.28caMph.29.2c.20with.20Mtb.2c.20120hr.28096h.20after.20stimulation.29.2c.20biol_rep4.CNhs14356.3981.173I5	0	0	0	0	0	0	0.151984	0.303968
tpm.macrophage.2c.20TB.20infection.2c.20stimulated.20BMDM.2bIFNg.28caMph.29.2c.20without.20Mtb.2c.20002hr.2c.20biol_rep1.CNhs11464.3567.170H1	0	0	0	0	0	0	0	0
tpm.macrophage.2c.20TB.20infection.2c.20stimulated.20BMDM.2bIFNg.28caMph.29.2c.20without.20Mtb.2c.20002hr.2c.20biol_rep2.CNhs11539.3639.171H1	0	0	0	0	0	0	0	0
tpm.macrophage.2c.20TB.20infection.2c.20stimulated.20BMDM.2bIFNg.28caMph.29.2c.20without.20Mtb.2c.20002hr.2c.20biol_rep3.CNhs11638.3714.172B2	0	0	0	0	0	0	0	0
tpm.macrophage.2c.20TB.20infection.2c.20stimulated.20BMDM.2bIFNg.28caMph.29.2c.20without.20Mtb.2c.20004hr.2c.20biol_rep1.CNhs11465.3568.170I1	0	0	0	0	0	0	0	0
tpm.macrophage.2c.20TB.20infection.2c.20stimulated.20BMDM.2bIFNg.28caMph.29.2c.20without.20Mtb.2c.20004hr.2c.20biol_rep2.CNhs11540.3640.171I1	0	0	0	0	0	0	0	0
tpm.macrophage.2c.20TB.20infection.2c.20stimulated.20BMDM.2bIFNg.28caMph.29.2c.20without.20Mtb.2c.20004hr.2c.20biol_rep3.CNhs11639.3715.172C2	0	0	0	0	0	0	0	0
tpm.macrophage.2c.20TB.20infection.2c.20stimulated.20BMDM.2bIFNg.28caMph.29.2c.20without.20Mtb.2c.20006hr.2c.20biol_rep1.CNhs11466.3569.170A2	0	0	0	0	0	0	0	0
tpm.macrophage.2c.20TB.20infection.2c.20stimulated.20BMDM.2bIFNg.28caMph.29.2c.20without.20Mtb.2c.20006hr.2c.20biol_rep2.CNhs11541.3641.171A2	0	0	0	0	0	0	0	0
tpm.macrophage.2c.20TB.20infection.2c.20stimulated.20BMDM.2bIFNg.28caMph.29.2c.20without.20Mtb.2c.20006hr.2c.20biol_rep3.CNhs11640.3716.172D2	0	0	0	0	0	0	0.0789956	0
tpm.macrophage.2c.20TB.20infection.2c.20stimulated.20BMDM.2bIFNg.28caMph.29.2c.20without.20Mtb.2c.20012hr.2c.20biol_rep1.CNhs11467.3570.170B2	0	0	0	0	0	0	0	0
tpm.macrophage.2c.20TB.20infection.2c.20stimulated.20BMDM.2bIFNg.28caMph.29.2c.20without.20Mtb.2c.20012hr.2c.20biol_rep2.CNhs11542.3642.171B2	0	0	0	0	0	0	0	0
tpm.macrophage.2c.20TB.20infection.2c.20stimulated.20BMDM.2bIFNg.28caMph.29.2c.20without.20Mtb.2c.20012hr.2c.20biol_rep3.CNhs11641.3717.172E2	0	0	0	0	0	0	0.0778428	0.155686
tpm.macrophage.2c.20TB.20infection.2c.20stimulated.20BMDM.2bIFNg.28caMph.29.2c.20without.20Mtb.2c.20024hr.2c.20biol_rep1.CNhs11468.3571.170C2	0	0	0	0	0	0	0	0
tpm.macrophage.2c.20TB.20infection.2c.20stimulated.20BMDM.2bIFNg.28caMph.29.2c.20without.20Mtb.2c.20024hr.2c.20biol_rep2.CNhs11543.3643.171C2	0	0	0	0	0	0	0	0
tpm.macrophage.2c.20TB.20infection.2c.20stimulated.20BMDM.2bIFNg.28caMph.29.2c.20without.20Mtb.2c.20024hr.2c.20biol_rep3.20.CNhs11642.3718.172F2	0	0	0	0	0	0	0.0650105	0
tpm.macrophage.2c.20TB.20infection.2c.20stimulated.20BMDM.2bIFNg.28caMph.29.2c.20without.20Mtb.2c.20024hr.2c.20biol_rep4.CNhs14343.3968.173E4	0	0	0	0	0	0	0	0.140164
tpm.macrophage.2c.20TB.20infection.2c.20stimulated.20BMDM.2bIFNg.28caMph.29.2c.20without.20Mtb.2c.20028hr.2c.20biol_rep1.CNhs11469.3572.170D2	0	0	0	0	0	0	0	0
tpm.macrophage.2c.20TB.20infection.2c.20stimulated.20BMDM.2bIFNg.28caMph.29.2c.20without.20Mtb.2c.20028hr.2c.20biol_rep2.CNhs11547.3644.171D2	0	0	0	0	0	0	0	0
tpm.macrophage.2c.20TB.20infection.2c.20stimulated.20BMDM.2bIFNg.28caMph.29.2c.20without.20Mtb.2c.20028hr.2c.20biol_rep3.CNhs11643.3719.172G2	0	0	0	0	0	0	0.0692244	0
tpm.macrophage.2c.20TB.20infection.2c.20stimulated.20BMDM.2bIFNg.28caMph.29.2c.20without.20Mtb.2c.20036hr.2c.20biol_rep1.CNhs11470.3573.170E2	0	0	0	0	0	0	0	0
tpm.macrophage.2c.20TB.20infection.2c.20stimulated.20BMDM.2bIFNg.28caMph.29.2c.20without.20Mtb.2c.20036hr.2c.20biol_rep2.CNhs11548.3645.171E2	0	0	0	0	0	0	0	0
tpm.macrophage.2c.20TB.20infection.2c.20stimulated.20BMDM.2bIFNg.28caMph.29.2c.20without.20Mtb.2c.20036hr.2c.20biol_rep3.CNhs14302.3720.172H2	0	0	0.0782937	0	0	0	0	0
tpm.macrophage.2c.20TB.20infection.2c.20stimulated.20BMDM.2bIFNg.28caMph.29.2c.20without.20Mtb.2c.20048hr.2c.20biol_rep1.CNhs11471.3574.170F2	0	0	0	0	0	0	0	0
tpm.macrophage.2c.20TB.20infection.2c.20stimulated.20BMDM.2bIFNg.28caMph.29.2c.20without.20Mtb.2c.20048hr.2c.20biol_rep2.CNhs11549.3646.171F2	0	0	0	0	0	0	0	0
tpm.macrophage.2c.20TB.20infection.2c.20stimulated.20BMDM.2bIFNg.28caMph.29.2c.20without.20Mtb.2c.20048hr.2c.20biol_rep3.CNhs14303.3721.172I2	0	0	0	0	0	0	0.151169	0.226754
tpm.macrophage.2c.20TB.20infection.2c.20stimulated.20BMDM.2bIFNg.28caMph.29.2c.20without.20Mtb.2c.20072hr.2c.20biol_rep1.CNhs11472.3575.170G2	0	0	0	0	0	0	0	0
tpm.macrophage.2c.20TB.20infection.2c.20stimulated.20BMDM.2bIFNg.28caMph.29.2c.20without.20Mtb.2c.20072hr.2c.20biol_rep2.CNhs11550.3647.171G2	0	0	0	0	0	0	0	0
tpm.macrophage.2c.20TB.20infection.2c.20stimulated.20BMDM.2bIFNg.28caMph.29.2c.20without.20Mtb.2c.20072hr.2c.20biol_rep3.CNhs14304.3722.172A3	0	0	0	0	0	0	0	0
tpm.macrophage.2c.20TB.20infection.2c.20stimulated.20BMDM.2bIFNg.28caMph.29.2c.20without.20Mtb.2c.20120hr.2c.20biol_rep1.CNhs11473.3576.170H2	0	0	0	0	0	0	1.05958	0
tpm.macrophage.2c.20TB.20infection.2c.20stimulated.20BMDM.2bIFNg.28caMph.29.2c.20without.20Mtb.2c.20120hr.2c.20biol_rep2.CNhs11551.3648.171H2	0	0	0	0	0	0	0	0
tpm.macrophage.2c.20TB.20infection.2c.20stimulated.20BMDM.2bIFNg.28caMph.29.2c.20without.20Mtb.2c.20120hr.2c.20biol_rep3.CNhs14305.3723.172B3	0	0	0	0	0	0	0	0
tpm.macrophage.2c.20TB.20infection.2c.20stimulated.20BMDM.2bIL.13.28aaMph.29.2c.20with.20Mtb.2c.20028hr.28004h.20after.20stimulation.29.2c.20biol_rep1.CNhs11517.3617.170D7	0	0	0	0	0	0	0	0
tpm.macrophage.2c.20TB.20infection.2c.20stimulated.20BMDM.2bIL.13.28aaMph.29.2c.20with.20Mtb.2c.20028hr.28004h.20after.20stimulation.29.2c.20biol_rep2.CNhs11617.3689.171D7	0	0	0	0	0	0	0	0
tpm.macrophage.2c.20TB.20infection.2c.20stimulated.20BMDM.2bIL.13.28aaMph.29.2c.20with.20Mtb.2c.20028hr.28004h.20after.20stimulation.29.2c.20biol_rep4.CNhs14357.3982.173A6	0	0	0	0	0	0	0	0.132464
tpm.macrophage.2c.20TB.20infection.2c.20stimulated.20BMDM.2bIL.13.28aaMph.29.2c.20with.20Mtb.2c.20036hr.28012h.20after.20stimulation.29.2c.20biol_rep1.CNhs11518.3618.170E7	0	0	0	0	0	0	0	0
tpm.macrophage.2c.20TB.20infection.2c.20stimulated.20BMDM.2bIL.13.28aaMph.29.2c.20with.20Mtb.2c.20036hr.28012h.20after.20stimulation.29.2c.20biol_rep2.CNhs11618.3690.171E7	0	0	0	0	0	0	0.192484	0
tpm.macrophage.2c.20TB.20infection.2c.20stimulated.20BMDM.2bIL.13.28aaMph.29.2c.20with.20Mtb.2c.20048hr.28024h.20after.20stimulation.29.2c.20biol_rep1.CNhs11519.3619.170F7	0	0	0	0	0	0	0	0
tpm.macrophage.2c.20TB.20infection.2c.20stimulated.20BMDM.2bIL.13.28aaMph.29.2c.20with.20Mtb.2c.20048hr.28024h.20after.20stimulation.29.2c.20biol_rep2.CNhs11619.3691.171F7	0	0	0	0	0	0	0	0
tpm.macrophage.2c.20TB.20infection.2c.20stimulated.20BMDM.2bIL.13.28aaMph.29.2c.20with.20Mtb.2c.20048hr.28024h.20after.20stimulation.29.2c.20biol_rep4.CNhs14359.3984.173C6	0	0	0	0	0	0	0	23.3222
tpm.macrophage.2c.20TB.20infection.2c.20stimulated.20BMDM.2bIL.13.28aaMph.29.2c.20with.20Mtb.2c.20072hr.28048h.20after.20stimulation.29.2c.20biol_rep1.CNhs11520.3620.170G7	0	0	0	0	0	0	0.90798	0
tpm.macrophage.2c.20TB.20infection.2c.20stimulated.20BMDM.2bIL.13.28aaMph.29.2c.20with.20Mtb.2c.20072hr.28048h.20after.20stimulation.29.2c.20biol_rep2.CNhs11620.3692.171G7	0	0	0.130775	0	0	0	0	0
tpm.macrophage.2c.20TB.20infection.2c.20stimulated.20BMDM.2bIL.13.28aaMph.29.2c.20with.20Mtb.2c.20072hr.28048h.20after.20stimulation.29.2c.20biol_rep4.CNhs14360.3985.173D6	0	0	0.113657	0	0	0	0	0
tpm.macrophage.2c.20TB.20infection.2c.20stimulated.20BMDM.2bIL.13.28aaMph.29.2c.20with.20Mtb.2c.20120hr.28096h.20after.20stimulation.29.2c.20biol_rep1.CNhs11521.3621.170H7	0	0	0	0	0	0	0	0
tpm.macrophage.2c.20TB.20infection.2c.20stimulated.20BMDM.2bIL.13.28aaMph.29.2c.20with.20Mtb.2c.20120hr.28096h.20after.20stimulation.29.2c.20biol_rep2.CNhs11621.3693.171H7	0	0	0	0	0	0	0	0
tpm.macrophage.2c.20TB.20infection.2c.20stimulated.20BMDM.2bIL.13.28aaMph.29.2c.20with.20Mtb.2c.20120hr.28096h.20after.20stimulation.29.2c.20biol_rep4.CNhs14361.3986.173E6	0	0	0	0	0	0	0.127113	0
tpm.macrophage.2c.20TB.20infection.2c.20stimulated.20BMDM.2bIL.13.28aaMph.29.2c.20without.20Mtb.2c.20002hr.2c.20biol_rep1.CNhs11474.3577.170I2	0	0	0	0	0	0	0	0
tpm.macrophage.2c.20TB.20infection.2c.20stimulated.20BMDM.2bIL.13.28aaMph.29.2c.20without.20Mtb.2c.20002hr.2c.20biol_rep2.CNhs11552.3649.171I2	0	0	0	0	0	0	0	0
tpm.macrophage.2c.20TB.20infection.2c.20stimulated.20BMDM.2bIL.13.28aaMph.29.2c.20without.20Mtb.2c.20002hr.2c.20biol_rep3.CNhs11644.3724.172C3	0	0	0	0	0	0	0.0712614	0
tpm.macrophage.2c.20TB.20infection.2c.20stimulated.20BMDM.2bIL.13.28aaMph.29.2c.20without.20Mtb.2c.20004hr.2c.20biol_rep1.CNhs11475.3578.170A3	0	0	0	0	0	0	0	0
tpm.macrophage.2c.20TB.20infection.2c.20stimulated.20BMDM.2bIL.13.28aaMph.29.2c.20without.20Mtb.2c.20004hr.2c.20biol_rep2.CNhs11553.3650.171A3	0	0	0	0	0	0	0	0
tpm.macrophage.2c.20TB.20infection.2c.20stimulated.20BMDM.2bIL.13.28aaMph.29.2c.20without.20Mtb.2c.20004hr.2c.20biol_rep3.CNhs11645.3725.172D3	0	0	0	0	0	0	0	0
tpm.macrophage.2c.20TB.20infection.2c.20stimulated.20BMDM.2bIL.13.28aaMph.29.2c.20without.20Mtb.2c.20006hr.2c.20biol_rep1.CNhs11476.3579.170B3	0	0	0	0	0	0	0	0
tpm.macrophage.2c.20TB.20infection.2c.20stimulated.20BMDM.2bIL.13.28aaMph.29.2c.20without.20Mtb.2c.20006hr.2c.20biol_rep2.CNhs11554.3651.171B3	0	0	0	0	0	0	0	0
tpm.macrophage.2c.20TB.20infection.2c.20stimulated.20BMDM.2bIL.13.28aaMph.29.2c.20without.20Mtb.2c.20006hr.2c.20biol_rep3.CNhs11646.3726.172E3	0	0	0	0	0	0	0	0
tpm.macrophage.2c.20TB.20infection.2c.20stimulated.20BMDM.2bIL.13.28aaMph.29.2c.20without.20Mtb.2c.20012hr.2c.20biol_rep1.CNhs11477.3580.170C3	0	0	0	0	0	0	0	0
tpm.macrophage.2c.20TB.20infection.2c.20stimulated.20BMDM.2bIL.13.28aaMph.29.2c.20without.20Mtb.2c.20012hr.2c.20biol_rep2.CNhs11555.3652.171C3	0	0	0	0	0	0	0	2.13742
tpm.macrophage.2c.20TB.20infection.2c.20stimulated.20BMDM.2bIL.13.28aaMph.29.2c.20without.20Mtb.2c.20012hr.2c.20biol_rep3.CNhs11647.3727.172F3	0	0	0	0	0	0	0	0
tpm.macrophage.2c.20TB.20infection.2c.20stimulated.20BMDM.2bIL.13.28aaMph.29.2c.20without.20Mtb.2c.20024hr.2c.20biol_rep1.CNhs11478.3581.170D3	0	0	0	0	0	0	0	0
tpm.macrophage.2c.20TB.20infection.2c.20stimulated.20BMDM.2bIL.13.28aaMph.29.2c.20without.20Mtb.2c.20024hr.2c.20biol_rep2.CNhs11556.3653.171D3	0	0	0	0	0	0	0	0
tpm.macrophage.2c.20TB.20infection.2c.20stimulated.20BMDM.2bIL.13.28aaMph.29.2c.20without.20Mtb.2c.20024hr.2c.20biol_rep3.CNhs11648.3728.172G3	0	0	0	0	0	0	0.194806	0.0974031
tpm.macrophage.2c.20TB.20infection.2c.20stimulated.20BMDM.2bIL.13.28aaMph.29.2c.20without.20Mtb.2c.20024hr.2c.20biol_rep4.CNhs14344.3969.173F4	0	0	0	0	0	0	0	0
tpm.macrophage.2c.20TB.20infection.2c.20stimulated.20BMDM.2bIL.13.28aaMph.29.2c.20without.20Mtb.2c.20028hr.2c.20biol_rep1.CNhs11479.3582.170E3	0	0	0	0	0	0	0.61957	0
tpm.macrophage.2c.20TB.20infection.2c.20stimulated.20BMDM.2bIL.13.28aaMph.29.2c.20without.20Mtb.2c.20028hr.2c.20biol_rep2.CNhs11557.3654.171E3	0	0	0	0	0	0	0	0
tpm.macrophage.2c.20TB.20infection.2c.20stimulated.20BMDM.2bIL.13.28aaMph.29.2c.20without.20Mtb.2c.20028hr.2c.20biol_rep3.CNhs11649.3729.172H3	0	0	0	0	0	0	0	0.0775025
tpm.macrophage.2c.20TB.20infection.2c.20stimulated.20BMDM.2bIL.13.28aaMph.29.2c.20without.20Mtb.2c.20036hr.2c.20biol_rep1.CNhs11480.3583.170F3	0	0	0	0	0	0	0	0
tpm.macrophage.2c.20TB.20infection.2c.20stimulated.20BMDM.2bIL.13.28aaMph.29.2c.20without.20Mtb.2c.20036hr.2c.20biol_rep2.CNhs11558.3655.171F3	0	0	0	0	0	0	0	0
tpm.macrophage.2c.20TB.20infection.2c.20stimulated.20BMDM.2bIL.13.28aaMph.29.2c.20without.20Mtb.2c.20036hr.2c.20biol_rep3.CNhs14306.3730.172I3	0	0	0	0	0	0	0.0533577	0.0533577
tpm.macrophage.2c.20TB.20infection.2c.20stimulated.20BMDM.2bIL.13.28aaMph.29.2c.20without.20Mtb.2c.20048hr.2c.20biol_rep1.CNhs11481.3584.170G3	0	0	0	0	0	0	0	0
tpm.macrophage.2c.20TB.20infection.2c.20stimulated.20BMDM.2bIL.13.28aaMph.29.2c.20without.20Mtb.2c.20048hr.2c.20biol_rep2.CNhs11559.3656.171G3	0	0	0	0	0	0	0	0
tpm.macrophage.2c.20TB.20infection.2c.20stimulated.20BMDM.2bIL.13.28aaMph.29.2c.20without.20Mtb.2c.20048hr.2c.20biol_rep3.CNhs14307.3731.172A4	0	0	0	0	0	0	0	0.210357
tpm.macrophage.2c.20TB.20infection.2c.20stimulated.20BMDM.2bIL.13.28aaMph.29.2c.20without.20Mtb.2c.20072hr.2c.20biol_rep1.CNhs11482.3585.170H3	0	0	0	0	0	0	0.759089	0
tpm.macrophage.2c.20TB.20infection.2c.20stimulated.20BMDM.2bIL.13.28aaMph.29.2c.20without.20Mtb.2c.20072hr.2c.20biol_rep2.CNhs11560.3657.171H3	0	0	0	0	0	0	0	0
tpm.macrophage.2c.20TB.20infection.2c.20stimulated.20BMDM.2bIL.13.28aaMph.29.2c.20without.20Mtb.2c.20072hr.2c.20biol_rep3.CNhs14308.3732.172B4	0	0	0	0	0	0	0	0
tpm.macrophage.2c.20TB.20infection.2c.20stimulated.20BMDM.2bIL.13.28aaMph.29.2c.20without.20Mtb.2c.20120hr.2c.20biol_rep1.CNhs11483.3586.170I3	0	0	0	0	0	0	1.09996	0
tpm.macrophage.2c.20TB.20infection.2c.20stimulated.20BMDM.2bIL.13.28aaMph.29.2c.20without.20Mtb.2c.20120hr.2c.20biol_rep2.CNhs11561.3658.171I3	0	0	0	1.29123	0	0	0	0
tpm.macrophage.2c.20TB.20infection.2c.20stimulated.20BMDM.2bIL.13.28aaMph.29.2c.20without.20Mtb.2c.20120hr.2c.20biol_rep3.CNhs14309.3733.172C4	0	0	0	0	0	0	0	0
tpm.macrophage.2c.20TB.20infection.2c.20stimulated.20BMDM.2bIL.4.28aaMph.29.2c.20with.20Mtb.2c.20028hr.28004h.20after.20stimulation.29.2c.20biol_rep1.CNhs11527.3627.170E8	0	0	0	0	0	0	0	0
tpm.macrophage.2c.20TB.20infection.2c.20stimulated.20BMDM.2bIL.4.28aaMph.29.2c.20with.20Mtb.2c.20028hr.28004h.20after.20stimulation.29.2c.20biol_rep2.CNhs11627.3699.171E8	0	0	0	0	0	0	0	0
tpm.macrophage.2c.20TB.20infection.2c.20stimulated.20BMDM.2bIL.4.28aaMph.29.2c.20with.20Mtb.2c.20028hr.28004h.20after.20stimulation.29.2c.20biol_rep4.CNhs14367.3992.173B7	0	0	0	0	0	0	0.216158	0.144105
tpm.macrophage.2c.20TB.20infection.2c.20stimulated.20BMDM.2bIL.4.28aaMph.29.2c.20with.20Mtb.2c.20036hr.28012h.20after.20stimulation.29.2c.20biol_rep1.CNhs11528.3628.170F8	0	0	0	0	0	0	0	0
tpm.macrophage.2c.20TB.20infection.2c.20stimulated.20BMDM.2bIL.4.28aaMph.29.2c.20with.20Mtb.2c.20036hr.28012h.20after.20stimulation.29.2c.20biol_rep2.CNhs11628.3700.171F8	0	0	0	0	0	0	0	0
tpm.macrophage.2c.20TB.20infection.2c.20stimulated.20BMDM.2bIL.4.28aaMph.29.2c.20with.20Mtb.2c.20036hr.28012h.20after.20stimulation.29.2c.20biol_rep4.CNhs14368.3993.173C7	0	0	0	0	0	0	0.075596	0
tpm.macrophage.2c.20TB.20infection.2c.20stimulated.20BMDM.2bIL.4.28aaMph.29.2c.20with.20Mtb.2c.20048hr.28024h.20after.20stimulation.29.2c.20biol_rep1.CNhs11529.3629.170G8	0	0	0	0	0	0	0	0
tpm.macrophage.2c.20TB.20infection.2c.20stimulated.20BMDM.2bIL.4.28aaMph.29.2c.20with.20Mtb.2c.20048hr.28024h.20after.20stimulation.29.2c.20biol_rep2.CNhs11629.3701.171G8	0	0	0	0	0	0	0	0
tpm.macrophage.2c.20TB.20infection.2c.20stimulated.20BMDM.2bIL.4.28aaMph.29.2c.20with.20Mtb.2c.20048hr.28024h.20after.20stimulation.29.2c.20biol_rep4.CNhs14369.3994.173D7	0	0	0	0	0	0	0.131714	0.065857
tpm.macrophage.2c.20TB.20infection.2c.20stimulated.20BMDM.2bIL.4.28aaMph.29.2c.20with.20Mtb.2c.20072hr.28048h.20after.20stimulation.29.2c.20biol_rep1.CNhs11530.3630.170H8	0	0	0	0	0	0	0	0
tpm.macrophage.2c.20TB.20infection.2c.20stimulated.20BMDM.2bIL.4.28aaMph.29.2c.20with.20Mtb.2c.20072hr.28048h.20after.20stimulation.29.2c.20biol_rep2.CNhs11630.3702.171H8	0	0	0	0	0	0	0	0
tpm.macrophage.2c.20TB.20infection.2c.20stimulated.20BMDM.2bIL.4.28aaMph.29.2c.20with.20Mtb.2c.20072hr.28048h.20after.20stimulation.29.2c.20biol_rep4.CNhs14370.3995.173E7	0	0	0	0	0	0	0.0756189	0.151238
tpm.macrophage.2c.20TB.20infection.2c.20stimulated.20BMDM.2bIL.4.28aaMph.29.2c.20with.20Mtb.2c.20120hr.28096h.20after.20stimulation.29.2c.20biol_rep1.CNhs11531.3631.170I8	0	0	0	0	0	0	0	0
tpm.macrophage.2c.20TB.20infection.2c.20stimulated.20BMDM.2bIL.4.28aaMph.29.2c.20with.20Mtb.2c.20120hr.28096h.20after.20stimulation.29.2c.20biol_rep2.CNhs11631.3703.171I8	0	0	0	0	0	0	0	0
tpm.macrophage.2c.20TB.20infection.2c.20stimulated.20BMDM.2bIL.4.28aaMph.29.2c.20with.20Mtb.2c.20120hr.28096h.20after.20stimulation.29.2c.20biol_rep4.CNhs14371.3996.173F7	0	0	0	0	0	0	0.0802605	0.160521
tpm.macrophage.2c.20TB.20infection.2c.20stimulated.20BMDM.2bIL.4.28aaMph.29.2c.20without.20Mtb.2c.20002hr.2c.20biol_rep1.CNhs11494.3597.170B5	0	0	0	0	0	0	0	0
tpm.macrophage.2c.20TB.20infection.2c.20stimulated.20BMDM.2bIL.4.28aaMph.29.2c.20without.20Mtb.2c.20002hr.2c.20biol_rep2.CNhs11572.3669.171B5	0	0	0	0	0	0	0	0
tpm.macrophage.2c.20TB.20infection.2c.20stimulated.20BMDM.2bIL.4.28aaMph.29.2c.20without.20Mtb.2c.20002hr.2c.20biol_rep3.CNhs11655.3744.172E5	0	0	0	0	0	0	0	0
tpm.macrophage.2c.20TB.20infection.2c.20stimulated.20BMDM.2bIL.4.28aaMph.29.2c.20without.20Mtb.2c.20004hr.2c.20biol_rep1.CNhs11495.3598.170C5	0	0	0	0	0	0	0	0
tpm.macrophage.2c.20TB.20infection.2c.20stimulated.20BMDM.2bIL.4.28aaMph.29.2c.20without.20Mtb.2c.20004hr.2c.20biol_rep2.CNhs11573.3670.171C5	0	0	0	0	0	0	0	0
tpm.macrophage.2c.20TB.20infection.2c.20stimulated.20BMDM.2bIL.4.28aaMph.29.2c.20without.20Mtb.2c.20004hr.2c.20biol_rep3.CNhs14259.3745.172F5	0	0	0	0	0	0	0.14483	0
tpm.macrophage.2c.20TB.20infection.2c.20stimulated.20BMDM.2bIL.4.28aaMph.29.2c.20without.20Mtb.2c.20006hr.2c.20biol_rep1.CNhs11496.3599.170D5	0	0	0	0	0	0	0	0
tpm.macrophage.2c.20TB.20infection.2c.20stimulated.20BMDM.2bIL.4.28aaMph.29.2c.20without.20Mtb.2c.20006hr.2c.20biol_rep2.CNhs11574.3671.171D5	0	0	0	0	0	0	0	0
tpm.macrophage.2c.20TB.20infection.2c.20stimulated.20BMDM.2bIL.4.28aaMph.29.2c.20without.20Mtb.2c.20006hr.2c.20biol_rep3.CNhs14260.3746.172G5	0	0	0	0	0	0	0	0.159455
tpm.macrophage.2c.20TB.20infection.2c.20stimulated.20BMDM.2bIL.4.28aaMph.29.2c.20without.20Mtb.2c.20012hr.2c.20biol_rep1.CNhs11497.3600.170E5	0	0	0	0	0	0	0	0
tpm.macrophage.2c.20TB.20infection.2c.20stimulated.20BMDM.2bIL.4.28aaMph.29.2c.20without.20Mtb.2c.20012hr.2c.20biol_rep2.CNhs11575.3672.171E5	0	0	0	0	0	0	0	0
tpm.macrophage.2c.20TB.20infection.2c.20stimulated.20BMDM.2bIL.4.28aaMph.29.2c.20without.20Mtb.2c.20012hr.2c.20biol_rep3.CNhs14261.3747.172H5	0	0	0	0	0	0	0	0.197083
tpm.macrophage.2c.20TB.20infection.2c.20stimulated.20BMDM.2bIL.4.28aaMph.29.2c.20without.20Mtb.2c.20024hr.2c.20biol_rep1.CNhs11498.3601.170F5	0	0	0	0	0	0	0	0
tpm.macrophage.2c.20TB.20infection.2c.20stimulated.20BMDM.2bIL.4.28aaMph.29.2c.20without.20Mtb.2c.20024hr.2c.20biol_rep2.CNhs11576.3673.171F5	0	0	0	0	0	0	0	0
tpm.macrophage.2c.20TB.20infection.2c.20stimulated.20BMDM.2bIL.4.28aaMph.29.2c.20without.20Mtb.2c.20024hr.2c.20biol_rep3.CNhs14262.3748.172I5	0	0	0	0	0	0	0.112336	0.112336
tpm.macrophage.2c.20TB.20infection.2c.20stimulated.20BMDM.2bIL.4.28aaMph.29.2c.20without.20Mtb.2c.20024hr.2c.20biol_rep4.CNhs14346.3971.173H4	0	0	0	0	0	0.0754239	0.226272	0
tpm.macrophage.2c.20TB.20infection.2c.20stimulated.20BMDM.2bIL.4.28aaMph.29.2c.20without.20Mtb.2c.20028hr.2c.20biol_rep1.CNhs11502.3602.170G5	0	0	0	0	0	0	0	0
tpm.macrophage.2c.20TB.20infection.2c.20stimulated.20BMDM.2bIL.4.28aaMph.29.2c.20without.20Mtb.2c.20028hr.2c.20biol_rep2.CNhs11577.3674.171G5	0	0	0	0	0	0	0	0
tpm.macrophage.2c.20TB.20infection.2c.20stimulated.20BMDM.2bIL.4.28aaMph.29.2c.20without.20Mtb.2c.20028hr.2c.20biol_rep3.CNhs14263.3749.172A6	0	0	0	0	0	0	0	0
tpm.macrophage.2c.20TB.20infection.2c.20stimulated.20BMDM.2bIL.4.28aaMph.29.2c.20without.20Mtb.2c.20036hr.2c.20biol_rep1.CNhs11503.3603.170H5	0	0	0	0.35409	0	0	0	0
tpm.macrophage.2c.20TB.20infection.2c.20stimulated.20BMDM.2bIL.4.28aaMph.29.2c.20without.20Mtb.2c.20036hr.2c.20biol_rep2.CNhs11578.3675.171H5	0	0	0	0	0	0	0	0
tpm.macrophage.2c.20TB.20infection.2c.20stimulated.20BMDM.2bIL.4.28aaMph.29.2c.20without.20Mtb.2c.20036hr.2c.20biol_rep3.CNhs14264.3750.172B6	0	0	0	0	0	0	0.117234	0
tpm.macrophage.2c.20TB.20infection.2c.20stimulated.20BMDM.2bIL.4.28aaMph.29.2c.20without.20Mtb.2c.20048hr.2c.20biol_rep1.CNhs11504.3604.170I5	0	0	0	0	0	0	0	0
tpm.macrophage.2c.20TB.20infection.2c.20stimulated.20BMDM.2bIL.4.28aaMph.29.2c.20without.20Mtb.2c.20048hr.2c.20biol_rep2.CNhs11579.3676.171I5	0	0	0	0	0	0	0	0
tpm.macrophage.2c.20TB.20infection.2c.20stimulated.20BMDM.2bIL.4.28aaMph.29.2c.20without.20Mtb.2c.20048hr.2c.20biol_rep3.CNhs14265.3751.172C6	0	0	0	0	0	0	0	0
tpm.macrophage.2c.20TB.20infection.2c.20stimulated.20BMDM.2bIL.4.28aaMph.29.2c.20without.20Mtb.2c.20072hr.2c.20biol_rep1.CNhs11505.3605.170A6	0	0	0	0	0	0	0.229462	0
tpm.macrophage.2c.20TB.20infection.2c.20stimulated.20BMDM.2bIL.4.28aaMph.29.2c.20without.20Mtb.2c.20072hr.2c.20biol_rep2.CNhs11580.3677.171A6	0	0	0	0	0	0	0	0
tpm.macrophage.2c.20TB.20infection.2c.20stimulated.20BMDM.2bIL.4.28aaMph.29.2c.20without.20Mtb.2c.20072hr.2c.20biol_rep3.CNhs14266.3752.172D6	0	0	0	0	0	0	0	0
tpm.macrophage.2c.20TB.20infection.2c.20stimulated.20BMDM.2bIL.4.28aaMph.29.2c.20without.20Mtb.2c.20120hr.2c.20biol_rep1.CNhs11506.3606.170B6	0	0.346438	0	0	0	0	0	0
tpm.macrophage.2c.20TB.20infection.2c.20stimulated.20BMDM.2bIL.4.28aaMph.29.2c.20without.20Mtb.2c.20120hr.2c.20biol_rep2.CNhs11581.3678.171B6	0	0	0	0	0	0	0	0
tpm.macrophage.2c.20TB.20infection.2c.20stimulated.20BMDM.2bIL.4.28aaMph.29.2c.20without.20Mtb.2c.20120hr.2c.20biol_rep3.CNhs14267.3753.172E6	0	0	0	0	0	0	0	0
tpm.macrophage.2c.20TB.20infection.2c.20stimulated.20BMDM.2bIL.4.2fIL.13.28aaMph.29.2c.20with.20Mtb.2c.20028hr.28004h.20after.20stimulation.29.2c.20biol_rep1.CNhs11522.3622.170I7	0	0	0	0	0	0	0	0
tpm.macrophage.2c.20TB.20infection.2c.20stimulated.20BMDM.2bIL.4.2fIL.13.28aaMph.29.2c.20with.20Mtb.2c.20028hr.28004h.20after.20stimulation.29.2c.20biol_rep2.CNhs11622.3694.171I7	0	0	0	0	0	0	0	0
tpm.macrophage.2c.20TB.20infection.2c.20stimulated.20BMDM.2bIL.4.2fIL.13.28aaMph.29.2c.20with.20Mtb.2c.20028hr.28004h.20after.20stimulation.29.2c.20biol_rep4.CNhs14362.3987.173F6	0	0	0	0	0	0	0.124621	0
tpm.macrophage.2c.20TB.20infection.2c.20stimulated.20BMDM.2bIL.4.2fIL.13.28aaMph.29.2c.20with.20Mtb.2c.20036hr.28012h.20after.20stimulation.29.2c.20biol_rep1.CNhs11523.3623.170A8	0	0	0	0	0	0	0	0
tpm.macrophage.2c.20TB.20infection.2c.20stimulated.20BMDM.2bIL.4.2fIL.13.28aaMph.29.2c.20with.20Mtb.2c.20036hr.28012h.20after.20stimulation.29.2c.20biol_rep2.CNhs11623.3695.171A8	0	0	0	0	0	0	0.121536	0
tpm.macrophage.2c.20TB.20infection.2c.20stimulated.20BMDM.2bIL.4.2fIL.13.28aaMph.29.2c.20with.20Mtb.2c.20036hr.28012h.20after.20stimulation.29.2c.20biol_rep4.CNhs14363.3988.173G6	0	0	0	0	0	0	0.133592	0.0667958
tpm.macrophage.2c.20TB.20infection.2c.20stimulated.20BMDM.2bIL.4.2fIL.13.28aaMph.29.2c.20with.20Mtb.2c.20048hr.28024h.20after.20stimulation.29.2c.20biol_rep1.CNhs11524.3624.170B8	0	0	0	0	0	0	0	0
tpm.macrophage.2c.20TB.20infection.2c.20stimulated.20BMDM.2bIL.4.2fIL.13.28aaMph.29.2c.20with.20Mtb.2c.20048hr.28024h.20after.20stimulation.29.2c.20biol_rep2.CNhs11624.3696.171B8	0	0	0	0	0	0	0	0
tpm.macrophage.2c.20TB.20infection.2c.20stimulated.20BMDM.2bIL.4.2fIL.13.28aaMph.29.2c.20with.20Mtb.2c.20048hr.28024h.20after.20stimulation.29.2c.20biol_rep4.CNhs14364.3989.173H6	0	0	0	0	0	0	0.0679337	0.135867
tpm.macrophage.2c.20TB.20infection.2c.20stimulated.20BMDM.2bIL.4.2fIL.13.28aaMph.29.2c.20with.20Mtb.2c.20072hr.28048h.20after.20stimulation.29.2c.20biol_rep1.CNhs11525.3625.170C8	0	0	0	0	0	0	0	0.62077
tpm.macrophage.2c.20TB.20infection.2c.20stimulated.20BMDM.2bIL.4.2fIL.13.28aaMph.29.2c.20with.20Mtb.2c.20072hr.28048h.20after.20stimulation.29.2c.20biol_rep2.CNhs11625.3697.171C8	0	0	0	0	0	0	0	0.132657
tpm.macrophage.2c.20TB.20infection.2c.20stimulated.20BMDM.2bIL.4.2fIL.13.28aaMph.29.2c.20with.20Mtb.2c.20072hr.28048h.20after.20stimulation.29.2c.20biol_rep4.CNhs14365.3990.173I6	0	0	0	0	0	0	0.0923746	0.0923746
tpm.macrophage.2c.20TB.20infection.2c.20stimulated.20BMDM.2bIL.4.2fIL.13.28aaMph.29.2c.20with.20Mtb.2c.20120hr.28096h.20after.20stimulation.29.2c.20biol_rep1.CNhs11526.3626.170D8	0	0	0	0	0	0	0	0
tpm.macrophage.2c.20TB.20infection.2c.20stimulated.20BMDM.2bIL.4.2fIL.13.28aaMph.29.2c.20with.20Mtb.2c.20120hr.28096h.20after.20stimulation.29.2c.20biol_rep2.CNhs11626.3698.171D8	0	0	0.124383	0	0	0	0	0.124383
tpm.macrophage.2c.20TB.20infection.2c.20stimulated.20BMDM.2bIL.4.2fIL.13.28aaMph.29.2c.20with.20Mtb.2c.20120hr.28096h.20after.20stimulation.29.2c.20biol_rep4.CNhs14366.3991.173A7	0	0	0	0	0	0	0	0.150591
tpm.macrophage.2c.20TB.20infection.2c.20stimulated.20BMDM.2bIL.4.2fIL.13.28aaMph.29.2c.20without.20Mtb.2c.20002hr.2c.20biol_rep1.CNhs11484.3587.170A4	0	0	0	0	0	0	0	0
tpm.macrophage.2c.20TB.20infection.2c.20stimulated.20BMDM.2bIL.4.2fIL.13.28aaMph.29.2c.20without.20Mtb.2c.20002hr.2c.20biol_rep2.CNhs11562.3659.171A4	0	0	0	0	0	0	0	0
tpm.macrophage.2c.20TB.20infection.2c.20stimulated.20BMDM.2bIL.4.2fIL.13.28aaMph.29.2c.20without.20Mtb.2c.20002hr.2c.20biol_rep3.CNhs11650.3734.172D4	0	0	0	0	0	0	0	0
tpm.macrophage.2c.20TB.20infection.2c.20stimulated.20BMDM.2bIL.4.2fIL.13.28aaMph.29.2c.20without.20Mtb.2c.20004hr.2c.20biol_rep1.CNhs11485.3588.170B4	0	0	0	0	0	0	0	0
tpm.macrophage.2c.20TB.20infection.2c.20stimulated.20BMDM.2bIL.4.2fIL.13.28aaMph.29.2c.20without.20Mtb.2c.20004hr.2c.20biol_rep2.CNhs11563.3660.171B4	0	0	0	0	0	0	0	0
tpm.macrophage.2c.20TB.20infection.2c.20stimulated.20BMDM.2bIL.4.2fIL.13.28aaMph.29.2c.20without.20Mtb.2c.20004hr.2c.20biol_rep3.CNhs11651.3735.172E4	0	0	0	0	0	0	0	0
tpm.macrophage.2c.20TB.20infection.2c.20stimulated.20BMDM.2bIL.4.2fIL.13.28aaMph.29.2c.20without.20Mtb.2c.20006hr.2c.20biol_rep1.CNhs11486.3589.170C4	0	0	0	0	0	0	0	0
tpm.macrophage.2c.20TB.20infection.2c.20stimulated.20BMDM.2bIL.4.2fIL.13.28aaMph.29.2c.20without.20Mtb.2c.20006hr.2c.20biol_rep2.CNhs11564.3661.171C4	0	0	0	0	0	0	0	0
tpm.macrophage.2c.20TB.20infection.2c.20stimulated.20BMDM.2bIL.4.2fIL.13.28aaMph.29.2c.20without.20Mtb.2c.20006hr.2c.20biol_rep3.CNhs11652.3736.172F4	0	0	0	0	0	0	0.0633938	0.0633938
tpm.macrophage.2c.20TB.20infection.2c.20stimulated.20BMDM.2bIL.4.2fIL.13.28aaMph.29.2c.20without.20Mtb.2c.20012hr.2c.20biol_rep1.CNhs11487.3590.170D4	0	0	0	0	0	0	0	0
tpm.macrophage.2c.20TB.20infection.2c.20stimulated.20BMDM.2bIL.4.2fIL.13.28aaMph.29.2c.20without.20Mtb.2c.20012hr.2c.20biol_rep2.CNhs11565.3662.171D4	0	0	0	0	0	0	0	0
tpm.macrophage.2c.20TB.20infection.2c.20stimulated.20BMDM.2bIL.4.2fIL.13.28aaMph.29.2c.20without.20Mtb.2c.20012hr.2c.20biol_rep3.CNhs11653.3737.172G4	0	0	0	0	0	0	0	0
tpm.macrophage.2c.20TB.20infection.2c.20stimulated.20BMDM.2bIL.4.2fIL.13.28aaMph.29.2c.20without.20Mtb.2c.20024hr.2c.20biol_rep1.CNhs11488.3591.170E4	0	0	0	0	0	0	0	1.02049
tpm.macrophage.2c.20TB.20infection.2c.20stimulated.20BMDM.2bIL.4.2fIL.13.28aaMph.29.2c.20without.20Mtb.2c.20024hr.2c.20biol_rep2.CNhs11566.3663.171E4	0	0	0	0	0	0	0	0
tpm.macrophage.2c.20TB.20infection.2c.20stimulated.20BMDM.2bIL.4.2fIL.13.28aaMph.29.2c.20without.20Mtb.2c.20024hr.2c.20biol_rep3.CNhs11654.3738.172H4	0	0	0	0	0	0	0	0.0668616
tpm.macrophage.2c.20TB.20infection.2c.20stimulated.20BMDM.2bIL.4.2fIL.13.28aaMph.29.2c.20without.20Mtb.2c.20024hr.2c.20biol_rep4.CNhs14345.3970.173G4	0	0	0	0	0	0	0	0.0674735
tpm.macrophage.2c.20TB.20infection.2c.20stimulated.20BMDM.2bIL.4.2fIL.13.28aaMph.29.2c.20without.20Mtb.2c.20028hr.2c.20biol_rep1.CNhs11489.3592.170F4	0	0	0	0	0	0	0	0
tpm.macrophage.2c.20TB.20infection.2c.20stimulated.20BMDM.2bIL.4.2fIL.13.28aaMph.29.2c.20without.20Mtb.2c.20028hr.2c.20biol_rep2.CNhs11567.3664.171F4	0	0	0	0	0	0	0	0
tpm.macrophage.2c.20TB.20infection.2c.20stimulated.20BMDM.2bIL.4.2fIL.13.28aaMph.29.2c.20without.20Mtb.2c.20028hr.2c.20biol_rep3.CNhs14254.3739.172I4	0	0	0	0	0	0	0	0.144485
tpm.macrophage.2c.20TB.20infection.2c.20stimulated.20BMDM.2bIL.4.2fIL.13.28aaMph.29.2c.20without.20Mtb.2c.20036hr.2c.20biol_rep1.CNhs11490.3593.170G4	0	0	0	0	0	0	0	0
tpm.macrophage.2c.20TB.20infection.2c.20stimulated.20BMDM.2bIL.4.2fIL.13.28aaMph.29.2c.20without.20Mtb.2c.20036hr.2c.20biol_rep2.CNhs11568.3665.171G4	0	0	0	0	0	0	0	0
tpm.macrophage.2c.20TB.20infection.2c.20stimulated.20BMDM.2bIL.4.2fIL.13.28aaMph.29.2c.20without.20Mtb.2c.20036hr.2c.20biol_rep3.CNhs14255.3740.172A5	0	0	0	0	0	0	0	0.126922
tpm.macrophage.2c.20TB.20infection.2c.20stimulated.20BMDM.2bIL.4.2fIL.13.28aaMph.29.2c.20without.20Mtb.2c.20048hr.2c.20biol_rep1.CNhs11491.3594.170H4	0	0	0	0	0	0	0	0
tpm.macrophage.2c.20TB.20infection.2c.20stimulated.20BMDM.2bIL.4.2fIL.13.28aaMph.29.2c.20without.20Mtb.2c.20048hr.2c.20biol_rep2.CNhs11569.3666.171H4	0	0	0	0	0	0	0	0
tpm.macrophage.2c.20TB.20infection.2c.20stimulated.20BMDM.2bIL.4.2fIL.13.28aaMph.29.2c.20without.20Mtb.2c.20048hr.2c.20biol_rep3.CNhs14256.3741.172B5	0	0.159141	0	0	0	0	0.159141	0.159141
tpm.macrophage.2c.20TB.20infection.2c.20stimulated.20BMDM.2bIL.4.2fIL.13.28aaMph.29.2c.20without.20Mtb.2c.20072hr.2c.20biol_rep1.CNhs11492.3595.170I4	0	0	0	0	0	0	0	0
tpm.macrophage.2c.20TB.20infection.2c.20stimulated.20BMDM.2bIL.4.2fIL.13.28aaMph.29.2c.20without.20Mtb.2c.20072hr.2c.20biol_rep2.CNhs11570.3667.171I4	0	0	0	0	0	0	0	0
tpm.macrophage.2c.20TB.20infection.2c.20stimulated.20BMDM.2bIL.4.2fIL.13.28aaMph.29.2c.20without.20Mtb.2c.20072hr.2c.20biol_rep3.CNhs14257.3742.172C5	0	0	0	0	0	0	0	0
tpm.macrophage.2c.20TB.20infection.2c.20stimulated.20BMDM.2bIL.4.2fIL.13.28aaMph.29.2c.20without.20Mtb.2c.20120hr.2c.20biol_rep1.CNhs11493.3596.170A5	0	0	0	0	0	0	0	0
tpm.macrophage.2c.20TB.20infection.2c.20stimulated.20BMDM.2bIL.4.2fIL.13.28aaMph.29.2c.20without.20Mtb.2c.20120hr.2c.20biol_rep2.CNhs11571.3668.171A5	0	0	0	0	0	0	0	0
tpm.macrophage.2c.20TB.20infection.2c.20stimulated.20BMDM.2bIL.4.2fIL.13.28aaMph.29.2c.20without.20Mtb.2c.20120hr.2c.20biol_rep3.CNhs14258.3743.172D5	0	0	0	0	0	0	0.19793	0
tpm.macrophage.2c.20bone.20marrow.20derived.2c.20pool1.CNhs11457.3560.170A1	0	0	0	0	0	0	0	0
tpm.macrophage.2c.20bone.20marrow.20derived.2c.20pool2.CNhs11532.3632.171A1	0	0	0	0	0	0	0	0
tpm.macrophage.2c.20bone.20marrow.20derived.2c.20pool3.CNhs11632.3704.172A1	0	0	0	0	0	0	0	0.111537
tpm.macrophage.2c.20bone.20marrow.20derived.CNhs14136.2171.50H8	0	0	0.112848	0	0	0	0	0
tpm.mammary.20gland.2c.20adult.20lactating.20day02.CNhs10480.595.22B6	0	0	0.983529	0	0	0	2.45882	0
tpm.mammary.20gland.2c.20adult.20pregnant.20day19.CNhs10476.588.5H2	0	0.275937	0.275937	0.551873	0	0	2.48343	0.275937
tpm.medulla.20oblongata.2c.20adult.CNhs10477.17.12C2	0	21.0321	10.2752	1.92661	0	12.2018	2.24771	5.29817
tpm.medulla.20oblongata.2c.20neonate.20N30.CNhs11200.1396.42A3	0	15.9408	5.86058	0.70327	0	10.6663	1.64096	2.93029
tpm.mouse.20fibroblast.20cell.20line.3a.20CRL.1658.20NIH.2f3T3.CNhs11093.1830.49C7	0	2.78689	2.29509	14.0984	0	0	0.491805	0
tpm.muscle.20.28biceps.20femoris.29.2c.20neonate.20N30.CNhs11129.1389.42C2	0	0.504942	1.26235	0.504942	0	0	4.03953	0.504942
tpm.natural.20helper.20cells.2c.20IL2.20treated.2c.20day15.2c.20biol_rep1.2c.20tech_rep1.CNhs12576.12247.129H6	0	0	0.191696	0.383391	0	0.383391	1.53356	0.766782
tpm.natural.20helper.20cells.2c.20IL2.20treated.2c.20day15.2c.20biol_rep1.2c.20tech_rep2.CNhs14330.12247.129H6	0	0	0	0	0	0	3.06711	4.60066
tpm.natural.20helper.20cells.2c.20IL2.20treated.2c.20day15.2c.20biol_rep1.2c.20tech_rep3.CNhs14378.12247.129H6	0	0	0.30598	0.15299	0	0.458969	1.68289	1.37691
tpm.natural.20helper.20cells.2c.20IL2.20treated.2c.20day15.2c.20biol_rep2.2c.20tech_rep1.CNhs12508.12248.129H7	0	0	0	0	0	0	0	0.283295
tpm.natural.20helper.20cells.2c.20IL2.20treated.2c.20day15.2c.20biol_rep2.2c.20tech_rep2.CNhs14334.12248.129H7	0	0	0	0	0	0	0	0
tpm.natural.20helper.20cells.2c.20IL2.20treated.2c.20day15.2c.20biol_rep2.2c.20tech_rep3.CNhs14388.12248.129H7	0	0	0	0.13602	0	0	0.544081	0
tpm.natural.20helper.20cells.2c.20IL2.20treated.2c.20day15.2c.20biol_rep3.2c.20tech_rep1.CNhs12509.12249.129H8	0	0	0	0	0	0	0.646411	0
tpm.natural.20helper.20cells.2c.20IL2.20treated.2c.20day15.2c.20biol_rep3.2c.20tech_rep2.CNhs14335.12249.129H8	0	0	0	0	0	0	0	0
tpm.natural.20helper.20cells.2c.20IL2.20treated.2c.20day15.2c.20biol_rep3.2c.20tech_rep3.CNhs14389.12249.129H8	0	0.374854	0	0	0	0	0.249903	0
tpm.natural.20helper.20cells.2c.20IL33.20treated.2c.2001hr.2c.20biol_rep1.2c.20tech_rep1.CNhs12579.12253.129I3	0	0.68273	0	0	0	0	4.09638	0.68273
tpm.natural.20helper.20cells.2c.20IL33.20treated.2c.2001hr.2c.20biol_rep1.2c.20tech_rep2.CNhs14332.12253.129I3	0	0	0	0	0	0	0	0
tpm.natural.20helper.20cells.2c.20IL33.20treated.2c.2001hr.2c.20biol_rep1.2c.20tech_rep3.CNhs14383.12253.129I3	0	0.774577	0	0	0	0.516385	1.54915	0.774577
tpm.natural.20helper.20cells.2c.20IL33.20treated.2c.2001hr.2c.20biol_rep2.2c.20tech_rep2.CNhs14338.12254.129I4	0	0	0	0	0	0	0	0
tpm.natural.20helper.20cells.2c.20IL33.20treated.2c.2001hr.2c.20biol_rep2.2c.20tech_rep3.CNhs14384.12254.129I4	0	0.98892	0	0	0	0	0.49446	0
tpm.natural.20helper.20cells.2c.20IL33.20treated.2c.2001hr.2c.20biol_rep3.2c.20tech_rep2.CNhs14339.12255.129I5	0	0	0	0	0	0	0	0
tpm.natural.20helper.20cells.2c.20IL33.20treated.2c.2001hr.2c.20biol_rep3.2c.20tech_rep3.CNhs14380.12255.129I5	0	1.04876	0	0.349586	0	0.349586	1.04876	0.349586
tpm.natural.20helper.20cells.2c.20IL33.20treated.2c.20day02.2c.20biol_rep1.2c.20tech_rep2.CNhs14336.12250.129H9	0	0	0	0	0	0	0	0
tpm.natural.20helper.20cells.2c.20IL33.20treated.2c.20day02.2c.20biol_rep1.2c.20tech_rep3.CNhs14386.12250.129H9	0	0	0	0	0	0	0.0996045	0.199209
tpm.natural.20helper.20cells.2c.20IL33.20treated.2c.20day02.2c.20biol_rep2.2c.20tech_rep2.CNhs14337.12251.129I1	0	0	0	0	0	0	0	0
tpm.natural.20helper.20cells.2c.20IL33.20treated.2c.20day02.2c.20biol_rep2.2c.20tech_rep3.CNhs14385.12251.129I1	0	0	0.107493	0	0	0	0	0.32248
tpm.natural.20helper.20cells.2c.20IL33.20treated.2c.20day02.2c.20biol_rep3.2c.20tech_rep1.CNhs12578.12252.129I2	0	0.558417	0.139604	0	0.139604	0.139604	0.279208	0.418812
tpm.natural.20helper.20cells.2c.20IL33.20treated.2c.20day02.2c.20biol_rep3.2c.20tech_rep2.CNhs14331.12252.129I2	0	0	0	0	0	0	0	0
tpm.natural.20helper.20cells.2c.20IL33.20treated.2c.20day02.2c.20biol_rep3.2c.20tech_rep3.CNhs14379.12252.129I2	0	0	0	0	0	0	0.486745	0.292047
tpm.natural.20helper.20cells.2c.20naive.2c.20biol_rep1.2c.20tech_rep2.CNhs14340.12256.129I6	0	0	0	0	0	0	0	0
tpm.natural.20helper.20cells.2c.20naive.2c.20biol_rep1.2c.20tech_rep3.CNhs14381.12256.129I6	0	0.270343	0.270343	0	0	0	1.35172	0.811029
tpm.natural.20helper.20cells.2c.20naive.2c.20biol_rep2.2c.20tech_rep1.CNhs12515.12257.129I7	0	0	0.250083	0.75025	0.250083	0	0.250083	0.75025
tpm.natural.20helper.20cells.2c.20naive.2c.20biol_rep2.2c.20tech_rep2.CNhs14341.12257.129I7	0	0	0	0	0	0	0	0
tpm.natural.20helper.20cells.2c.20naive.2c.20biol_rep2.2c.20tech_rep3.CNhs14382.12257.129I7	0	0	0	0	0	0	0.650968	0.216989
tpm.natural.20helper.20cells.2c.20naive.2c.20biol_rep3.2c.20tech_rep1.CNhs12580.12258.129I8	0	0	0	1.25816	0	0	0	1.25816
tpm.natural.20helper.20cells.2c.20naive.2c.20biol_rep3.2c.20tech_rep2.CNhs14333.12258.129I8	0	0	0	0	0	0	10.1075	10.1075
tpm.natural.20helper.20cells.2c.20naive.2c.20biol_rep3.2c.20tech_rep3.CNhs14387.12258.129I8	0	0.569039	0.284519	0	0	0.569039	0	1.13808
tpm.neurospheres.20..20parasympathetic.20neuron.20derived.2c.20biol_rep1.CNhs13084.11807.124D7	0	0	0	0	0	0.238969	0.238969	0
tpm.neurospheres.20..20parasympathetic.20neuron.20derived.2c.20biol_rep2.CNhs13085.11808.124D8	0	0.222799	0	0	0	1.55959	0.445597	0
tpm.neurospheres.20..20parasympathetic.20neuron.20derived.2c.20biol_rep3.CNhs13086.11809.124D9	0	0	0	0	0	1.98154	0	0.84923
tpm.neurospheres.20..20sympathetic.20neuron.20derived.2c.20biol_rep2.CNhs13082.11805.124D5	0	32.7327	0.876768	0	0	79.7858	7.59865	2.04579
tpm.neurospheres.20..20sympathetic.20neuron.20derived.2c.20biol_rep3.CNhs13083.11806.124D6	0	34.39	0.790576	0	0	85.3822	6.71989	1.18586
tpm.olfactory.20brain.2c.20adult.CNhs10489.18.22I9	0	0	0	0	0	0	0	0
tpm.osteoclast.2c.20bone.20marrow.20derived.CNhs14137.2379.69A1	0	0	0.264661	0.264661	0	0	0	0
tpm.ovary.2c.20adult.CNhs10507.91.2I7	0	0.28388	0.7097	2.1291	1.27746	1.13552	7.94864	3.12268
tpm.ovary.2c.20embryo.20E18.CNhs11040.505.44H7	0	1.78066	1.42452	9.08135	11.0401	0.890328	7.47876	6.2323
tpm.ovary.2c.20neonate.20N00.CNhs11217.1299.22I4	0	0.977322	0.814435	3.58351	7.98146	0.814435	11.8907	2.11753
tpm.oviduct.2c.20adult.20pregnant.20day01.CNhs10500.988.6G6	0	1.31976	0.49491	9.4033	16.662	1.6497	28.2099	9.4033
tpm.pancreas.2c.20adult.CNhs10486.34.16E4	0	2.6549	0	0	0	0	1.32745	0
tpm.pancreas.2c.20embryo.20E14.CNhs11012.405.44F4	0	10.9251	0.242781	0.728342	0	6.3123	5.34117	2.18503
tpm.pancreas.2c.20embryo.20E15.CNhs11042.1556.45F2	0	6.04647	0.302324	0.906971	0	3.93021	4.23253	0.302324
tpm.pancreas.2c.20embryo.20E16.CNhs11003.460.26E5	0	3.39489	0	0.37721	0	2.07466	3.39489	0.75442
tpm.pancreas.2c.20embryo.20E17.CNhs10599.1558.45G3	0	5.90604	0.295302	0.295302	0	2.06711	2.06711	1.77181
tpm.pancreas.2c.20embryo.20E18.CNhs10580.1535.43I7	0	7.07101	0.61487	0	0.307435	3.38179	1.84461	1.84461
tpm.pancreas.2c.20neonate.20N00.CNhs11105.645.26G9	0	5.42699	0.258428	0	0	1.809	3.10114	1.55057
tpm.pancreas.2c.20neonate.20N01.CNhs11138.1531.43D7	0	3.99887	0.727067	0	0	1.0906	1.81767	0.727067
tpm.pancreas.2c.20neonate.20N02.CNhs11139.1539.43D8	0	3.92147	0	0	0	2.13898	3.56497	0.356497
tpm.pancreas.2c.20neonate.20N16.CNhs11136.787.43B6	0	2.21226	0.632074	0	0	0.94811	2.52829	1.58018
tpm.pancreas.2c.20neonate.20N25.CNhs11094.1555.45E2	0	1.05419	0	0	0	0	3.16256	1.05419
tpm.pancreas.2c.20neonate.20N30.CNhs11182.1548.44H5	0	0	0	0	0	0	1.03136	1.03136
tpm.pituitary.20gland.2c.20adult.CNhs10493.21.1G8	0	0	0	0	0	0	0	0
tpm.pituitary.20gland.2c.20embryo.20E12.CNhs11018.346.16E6	0	0	0	0	0.360122	0.180061	1.80061	0.180061
tpm.pituitary.20gland.2c.20embryo.20E13.CNhs11009.370.44C7	0	0	0	0	0	0	0	0
tpm.pituitary.20gland.2c.20embryo.20E14.CNhs11037.398.44A5	0	0	0	0	0	0	0	0
tpm.pituitary.20gland.2c.20embryo.20E15.CNhs10592.427.16B9	0	0.17734	0	0	0	0	0	0
tpm.pituitary.20gland.2c.20embryo.20E16.CNhs11036.449.43F6	0	0	0	0	0	0	0	0.178369
tpm.pituitary.20gland.2c.20embryo.20E17.CNhs11039.1265.44F5	0	0.164549	0	0	0	0.164549	0	0
tpm.pituitary.20gland.2c.20neonate.20N00.CNhs11190.1308.22E9	0	0	0	0	0	0	0	0
tpm.placenta.2c.20adult.20pregnant.20day17.CNhs10464.577.18G3	0	0	0	0	4.87214	0	0.847328	0.423664
tpm.prostate.2c.20adult.CNhs10470.859.1F8	0	0	0.220528	0.441057	4.85162	0	5.29268	0.661585
tpm.skin.2c.20adult.CNhs10492.30.1C3	0	1.81375	4.45193	11.8718	0	0	14.6749	3.29773
tpm.skin.2c.20neonate.20N00.CNhs11124.650.25G4	0	1.13025	2.2605	7.75029	0.322929	0.484393	5.48979	0.968787
tpm.skin.2c.20neonate.20N03.CNhs11215.662.22H3	0	1.3872	1.74907	7.53912	0.482503	0.361878	4.58378	3.98065
tpm.skin.2c.20neonate.20N10.CNhs11108.762.6C4	0	1.31313	2.7904	4.10352	0.164141	0.164141	5.90907	4.59595
tpm.small.20intestine.2c.20neonate.20N16.CNhs11114.790.21I1	0	1.74889	0	0.874443	0	1.16592	4.66369	1.74889
tpm.spinal.20cord.2c.20adult.CNhs10505.24.13C9	0	5.93361	11.3109	21.6948	0	5.93361	10.3838	11.8672
tpm.spleen.2c.20adult.CNhs10465.25.2G2	0	0.512613	0	0	0	0.170871	0.341742	0.683484
tpm.spleen.2c.20embryo.20E16.CNhs11035.461.43C1	0	4.33412	0.619161	2.06387	0.206387	0.206387	6.60438	2.27026
tpm.spleen.2c.20embryo.20E18.CNhs11011.1271.21F2	0	2.03714	0	0.925973	0	0	4.25947	0.740778
tpm.spleen.2c.20neonate.20N10.CNhs11116.752.24D1	0	0.188368	0.188368	0.188368	0	0	0.565105	0.376737
tpm.spleen.2c.20neonate.20N20.CNhs11112.824.19H1	0	0.273388	0	0	0	0	0.410083	0.410083
tpm.spleen.2c.20neonate.20N25.CNhs11099.1354.25G3	0	0.457556	0	0	0	0	0.228778	0.228778
tpm.stem.20cell.20.28cKit.2b.20Sca1..20lineage..29.20KSL.2c.20biol_rep1.CNhs12534.12121.128C6	0	0	0	3.56955	0	0	0.509935	0
tpm.stem.20cell.20.28cKit.2b.20Sca1..20lineage..29.20KSL.2c.20biol_rep2.CNhs12535.12124.128C9	0	0	0.279903	5.1782	0	0.139951	0.139951	0
tpm.stem.20cell.20.28cKit.2b.20Sca1..20lineage..29.20KSL.2c.20biol_rep3.CNhs12536.12127.128D3	0	0.2764	0.8292	3.455	0	0	0.5528	0
tpm.stomach.2c.20adult.CNhs10503.33.1H6	0	3.81868	0	0.954671	0	0.954671	2.86401	0
tpm.stomach.2c.20embryo.20E17.CNhs11006.1035.18D5	0	5.4363	0.627265	6.27265	0	4.59994	7.94536	2.92724
tpm.stomach.2c.20embryo.20E18.CNhs10999.1286.20C6	0	5.45906	0.436725	2.62035	0	3.27544	5.89579	2.62035
tpm.stomach.2c.20neonate.20N03.CNhs11193.1340.24B8	0	3.64134	0.134864	2.69729	0	2.96702	4.85512	1.61837
tpm.stomach.2c.20neonate.20N25.CNhs11104.1355.25E4	0	2.61756	0.261756	0.261756	0	1.04702	1.57054	1.57054
tpm.submandibular.20gland.2c.20adult.CNhs10469.59.29C1	0	0	0	0	0	0	0	0
tpm.testis.2c.20adult.CNhs10504.57.7G5	0	0	0	0	0	0	0	0
tpm.testis.2c.20embryo.20E13.CNhs11031.389.23F5	0	0.747583	0.299033	1.04662	0.149517	0.149517	4.4855	0.44855
tpm.testis.2c.20embryo.20E15.CNhs11034.443.27C5	0	0.330917	0.330917	0.496375	0	0	2.15096	1.32367
tpm.testis.2c.20embryo.20E16.CNhs11033.470.26G5	0	0	0.388902	0.194451	0	0	2.91677	0
tpm.testis.2c.20embryo.20E17.CNhs11029.486.18I5	0	0.12916	0.25832	1.54992	0.25832	0	2.32488	0.645799
tpm.testis.2c.20embryo.20E18.CNhs11027.503.18G5	0	0	0.168956	0	0.168956	0	1.85852	0.168956
tpm.testis.2c.20neonate.20N07.CNhs11222.726.26I4	0	0.390613	0	0.781226	1.56245	0	4.68736	3.51552
tpm.testis.2c.20neonate.20N10.CNhs11204.763.44D9	0	0	0	0	0	0	0.943734	0.104859
tpm.testis.2c.20neonate.20N20.CNhs11110.839.18H3	0	0	0	0	0	0.483168	0.483168	0.241584
tpm.testis.2c.20neonate.20N30.CNhs11130.1391.42E2	0	0	0	0	0	0	2.8803	2.30424
tpm.thymus.2c.20adult.CNhs10471.38.12B5	0	0.632022	0.948033	0.632022	0	0	0	0
tpm.thymus.2c.20embryo.20E14.CNhs11041.402.44I4	0	1.21635	0	0.810901	0	1.01363	0	0.40545
tpm.thymus.2c.20embryo.20E15.CNhs11005.430.45I2	0	1.64338	0.102711	0.821688	0	0.308133	0	0.102711
tpm.thymus.2c.20embryo.20E16.CNhs11002.456.26C5	0	0.909446	0	0.259842	0	0	0	0
tpm.thymus.2c.20embryo.20E18.CNhs10595.1273.19G4	0	0.198681	0	0.198681	0	0	0	0
tpm.thymus.2c.20neonate.20N02.CNhs11181.1541.43F8	0	0.120195	0	0.120195	0	0	0	0
tpm.thymus.2c.20neonate.20N03.CNhs11137.2104.43C7	0	0.295379	0	0	0	0	0	0
tpm.thymus.2c.20neonate.20N06.CNhs11197.681.26C4	0	0.201933	0	0	0	0	0.100966	0
tpm.thymus.2c.20neonate.20N07.CNhs11211.713.19D3	0	0.0762068	0.152414	0.152414	0	0	0.0762068	0
tpm.thymus.2c.20neonate.20N10.CNhs11194.748.24E4	0	0	0	0.403305	0	0	0	0
tpm.thymus.2c.20neonate.20N20.CNhs11186.820.7A2	0	0	0.0974579	0.194916	0	0.0974579	0	0
tpm.thymus.2c.20neonate.20N25.CNhs11125.1362.25G7	0	0	0.288636	0.481059	0	0	0	0
tpm.thymus.2c.20neonate.20N30.CNhs11132.1393.42G2	0	0	0.350631	0.467508	0	0	0	0
tpm.tongue.2c.20adult.CNhs10499.32.1B4	0	0.453461	0	0	0	0	0	0
tpm.trophoblast.20stem.20cell.20line.20B1.20differentiation.2c.20day00.2c.20biol_rep1.CNhs13526.13297.142H3	0	0	0	0	0	0	0	0
tpm.trophoblast.20stem.20cell.20line.20B1.20differentiation.2c.20day01.2c.20biol_rep1.CNhs13527.13298.142H4	0	0.170099	0	0	0	0	0	0
tpm.trophoblast.20stem.20cell.20line.20B1.20differentiation.2c.20day02.2c.20biol_rep1.CNhs13528.13299.142H5	0	0	0	0	0	0	0	0
tpm.trophoblast.20stem.20cell.20line.20B1.20differentiation.2c.20day03.2c.20biol_rep1.CNhs13529.13300.142H6	0	0	0	0	0	0	0	0
tpm.trophoblast.20stem.20cell.20line.20B1.20differentiation.2c.20day04.2c.20biol_rep1.CNhs13635.13301.142H7	0	0	0	0	0	0	0	0
tpm.trophoblast.20stem.20cell.20line.20B1.20differentiation.2c.20day05.2c.20biol_rep1.CNhs13636.13302.142H8	0	0	0	0	0	0	0	0
tpm.trophoblast.20stem.20cell.20line.20B1.20differentiation.2c.20day06.2c.20biol_rep1.CNhs13530.13303.142H9	0	0	0	0	0	0	0	0
tpm.trophoblast.20stem.20cell.20line.20R1AB.20differentiation.2c.20day00.2c.20biol_rep1.CNhs13481.13283.142F7	0	0.0897139	0.0897139	0	0	0	0	0.0897139
tpm.trophoblast.20stem.20cell.20line.20R1AB.20differentiation.2c.20day01.2c.20biol_rep1.CNhs13514.13284.142F8	0	0	0	0	0	0	0	0
tpm.trophoblast.20stem.20cell.20line.20R1AB.20differentiation.2c.20day02.2c.20biol_rep1.CNhs13515.13285.142F9	0	0	0	0	0	0.352266	0.176133	0
tpm.trophoblast.20stem.20cell.20line.20R1AB.20differentiation.2c.20day03.2c.20biol_rep1.CNhs13516.13286.142G1	0	0	0	0	0.169013	0.169013	0	0
tpm.trophoblast.20stem.20cell.20line.20R1AB.20differentiation.2c.20day04.2c.20biol_rep1.CNhs13517.13287.142G2	0	0	0	0	0	0	0	0
tpm.trophoblast.20stem.20cell.20line.20R1AB.20differentiation.2c.20day05.2c.20biol_rep1.CNhs13518.13288.142G3	0	0	0	0	0	0	0	0.235048
tpm.trophoblast.20stem.20cell.20line.20R1AB.20differentiation.2c.20day06.2c.20biol_rep1.CNhs13482.13289.142G4	0	0	0.12994	0	0	0	0	0
tpm.trophoblast.20stem.20cell.20line.20Rybp.20differentiation.2c.20day00.2c.20biol_rep1.CNhs13519.13290.142G5	0	0.167885	0	0	0.167885	0	0.335769	0.167885
tpm.trophoblast.20stem.20cell.20line.20Rybp.20differentiation.2c.20day01.2c.20biol_rep1.CNhs13520.13291.142G6	0	0.241948	0.241948	0	0.241948	0.241948	0	0.483896
tpm.trophoblast.20stem.20cell.20line.20Rybp.20differentiation.2c.20day02.2c.20biol_rep1.CNhs13521.13292.142G7	0	0.246453	0	0.246453	0	0	0.246453	0
tpm.trophoblast.20stem.20cell.20line.20Rybp.20differentiation.2c.20day03.2c.20biol_rep1.CNhs13522.13293.142G8	0	0.252016	0	0	0.252016	0.504033	0	0
tpm.trophoblast.20stem.20cell.20line.20Rybp.20differentiation.2c.20day04.2c.20biol_rep1.CNhs13523.13294.142G9	0	0	0	0	0	0	0	0.198483
tpm.trophoblast.20stem.20cell.20line.20Rybp.20differentiation.2c.20day05.2c.20biol_rep1.CNhs13524.13295.142H1	0	0.211201	0	0	0	0	0	0.211201
tpm.trophoblast.20stem.20cell.20line.20Rybp.20differentiation.2c.20day06.2c.20biol_rep1.CNhs13525.13296.142H2	0	0	0	0	0.415178	0	0.207589	0
tpm.unclassified.CNhs12510.12250.129H9	0	1.55635	1.55635	0	0	1.55635	6.22539	1.55635
tpm.unclassified.CNhs12511.12251.129I1	0	0.645532	0.322766	0.161383	0.161383	0.322766	0.806915	0.645532
tpm.unclassified.CNhs12512.12254.129I4	0	2.94635	0.368294	1.47318	1.10488	0.736588	7.73417	1.84147
tpm.unclassified.CNhs12513.12255.129I5	0	2.60004	1.13752	1.30002	1.30002	0.162502	3.73755	2.92504
tpm.unclassified.CNhs12514.12256.129I6	0	0.825886	1.37648	0.825886	0	1.37648	2.20236	1.92707
tpm.urinary.20bladder.2c.20adult.CNhs10481.879.12E4	0	0.19319	0.579569	1.9319	19.5121	0.19319	22.9896	2.70465
tpm.uterus.2c.20adult.20pregnant.20day19.CNhs10497.590.15F5	0	0	0	0.187682	20.082	1.12609	19.8943	7.31962
tpm.uterus.2c.20adult.CNhs10509.92.27E5	0	0.183152	0.183152	0.366303	17.0331	1.09891	39.5608	12.4543
tpm.vagina.2c.20adult.CNhs10502.89.27D5	0	0.214368	0	0	9.00347	1.28621	15.2202	7.28852
tpm.vesicular.20gland.2c.20adult.CNhs10491.51.27F8	0	0	0	0	4.51415	0.501572	38.1195	8.02515
tpm.visual.20cortex.20..20Mecp.20knockout.2c.20neonate.20N15.2c.20donor1.CNhs13040.10244.104B1	0	0	0	0	0	0	0	0
tpm.visual.20cortex.20..20Mecp.20knockout.2c.20neonate.20N15.2c.20donor2.CNhs13041.10245.104B2	0	0	0	0	0	0	0	0
tpm.visual.20cortex.20..20Mecp.20knockout.2c.20neonate.20N15.2c.20donor3.CNhs13821.10350.105D8	0	0	0	0	0	0.18251	0	0
tpm.visual.20cortex.20..20Mecp.20knockout.2c.20neonate.20N30.2c.20donor1.CNhs13042.10246.104B3	0	0	0	0	0	0	0	0
tpm.visual.20cortex.20..20Mecp.20knockout.2c.20neonate.20N30.2c.20donor2.CNhs13043.10247.104B4	0	0	0	0	0	0	0	0
tpm.visual.20cortex.20..20Mecp.20knockout.2c.20neonate.20N30.2c.20donor3.CNhs13044.10248.104B5	0	0	0	0	0	0	0	0
tpm.visual.20cortex.20..20Mecp.20knockout.2c.20neonate.20N60.70.2c.20donor1.CNhs13045.10249.104B6	0	0	0	0	0	0	0	0
tpm.visual.20cortex.20..20Mecp.20knockout.2c.20neonate.20N60.70.2c.20donor2.CNhs13046.10250.104B7	0	0	0	0	0	0	0	0
tpm.visual.20cortex.20..20Mecp.20knockout.2c.20neonate.20N60.70.2c.20donor3.CNhs13048.10251.104B8	0	0	0	0	0	0	0	0
tpm.visual.20cortex.20..20wildtype.2c.20neonate.20N15.2c.20donor1.CNhs13031.10235.104A1	0	0	0	0	0	0	0	0
tpm.visual.20cortex.20..20wildtype.2c.20neonate.20N15.2c.20donor2.CNhs13032.10236.104A2	0	0	0	0	0	0	0	0
tpm.visual.20cortex.20..20wildtype.2c.20neonate.20N15.2c.20donor3.CNhs13033.10237.104A3	0	0	0	0	0	0	0	0
tpm.visual.20cortex.20..20wildtype.2c.20neonate.20N15.2c.20donor5.CNhs13820.10349.105D7	0	0	0	0	0	0	0	0
tpm.visual.20cortex.20..20wildtype.2c.20neonate.20N30.2c.20donor1.CNhs13034.10238.104A4	0	0	0	0	0	0	0	0
tpm.visual.20cortex.20..20wildtype.2c.20neonate.20N30.2c.20donor2.CNhs13035.10239.104A5	0	0	0	0	0	0	0	0
tpm.visual.20cortex.20..20wildtype.2c.20neonate.20N30.2c.20donor3.CNhs13036.10240.104A6	0	0	0	0	0	0	0	0
tpm.visual.20cortex.20..20wildtype.2c.20neonate.20N60.70.2c.20donor1.CNhs13037.10241.104A7	0	0	0	0	0	0	0	0
tpm.visual.20cortex.20..20wildtype.2c.20neonate.20N60.70.2c.20donor2.CNhs13038.10242.104A8	0	0	0	0	0	0	0	0
tpm.visual.20cortex.20..20wildtype.2c.20neonate.20N60.70.2c.20donor3.CNhs13039.10243.104A9	0	0	0	0	0	0	0	0
tpm.whole.20body.2c.20embryo.20E12.CNhs10587.857.27C9	0	5.98537	0.79805	7.58147	3.1922	7.18245	17.9561	1.5961
tpm.whole.20body.2c.20embryo.20E14.2e5.CNhs10578.420.27D2	0	4.13281	0.486213	4.37592	0.72932	2.43107	6.56388	2.43107
tpm.whole.20body.2c.20embryo.20E17.2e5.2c.20pool1.20.28internal.20control.29.CNhs10479.3139.67G5	0	4.44493	0.444493	3.3337	1.11123	2.22247	4.88943	2.00022
tpm.whole.20body.2c.20embryo.20E17.2e5.2c.20pool1.20.28internal.20control.29.CNhs10495.3139.67G5	0	4.94484	1.23621	2.67846	0.41207	1.64828	4.53277	3.09053
tpm.whole.20body.2c.20embryo.20E17.2e5.2c.20pool1.20.28internal.20control.29.CNhs10511.3139.67G5	0	4.49287	0	2.88827	0	1.28368	3.20919	1.28368
tpm.whole.20body.2c.20embryo.20E17.2e5.2c.20pool1.20.28internal.20control.29.CNhs10527.3139.67G5	0	3.03237	1.26349	3.28506	1.76888	0.505394	3.28506	1.51618
tpm.whole.20body.2c.20embryo.20E17.2e5.2c.20pool1.20.28internal.20control.29.CNhs10591.3139.67G5	0	4.30915	2.28131	3.29523	2.28131	1.01392	4.81611	2.53479
tpm.whole.20body.2c.20embryo.20E17.2e5.2c.20pool1.20.28internal.20control.29.CNhs10607.3139.67G5	0	4.71566	1.13176	1.32038	0.943132	2.8294	5.65879	1.69764
tpm.whole.20body.2c.20embryo.20E17.2e5.2c.20pool1.20.28internal.20control.29.CNhs10623.3139.67G5	0	4.86936	0.749132	1.59191	1.03006	1.77919	4.58843	2.62196
tpm.whole.20body.2c.20embryo.20E17.2e5.2c.20pool1.20.28internal.20control.29.CNhs10639.3139.67G5	0	3.13723	1.0244	2.11283	1.08843	1.5366	3.26528	1.60063
tpm.whole.20body.2c.20embryo.20E17.2e5.2c.20pool1.20.28internal.20control.29.CNhs10725.3139.67G5	0	3.33406	1.90517	2.38147	0.952587	3.33406	6.19182	0.952587
tpm.whole.20body.2c.20embryo.20E17.2e5.2c.20pool1.20.28internal.20control.29.CNhs10749.3139.67G5	0	4.17184	0.579422	1.15884	0.463537	0.463537	4.51949	1.39061
tpm.whole.20body.2c.20embryo.20E17.2e5.2c.20pool1.20.28internal.20control.29.CNhs10840.3139.67G5	0	2.70073	0.771637	1.73618	0.578728	0.964546	4.05109	1.73618
tpm.whole.20body.2c.20embryo.20E17.2e5.2c.20pool1.20.28internal.20control.29.CNhs10880.3139.67G5	0	4.12157	0.883194	2.20798	1.76639	1.32479	6.18235	2.20798
tpm.whole.20body.2c.20embryo.20E17.2e5.2c.20pool1.20.28internal.20control.29.CNhs11000.3139.67G5	0	3.77156	0.342869	3.42869	1.37148	0.685739	6.85739	1.02861
tpm.whole.20body.2c.20embryo.20E17.2e5.2c.20pool1.20.28internal.20control.29.CNhs11024.3139.67G5	0	3.37204	0.887379	1.95223	0.709903	0.532427	4.25942	2.66214
tpm.whole.20body.2c.20embryo.20E17.2e5.2c.20pool1.20.28internal.20control.29.CNhs11096.3139.67G5	0	4.39027	1.46342	2.19514	0.731712	1.46342	3.84149	1.64635
tpm.whole.20body.2c.20embryo.20E17.2e5.2c.20pool1.20.28internal.20control.29.CNhs11128.3139.67G5	0	4.34573	0.679021	2.30867	0.950629	1.62965	6.92601	2.03706
tpm.whole.20body.2c.20embryo.20E17.2e5.2c.20pool1.20.28internal.20control.29.CNhs11184.3139.67G5	0	1.68343	0.561142	1.68343	2.80571	0.561142	2.80571	0.561142
tpm.whole.20body.2c.20embryo.20E17.2e5.2c.20pool1.20.28internal.20control.29.CNhs11208.3139.67G5	0	3.79632	0.71181	3.20315	0.830445	0.593175	2.96588	1.66089
tpm.whole.20body.2c.20embryo.20E17.2e5.2c.20pool1.20.28internal.20control.29.CNhs11246.3139.67G5	0	2.86462	0.409231	3.27385	0.818462	0.409231	6.95693	2.45539
tpm.whole.20body.2c.20embryo.20E17.2e5.2c.20pool1.20.28internal.20control.29.CNhs11278.3139.67G5	0	2.63393	1.23949	1.23949	1.23949	1.54937	3.71848	1.08456
tpm.whole.20body.2c.20embryo.20E17.2e5.2c.20pool1.20.28internal.20control.29.CNhs14401.10101.102D4	0	1.94305	0	0	1.94305	0.971525	3.8861	0.971525
tpm.whole.20body.2c.20embryo.20E17.2e5.CNhs10513.490.9F9	0	3.66523	0.771626	2.8936	0.964533	1.92907	3.66523	1.92907
tpm.whole.20body.2c.20embryo.20E17.CNhs10517.475.3I5	0	4.49659	0	0	0	2.74792	0.499621	0.249811
tpm.whole.20body.2c.20embryo.20E18.CNhs10516.493.3B3	0	3.97684	1.16966	2.10538	1.63752	0.935726	5.38043	1.16966
tpm.whole.20body.2c.20neonate.20N00.CNhs10525.657.19C2	0	3.22307	1.71897	2.36358	0.429742	1.5041	4.08255	0.859484
tpm.whole.20body.2c.20neonate.20N01.CNhs10576.659.23C6	0	3.63448	2.67804	3.63448	1.14773	0.573865	7.26896	1.53031
tpm.whole.20body.2c.20neonate.20N06.CNhs10515.692.21D1	0	1.10296	1.98532	1.98532	1.76473	0.220591	3.52946	1.10296
