# Supplementary material for: Highly conserved and cis-acting lncRNAs produced from paralogous regions in the center of HOXA and HOXB clusters in the endoderm lineage
Source: PLoS Genet. 2021 Jul 19;17(7):e1009681. doi: 10.1371/journal.pgen.1009681 (PMC8330917; doi:10.1371/journal.pgen.1009681)
Supplement: S2 Table — (XLSX) [file pgen.1009681.s011.xlsx]

## Sheet: Expression
EntrezGene	RefSeq	Position	Strand	ExonicLength	GencodeIDs	GencodeSymbols	GencodeTypes	siNT rep1	siNT rep2	siHOXA-AS3 rep1	siHOXA-AS3 rep2	siHOXB-AS3 rep1	siHOXB-AS3 rep2	siNT rep3	siNT rep4	siNT rep5	siHOXA-AS3 rep3	siHOXA-AS3 rep4	siHOXA-AS3 rep5	siHOXB-AS3 rep3	siHOXB-AS3 rep4	siHOXB-AS3 rep5	siHOXAAS3.baseMean	siHOXAAS3.log2FoldChange	siHOXAAS3.stat	siHOXAAS3.pvalue	siHOXAAS3.padj	siHOXBAS3.baseMean	siHOXBAS3.log2FoldChange	siHOXBAS3.stat	siHOXBAS3.pvalue	siHOXBAS3.padj
284612	[NM_001040709]	chr1:110009099-110024764	+	3779	ENST00000369872.4_2, ENST00000475497.1_1	SYPL2	lncRNA, protein_coding	0.03	0.02	0	0	0	0	0	0	0	0	0	0	0.01	0.04	0	0.484102	-18.318	-4.90942	9.13445e-07	NA	0.484102	-0.440728	-0.118883	0.905368	NA
56956	[NM_001014434, NM_020204]	chr1:197881634-197899273	+	2570	ENST00000367387.6_2, ENST00000367388.4_2, ENST00000367390.7_1, ENST00000367391.5_1, ENST00000475727.1_2, ENST00000561173.5_1, ENST00000606127.2_1, ENST00000615520.1_1	LHX9	protein_coding, retained_intron	0	0.1	0	0	0.04	0	0	0	0	0	0	0	0	0	0	0.398345	-15.5487	-4.16767	3.07735e-05	NA	0.398345	-0.432339	-0.116767	0.907045	NA
NM_005453	[NM_005453]	chr6:33282181-33285512	-	2664	ENST00000418724.1_1, ENST00000431845.3_2, ENST00000441117.1_1	ZBTB22	protein_coding	3.85	0	0	2.45	0	2.55	0	3.68	0	0	0	0	3.52	0	1.17	60.5306	-10.3987	-2.8677	0.00413471	0.0413778	60.5306	-1.3658	-0.386298	0.699276	0.859633
NM_001001418	[NM_001001418]	chr17:36283976-36294915	+	2105	ENST00000327454.6, ENST00000378174.5, ENST00000442786.2, ENST00000505415.1, ENST00000513862.1, ENST00000539424.1, ENST00000620247.1_1	TBC1D3F, TBC1D3K	nonsense_mediated_decay, protein_coding, retained_intron	0.91	2.99	0	0	0	0	0	0	0	2.01	0.92	0	0.76	0	0	20.4649	-7.29127	-2.01202	0.0442177	0.220843	20.4649	-10.7254	-2.94733	0.00320529	0.0215978
3078	[NM_002113]	chr1:196788860-196801319	+	1297	ENST00000320493.9_1, ENST00000367424.4_1, ENST00000468079.1_1, ENST00000472961.1_1, ENST00000480960.1_1	CFHR1	lncRNA, protein_coding, retained_intron	0	0.1	0	0	0	0	0	0.54	0	0.86	0	0	0	0	0	2.34136	-5.78731	-1.57308	0.115699	NA	2.34136	-29.3853	-7.93587	2.09028e-15	NA
NM_022978*	[NM_022978*]	chr5:70196495-70214351	+	1901	ENST00000317633.13_3, ENST00000354833.7_1, ENST00000503509.1_1, ENST00000504458.1_3, ENST00000507348.5_1, ENST00000511162.1_2, ENST00000512649.1_1, ENST00000512868.6_1, ENST00000513436.6_1	SERF1A	protein_coding, retained_intron	0.52	0.71	0	0.85	0.65	0.67	0.77	0.52	0.51	0	0	0	0	0.48	0.38	14.8706	-5.27258	-3.25067	0.00115136	0.0158414	14.8706	-0.913835	-0.628264	0.529831	0.750697
NM_001171135*	[NM_001171135*]	chrY:2354454-2368580	-	4588	ENST00000381218.8_1_PAR_Y, ENST00000381222.8_2_PAR_Y, ENST00000381223.9_1_PAR_Y, ENST00000444280.6_4_PAR_Y, ENST00000461691.6_3_PAR_Y, ENST00000478825.7_3_PAR_Y, ENST00000515319.6_1_PAR_Y, ENST00000652001.1_1_PAR_Y	DHRSX, ZBED1	lncRNA, protein_coding	0	0	0	0	0	0	1.2	0.2	0	0	0	0	0	0	0	8.68839	-4.47177	-1.2262	0.220123	0.526219	8.68839	-4.90148	-1.34367	0.179055	0.408504
100996259	[NR_126160]	chr17:20320604-20322363	+	1759	ENST00000602334.1_1, ENST00000667406.1_1	AC015818.10, USP32P3	lncRNA, processed_pseudogene	0.13	0	0	0	0	0.07	0.29	0	0	0	0.22	0	0	0	0.04	1.75999	-4.35604	-1.55518	0.119904	NA	1.75999	-1.85328	-0.677047	0.498376	NA
NM_001098844*	[NM_001098844*]	chr10:18041226-18089854	+	5455				0.09	0.1	0	0	0	0.02	0	0.03	0.15	0	0.01	0	0.06	0.01	0.04	3.75514	-4.3058	-2.87459	0.00404556	NA	3.75514	-1.6105	-1.27698	0.201609	0.438511
653188	[NR_027386]	chr5:68935289-69006354	-	1551	ENST00000509348.2_3, ENST00000513408.6_1	GUSBP3	lncRNA, transcribed_unprocessed_pseudogene	0.35	1.36	0.68	0	1.19	0.79	1.63	0	0.84	0	0	0	0.45	0	0	14.2965	-4.30292	-2.18566	0.0288405	0.165876	14.2965	-1.72196	-0.903805	0.366099	0.619667
NM_001002029*	[NM_001002029*]	chr6:31982571-32003195	+	5427	ENST00000425700.3_2, ENST00000435363.7_3, ENST00000461632.1_1, ENST00000463249.5_1, ENST00000468237.5_1, ENST00000468936.5_1, ENST00000473957.2_1, ENST00000474912.1_1, ENST00000478388.1_1, ENST00000478438.5_1, ENST00000485263.5_1, ENST00000485543.1_1, ENST00000486992.5_1, ENST00000490071.1_1, ENST00000496065.1_1, ENST00000496560.1_1, ENST00000647698.1_1, ENST00000648821.1_1, ENST00000649658.1_1	C4B	lncRNA, nonsense_mediated_decay, protein_coding, retained_intron	0	0.03	0	0	0	0	0	0	0.02	0.02	0	0	0	0	0	0.588607	-4.26224	-1.15445	0.248314	NA	0.588607	-28.2572	-7.62033	2.53031e-14	NA
NM_001242823*	[NM_001242823*]	chr6:31982571-32003195	+	5427	ENST00000425700.3_2, ENST00000435363.7_3, ENST00000461632.1_1, ENST00000463249.5_1, ENST00000468237.5_1, ENST00000468936.5_1, ENST00000473957.2_1, ENST00000474912.1_1, ENST00000478388.1_1, ENST00000478438.5_1, ENST00000485263.5_1, ENST00000485543.1_1, ENST00000486992.5_1, ENST00000490071.1_1, ENST00000496065.1_1, ENST00000496560.1_1, ENST00000647698.1_1, ENST00000648821.1_1, ENST00000649658.1_1	C4B	lncRNA, nonsense_mediated_decay, protein_coding, retained_intron	0	0.03	0	0	0	0	0	0	0.02	0.02	0	0	0	0	0	0.588607	-4.26224	-1.15445	0.248314	NA	0.588607	-28.2572	-7.62033	2.53031e-14	NA
1813	[NM_000795, NM_016574]	chr11:113280316-113346001	-	2699	ENST00000346454.7_2, ENST00000362072.8_3, ENST00000535984.1_1, ENST00000538967.5_1, ENST00000539420.1_1, ENST00000540600.5_1, ENST00000542616.1_1, ENST00000542968.5_2, ENST00000543292.1_1, ENST00000544518.5_1	DRD2	lncRNA, protein_coding, retained_intron	0.05	0.1	0	0	0.03	0	0.04	0.08	0.02	0	0	0	0.01	0.03	0.01	1.28478	-3.83352	-2.77494	0.00552114	NA	1.28478	-1.81672	-1.4804	0.138767	NA
649946	[NR_003040]	chr11:118873670-118874303	-	633	ENST00000469465.1_1	RPL23AP64	processed_pseudogene	0.07	0	0	0	0	0	0.35	0	0	0	0.24	0	0	0	0.13	0.535933	-3.64935	-0.988756	0.322783	NA	0.535933	-4.11853	-1.11593	0.264452	NA
79173	[NM_024323]	chr19:13993167-14016909	-	2420	ENST00000346736.6_1, ENST00000585755.1_2, ENST00000586500.1_1, ENST00000586783.5_1, ENST00000588115.5_2, ENST00000589393.1_2, ENST00000591439.5_2, ENST00000591586.5_2	C19orf57	protein_coding, retained_intron	0.08	0.11	0.04	0	0.05	0	0.09	0.12	0	0	0	0	0.04	0	0.09	1.96725	-3.56873	-2.30355	0.0212482	NA	1.96725	-1.54679	-1.11639	0.264255	NA
3792	[NM_000420]	chr7:142638200-142659503	-	2547	ENST00000355265.7_2, ENST00000460479.2_4, ENST00000465697.1_1, ENST00000467543.6_3, ENST00000470850.1_1, ENST00000476829.5_5, ENST00000478969.1_1, ENST00000479768.6_1, ENST00000494148.1_2	KEL	lncRNA, nonsense_mediated_decay, protein_coding, retained_intron	0.02	0.13	0	0	0.03	0.06	0.04	0.06	0	0	0	0	0.07	0.03	0.03	1.55178	-3.24391	-2.37433	0.017581	NA	1.55178	0.230827	0.211155	0.832766	NA
391622	[NR_027279]	chr4:9369599-9370796	+	1197	ENST00000382470.1_2	USP17L6P	unprocessed_pseudogene	0.81	0.62	0.73	0.1	0.4	0.22	0.71	1.09	0	0.01	0	0	0.03	0	0	6.8458	-3.23805	-3.03417	0.00241195	0.0277921	6.8458	-3.26494	-3.0394	0.00237046	0.0169564
574036	[NR_024337]	chr1:210404803-210407466	-	800	ENST00000437764.5_1, ENST00000475406.5_1, ENST00000480052.1_1	SERTAD4-AS1	lncRNA	0	0.46	0	0	0	0	0.17	0.1	0.09	0	0	0	0	0	0.03	0.763384	-3.03751	-1.18789	0.234877	NA	0.763384	-2.95196	-1.15929	0.246338	NA
100216479	[NR_046258, NR_046259, NR_046260]	chr2:131174325-131186119	-	2855	ENST00000413041.5_1, ENST00000415406.1_1, ENST00000423905.5_1, ENST00000424873.5_1, ENST00000430785.1_1, ENST00000433703.5_1, ENST00000438056.1_1, ENST00000449066.5_1	FAR2P2	lncRNA, retained_intron, transcribed_unprocessed_pseudogene	0	0.1	0	0	0	0	0.04	0.03	0.02	0	0	0	0	0	0	0.679106	-2.97515	-0.901535	0.367304	NA	0.679106	-3.38665	-1.02623	0.304784	NA
643529	[NR_038382]	chr10:91589249-91600618	+	4289	ENST00000448490.1_1, ENST00000448963.5_1, ENST00000667153.1_1, ENST00000670043.1_1	LINC00865	lncRNA	0.02	0	0	0	0	0.02	0.08	0.02	0.01	0	0.01	0	0	0.02	0	1.01026	-2.96493	-1.52977	0.126073	NA	1.01026	-2.25907	-1.18422	0.236325	NA
145864	[NM_001307952, NM_178232]	chr15:89420515-89438857	-	2122	ENST00000359595.7_3, ENST00000558770.5_1, ENST00000562281.1_1, ENST00000562889.5_3, ENST00000563808.1_1	HAPLN3	nonsense_mediated_decay, protein_coding, retained_intron	0.08	0.07	0	0	0	0.07	0	0.04	0.03	0	0	0	0.02	0	0	0.794533	-2.95828	-1.35563	0.175217	NA	0.794533	-1.63767	-0.768123	0.442414	NA
101928280	[NR_125854]	chr6:68936861-69039791	-	676	ENST00000445346.1_1	LINC02549	lncRNA	0	0.38	0	0	0.26	0.25	0.51	0.13	0	0	0	0	0	0.07	0	1.22127	-2.95619	-1.35034	0.176908	NA	1.22127	-0.440905	-0.213168	0.831196	NA
3899	[NM_001025108, NM_002285]	chr2:100163715-100759037	-	8212	ENST00000317233.8_1, ENST00000409236.6_1, ENST00000409579.5_1, ENST00000415384.1_2, ENST00000416492.5_2, ENST00000423966.5_2, ENST00000424600.5_2, ENST00000427118.1_2, ENST00000430789.1_1, ENST00000432037.5_2, ENST00000440445.5_2, ENST00000441400.5_2, ENST00000445815.1_3, ENST00000483600.1_1, ENST00000498090.1_1	AFF3	lncRNA, nonsense_mediated_decay, protein_coding, retained_intron	0.03	0.01	0	0	0.02	0	0.02	0.01	0.02	0.01	0	0	0.01	0.01	0	1.34442	-2.94264	-2.14194	0.0321987	NA	1.34442	-1.45156	-1.16577	0.243706	NA
100287102	[NR_046018]	chr1:11873-14409	+	1652	ENST00000450305.2_1, ENST00000456328.2_1	DDX11L1	lncRNA, transcribed_unprocessed_pseudogene	0.1	0.21	0	0	0	0.09	0	0.19	0	0	0	0	0	0	0	1.1694	-2.93956	-1.05917	0.289522	NA	1.1694	-2.50915	-0.907072	0.364369	NA
101928809	[NR_125906]	chr4:76901942-76927094	+	1684	ENST00000501239.2_1	AC112719.2	lncRNA	0.23	0.13	0.06	0	0.16	0.06	0.13	0.13	0.08	0	0.03	0	0.13	0.18	0.16	3.10503	-2.88176	-2.89308	0.00381479	NA	3.10503	0.0624124	0.0915203	0.927079	NA
286102	[NR_002807]	chr8:146220250-146224283	+	4033	ENST00000534816.1_1	TMED10P1	processed_pseudogene	0.04	0.05	0	0	0.02	0.02	0.01	0.02	0	0	0	0	0.01	0.02	0	1.00927	-2.83891	-1.86049	0.0628157	NA	1.00927	-0.75908	-0.55182	0.581072	NA
100049076	[NR_033968]	chr5:69812078-69851150	-	610	ENST00000508439.2_3	AC146944.1	unprocessed_pseudogene	0.91	0	0	0	0	0	2.05	0	0	0	0	0	2.12	0	0.37	3.66383	-2.83049	-0.768851	0.441982	NA	3.66383	-0.449984	-0.123713	0.901543	0.95679
619189	[NM_001258031, NM_001258032]	chr15:44086371-44092295	-	2535	ENST00000299969.10_2, ENST00000319327.6_2, ENST00000412697.1_1, ENST00000417761.2_1, ENST00000448553.5_1, ENST00000457418.5_1, ENST00000476490.1_1	AC018512.1, SERINC4	nonsense_mediated_decay, protein_coding, retained_intron	0.02	0.08	0.02	0	0.06	0	0.02	0.06	0.03	0	0	0	0.04	0	0.05	1.19537	-2.82768	-1.8317	0.0669962	NA	1.19537	-0.609831	-0.452257	0.651084	NA
65267	[NM_001002838, NM_020922]	chrX:54219255-54384438	-	11343	ENST00000354646.6_1, ENST00000375159.6_1, ENST00000375169.7_2, ENST00000458404.1_1, ENST00000620763.1_3	WNK3	protein_coding	0	0	0	0	0	0.01	0.02	0	0.02	0	0	0	0.01	0	0.01	1.09257	-2.82759	-1.43249	0.152004	NA	1.09257	-0.824141	-0.442345	0.65824	NA
100128164	[NR_024409, NR_027622]	chr3:169661771-169684522	-	7012	ENST00000469301.1_1, ENST00000483289.2_1, ENST00000487580.1_1, ENST00000494834.1_1, ENST00000600502.1_3	AC008040.1, AC008040.4	lncRNA, transcribed_processed_pseudogene	0	0.04	0	0	0	0	0.03	0.03	0.04	0	0.01	0	0	0	0.01	0.77601	-2.7575	-1.33739	0.181095	NA	0.77601	-2.71646	-1.32505	0.185155	NA
9288	[NR_028511]	chr6:132929363-132930441	-	1078	ENST00000466706.1_2, ENST00000481759.1_1	TAAR3P	lncRNA, transcribed_unprocessed_pseudogene	0.04	0.13	0	0	0	0	0.06	0.07	0.06	0	0	0	0.03	0	0.02	0.538377	-2.74451	-1.40233	0.160816	NA	0.538377	-2.11359	-1.095	0.273515	NA
283875	[NR_033861]	chr16:3039054-3044510	+	3221	ENST00000571152.1_1, ENST00000572266.5_1, ENST00000573315.2_3, ENST00000573465.5_2	LINC00514	lncRNA, protein_coding, retained_intron	0.04	0.02	0	0	0.03	0	0.02	0.06	0	0	0	0	0	0	0	0.692385	-2.72732	-1.06101	0.288684	NA	0.692385	-2.31077	-0.901938	0.36709	NA
5136	[NM_001003683, NM_001258312, NM_001258313, NM_001258314, NM_005019]	chr2:183004761-183387572	-	6263	ENST00000351439.9_3, ENST00000358139.6_1, ENST00000409365.5_4, ENST00000410103.1_3, ENST00000435564.5_1, ENST00000462938.5_1, ENST00000482538.5_1, ENST00000482782.5_1, ENST00000495511.1_1	PDE1A	lncRNA, protein_coding	0.06	0	0	0.01	0	0.02	0.03	0.13	0.06	0	0.04	0	0	0	0	1.32421	-2.72404	-1.70141	0.0888665	NA	1.32421	-3.77691	-2.26983	0.0232181	NA
646471	[NR_024498]	chr1:26146444-26150097	-	3653	ENST00000536896.2_1	AL020996.1	lncRNA	0	0.07	0	0	0.01	0	0.05	0.02	0.03	0	0.02	0	0.01	0.02	0	1.12435	-2.69977	-1.69067	0.0908997	NA	1.12435	-2.27522	-1.44844	0.147493	NA
124989	[NM_001195192, NM_152347]	chr17:45401326-45518677	+	4699	ENST00000331493.7_4, ENST00000517310.5_1, ENST00000517484.5_3, ENST00000518081.1_1, ENST00000518170.1_5, ENST00000518646.5_1, ENST00000519772.5_1, ENST00000520776.5_1, ENST00000520802.5_1, ENST00000522326.1_1, ENST00000523285.5_1, ENST00000523842.1_1, ENST00000523978.1_1, ENST00000560629.1_6	AC068234.1, EFCAB13	lncRNA, nonsense_mediated_decay, protein_coding, retained_intron	0	0.02	0	0	0	0	0.04	0.04	0	0	0	0	0	0	0.01	0.548742	-2.66974	-0.739829	0.459404	NA	0.548742	-2.3094	-0.642205	0.52074	NA
100874094	[NR_046658]	chr3:44658619-44666289	-	623	ENST00000447691.2_1	ZNF197-AS1	lncRNA	0.38	0.12	0	0	0.08	0.27	0.23	0	0.24	0	0.08	0	0.13	0	0	1.02664	-2.62556	-1.59252	0.111267	NA	1.02664	-1.16199	-0.77198	0.440126	NA
164312	[NM_152611]	chr20:6021191-6034726	-	2955	ENST00000378858.4_1	LRRN4	protein_coding	0.24	0.15	0.05	0.08	0.5	0.44	0.25	0.47	0.16	0.08	0	0	0.54	0.33	0.42	14.7705	-2.61965	-4.19215	2.7632e-05	0.000726958	14.7705	0.921592	1.97689	0.0480545	0.170198
2642	[NM_000160]	chr17:79762007-79771889	+	2053	ENST00000400723.8_2, ENST00000570996.5_2, ENST00000571425.1_1, ENST00000572185.1_1, ENST00000573428.1_2, ENST00000574283.2_2	GCGR	protein_coding, retained_intron	0.06	0	0	0	0	0	0.06	0.07	0.06	0	0.02	0	0	0	0	0.698078	-2.60511	-1.03333	0.301451	NA	0.698078	-3.53349	-1.39559	0.162839	NA
644903	[NR_135290]	chr2:109123996-109150675	-	555	ENST00000322353.3_1, ENST00000440975.1_1	GCC2-AS1	lncRNA	0.26	0	0	0	0.19	0.31	0.13	0.17	0.14	0	0	0	0.31	0	0	0.872516	-2.60091	-1.36366	0.172676	NA	0.872516	-0.0649838	-0.0368261	0.970624	NA
102724562|11223	[NM_001271733, NR_135824]	chr1:17081128-17090975	-	4863	ENST00000442552.7_1, ENST00000455405.6_1, ENST00000544155.1_1, ENST00000545160.1_1, ENST00000624762.3_1, ENST00000650268.1_1	MST1L	lncRNA, retained_intron, transcribed_unprocessed_pseudogene	0.02	0.11	0	0	0.02	0	0	0	0.06	0	0.02	0	0	0.04	0.01	0.980181	-2.59991	-1.36073	0.1736	NA	0.980181	-1.48962	-0.805789	0.420364	NA
9719	[NM_001145320, NM_014694]	chr9:136397285-136440641	+	4133	ENST00000354484.8_2, ENST00000393060.1_2, ENST00000393061.7_2, ENST00000651351.1_1	ADAMTSL2	protein_coding	0.04	0.02	0	0.05	0.03	0	0.04	0.03	0.04	0	0	0	0	0	0.01	1.36445	-2.55892	-1.64302	0.100379	NA	1.36445	-2.37959	-1.59592	0.110506	NA
103752588	[NR_125801]	chr1:186649785-186650578	+	793	ENST00000608917.1_2	PACERR	lncRNA	0.23	0.18	0.06	0	0.24	0.2	0.08	0.11	0.09	0	0	0	0.19	0.1	0.12	1.47825	-2.528	-2.0245	0.0429192	NA	1.47825	0.454657	0.477424	0.63306	NA
170393	[NM_173541]	chr10:134258713-134261825	+	738	ENST00000321248.4_1, ENST00000392630.7_1, ENST00000490765.4_1	C10orf91	lncRNA	0.12	0.3	0.28	0	0.13	0.07	0.36	0.12	0.19	0	0	0	0	0.23	0.07	1.56421	-2.52635	-1.85832	0.0631238	NA	1.56421	-1.49675	-1.20812	0.227001	NA
101929741	[NR_125930]	chr4:119585242-119606496	-	1549	ENST00000628457.2_2, ENST00000629093.2_1, ENST00000629462.2_2, ENST00000655315.1_1, ENST00000657708.1_1, ENST00000660319.1_1, ENST00000660577.1_1, ENST00000660675.1_1, ENST00000664083.1_1, ENST00000665753.1_1, ENST00000667475.1_1, ENST00000668247.1_1, ENST00000669615.1_1, ENST00000670296.1_1	METTL14-DT	lncRNA	0.05	0.17	0	0	0	0	0.08	0	0	0	0.03	0	0.02	0	0.04	0.775593	-2.51742	-1.12185	0.261925	NA	0.775593	-1.96216	-0.892012	0.372387	NA
105369691	[NR_135030, NR_135031]	chr12:22741940-22777980	-	758	ENST00000542076.1_1	AC087241.2	lncRNA	0	0	0	0	0.09	0.31	0.13	0.17	0.28	0	0	0	0	0	0.05	0.679332	-2.51647	-1.05383	0.29196	NA	0.679332	-0.546446	-0.235463	0.813849	NA
84530	[NM_194286]	chr12:119419299-119600856	+	8477	ENST00000267260.5_2, ENST00000537597.1_1, ENST00000545224.5_1, ENST00000641899.1_1, ENST00000651431.1_1	SRRM4	lncRNA, nonsense_mediated_decay, protein_coding	0.01	0.01	0	0	0	0	0.01	0	0.01	0	0	0	0	0	0	0.464297	-2.45694	-0.855177	0.392453	NA	0.464297	-2.32356	-0.810149	0.417855	NA
80154	[NR_026811, NR_033936, NR_103496]	chr15:82763612-82798399	-	3434	ENST00000539808.2, ENST00000547716.2, ENST00000550961.2, ENST00000558577.1, ENST00000558650.1, ENST00000559807.1	RP11-152F13.3	processed_transcript, transcribed_unprocessed_pseudogene	0.02	0.12	0.14	0.01	0.03	0.02	0.07	2.86	0.01	0.01	0.01	0.01	2.21	0.02	0.01	23.0332	-2.45274	-1.60031	0.10953	0.373121	23.0332	-1.06041	-0.715312	0.474416	0.709843
189	[NM_000030]	chr2:241808161-241818536	+	1598	ENST00000307503.4_2, ENST00000470255.1_1, ENST00000472436.1_1, ENST00000476698.1_1	AGXT	protein_coding, retained_intron	0.03	0.08	0	0	0.05	0	0.07	0.09	0	0	0	0.06	0.02	0	0	0.841713	-2.44973	-1.31808	0.187475	NA	0.841713	-1.87398	-1.03532	0.300521	NA
23520	[NM_012403]	chr4:165118158-165118863	-	705	ENST00000512835.1_2	ANP32C	processed_pseudogene	0.47	0.53	0	0.1	0.41	0.39	0	0	0.2	0	0	0	0	0.12	0.11	1.82002	-2.43345	-1.88365	0.0596122	NA	1.82002	-0.0952532	-0.0856289	0.931761	NA
340359	[NM_001081675]	chr8:124657914-124665190	-	1834	ENST00000325995.7_1	KLHL38	protein_coding	0.02	0.07	0	0	0	0.03	0.03	0.08	0	0	0	0	0	0.04	0	0.637483	-2.41555	-1.11039	0.26683	NA	0.637483	-1.76334	-0.812728	0.416374	NA
100379345	[NR_038975]	chr9:127420714-127460907	+	617	ENST00000429139.1_1	MIR181A2HG	lncRNA	0.38	0.25	0	0	0	0.46	0.34	0	0.48	0	0.17	0.2	0.07	0.14	0.09	1.72659	-2.40428	-1.75682	0.0789479	NA	1.72659	-1.41143	-1.15586	0.247738	NA
101929679	[NR_120366]	chr15:86298171-86301956	-	993	ENST00000557908.2_1	AC021739.3	lncRNA	0.13	0.36	0.15	0	0.05	0.05	0.13	0.08	0.13	0	0	0	0.15	0	0.07	1.52923	-2.4042	-1.84928	0.064417	NA	1.52923	-1.23168	-1.07986	0.280206	NA
729238	[NM_001098668, NM_001320813, NM_001320814]	chr10:81315607-81320217	-	2455	ENST00000372325.6_1, ENST00000372327.9_1, ENST00000417041.1_2, ENST00000492049.1_2, ENST00000640627.1_1	SFTPA2	protein_coding	0.11	0	0.08	0	0.06	0.04	0	0.13	0.08	0	0	0	0.01	0	0	1.48563	-2.39908	-1.35036	0.1769	NA	1.48563	-1.36551	-0.796456	0.425767	NA
100874019	[NR_046687]	chr3:183266522-183270114	+	503	ENST00000491676.1_1	KLHL6-AS1	lncRNA	0.44	0.71	0	0.16	0.22	0.13	1.06	0.2	0.64	0	0.11	0.53	0.28	0.95	0.39	2.92032	-2.39864	-2.28447	0.0223439	NA	2.92032	-0.786942	-0.932763	0.350943	NA
132228	[NM_001304385, NM_153215]	chr3:50316457-50325545	+	1494	ENST00000316436.4_2	LSMEM2	protein_coding	0.08	0.18	0	0	0.15	0	0.16	0.1	0	0.03	0.03	0	0.05	0	0	1.45369	-2.39393	-1.6311	0.10287	NA	1.45369	-1.77668	-1.24802	0.212022	NA
26471	[NM_001042483, NM_012385]	chr16:28548661-28550495	-	912	ENST00000324873.7_1, ENST00000395641.2_1, ENST00000567646.1_1	NUPR1	nonsense_mediated_decay, protein_coding	38.03	49.14	12.47	6.82	31.21	26.09	38.86	120.4	33.52	16.2	9.44	5.2	28.24	25.13	28.19	468.342	-2.38502	-7.40314	1.33005e-13	2.674e-11	468.342	-0.797492	-2.50894	0.0121094	0.0617761
104472717	[NR_126448, NR_126449]	chr19:23582035-23598876	-	2563	ENST00000593573.5_1, ENST00000594576.5_1, ENST00000596283.5_1, ENST00000596763.1_1, ENST00000598922.1_1, ENST00000600643.5_1, ENST00000601293.5_1, ENST00000601338.5_1, ENST00000602077.5_1, ENST00000654756.1_1	LINC01224	lncRNA	0.02	0.11	0	0	0.07	0.02	0.02	0	0.1	0	0.03	0	0.03	0.03	0.04	1.51114	-2.38091	-1.66864	0.0951892	NA	1.51114	-0.198233	-0.165642	0.868439	NA
79802	[NM_024746]	chr1:222695601-222721444	-	2574	ENST00000343410.7_2, ENST00000468172.1_1, ENST00000473144.5_1, ENST00000494899.1_1	HHIPL2	lncRNA, protein_coding	0	0.03	0	0	0	0	0	0.08	0.07	0	0	0	0.01	0.03	0	0.737398	-2.36942	-0.878911	0.379449	NA	0.737398	-1.47818	-0.553029	0.580244	NA
121838	[NR_026955]	chr13:44596470-44604599	+	2564	ENST00000423211.1_1, ENST00000439707.6_1, ENST00000585327.5_1, ENST00000587571.5_1, ENST00000591799.1_1, ENST00000592085.1_1, ENST00000609808.2_2, ENST00000613822.4_2, ENST00000616953.4_2, ENST00000617476.1_2, ENST00000620454.4_1, ENST00000627615.1_2, ENST00000629019.2_2	AL512506.3, LINC00284	lncRNA, nonsense_mediated_decay	0.11	0.1	0.02	0	0.2	0.24	0.09	0.05	0.14	0.04	0.03	0	0.26	0.42	0.28	6.86865	-2.35153	-2.84686	0.00441521	0.0432216	6.86865	1.49501	2.88858	0.00386988	0.0251537
10893	[NM_006690]	chr20:33814538-33864804	+	4333	ENST00000246186.8_2	MMP24	protein_coding	1.18	1.73	0.34	0.17	5.19	5.48	1.03	2.73	0.85	0.37	0.28	0.21	5.26	4.01	4.69	200.514	-2.34835	-7.47692	7.60868e-14	1.61542e-11	200.514	1.87666	6.63742	3.19223e-11	1.47547e-09
6339	[NM_001130413, NR_037668]	chr1:1215815-1227409	+	3054	ENST00000325425.12_2, ENST00000338555.6_2, ENST00000379099.3_2, ENST00000379101.8_1, ENST00000379116.9_2, ENST00000400928.7_2, ENST00000467651.2_1, ENST00000470022.1_1	SCNN1D	lncRNA, nonsense_mediated_decay, protein_coding	0.03	0.04	0	0	0.07	0	0.04	0	0.04	0	0	0.03	0.02	0	0.04	1.24485	-2.34794	-1.53558	0.124642	NA	1.24485	-0.376266	-0.280554	0.779052	NA
23305	[NM_001009185, NM_001205247, NM_001205248, NM_001205250, NM_001205251, NM_015256]	chr5:131285666-131347761	-	6915	ENST00000296869.9_3, ENST00000357096.5_1, ENST00000379240.5_2, ENST00000379244.5_2, ENST00000379246.5_1, ENST00000379255.5_1, ENST00000414078.5_3, ENST00000416557.5_2, ENST00000419502.5_1, ENST00000430403.5_3, ENST00000431707.5_1, ENST00000434099.6_2, ENST00000441995.2_3, ENST00000469164.1_1, ENST00000477640.1_1, ENST00000484870.1_1, ENST00000489047.1_1, ENST00000492156.1_1, ENST00000493861.5_1, …	ACSL6	lncRNA, nonsense_mediated_decay, protein_coding, retained_intron	0.01	0.05	0	0	0	0	0	0.02	0	0	0.01	0	0.02	0.01	0.01	1.05811	-2.34578	-1.2078	0.227123	NA	1.05811	-0.578658	-0.315813	0.752144	NA
89790	[NM_001171156, NM_001171157, NM_001171158, NM_001171159, NM_001171161, NM_001322105, NM_033130]	chr19:51913274-51921057	-	3394	ENST00000339313.10_2, ENST00000353836.9_1, ENST00000357375.4_1, ENST00000436984.6_2, ENST00000439889.6_4, ENST00000441969.7_1, ENST00000442846.7_1, ENST00000524527.1_1, ENST00000525998.5_3, ENST00000529627.1_1, ENST00000530476.1_2	SIGLEC10	protein_coding, retained_intron	0.03	0.07	0.02	0	0.03	0	0.02	0	0.02	0	0	0	0.01	0.03	0.02	0.929049	-2.33396	-1.50608	0.132048	NA	0.929049	-0.620368	-0.444242	0.656868	NA
183	[NM_000029]	chr1:230838271-230850336	-	2581	ENST00000366667.5_2, ENST00000412344.1_1	AGT, AL512328.1	lncRNA, protein_coding	0.12	0.2	0.07	0.02	0	0.02	0.02	0.16	0	0	0	0	0.03	0.03	0.02	2.31825	-2.28638	-1.80034	0.071807	NA	2.31825	-1.66993	-1.38673	0.165524	NA
4496	[NM_005951]	chr16:56703725-56705041	+	397	ENST00000332374.4_1, ENST00000569155.1_1	MT1H	protein_coding	0.28	0.22	0.16	0	0.29	1.46	0	1.17	0.68	0.18	0	0	0.88	0.27	0.99	2.3616	-2.27777	-1.76148	0.0781574	NA	2.3616	0.909965	0.931002	0.351853	NA
27120	[NM_001197301, NM_001197302, NM_014419]	chr19:49866986-49878373	+	1086	ENST00000221498.6_1, ENST00000594268.1_1, ENST00000596402.1_2, ENST00000597546.1_2, ENST00000597873.5_4, ENST00000598682.1_2	DKKL1	protein_coding	0.31	0.21	0.16	0	0.09	0.28	0.2	0.4	0.14	0.05	0.05	0	0.2	0	0	2.39399	-2.2775	-2.13009	0.0331642	NA	2.39399	-1.39982	-1.42697	0.153589	NA
51200	[NM_001163446, NM_016352]	chr7:129932973-129964020	+	2817	ENST00000222482.10_3, ENST00000445470.6_1, ENST00000470542.5_1, ENST00000473956.5_3, ENST00000474254.5_1, ENST00000486598.1_1, ENST00000488025.1_1, ENST00000490117.5_1, ENST00000492072.5_1, ENST00000493259.5_1, ENST00000497388.5_1	CPA4	lncRNA, protein_coding, retained_intron	0.05	0.1	0.03	0	0.03	0	0.1	0	0.09	0	0.03	0	0.08	0.08	0.1	2.54645	-2.27419	-1.82767	0.0675986	NA	2.54645	-0.333724	-0.314585	0.753077	NA
8436	[NM_004657]	chr2:192699031-192712006	-	3250	ENST00000304141.5_2	CAVIN2	protein_coding	0.13	0.36	0.07	0.04	0.17	0.25	0.19	0.56	0.23	0.08	0.01	0.08	0.3	0.32	0.35	13.8404	-2.25526	-4.13333	3.57548e-05	0.000901904	13.8404	0.0578227	0.130877	0.895873	0.954585
105377213	[NR_135614]	chrX:150684022-150684734	+	499	ENST00000454307.1_1	BX546450.1	lncRNA	0.1	0.16	0	0	0	0	0.15	0.4	0	0	0	0	0	0	0	0.395952	-2.24987	-0.605136	0.545088	NA	0.395952	-2.69755	-0.725546	0.468117	NA
100422556	[NR_109775]	chr15:52211159-52216317	-	455	ENST00000557871.1_1	AC090971.3	unprocessed_pseudogene	0	0.18	0	0	0.12	0	0.52	0	0.18	0	0	0	0	0	0.07	0.474383	-2.24646	-0.752753	0.451598	NA	0.474383	-1.55623	-0.525737	0.599071	NA
140876	[NM_001290268, NM_080829, NR_110890]	chr20:49202644-49308067	-	4902	ENST00000045083.6_2, ENST00000327979.7_2, ENST00000462493.1_1, ENST00000462842.1_1, ENST00000482129.1_1, ENST00000488529.5_1	RIPOR3	lncRNA, protein_coding, retained_intron	0	0.03	0	0	0	0.01	0.04	0.02	0.01	0	0.01	0	0	0	0.02	0.809366	-2.24479	-1.19439	0.232324	NA	0.809366	-1.54152	-0.85392	0.393149	NA
100289388	[NR_102280, NR_102281]	chr11:77850838-77885023	+	1083	ENST00000500113.1_1, ENST00000523626.6_2, ENST00000527321.1_2, ENST00000528468.1_2, ENST00000530261.2_2, ENST00000532831.1_2, ENST00000600795.1_2, ENST00000662186.1_1, ENST00000663331.1_1, ENST00000667996.1_1	KCTD21-AS1	lncRNA	0.26	0.14	0.09	0.14	0	0.31	0.4	0	0.28	0	0	0	0.08	0.07	0.07	1.48113	-2.22866	-1.67289	0.0943483	NA	1.48113	-1.20915	-1.00101	0.31682	NA
60489	[NM_021822]	chr22:39473009-39483748	+	1834	ENST00000407997.4_2, ENST00000461827.5_1, ENST00000463934.1_1, ENST00000480000.5_1, ENST00000481958.1_1, ENST00000486357.1_1, ENST00000494150.1_1	APOBEC3G	lncRNA, protein_coding, retained_intron	0.02	0.04	0	0	0	0	0	0.04	0.07	0	0	0	0	0	0.02	0.443163	-2.22729	-0.764762	0.444413	NA	0.443163	-1.92447	-0.66569	0.505609	NA
100874092	[NR_046652]	chr3:23845514-23848396	-	778	ENST00000426702.1_1	UBE2E1-AS1	lncRNA	0.06	0	0	0	0.18	0.14	0.17	0.22	0	0	0	0	0.15	0.11	0.06	0.974192	-2.21971	-1.37281	0.16981	NA	0.974192	0.89533	0.636393	0.524521	NA
101928591	[NR_135065]	chr11:42023271-42107008	-	1690	ENST00000527828.6_2, ENST00000534059.1_1, ENST00000663570.1_1, ENST00000667585.1_1	AC079917.1	lncRNA	0.05	0	0	0	0.03	0.03	0.07	0	0.04	0	0	0	0	0	0	0.45324	-2.21804	-0.741839	0.458185	NA	0.45324	-1.39839	-0.470785	0.637794	NA
10164	[NM_001166395, NM_005769]	chr16:71560022-71572493	+	2307	ENST00000338482.5_1, ENST00000539698.3_1, ENST00000572693.1_1	CHST4	protein_coding, retained_intron	0.13	0.09	0.11	0	0.06	0	0.14	0.17	0.17	0.04	0.02	0	0.05	0.07	0.02	2.95557	-2.20992	-2.54001	0.011085	NA	2.95557	-2.05184	-2.50855	0.0121229	NA
394263	[NM_001010909, NM_001322370, NM_001322371, NR_130720]	chr6:30951484-30956414	+	2537	ENST00000376296.3_3, ENST00000486149.2_2	MUC21	protein_coding	0.02	0.09	0.02	0	0.02	0.02	0	0.03	0.06	0	0	0	0	0	0.01	0.778847	-2.18926	-1.31639	0.188042	NA	0.778847	-1.63508	-1.03343	0.301401	NA
400891	[NM_001291006, NR_027006, NR_110991]	chr22:21400248-21418457	+	5139	ENST00000442047.2_1, ENST00000469766.1_1, ENST00000473769.1_1, ENST00000497328.5_1	LRRC74B	protein_coding, retained_intron	0	0.05	0.01	0	0.02	0.04	0	0.04	0.02	0	0	0	0.01	0	0.02	1.11329	-2.18332	-1.32184	0.186223	NA	1.11329	-0.00333157	-0.00223963	0.998213	NA
388942	[NR_033996]	chr2:42104694-42121186	+	1810	ENST00000398796.4_2, ENST00000418836.2_1, ENST00000442214.1_1, ENST00000649168.1_1, ENST00000652836.1_1, ENST00000653176.1_1, ENST00000653206.1_1, ENST00000653210.1_1, ENST00000653561.1_1, ENST00000656010.1_1, ENST00000657200.1_1, ENST00000657390.1_1, ENST00000661325.1_1, ENST00000664801.1_1	LINC01913	lncRNA	0.07	0.07	0	0.07	0.12	0.05	0.03	0.12	0.1	0.03	0	0	0.19	0.04	0.07	2.26728	-2.18145	-1.89556	0.0580182	NA	2.26728	0.273535	0.310107	0.75648	NA
101927565	[NR_110135]	chr3:14389950-14394068	-	2284	ENST00000502417.1_1	LINC01267	lncRNA	0.04	0.09	0	0	0	0.02	0.03	0	0	0	0	0	0.01	0	0	0.53873	-2.16702	-0.782879	0.433698	NA	0.53873	-1.54849	-0.563472	0.573114	NA
197196	[NR_038859]	chr16:85316563-85321685	+	1784	ENST00000366314.4_1	LINC00311	lncRNA	0.02	0.09	0	0	0	0.05	0.07	0	0	0	0	0	0.04	0	0.04	0.677282	-2.16104	-0.99771	0.31842	NA	0.677282	-0.27993	-0.135178	0.892471	NA
NM_001123392*	[NM_001123392*]	chr17:34746062-34757007	-	2135	ENST00000330458.7, ENST00000535592.1, ENST00000535805.1, ENST00000592990.1, ENST00000610350.3_1, ENST00000622206.1_1	CTB-91J4.3, TBC1D3C, TBC1D3G, TBC1D3H	processed_pseudogene, protein_coding	0.48	0	0.2	0	0	0	0.63	0.48	0	0.21	0	0	0	0	0.31	6.35672	-2.15294	-0.62473	0.532149	0.777445	6.35672	-3.37674	-0.973941	0.330086	0.58537
164592	[NM_152612]	chr22:21987085-21991616	+	2192	ENST00000292779.4_2, ENST00000425975.1_2, ENST00000607942.5_2	CCDC116	protein_coding	0.04	0.03	0	0.03	0	0.02	0.05	0.07	0.05	0	0	0.04	0.05	0.03	0.01	1.22278	-2.1495	-1.66307	0.0962977	NA	1.22278	-1.26456	-1.09888	0.271821	NA
100132057	[NR_111930]	chr1:143687126-143717173	+	1485	ENST00000411954.1, ENST00000417260.1, ENST00000426533.2, ENST00000432384.1, ENST00000455004.1, ENST00000457439.1	RP6-206I17.2	lincRNA	0	0.16	0	0	0	0	0	0.2	0	0	0	0	0	0	0	0.692817	-2.13973	-0.575432	0.564999	NA	0.692817	-2.63037	-0.706269	0.480021	NA
54838	[NM_001083913, NM_017787]	chr10:104503726-104576021	+	4396	ENST00000369889.5_1, ENST00000448841.7_4, ENST00000647664.1_1	WBP1L	nonsense_mediated_decay, protein_coding	7.07	7.36	1.97	1.22	6.38	6.23	5.28	7.16	5.78	1.54	1.15	1.37	5.16	5.05	5.39	380.345	-2.13244	-14.578	3.87551e-48	1.30508e-44	380.345	-0.13361	-0.987668	0.323315	0.57871
619383	[NR_002569]	chr11:93454679-93455032	+	353	ENST00000530422.1_1	SCARNA9	lncRNA	0.66	0.79	0	0	0.17	0.58	0	0	0.28	0	0.19	0	0.3	0.33	0	0.969095	-2.13098	-1.25928	0.207929	NA	0.969095	-0.325485	-0.212387	0.831805	NA
284276	[NR_015417]	chr18:74240611-74271784	+	2243	ENST00000578092.5_1, ENST00000578613.6_2, ENST00000582452.1_1, ENST00000583578.6_2, ENST00000584120.1_2, ENST00000584910.5_1, ENST00000651044.1_1, ENST00000653843.1_1, ENST00000659606.1_1, ENST00000661369.1_1, ENST00000661652.1_1, ENST00000666393.1_1, ENST00000668504.1_1, ENST00000669527.1_1, ENST00000670438.1_1, ENST00000670618.1_1, ENST00000671551.1_1	LINC00683	lncRNA	1.02	0.66	0.16	0.08	2.18	2.68	0.36	0.1	0.2	0.03	0.22	0	0.75	1.23	0.36	29.8292	-2.12198	-3.64985	0.000262392	0.00492946	29.8292	1.61561	3.32519	0.000883588	0.00750073
101929536	[NR_135805]	chr1:40254647-40255842	+	1195	ENST00000566366.1_1	AL033527.3	lncRNA	0.14	0.06	0.04	0.05	0.08	0.13	0.15	0.13	0	0	0	0	0.15	0	0.06	1.45042	-2.11486	-1.63598	0.101843	NA	1.45042	-0.13292	-0.122936	0.902157	NA
170691	[NM_139057]	chr15:100511642-100882210	-	6358	ENST00000268070.9_2, ENST00000378898.8_1, ENST00000557896.1_1, ENST00000558930.1_1, ENST00000558960.1_1, ENST00000559976.1_1, ENST00000560486.2_1, ENST00000561355.2_2, ENST00000568565.1_1	ADAMTS17	lncRNA, nonsense_mediated_decay, protein_coding, retained_intron	0.02	0	0	0	0.03	0	0.03	0.03	0.01	0.01	0.01	0	0.04	0	0.01	1.54005	-2.11303	-1.63647	0.101741	NA	1.54005	-0.393146	-0.341425	0.732784	NA
93145	[NM_001304347, NM_001304348, NM_058164]	chr19:9964393-10047228	-	2314	ENST00000264833.8_1, ENST00000590410.1_1, ENST00000590841.5_1, ENST00000592448.1_1, ENST00000593091.1_1	OLFM2	nonsense_mediated_decay, protein_coding, retained_intron	0.1	0	0	0	0	0	0	0	0.11	0	0	0	0	0	0	0.494659	-2.1065	-0.564619	0.572333	NA	0.494659	-2.39019	-0.642259	0.520705	NA
100507308	[NR_109982]	chr6:133823389-134210144	-	2984	ENST00000419627.1_1, ENST00000451017.5_1, ENST00000606292.5_1, ENST00000606544.5_1, ENST00000607033.5_1, ENST00000607573.5_1, ENST00000607641.3_1, ENST00000626104.2_1, ENST00000630119.2_1, ENST00000630728.1_1, ENST00000666537.1_1	TARID	lncRNA	0.04	0.17	0.01	0.04	0.01	0.08	0.23	0.09	0.06	0.02	0.03	0.03	0.04	0	0.06	3.65025	-2.09655	-2.59701	0.00940393	NA	3.65025	-1.48188	-2.09365	0.036291	0.138587
100132813	[NM_001317989]	chr8:110656343-110660313	+	3075	ENST00000499579.1_1	AC079061.1	lncRNA	0	0.04	0.01	0	0	0.02	0.09	0.02	0.04	0.01	0	0	0.04	0.07	0.02	1.55066	-2.09451	-1.65832	0.0972536	NA	1.55066	-0.35409	-0.32218	0.747316	NA
284729	[NR_026567]	chr1:17017712-17046652	-	2015	ENST00000270691.9_2, ENST00000414828.1_1, ENST00000492551.2_1	ESPNP	lncRNA, transcribed_unprocessed_pseudogene	0.08	0	0.02	0.03	0	0	0.06	0.04	0.06	0	0	0	0	0	0	0.744108	-2.09264	-1.00259	0.316058	NA	0.744108	-3.59413	-1.70906	0.0874402	NA
440905	[NR_026758]	chr2:130783571-130808704	-	4525	ENST00000325390.7_2, ENST00000428123.1_1, ENST00000444030.5_2, ENST00000449170.2_1, ENST00000449736.2_2, ENST00000514557.1_1, ENST00000651005.1_2	AC018865.3, CYP4F27P, FAR2P1	lncRNA, retained_intron, transcribed_unprocessed_pseudogene, unprocessed_pseudogene	0.01	0.03	0	0	0	0	0	0.02	0	0	0	0	0	0	0.01	0.367099	-2.08084	-0.559091	0.576099	NA	0.367099	-1.70182	-0.458742	0.646419	NA
338323	[NM_176822]	chr11:7041699-7092757	+	3823	ENST00000299481.4_1	NLRP14	protein_coding	0.02	0.02	0	0	0	0	0.01	0	0	0	0	0	0	0	0.01	0.321171	-2.07519	-0.557143	0.57743	NA	0.321171	-1.69685	-0.457049	0.647636	NA
101929439	[NR_120360]	chr15:76467231-76473827	-	2354	ENST00000558424.1_1	AC091100.1	lncRNA	0.03	0	0	0	0.02	0	0.07	0.03	0.03	0.02	0	0	0.01	0	0	0.659825	-2.07256	-1.12525	0.260483	NA	0.659825	-1.93025	-1.05572	0.291097	NA
106182249	[NR_132442]	chr6:147480060-147502128	+	453	ENST00000359838.3_1	LUADT1	lncRNA	0	0.76	0.06	0.18	0.11	0.04	0	0.23	0.35	0	0	0	0.24	0	0	0.797387	-2.07096	-0.883409	0.377015	NA	0.797387	-1.06477	-0.465898	0.641289	NA
647219	[NM_001270601]	chr1:201083080-201084500	-	1420	ENST00000449188.2_1, ENST00000458416.2_1	ASCL5	protein_coding	0.12	0.05	0	0	0	0.04	0	0.11	0	0.03	0	0	0	0	0.02	0.617668	-2.06941	-0.902407	0.366841	NA	0.617668	-1.94289	-0.849435	0.395639	NA
9363	[NM_004794]	chrX:129305772-129318844	+	1108	ENST00000257017.5_2	RAB33A	protein_coding	0.31	0.13	0.04	0	0	0	0.11	0.35	0.18	0.09	0.12	0	0	0.14	0.04	2.01731	-2.06882	-1.9768	0.0480643	NA	2.01731	-2.869	-2.61986	0.00879662	NA
3603	[NM_001172128, NM_004513, NM_172217]	chr15:81489218-81605104	+	8340	ENST00000302987.8_1, ENST00000360547.9_1, ENST00000394652.6_1, ENST00000394660.6_1, ENST00000558332.3_3, ENST00000558857.5_3, ENST00000559342.1_1, ENST00000559383.5_2, ENST00000559953.1_1, ENST00000560115.5_3, ENST00000560230.1_1, ENST00000560241.5_1	IL16	lncRNA, nonsense_mediated_decay, protein_coding, retained_intron	0.06	0.05	0.03	0.01	0.02	0.01	0.03	0.07	0.06	0.04	0	0	0.01	0.01	0	3.97852	-2.06697	-2.3181	0.020444	NA	3.97852	-2.82093	-3.04267	0.00234488	0.0168217
25876	[NM_015417]	chr20:3758150-3762102	-	1587	ENST00000379756.3_2, ENST00000463490.1_1, ENST00000471499.5_1	SPEF1	lncRNA, protein_coding	0.05	0	0	0	0.03	0	0.07	0.05	0	0	0	0	0	0	0	0.399228	-2.05492	-0.551332	0.581406	NA	0.399228	-1.9011	-0.510153	0.609944	NA
90342	[NM_001293083]	chr2:97308473-97370622	+	6467	ENST00000436930.6_3, ENST00000457909.2_1, ENST00000505256.6_1, ENST00000623019.5_3, ENST00000623246.5_3, ENST00000624922.6_5, ENST00000641731.1_1	FER1L5	nonsense_mediated_decay, protein_coding, retained_intron	0.01	0	0	0	0	0	0.01	0.01	0.01	0	0	0	0	0	0	0.324735	-2.05419	-0.640373	0.52193	NA	0.324735	-1.96687	-0.615378	0.538305	NA
442497	[NR_033960]	chr7:419390-422845	+	2247	ENST00000515213.1_1	AC226118.1	lncRNA	0	0	0	0	0.06	0	0.03	0	0.11	0	0	0	0	0	0	0.564325	-2.05091	-0.550422	0.58203	NA	0.564325	-0.952699	-0.257864	0.796512	NA
645367	[NR_003503]	chr2:91963367-91970153	+	2484	ENST00000418938.2_1	GGT8P	unprocessed_pseudogene	0.03	0.05	0	0	0.08	0.03	0	0.03	0	0	0	0	0	0.05	0.02	0.963479	-2.04986	-1.15751	0.247065	NA	0.963479	0.594095	0.368734	0.712326	NA
57685	[NM_001293274, NM_020925]	chr1:64936475-65158741	+	5848	ENST00000290039.6_3, ENST00000470527.1_1, ENST00000486580.1_1, ENST00000495994.5_1, ENST00000650260.1_2, ENST00000651257.1_1	CACHD1	lncRNA, protein_coding, retained_intron	0.01	0	0	0	0	0	0.01	0	0.01	0	0	0	0.01	0.03	0.01	0.602356	-2.03681	-0.863018	0.388128	NA	0.602356	-0.079369	-0.0348236	0.97222	NA
100506627	[NM_020869]	chr11:30885149-31014233	-	4759	ENST00000303697.8_1, ENST00000342355.8_1, ENST00000406071.6_5, ENST00000429306.2_1, ENST00000437348.5_1, ENST00000444572.6_1, ENST00000483396.5_1, ENST00000597505.5_3	DCDC1	lncRNA, nonsense_mediated_decay, protein_coding, retained_intron	0	0	0.01	0	0.03	0	0.02	0.01	0.02	0	0	0	0.01	0.01	0	0.773852	-2.03591	-0.993378	0.320526	NA	0.773852	-0.748553	-0.38032	0.703708	NA
101060553	[NR_120398]	chr13:111800543-111805924	-	4071	ENST00000650324.1_1	AL353704.1	lncRNA	0.05	0.03	0.02	0	0.05	0.06	0.08	0.05	0	0	0.01	0.02	0.04	0.05	0.04	2.78922	-2.03577	-2.02507	0.0428597	NA	2.78922	0.33091	0.425025	0.670819	NA
91450	[NR_026998]	chr15:78285574-78286567	-	993				0.26	0	0	0	0	0	0	0.16	0	0	0	0	0	0	0	0.4831	-2.0329	-0.544807	0.585886	NA	0.4831	-2.45623	-0.658258	0.510373	NA
284648	[NR_036490]	chr1:182584274-182585764	+	1490	ENST00000566297.1_1	LINC01686	lncRNA	0.03	0	0	0	0	0	0.08	0.1	0	0	0	0	0.02	0	0	0.428651	-2.03277	-0.545587	0.58535	NA	0.428651	-1.92574	-0.517609	0.604731	NA
57576	[NM_001122819, NM_001287212, NM_020816]	chr1:20990506-21044510	-	4098	ENST00000247986.2_1, ENST00000375044.5_1, ENST00000400463.7_1, ENST00000462858.5_1, ENST00000463389.1_1, ENST00000477167.5_1, ENST00000490034.5_1, ENST00000493818.1_1, ENST00000498225.1_1	KIF17	lncRNA, protein_coding	0.02	0.02	0	0	0.02	0	0	0.02	0.01	0.01	0	0	0.02	0	0.01	0.696314	-2.02479	-1.15485	0.248152	NA	0.696314	-0.758046	-0.458956	0.646266	NA
100506885	[NR_134649, NR_134650, NR_134651]	chr6:19729651-19804990	-	3480	ENST00000445568.2_3, ENST00000447250.1_3, ENST00000450310.1_2, ENST00000457670.2_3, ENST00000606628.1_1, ENST00000607233.1_2, ENST00000607810.5_2, ENST00000638138.1_2, ENST00000648787.1_1, ENST00000652778.1_1, ENST00000653002.1_1, ENST00000654012.1_1, ENST00000654927.1_1, ENST00000655647.1_1, ENST00000656719.1_1, ENST00000658426.1_1, ENST00000660410.1_1, ENST00000663871.1_1, ENST00000664259.1_1, …	AL022068.1	lncRNA	0	0.07	0	0	0	0	0.03	0.04	0	0	0	0	0.02	0	0.02	0.431789	-2.02408	-0.666203	0.505282	NA	0.431789	-1.15693	-0.384226	0.700811	NA
5790	[NM_005608]	chr11:67202980-67205153	-	907	ENST00000326294.4_2, ENST00000341356.10_2, ENST00000616321.4_1	CORO1B, PTPRCAP	nonsense_mediated_decay, protein_coding	0.15	0.32	0.27	0.3	0.15	0.23	0.21	0.27	0.37	0	0.05	0	0	0	0	2.46273	-2.01391	-1.78756	0.0738466	NA	2.46273	-2.86438	-2.48781	0.0128534	NA
105371083	[NR_135174]	chr16:11435665-11439069	-	715	ENST00000572706.1_1, ENST00000572913.1_1	AC009121.2	lncRNA	0.13	0.21	0	0	0.07	0	0.09	0.12	0	0.08	0	0	0.06	0	0	0.590773	-2.00471	-1.04539	0.295844	NA	0.590773	-1.90251	-0.998963	0.317813	NA
6657	[NM_003106]	chr3:181429711-181432223	+	2512	ENST00000325404.3_2	SOX2	protein_coding	0.02	0	0	0	0.02	0.04	0.02	0.06	0	0	0	0	0	0.03	0.01	0.619532	-1.98675	-0.98281	0.325701	NA	0.619532	0.00130209	0.000678301	0.999459	NA
345222	[NM_001042690]	chr4:3250766-3258342	+	1670	ENST00000438480.7_4, ENST00000505599.5_1, ENST00000507492.5_3, ENST00000510580.1_2	MSANTD1	nonsense_mediated_decay, protein_coding	0.07	0.16	0	0	0	0	0.04	0	0	0.03	0	0.06	0.04	0	0.03	0.906187	-1.98437	-1.04781	0.294725	NA	0.906187	-1.95486	-1.06019	0.289059	NA
100133311	[NR_038831, NR_038832]	chr7:27179982-27195547	+	4168	ENST00000518848.5_1, ENST00000518947.6_1, ENST00000521197.5_1, ENST00000521231.1_1, ENST00000524304.1_1	HOXA-AS3	lncRNA	0.38	0.3	0.13	0.19	0.32	0.26	0.43	0.55	0.46	0.03	0.15	0.02	0.41	0.28	0.25	22.1555	-1.96717	-4.55942	5.12962e-06	0.000168117	22.1555	-0.391051	-1.025	0.305363	0.560962
83697	[NM_001258426, NM_001258427, NM_001258428, NM_031467]	chr5:139739786-139754722	+	3400	ENST00000432095.6_3, ENST00000504742.1_1, ENST00000506545.5_3, ENST00000506757.7_2, ENST00000507527.1_1, ENST00000514849.1_1	SLC4A9	protein_coding, retained_intron	0.01	0.04	0	0	0	0	0	0.02	0	0	0	0	0.01	0.02	0	0.464269	-1.96257	-0.663063	0.50729	NA	0.464269	-1.18583	-0.400936	0.688467	NA
5053	[NM_000277]	chr12:103232103-103311381	-	2681	ENST00000307000.7_1, ENST00000546708.5_1, ENST00000546844.1_3, ENST00000547319.1_1, ENST00000548677.2_1, ENST00000548928.1_1, ENST00000549111.5_1, ENST00000549247.6_1, ENST00000550978.6_4, ENST00000551114.2_1, ENST00000551337.5_5, ENST00000551988.5_1, ENST00000553106.6_2, ENST00000635477.1_4, ENST00000635500.1_1, ENST00000635528.1_1	PAH	lncRNA, protein_coding, retained_intron	0.04	0.12	0	0.02	0.05	0.09	0.09	0.03	0.02	0	0.06	0	0	0	0.01	1.86288	-1.94941	-1.50394	0.132597	NA	1.86288	-1.37903	-1.11929	0.263014	NA
643699	[NM_001282494]	chr15:32885656-32899511	+	5329	ENST00000448387.6_2, ENST00000453952.3_1, ENST00000567075.1_1, ENST00000569536.1_1, ENST00000569659.5_2, ENST00000605665.1_1, ENST00000611209.1_4	GOLGA8N	lncRNA, protein_coding, retained_intron	0.07	0	0	0	0	0.03	0	0	0.01	0	0.01	0	0	0.03	0	1.09437	-1.94602	-0.708223	0.478807	NA	1.09437	-0.944457	-0.349015	0.727078	NA
2331	[NM_002023, NR_103757]	chr1:203309748-203320557	-	3257	ENST00000354955.5_2, ENST00000461936.1_1, ENST00000493296.1_1, ENST00000647586.1_1	FMOD	lncRNA, protein_coding	0.07	0.06	0	0	0	0	0	0	0	0	0.01	0	0	0	0.01	0.563482	-1.93888	-0.538613	0.590154	NA	0.563482	-2.24189	-0.622821	0.533402	NA
624	[NM_000623]	chr14:96671134-96710666	+	4197	ENST00000539359.1_3, ENST00000542454.2_3, ENST00000553811.1_1, ENST00000554311.1_3, ENST00000555847.1_1	AL355102.2, BDKRB2	lncRNA, protein_coding	0.01	0.03	0	0	0.02	0	0.01	0	0.01	0	0.01	0	0	0	0	0.542466	-1.93574	-0.813019	0.416207	NA	0.542466	-2.04397	-0.858065	0.390857	NA
55512	[NM_018667]	chr16:68392229-68482409	-	5269	ENST00000219334.10_2, ENST00000561749.1_3, ENST00000563226.1_1, ENST00000563396.1_1, ENST00000563455.1_1, ENST00000566009.5_1, ENST00000566466.1_1, ENST00000566723.1_1, ENST00000567223.6_1, ENST00000567811.1_1, ENST00000568373.5_1, ENST00000574662.1_2	SMPD3	lncRNA, protein_coding, retained_intron	2.04	2.66	0.78	0.5	0.93	0.84	1.98	3.31	1.51	0.72	0.63	0.29	0.66	0.72	0.48	128.562	-1.93464	-9.57362	1.03228e-21	6.32037e-19	128.562	-1.57284	-8.12669	4.4116e-16	4.11948e-14
147947	[NR_003127, NR_024055, NR_024056, NR_024057, NR_033418]	chr19:56879467-56891196	+	3813	ENST00000462524.5_1, ENST00000467807.5_1, ENST00000468396.5_1, ENST00000482727.1_1, ENST00000488113.5_1, ENST00000490123.5_1, ENST00000495307.5_1, ENST00000587208.5_1, ENST00000587341.5_1, ENST00000589844.5_1, ENST00000595222.5_1, ENST00000596094.5_1	ZNF542P	lncRNA, retained_intron, transcribed_unprocessed_pseudogene	0.01	0.02	0	0	0	0.04	0	0	0.03	0	0	0	0.02	0	0.01	0.625047	-1.931	-0.831473	0.405706	NA	0.625047	0.0204081	0.00912663	0.992718	NA
55753	[NM_001143996, NM_001143997, NM_018245]	chr10:50942686-50970425	-	3762	ENST00000374103.9_2, ENST00000419399.4_1, ENST00000432695.2_1, ENST00000471460.1_1, ENST00000490844.1_1, ENST00000496884.1_1	OGDHL	lncRNA, protein_coding	0	0.02	0	0	0.02	0	0	0.02	0.02	0	0	0	0.01	0	0.01	0.456016	-1.92885	-0.759946	0.447287	NA	0.456016	-0.311062	-0.125045	0.900488	NA
2867	[NM_005306]	chr19:35940616-35942669	+	2053	ENST00000246549.2_1, ENST00000599180.2_1, ENST00000601590.1_1	FFAR2	lncRNA, protein_coding	0.09	0.1	0.04	0	0.02	0.02	0	0	0.12	0.02	0	0	0.03	0.04	0.01	1.34164	-1.92823	-1.41523	0.157001	NA	1.34164	-1.09002	-0.893526	0.371576	NA
101928580	[NR_120556]	chr11:74022406-74035750	+	2157	ENST00000502071.2_1	P4HA3-AS1	lncRNA	0.04	0	0	0	0.04	0.06	0	0.1	0	0	0	0	0.03	0	0	0.700942	-1.92661	-0.694876	0.487133	NA	0.700942	0.290209	0.107973	0.914017	NA
101928718	[NR_125963]	chr1:112287938-112298131	-	2767	ENST00000412270.1_2, ENST00000527660.1_2, ENST00000625113.1_2	AL049557.1	lncRNA	0.01	0.05	0.02	0	0.03	0.03	0.06	0.05	0	0	0	0.03	0.02	0.05	0.02	1.40914	-1.91815	-1.50017	0.133569	NA	1.40914	-0.0635244	-0.0608028	0.951516	NA
125875	[NM_152353]	chr19:51870351-51872257	-	974	ENST00000291715.5_1, ENST00000593841.1_2, ENST00000600067.1_1, ENST00000601435.1_1	AC008750.8, CLDND2	nonsense_mediated_decay, protein_coding	1.12	0.51	0.35	0.14	0.57	0.37	0.78	0.33	0.61	0.26	0.09	0	0.46	0.81	0.43	8.00049	-1.9178	-3.31933	0.000902353	0.0131119	8.00049	-0.254985	-0.540311	0.588982	0.793768
8368	[NM_003546]	chr6:27840925-27841289	-	364	ENST00000618305.1_1	HIST1H4L	protein_coding	0	0.25	0	0	0	0	0	1.03	0.53	0	0	0	0	0.31	0	0.647958	-1.91659	-0.561405	0.574522	NA	0.647958	-1.93984	-0.567902	0.570102	NA
101929680	[NR_110260]	chr2:166938040-167158293	+	2304	ENST00000447809.2_3, ENST00000595647.5_1, ENST00000599041.5_2, ENST00000625775.1_2, ENST00000627027.2_2, ENST00000628608.2_2, ENST00000628933.2_2, ENST00000629609.2_2, ENST00000629804.2_2, ENST00000630020.3_4, ENST00000630226.2_2, ENST00000651013.1_1, ENST00000651574.1_1, ENST00000651782.1_1, ENST00000657189.1_1, ENST00000660239.1_1, ENST00000660342.1_1, ENST00000668514.1_1, ENST00000668610.1_1, …	SCN1A-AS1	lncRNA	0.12	0.07	0.02	0.05	0.02	0.21	0.06	0.03	0	0	0	0	0.06	0	0.01	1.89323	-1.91585	-1.52392	0.127528	NA	1.89323	-0.236186	-0.209688	0.833911	NA
4066	[NM_005583]	chr19:13209841-13213974	-	1788	ENST00000264824.4_1, ENST00000590120.1_1, ENST00000590974.1_1	LYL1	protein_coding, retained_intron	0.02	0.11	0.05	0	0.02	0.03	0.13	0.16	0	0.03	0	0	0.02	0.04	0	1.40516	-1.90274	-1.4927	0.135515	NA	1.40516	-1.84382	-1.44977	0.147123	NA
22835	[NM_001320666, NM_001320667, NM_001320668, NM_001320669, NM_001320670, NM_001320671, NM_014898]	chr19:38123388-38147162	-	4886	ENST00000351218.6_1, ENST00000477900.6_1, ENST00000514101.6_1, ENST00000586732.1_1, ENST00000587199.5_4, ENST00000587809.5_1, ENST00000588979.5_4, ENST00000589018.5_1, ENST00000589676.5_1, ENST00000589789.1_1, ENST00000591444.1_4	ZFP30	lncRNA, protein_coding, retained_intron	0.03	0	0	0	0	0	0.05	0	0.02	0.01	0.01	0	0	0	0	0.752551	-1.89818	-0.744137	0.456794	NA	0.752551	-3.37497	-1.31268	0.189292	NA
105369980	[NR_135001, NR_135002]	chr12:111389486-111395622	-	600	ENST00000546852.5_1, ENST00000548329.1_2, ENST00000654505.1_1, ENST00000659394.1_1, ENST00000666565.1_1	AC002351.1	lncRNA	0	0.13	0.09	0	0	0	0.41	0	0.13	0	0	0	0	0.15	0	0.548929	-1.89216	-0.654892	0.512538	NA	0.548929	-2.33067	-0.806664	0.41986	NA
375616	[NM_001135914, NM_199349]	chr7:128516918-128550773	-	5399	ENST00000460528.1_1, ENST00000492679.5_1, ENST00000610776.4_4, ENST00000611280.4_1, ENST00000612224.1_1, ENST00000613019.4_4, ENST00000616669.4_1, ENST00000620378.1_4	KCP	lncRNA, nonsense_mediated_decay, protein_coding, retained_intron	0.11	0.18	0.07	0	0.03	0.03	0.02	0.35	0.06	0.02	0.09	0	0.04	0.05	0.08	4.90107	-1.88714	-2.25171	0.0243409	0.149372	4.90107	-1.1787	-1.52349	0.127635	0.329952
103695436	[NR_125769]	chr14:71165414-71178870	+	602	ENST00000553682.1_1	LINC01269	lncRNA	0.16	0.64	0.27	0	0	0.09	0.24	0.61	0.12	0.1	0	0	0	0.15	0.04	1.53213	-1.88575	-1.49572	0.134725	NA	1.53213	-2.61236	-1.95331	0.0507824	NA
285242	[NM_001256613, NM_001256614, NM_182589, NM_198313, NM_198314]	chr3:183814851-183824783	+	2523	ENST00000335304.6_1, ENST00000415389.6_1, ENST00000425359.6_3, ENST00000431041.5_3, ENST00000436361.6_3, ENST00000440596.2_3	HTR3E	protein_coding	0.04	0	0	0	0	0	0.03	0.04	0	0	0	0	0.02	0	0	0.329257	-1.88495	-0.504991	0.613565	NA	0.329257	-1.72074	-0.461217	0.644643	NA
54626	[NM_019089]	chr1:6475293-6479979	-	4260	ENST00000377834.8_2, ENST00000377836.8_1, ENST00000377837.5_1, ENST00000471190.1_1, ENST00000487437.5_1, ENST00000489730.1_1	HES2	lncRNA, protein_coding	0.01	0.02	0	0.03	0.05	0	0	0.01	0.09	0	0	0	0.01	0	0.01	1.33165	-1.88272	-1.06214	0.288174	NA	1.33165	-0.564008	-0.340011	0.733848	NA
101410533	[NR_102684]	chr8:64080283-64081001	-	718	ENST00000603538.1_1	YTHDF3-AS1	lncRNA	0.38	0.83	0.07	0	0.27	0.61	0.28	0.36	0.49	0.3	0.2	0	0.6	0	0.25	3.74843	-1.87454	-2.15479	0.0311779	NA	3.74843	-0.479762	-0.647417	0.517362	0.742235
3687	[NM_000887, NM_001286375]	chr16:31366454-31394318	+	4703	ENST00000268296.8_1, ENST00000562138.1_1, ENST00000562522.2_1, ENST00000562918.5_1, ENST00000564308.1_1, ENST00000567409.1_1, ENST00000571644.1_1	ITGAX	protein_coding, retained_intron	0.01	0.01	0	0	0	0	0.04	0	0.01	0	0.02	0	0	0	0	0.559092	-1.86777	-0.790073	0.429485	NA	0.559092	-2.6311	-1.10952	0.267206	NA
375189	[NM_199346]	chr2:24337678-24346347	-	1536	ENST00000313213.4_1, ENST00000436622.1_1, ENST00000465360.1_1	PFN4	lncRNA, protein_coding	0.05	0.18	0.03	0	0.06	0.16	0.23	0.29	0.28	0.09	0.08	0.06	0.16	0.15	0.06	3.69612	-1.86673	-2.39509	0.016616	NA	3.69612	-0.761532	-1.17128	0.241486	0.489704
728739	[NR_037629]	chr12:108296926-108297548	-	622	ENST00000547904.1_1	AC126177.6	processed_pseudogene	0	0	0	0	0	0	0.16	0.29	0.12	0	0	0	0.07	0	0.04	0.421718	-1.85434	-0.619294	0.535723	NA	0.421718	-1.27932	-0.430638	0.666731	NA
55509	[NM_018664]	chr1:212859758-212873327	-	981	ENST00000243440.2_2, ENST00000471382.5_1, ENST00000478275.1_1	BATF3	lncRNA, protein_coding	0.09	0.07	0.05	0	0	0	0	0.16	0.13	0.05	0	0	0.04	0	0.02	0.718645	-1.8536	-1.10166	0.270608	NA	0.718645	-2.33978	-1.40575	0.159797	NA
3373	[NM_033159, NM_153281, NM_153282, NM_153283, NM_153285, NR_047690]	chr3:50337319-50349812	-	2950	ENST00000266031.8_1, ENST00000320295.12_1, ENST00000395143.6_1, ENST00000395144.7_2, ENST00000418723.1_1, ENST00000447605.2_1, ENST00000452672.1_1, ENST00000457214.6_1, ENST00000618175.4_1	HYAL1	protein_coding	0.1	0.39	0.14	0	0.09	0.32	0.14	0.15	0.18	0.04	0.04	0	0.17	0.23	0.14	5.37997	-1.84753	-2.29462	0.0217548	0.138486	5.37997	0.0723551	0.10839	0.913686	0.963302
440934	[NR_136638, NR_136639, NR_136640, NR_136641, NR_136642]	chr2:223183189-223222629	+	6300	ENST00000424010.1_1, ENST00000429475.5_1, ENST00000439237.1_1, ENST00000446532.1_1, ENST00000555502.5_1, ENST00000587192.1_1, ENST00000589724.1_1, ENST00000590427.1_1	CT75	lncRNA, transcribed_unprocessed_pseudogene	0.13	0	0	0.06	0.04	0.15	0.2	0.15	0.11	0.1	0	0.09	0.01	0.24	0.24	2.21342	-1.8383	-1.43062	0.15254	NA	2.21342	-0.195227	-0.173226	0.862474	NA
101927217	[NR_110218]	chr2:186898260-186951044	-	602	ENST00000419719.2_2, ENST00000427108.6_2, ENST00000456653.6_2, ENST00000655126.1_1, ENST00000656786.1_1, ENST00000658984.1_1, ENST00000658990.1_1, ENST00000659351.1_1, ENST00000659769.1_1, ENST00000661574.1_1, ENST00000665629.1_1, ENST00000666677.1_1, ENST00000667056.1_1, ENST00000667839.1_1, ENST00000667983.1_1, ENST00000668977.1_1, ENST00000668985.1_1, ENST00000669598.1_1, ENST00000670612.1_1, …	LINC01473	lncRNA	0.4	0	0	0.12	0.08	0.19	0.12	0.15	0.12	0	0.09	0	0	0	0	0.808362	-1.83474	-1.06199	0.288241	NA	0.808362	-2.01407	-1.1622	0.245152	NA
NM_001080843*	[NM_001080843*]	chr22:24322338-24326106	+	1094	ENST00000402588.6_1, ENST00000621118.4_3, ENST00000634759.1_3	GSTT2	polymorphic_pseudogene, protein_coding	0.16	0.1	0	0	0	0	0	0.03	0	0.07	0	0	0.2	0.25	0.03	1.2225	-1.83145	-0.79094	0.428979	NA	1.2225	0.367851	0.166834	0.8675	NA
445577	[NM_001098808]	chr9:96080480-96108696	-	1154	ENST00000375419.1_2, ENST00000648864.1_1, ENST00000649569.1_1	C9orf129	lncRNA, protein_coding, transcribed_unprocessed_pseudogene	0.09	0.49	0	0	0	0.06	0.02	0	0	0	0	0	0	0	0	0.824766	-1.82875	-0.492114	0.622639	NA	0.824766	-1.95899	-0.527403	0.597914	NA
619279	[NM_001033723]	chr8:81540685-81787016	-	14386	ENST00000327835.7_2, ENST00000517379.1_1, ENST00000517986.1_1, ENST00000519936.1_3, ENST00000520336.1_1, ENST00000522040.5_1	ZNF704	lncRNA, protein_coding	0.15	0.11	0.02	0.03	0.06	0.08	0.09	0.13	0.09	0.04	0.03	0.04	0.04	0.04	0.03	19.8104	-1.82714	-5.32388	1.01574e-07	5.60739e-06	19.8104	-1.13882	-3.72274	0.000197072	0.00212604
2168	[NM_001443]	chr2:88422507-88427650	-	563	ENST00000295834.7_1, ENST00000393750.3_1, ENST00000472846.1_1, ENST00000495375.1_1	FABP1	lncRNA, protein_coding, retained_intron	0.17	0.14	0.1	0	0.09	0	0.65	0.17	0.27	0.1	0.09	0	0.08	0	0.15	1.18167	-1.82106	-1.48636	0.137183	NA	1.18167	-1.83884	-1.5876	0.112378	NA
100192420	[NR_024417]	chr22:18512150-18520734	+	2379	ENST00000443243.1_1	LINC01634	lncRNA	0.2	0.07	0	0.08	0.04	0.04	0.14	0.04	0	0.02	0	0.04	0.01	0	0.02	2.10526	-1.81847	-1.562	0.118289	NA	2.10526	-1.84129	-1.65054	0.0988331	NA
1808	[NM_001197293, NM_001244604, NM_001386]	chr8:26371708-26515693	+	5237	ENST00000311151.9_3, ENST00000474808.1_1, ENST00000493789.6_1, ENST00000521913.7_6, ENST00000521983.1_1, ENST00000523027.1_1, ENST00000523093.5_1	DPYSL2	lncRNA, protein_coding, retained_intron	13.21	13.84	4.98	4.64	8.49	9.88	19.7	16.16	13.92	4.17	4.09	3.29	11.36	10.73	8.78	918.856	-1.80946	-12.7491	3.15311e-37	6.06748e-34	918.856	-0.562839	-4.05027	5.11578e-05	0.000660132
222865	[NM_001134450, NM_001134451, NM_152913]	chr7:98444110-98467673	-	3065	ENST00000339375.8_3, ENST00000345589.4_3, ENST00000416379.6_3, ENST00000445790.1_2, ENST00000450876.5_3, ENST00000461092.1_1, ENST00000474857.1_1, ENST00000486839.5_1	TMEM130	lncRNA, protein_coding	0.05	0.08	0	0	0.03	0.02	0.02	0	0	0.02	0	0	0	0.03	0	0.852476	-1.80064	-0.97669	0.328723	NA	0.852476	-0.835133	-0.471916	0.636987	NA
570	[NM_001127610, NM_001701]	chr9:104122698-104147287	-	3528	ENST00000259407.6_1, ENST00000395051.3_1	BAAT	protein_coding	0.26	0.21	0.05	0.04	0.09	0.04	0.17	0.16	0.31	0.04	0.08	0.11	0.05	0.06	0.05	7.79026	-1.79384	-3.5753	0.000349833	0.00619218	7.79026	-1.90558	-3.95236	7.73833e-05	0.000948083
728118	[NM_001099338]	chr10:88985204-88994733	+	3288	ENST00000381689.4_2, ENST00000381707.6_2	NUTM2A	protein_coding	0.05	0.07	0	0	0	0.1	0	0	0.05	0	0	0.11	0.04	0.04	0	2.14804	-1.78756	-0.886338	0.375435	NA	2.14804	0.93848	0.496047	0.619861	NA
101929607	[NR_110039]	chr3:107149776-107182759	+	1487	ENST00000609293.2_2, ENST00000658914.1_1, ENST00000664038.1_1, ENST00000665848.1_1, ENST00000667329.1_1, ENST00000669596.1_1	LINC01990	lncRNA	0.06	0.05	0	0	0.02	0	0.04	0	0	0	0	0	0	0	0	0.316202	-1.78704	-0.478314	0.632427	NA	0.316202	-1.64518	-0.440549	0.65954	NA
284338	[NM_199285]	chr19:42806283-42814973	+	1530	ENST00000341747.7_2, ENST00000499536.2_2, ENST00000595750.1_5, ENST00000598490.1_2	PRR19	protein_coding	0.59	0.66	0.24	0.29	0.4	0.23	0.51	0.77	0.32	0.16	0.06	0.13	0.39	0.1	0.14	9.63682	-1.78269	-3.48489	0.000492333	0.00811716	9.63682	-1.14	-2.46281	0.0137853	0.0682842
114571	[NM_080866]	chr11:63137260-63177712	+	2308	ENST00000279178.3_1, ENST00000536333.5_1	SLC22A9	nonsense_mediated_decay, protein_coding	0.05	0	0	0	0.02	0	0.02	0.06	0.05	0.04	0	0	0	0.03	0.04	0.95962	-1.77931	-1.09069	0.275409	NA	0.95962	-1.04869	-0.682365	0.495008	NA
2775	[NM_020988, NM_138736]	chr16:56225250-56391356	+	7923	ENST00000262493.12_4, ENST00000262494.12_3, ENST00000562316.6_2, ENST00000563440.1_2, ENST00000563661.2_2, ENST00000564727.2_4, ENST00000564798.2_2, ENST00000565363.5_2, ENST00000568375.2_2, ENST00000569295.6_2, ENST00000570235.2_2, ENST00000638185.1_1, ENST00000638210.1_1, ENST00000638705.1_1, ENST00000638836.1_1, ENST00000639055.1_1, ENST00000639251.1_1, ENST00000639268.1_1, ENST00000639341.1_3…	GNAO1	lncRNA, nonsense_mediated_decay, protein_coding, retained_intron	0.01	0.08	0	0	0	0	0	0	0	0	0	0	0	0.01	0	0.610882	-1.777	-0.476778	0.63352	NA	0.610882	-1.59188	-0.427803	0.668795	NA
339674	[NR_024355]	chr22:42348190-42354946	+	1506	ENST00000381348.4_3, ENST00000669957.1_1	LINC00634	protein_coding	0.05	0	0	0	0.03	0.1	0	0.1	0.04	0.03	0	0	0.02	0.05	0.01	0.842744	-1.77642	-1.09421	0.273861	NA	0.842744	0.166719	0.114647	0.908725	NA
51129	[NM_001039667, NM_139314, NR_104213]	chr19:8429010-8439259	+	1905	ENST00000301455.7_2, ENST00000393962.6_1, ENST00000593998.5_1, ENST00000594348.1_1, ENST00000594875.1_1, ENST00000595079.5_1, ENST00000597137.5_1, ENST00000598255.5_1, ENST00000599192.5_3, ENST00000601770.1_1, ENST00000601886.1_3	ANGPTL4	nonsense_mediated_decay, protein_coding, retained_intron	0.09	0	0	0	0.02	0.03	0	0.08	0.09	0	0.04	0	0.05	0	0.01	0.808527	-1.77497	-1.02326	0.306186	NA	0.808527	-0.617364	-0.37547	0.707311	NA
2660	[NM_005259]	chr2:190920425-190927455	-	2819	ENST00000260950.4_1	MSTN	protein_coding	0.03	0.07	0	0	0	0	0	0	0	0	0	0	0	0	0	0.353877	-1.76788	-0.473336	0.635973	NA	0.353877	-2.17923	-0.583472	0.559576	NA
1489	[NM_001142544, NM_001330]	chr16:30907927-30914881	+	1664	ENST00000279804.2_1, ENST00000395019.3_1	CTF1	protein_coding	0	0	0	0	0	0	0.07	0.13	0.15	0.03	0.03	0	0.1	0.09	0	1.28648	-1.76734	-1.03393	0.301167	NA	1.28648	-0.967787	-0.584995	0.558551	NA
3626	[NM_005538]	chr12:57828467-57845845	+	3301	ENST00000309668.3_2	INHBC	protein_coding	0.05	0.04	0.01	0	0	0	0.02	0.02	0.02	0.04	0	0	0.02	0	0.02	1.03116	-1.76667	-1.23278	0.217658	NA	1.03116	-1.92563	-1.38536	0.165942	NA
339751	[NR_033882]	chr2:174062440-174146764	-	2537	ENST00000419609.5_1, ENST00000422703.5_1, ENST00000423106.2_1	MAP3K20-AS1	lncRNA	0.16	0.1	0.05	0.07	0	0.04	0.34	0	0.14	0.02	0	0.07	0.01	0.03	0.02	3.54377	-1.75951	-2.01046	0.044382	NA	3.54377	-2.8767	-3.16143	0.00156994	0.012121
100130717	[NR_024482, NR_024483]	chr22:17640278-17646335	+	626	ENST00000329743.3_1, ENST00000431923.1_1	HDHD5-AS1	lncRNA	0	0.37	0	0	0.37	0.27	0	0.29	0	0	0	0	0.2	0	0	0.746341	-1.75873	-0.644854	0.519022	NA	0.746341	0.598567	0.226995	0.820427	NA
NR_046110*	[NR_046110*]	chr2:111133764-111142102	-	2518	ENST00000436665.2_1, ENST00000448359.1_1, ENST00000654118.1_1, ENST00000665250.1_1	LINC01106	lncRNA	7.79	10.88	5.16	6.02	8.58	9.36	4.66	9.33	4.75	0	2.64	0.96	5.35	4.39	7.46	291.162	-1.75787	-2.06954	0.0384954	0.201458	291.162	0.0803319	0.0948502	0.924434	0.967556
91828	[NM_001077594]	chr14:103566480-103576894	+	2579	ENST00000380069.7_1, ENST00000559116.1_5, ENST00000559661.5_3, ENST00000559693.1_1, ENST00000560102.1_1, ENST00000560304.1_1, ENST00000560925.5_1	EXOC3L4	nonsense_mediated_decay, protein_coding, retained_intron	0.14	0.08	0.02	0	0	0.04	0.04	0.03	0	0.02	0.03	0	0.06	0	0.05	1.71027	-1.75386	-1.27725	0.201513	NA	1.71027	-0.594777	-0.474607	0.635067	NA
130132	[NM_144629]	chr2:198435526-198540584	-	3113	ENST00000295049.8_1, ENST00000429081.1_2, ENST00000454447.1_3, ENST00000494346.1_1	RFTN2	protein_coding, retained_intron	0.1	0.13	0.04	0	0.01	0.02	0.05	0.02	0.08	0.04	0.01	0	0.01	0	0.01	2.17947	-1.75204	-1.86776	0.0617956	NA	2.17947	-2.61805	-2.71577	0.0066122	NA
832	[NM_001206540, NM_001206541, NM_001282162, NM_001313932, NM_004930]	chr1:19665266-19812135	-	3188	ENST00000264202.8_4, ENST00000264203.7_1, ENST00000375142.5_3, ENST00000375144.5_1, ENST00000433834.5_2, ENST00000457768.5_1, ENST00000459967.6_1, ENST00000482808.1_1, ENST00000489607.5_1	CAPZB	lncRNA, protein_coding	138.04	136.89	48.81	39.1	137.49	138.23	123.04	149.26	118.87	43.5	32.79	31.24	126.6	117.69	114.77	3099.66	-1.7399	-16.7561	5.11203e-63	6.8859e-59	3099.66	0.00402444	0.0394056	0.968567	0.986266
100874366	[NR_047507]	chr12:54329111-54333427	-	1408	ENST00000512916.2_1	HOXC13-AS	lncRNA	0	0	0	0	0	0.18	0.09	0.05	0.09	0	0	0.07	0	0.11	0.05	1.14596	-1.73988	-0.912956	0.361266	NA	1.14596	0.384573	0.218771	0.826829	NA
349196	[NR_027000]	chr8:7118140-7121014	-	2874				0.01	0.04	0.01	0.01	0.01	0.06	0.03	0.01	0.04	0	0	0	0	0.01	0.01	0.985735	-1.73601	-1.11091	0.266605	NA	0.985735	-1.33838	-0.894271	0.371177	NA
101930748	[NR_104058]	chr13:21512702-21523567	-	751	ENST00000424329.1_1, ENST00000440699.1_1	HNRNPA1P30	lncRNA, transcribed_processed_pseudogene	0.11	0.16	0	0	0	0	0	0	0	0	0	0	0	0.11	0	0.362922	-1.7347	-0.464812	0.642066	NA	0.362922	-1.58795	-0.42549	0.670479	NA
400866	[NR_027065, NR_027066, NR_027067]	chr21:40110878-40145401	-	1103	ENST00000411989.5_2, ENST00000429621.1_1, ENST00000448579.5_1, ENST00000663481.1_1	LINC00114	lncRNA	0	0.08	0	0	0.08	0	0.08	0	0.16	0	0.08	0	0	0.14	0	0.548678	-1.73407	-0.707507	0.479251	NA	0.548678	-1.29827	-0.531925	0.594778	NA
8329	[NM_003509]	chr6:27775976-27776445	+	469	ENST00000358739.4_1	HIST1H2AI	protein_coding	0.55	1.42	1.36	0	1.39	0.42	0.67	1.15	0.88	0.26	0.24	0	0	0.63	0.69	4.37241	-1.7316	-1.8629	0.0624758	NA	4.37241	-0.96336	-1.12619	0.260086	0.510856
23090	[NM_001271620, NM_015069]	chr16:49521441-49891830	-	7831	ENST00000262383.6_2, ENST00000535559.5_4, ENST00000561648.5_2, ENST00000562520.1_2, ENST00000562871.5_2, ENST00000563137.6_2, ENST00000567169.5_4, ENST00000568094.2_1	ZNF423	protein_coding	0.01	0.02	0.01	0	0	0	0	0	0.01	0	0	0	0	0	0	0.525527	-1.73066	-0.484451	0.628066	NA	0.525527	-2.70935	-0.758239	0.448308	NA
83956	[NR_026583]	chr12:45456400-45459194	-	2794	ENST00000550663.1_1	RACGAP1P	processed_pseudogene	0.07	0.02	0	0	0	0	0	0	0	0	0	0	0	0	0	0.338835	-1.72858	-0.462494	0.643727	NA	0.338835	-2.14312	-0.573364	0.566398	NA
644619	[NR_027392]	chr7:65112766-65183667	+	1767	ENST00000609420.5_2, ENST00000614726.2_2	INTS4P2	lncRNA, transcribed_unprocessed_pseudogene	0.35	0.05	0.12	0	0	0.11	0.05	0	0	0	0	0	0	0.01	0.03	1.60013	-1.72748	-0.829988	0.406546	NA	1.60013	-0.61754	-0.306327	0.759355	NA
10744	[NM_006607]	chr4:37962055-37962631	+	576	ENST00000455272.1, ENST00000504686.2_2	AC021106.1, PTTG2	protein_coding, pseudogene	0.25	0.27	0	0	0.09	0.2	0	0	0	0	0	0	0.15	0	0	0.573852	-1.72721	-0.621055	0.534564	NA	0.573852	-0.0789386	-0.0290612	0.976816	NA
283651	[NR_022014]	chr15:45803333-45848928	+	1927	ENST00000313559.9_1, ENST00000396644.6_1, ENST00000396645.6_1, ENST00000409454.5_1, ENST00000495658.2_1, ENST00000560647.5_1, ENST00000564594.1_1, ENST00000598619.1_1	AC025580.2, HMGN2P46	lncRNA, transcribed_processed_pseudogene	0.28	0.24	0.05	0	0.16	0.21	0.21	0.26	0.22	0.12	0.24	0	0.19	0.34	0.09	6.5221	-1.72677	-2.73505	0.00623703	0.0566888	6.5221	-0.38769	-0.719488	0.47184	0.70794
430	[NM_005170]	chr11:2289727-2292182	-	1849	ENST00000331289.4_1	ASCL2	protein_coding	0.24	0.4	0.17	0.17	0.09	0.24	0.6	1.33	0.13	0.25	0.05	0.1	0.13	0	0.02	9.24545	-1.72546	-2.418	0.0156063	0.111284	9.24545	-2.40088	-3.32493	0.00088441	0.00750309
NR_111955	[NR_111955]	chr1:149576261-149672983	+	1122	ENST00000643225.1_1	AC242842.2	transcribed_unprocessed_pseudogene	0.19	0	0	0	0	0	0	0.09	0	0	0	0	0	0	0	0.34216	-1.72531	-0.461568	0.644391	NA	0.34216	-2.14969	-0.575056	0.565253	NA
353500	[NM_181809]	chr1:39957317-39995541	+	5626	ENST00000331593.6_2	BMP8A	protein_coding	0	0.01	0.01	0	0.06	0.01	0.03	0.03	0.02	0	0.01	0.02	0.01	0	0.02	1.61926	-1.72508	-1.28182	0.199905	NA	1.61926	-0.152518	-0.129511	0.896953	NA
5462	[NM_001159542]	chr8:128427856-128429441	+	1585	ENST00000465342.4_2, ENST00000645215.1_1, ENST00000645438.1_1	PCAT1, POU5F1B	lncRNA, protein_coding	0.03	0.05	0	0.04	0	0	0.12	0.04	0.04	0.03	0	0	0.03	0.05	0.01	0.818833	-1.72117	-1.16727	0.243102	NA	0.818833	-2.16685	-1.45253	0.146353	NA
1747	[NM_005220]	chr17:48067368-48072588	-	2602	ENST00000434704.2_2, ENST00000512495.2_1	DLX3	protein_coding	0	0	0	0	0	0	0.13	0.05	0.05	0.02	0.02	0	0.03	0.03	0.03	1.21741	-1.71628	-1.21832	0.223101	NA	1.21741	-0.946325	-0.710645	0.477304	NA
127833	[NM_001136504, NM_177402]	chr1:202559724-202679551	-	7779	ENST00000367267.5_1, ENST00000367268.5_2	SYT2	protein_coding	0	0	0	0	0.01	0.01	0	0.02	0.01	0	0	0	0	0	0	0.434237	-1.71341	-0.45869	0.646457	NA	0.434237	-0.423696	-0.114142	0.909126	NA
221395	[NM_001098518, NM_015234]	chr6:46820241-46922675	-	6022	ENST00000265417.7_2, ENST00000283296.12_2, ENST00000478711.1_1, ENST00000498632.1_1	ADGRF5	lncRNA, protein_coding	0.05	0.01	0.05	0.02	0.04	0.05	0.06	0.02	0.04	0	0.02	0	0.01	0	0	2.89724	-1.71134	-1.53049	0.125896	NA	2.89724	-1.85666	-1.67889	0.0931743	NA
3827	[NM_000893, NM_001102416, NM_001166451]	chr3:186435097-186462199	+	3433	ENST00000287611.8_3, ENST00000447445.1_1, ENST00000644859.2_2, ENST00000645544.1_1	KNG1	protein_coding, retained_intron	0.08	0	0.02	0	0	0.02	0	0.03	0.03	0	0	0	0.04	0	0.02	0.713656	-1.71092	-0.834539	0.403977	NA	0.713656	-0.0631864	-0.0323319	0.974207	NA
200010	[NM_001011547, NM_001135181]	chr1:48688356-48714316	+	3274	ENST00000236495.9_3, ENST00000425816.5_1, ENST00000438567.6_3, ENST00000441260.2_4, ENST00000471020.1_1, ENST00000493837.6_1, ENST00000525901.1_1, ENST00000527929.1_1, ENST00000532322.5_1, ENST00000533824.5_3	SLC5A9	lncRNA, nonsense_mediated_decay, protein_coding, retained_intron	0.12	0.02	0.03	0	0.08	0.1	0.07	0.04	0.02	0.06	0	0	0.09	0.11	0.14	3.86462	-1.71056	-1.70284	0.0885979	NA	3.86462	1.31099	1.65071	0.0987987	0.278666
729723	[NR_034113]	chr2:25194980-25262563	+	4674	ENST00000421842.1_1, ENST00000422449.1_2, ENST00000428614.1_2, ENST00000434897.2_2, ENST00000445389.6_2, ENST00000451291.5_2, ENST00000653368.1_1, ENST00000657294.1_1, ENST00000663498.1_1, ENST00000668034.1_1	DNAJC27-AS1	lncRNA	0.1	0.22	0.07	0.02	0.2	0.1	0.05	0.08	0.03	0.05	0	0.02	0.05	0.01	0.06	6.50118	-1.70627	-2.25819	0.0239339	0.147591	6.50118	-0.169375	-0.256805	0.797329	0.910894
112476	[NM_001256442, NM_001256443, NM_145239]	chr16:29823408-29827202	+	3156	ENST00000300797.7_1, ENST00000358758.12_4, ENST00000562148.2_3, ENST00000562594.2_1, ENST00000567551.2_3, ENST00000567659.3_2, ENST00000568516.1_1, ENST00000572820.2_2, ENST00000609618.2_1, ENST00000636001.1_1, ENST00000636019.1_1, ENST00000636131.1_1, ENST00000636246.1_1, ENST00000636619.1_1, ENST00000636902.1_1, ENST00000637064.1_2, ENST00000637290.1_1, ENST00000637403.1_1, ENST00000637425.1_1,…	AC009133.5, AC009133.6, PRRT2	lncRNA, nonsense_mediated_decay, protein_coding	0	0	0.02	0.1	0.02	0.02	0.09	0.09	0.05	0	0.02	0	0	0	0	1.38945	-1.7055	-1.0308	0.302635	NA	1.38945	-3.23925	-1.85891	0.0630405	NA
388182	[NR_028139, NR_028140]	chr15:100884661-100890923	-	3156	ENST00000558307.1_1, ENST00000560282.1_2, ENST00000647665.1_1, ENST00000662214.1_1	SPATA41	lncRNA	0.13	0.04	0.03	0	0.05	0	0.08	0.05	0.04	0.06	0	0.06	0.16	0	0.03	1.78805	-1.70078	-1.51518	0.129727	NA	1.78805	-1.04138	-1.02934	0.303321	NA
23532	[NM_001291715, NM_001291716, NM_001291717, NM_001291719, NM_001318126, NM_001318127, NM_006115, NM_206953, NM_206954, NM_206955, NM_206956]	chr22:22890117-22901768	-	3658	ENST00000398741.5_3, ENST00000398743.6_3, ENST00000402697.5_3, ENST00000403441.1_4, ENST00000405655.8_4, ENST00000406503.1_3, ENST00000420709.5_5, ENST00000438888.5_3, ENST00000439106.5_4, ENST00000442481.5_1, ENST00000476336.5_1, ENST00000485532.1_1, ENST00000492657.5_1, ENST00000543184.5_3	PRAME	lncRNA, nonsense_mediated_decay, protein_coding, retained_intron	0	0	0	0	0	0	0.09	0	0.03	0	0	0	0	0	0.02	0.416354	-1.69862	-0.454525	0.649451	NA	0.416354	-1.19734	-0.322573	0.747018	NA
56132	[NM_018937]	chr5:140479825-140483407	+	3582	ENST00000231130.3_1, ENST00000624513.1_3	PCDHB3	protein_coding	0	0	0	0	0	0	0	0.06	0.03	0.01	0	0	0.03	0	0.01	0.651132	-1.6979	-0.60152	0.547494	NA	0.651132	-1.21771	-0.43547	0.663221	NA
1016	[NM_001167667, NM_001291956, NM_001291957, NM_004934]	chr5:19473154-20575982	-	3959	ENST00000274170.8_1, ENST00000382275.6_2, ENST00000502796.5_1, ENST00000503132.1_1, ENST00000506372.5_1, ENST00000507632.2_1, ENST00000507958.5_1, ENST00000508350.1_1, ENST00000510297.1_1, ENST00000511273.1_1, ENST00000511423.5_1, ENST00000515257.6_1	CDH18	lncRNA, protein_coding	0.02	0.12	0.02	0	0	0.05	0.03	0	0	0	0	0	0.04	0	0	1.24327	-1.69411	-0.906702	0.364564	NA	1.24327	-0.867312	-0.478152	0.632542	NA
84665	[NM_001256267, NM_001256268, NM_032578, NR_045662, NR_045663]	chr10:69865873-69971773	+	6449	ENST00000354393.6_1, ENST00000358913.9_1, ENST00000373675.3_1, ENST00000540630.5_1, ENST00000613327.4_1	MYPN	protein_coding	0.06	0.01	0.01	0.02	0.04	0.02	0.05	0.03	0.04	0.02	0.01	0	0.01	0.01	0.03	2.60599	-1.68836	-1.92602	0.0541015	NA	2.60599	-0.740061	-0.993541	0.320446	NA
4354	[NM_001166460, NM_001166461, NM_001166462, NM_002436]	chrX:154006958-154033802	-	2197	ENST00000369531.1_1, ENST00000369534.8_3, ENST00000393529.5_1, ENST00000393531.5_1, ENST00000413259.7_2, ENST00000417435.5_1, ENST00000428488.1_1, ENST00000439370.5_1, ENST00000453245.5_1, ENST00000462825.5_1, ENST00000471821.1_1, ENST00000475943.5_1, ENST00000482757.1_1, ENST00000488694.1_1, ENST00000488754.5_1, ENST00000491955.5_1, ENST00000493871.1_1, ENST00000494170.1_1	MPP1	lncRNA, nonsense_mediated_decay, protein_coding, retained_intron	0.02	0.03	0.02	0	0.02	0	0.06	0.18	0.09	0.05	0.02	0	0.02	0	0.09	1.55781	-1.68507	-1.40952	0.158681	NA	1.55781	-1.4724	-1.29343	0.195864	NA
388630	[NM_001194986]	chr1:48226199-48462562	-	7029	ENST00000435576.2_1, ENST00000438589.1_1, ENST00000594280.1, ENST00000606738.3_2	AL691459.1, FLJ00388, TRABD2B	lncRNA, protein_coding	0	0	0	0.01	0.01	0	0.02	0	0.02	0	0	0	0	0	0	0.525307	-1.68307	-0.453775	0.649991	NA	0.525307	-2.01261	-0.543506	0.586781	NA
10537	[NM_006398]	chr6:29523388-29527702	-	990	ENST00000355973.7_1, ENST00000377050.4_1	GABBR1, UBD	protein_coding	0	0	0	0	0.14	0.37	0.06	0	0.2	0	0	0	0.19	0.08	0.09	1.37167	-1.68286	-0.930249	0.352242	NA	1.37167	2.33706	1.45649	0.145257	NA
692094	[NM_001044264]	chr9:35752987-35754274	-	677	ENST00000414286.1_1, ENST00000436428.3_2	MSMP	lncRNA, protein_coding	0.34	0	0.31	0	0.22	0	0	0.52	0.11	0	0	0	0.06	0	0	1.13664	-1.6827	-0.860336	0.389604	NA	1.13664	-1.77772	-0.901098	0.367536	NA
83449	[NM_001160213, NM_031293]	chr16:72152995-72206349	-	3787	ENST00000237353.14_1, ENST00000355636.10_3, ENST00000379073.9_1, ENST00000535461.5_4, ENST00000536211.5_4, ENST00000537392.1_1, ENST00000537465.5_1, ENST00000537792.5_3, ENST00000539172.5_4, ENST00000540440.1_5, ENST00000543746.1_1	PMFBP1	lncRNA, nonsense_mediated_decay, protein_coding	0	0.02	0	0	0.01	0	0.05	0.04	0.03	0	0.02	0.03	0	0	0.01	0.992772	-1.67675	-1.07759	0.281218	NA	0.992772	-2.4587	-1.57866	0.114414	NA
105376671	[NR_131169, NR_131170]	chr11:27493277-27503980	+	1574	ENST00000525833.5_1, ENST00000529258.1_1	AC100771.2	lncRNA	0.03	0.15	0.03	0	0	0	0.04	0.06	0.14	0	0.06	0	0.24	0.22	0.08	1.54243	-1.67531	-1.24644	0.212605	NA	1.54243	0.0477571	0.0403661	0.967801	NA
115701	[NM_052947]	chr18:56148481-56296189	-	7300	ENST00000361673.4_2, ENST00000587399.1_1, ENST00000587842.1_1, ENST00000589204.1_1, ENST00000590642.1_1, ENST00000590662.1_1	ALPK2	lncRNA, protein_coding, retained_intron	0	0	0	0	0	0	0.02	0	0.02	0	0	0	0	0	0	0.311434	-1.67454	-0.447636	0.654416	NA	0.311434	-2.00274	-0.536251	0.591785	NA
403312	[NM_001301851]	chr11:125365109-125369422	+	3421	ENST00000527818.1_1	AP000708.1	lncRNA	0.07	0.09	0.08	0	0.03	0	0.04	0.02	0	0.01	0	0	0.02	0	0	1.58019	-1.66684	-1.20375	0.228686	NA	1.58019	-2.30631	-1.6377	0.101484	NA
440419	[NR_033892]	chr17:25745030-25758649	+	3083	ENST00000579401.1_1, ENST00000581469.5_1, ENST00000586223.5_1	TBC1D3P5	lncRNA, transcribed_unprocessed_pseudogene	0.01	0.04	0	0	0	0	0	0	0	0	0	0	0	0	0.03	0.336808	-1.66506	-0.446038	0.65557	NA	0.336808	-0.999169	-0.26907	0.787876	NA
54492	[NM_001142651, NM_001308177, NM_001308178]	chr5:172068268-172118533	+	6414	ENST00000369800.5_1, ENST00000520919.5_1, ENST00000522853.5_2	NEURL1B	protein_coding	0.18	0.27	0.11	0.05	0.3	0.14	0.12	0.23	0.23	0.06	0.03	0.06	0.19	0.13	0.12	17.8111	-1.66502	-3.85466	0.000115891	0.00246835	17.8111	-0.178973	-0.472977	0.636229	0.823903
124975	[NM_001122890, NM_001288702, NM_001288703, NM_001288704, NM_153338]	chr17:4460221-4463891	-	2663	ENST00000301395.7_1, ENST00000381550.7_3, ENST00000573591.1_1, ENST00000574154.5_3, ENST00000574584.1_1, ENST00000575573.1_1	GGT6	protein_coding, retained_intron	0.14	0.12	0.04	0.05	0.07	0.05	0	0.11	0.09	0	0.06	0	0.03	0.04	0.01	2.41502	-1.66144	-1.81752	0.0691378	NA	2.41502	-1.07804	-1.2464	0.212616	NA
106144538	[NR_132377]	chr20:43340502-43374868	-	734	ENST00000427303.2_2, ENST00000427598.5_1, ENST00000445420.5_1	KCNK15-AS1	lncRNA	0.25	0	0	0	0	0	0.09	0	0.1	0.07	0	0	0	0.11	0.03	0.546879	-1.65932	-0.699568	0.484197	NA	0.546879	-1.5563	-0.663051	0.507298	NA
15	[NM_001088, NM_001166579, NR_110548]	chr17:74449432-74466199	+	2149	ENST00000250615.7_1, ENST00000392492.7_1, ENST00000585649.1_1, ENST00000587798.1_1	AANAT	nonsense_mediated_decay, protein_coding	0.04	0	0	0	0	0	0.03	0.08	0	0	0	0	0	0	0	0.239505	-1.65679	-0.442471	0.658149	NA	0.239505	-2.07502	-0.554166	0.579465	NA
408187	[NM_001001325]	chr5:147548108-147555182	+	609	ENST00000356972.1_1, ENST00000562793.5_1	SPINK14	protein_coding	0.08	0.51	0	0	0	0	0	0	0	0	0	0	0	0	0	0.369956	-1.65452	-0.44266	0.658012	NA	0.369956	-2.09232	-0.559791	0.575622	NA
101927377	[NR_134501]	chr20:45981304-45983376	+	1808	ENST00000413818.2_1	AL031666.1	lncRNA	0.02	0.15	0	0.03	0	0	0	0	0.03	0	0	0	0.02	0.04	0	0.692127	-1.64918	-0.72118	0.470799	NA	0.692127	-1.08697	-0.481122	0.63043	NA
126549	[NM_001278443, NM_001278444, NM_001278445, NM_152363, NR_103530]	chr19:17392453-17398455	+	3218	ENST00000394458.7_2, ENST00000404085.6_3, ENST00000404261.9_3, ENST00000594072.6_2, ENST00000596099.1_1, ENST00000596542.1_1, ENST00000596626.1_1, ENST00000596834.1_1, ENST00000598347.2_2, ENST00000601401.5_1, ENST00000651416.1_1, ENST00000652132.1_2	AC010463.1, ANKLE1	lncRNA, nonsense_mediated_decay, protein_coding, retained_intron	0.13	0.24	0.01	0	0.04	0.08	0.1	0.14	0.12	0.06	0.14	0.03	0.09	0.02	0.06	5.00329	-1.64791	-2.2277	0.0259003	0.155438	5.00329	-1.20351	-1.74639	0.0807426	0.243213
103091864	[NR_117096]	chr18:47340392-47377429	+	1615	ENST00000589499.1_1, ENST00000617833.1_1	SNHG22	lncRNA	0.03	0	0.03	0	0.03	0.03	0.04	0.09	0	0	0	0	0	0	0.07	0.631746	-1.64578	-0.792651	0.427981	NA	0.631746	-0.373515	-0.186772	0.85184	NA
51702	[NM_016233]	chr1:17575592-17610727	+	3188	ENST00000375460.3_2	PADI3	protein_coding	0.19	0.12	0.04	0.04	0.01	0.04	0.02	0.11	0.06	0.01	0.03	0.03	0.02	0.07	0.03	3.45746	-1.64522	-2.1327	0.0329494	NA	3.45746	-1.29418	-1.83256	0.0668683	0.214008
574|85316|85317|85318|85319	[NM_001187, NM_181704, NM_182481, NM_182482, NM_182484]	chr21:11020841-11098937	-	2378	ENST00000415664.2, ENST00000470054.5_2, ENST00000474011.5_1, ENST00000496773.1_1, ENST00000612267.1_1	AF254983.1, BAGE2, TPTE	lncRNA, processed_transcript, transcribed_unprocessed_pseudogene	0.02	0	0	0.07	0.03	0	0.27	0	0.07	0	0	0	0.06	0	0.05	1.03637	-1.64246	-0.917778	0.358735	NA	1.03637	-0.748848	-0.434442	0.663968	NA
101928103	[NR_110292]	chr2:215674952-215828329	+	2240	ENST00000420134.1_1, ENST00000607412.1_2, ENST00000655899.1_1, ENST00000664818.1_1, ENST00000670391.1_1	SNHG31	lncRNA	0.04	0	0	0.03	0	0.04	0.03	0	0.08	0	0.04	0	0.01	0.03	0	0.882021	-1.64155	-0.919772	0.357692	NA	0.882021	-1.33032	-0.763147	0.445376	NA
644962	[NR_077215]	chr4:141562344-141564234	-	1890	ENST00000502875.1_1	TNRC18P1	processed_pseudogene	0.02	0.07	0.07	0	0	0	0.06	0.19	0	0.02	0	0	0.05	0	0.01	1.21749	-1.6379	-1.00952	0.312724	NA	1.21749	-2.18275	-1.31142	0.189715	NA
28951	[NM_021643, NR_027303]	chr2:12856997-12882858	+	4406	ENST00000155926.8_1, ENST00000381465.2_1, ENST00000405331.3_1, ENST00000483034.1_1	TRIB2	lncRNA, protein_coding	0.04	0.07	0.03	0.01	0	0	0.03	0.03	0.02	0	0.01	0	0.01	0	0.01	1.33514	-1.63442	-1.38442	0.166229	NA	1.33514	-2.72113	-2.16279	0.0305574	NA
7146|7148	[NM_032470, NR_001284]	chr6:31976196-31981050	-	3035	ENST00000507684.1_1	TNXA	unprocessed_pseudogene	0.01	0.02	0	0	0	0.03	0	0.03	0	0	0	0	0	0	0	0.364447	-1.63155	-0.436626	0.662383	NA	0.364447	-1.20015	-0.321927	0.747508	NA
389119	[NM_203370]	chr3:49840686-49842463	+	1040	ENST00000333323.5_2, ENST00000652560.1_1	INKA1	protein_coding	0	0.14	0	0	0	0	0	0.15	0.06	0.05	0	0	0	0	0	0.48684	-1.62863	-0.440983	0.659226	NA	0.48684	-2.67274	-0.722974	0.469696	NA
554206	[NR_038379]	chr16:25043061-25044098	+	1037	ENST00000575694.1_1, ENST00000619106.1_2	AC133552.2	lncRNA, transcribed_unprocessed_pseudogene	0.5	0.34	0.19	0	0.22	0.6	0.42	0.38	0.44	0.44	0.09	0	0.21	0.08	0.18	5.08537	-1.62488	-2.11445	0.0344764	0.18688	5.08537	-0.730253	-1.04671	0.295234	0.550927
8362	[NM_003541]	chr6:27798951-27799305	-	354	ENST00000611927.1_1	HIST1H4K	protein_coding	1.8	0	1.67	1.31	2.25	0.96	1.56	4.33	1.11	0	0.19	0	0.76	1.3	0.71	5.27144	-1.62176	-1.70416	0.0883517	0.327962	5.27144	-0.505194	-0.579991	0.561921	0.77348
100506776	[NR_040085]	chr7:38381177-38418238	+	3516	ENST00000629357.1_1, ENST00000629576.1_1, ENST00000661780.1_1, ENST00000668633.1_1, ENST00000669822.1_1	TRG-AS1	lncRNA	0	0.02	0	0	0.01	0	0.03	0	0	0	0	0	0	0	0	0.292466	-1.61824	-0.432871	0.665108	NA	0.292466	-1.45137	-0.388233	0.697844	NA
54346	[NM_001143947, NM_018974]	chr6:167704802-167729502	+	2111	ENST00000230256.8_3, ENST00000366829.2_2, ENST00000366830.2_1, ENST00000503433.5_3, ENST00000504706.1_1	UNC93A	lncRNA, protein_coding, retained_intron	0.41	0.97	0.28	0.32	0.59	0.62	1.37	1.06	0.63	0.28	0.27	0.19	0.62	0.51	0.44	23.581	-1.61629	-4.70607	2.52537e-06	9.29419e-05	23.581	-0.520559	-1.71849	0.0857079	0.25372
358	[NM_001185060, NM_001185061, NM_001185062, NM_198098]	chr7:30951414-30965131	+	3172	ENST00000311813.10_3, ENST00000409611.1_2, ENST00000409899.5_2, ENST00000441328.6_2, ENST00000482461.1_1, ENST00000509504.2_5, ENST00000651610.1_1, ENST00000652692.1_1, ENST00000652696.1_1	AC004691.2, AQP1	lncRNA, protein_coding	0.28	0.59	0.17	0.08	0.09	0.1	0.45	0.46	0.29	0.22	0.07	0.12	0.1	0.15	0.07	10.8747	-1.61478	-3.6123	0.000303491	0.00554537	10.8747	-2.01262	-4.45657	8.32831e-06	0.000134146
387638	[NM_001010896, NM_001177483]	chr10:21414691-21435488	-	614	ENST00000529198.1_3, ENST00000534331.6_2, ENST00000647558.1_2, ENST00000649437.1_1	C10orf113	lncRNA, protein_coding	0.08	0	0	0	0	0	0.25	0	0	0	0	0	0	0	0.09	0.2713	-1.61078	-0.430958	0.666499	NA	0.2713	-1.21047	-0.325196	0.745032	NA
101930452	[NR_120479]	chr12:9520059-9550213	+	4388	ENST00000567749.1_1, ENST00000652814.1_1, ENST00000652834.1_1, ENST00000656726.1_1, ENST00000656801.1_1, ENST00000657625.1_1, ENST00000662934.1_1, ENST00000663918.1_1, ENST00000664173.1_1, ENST00000668237.1_1, ENST00000670355.1_1	LINC02367	lncRNA	0.02	0.03	0.01	0	0.01	0	0.03	0	0.07	0	0	0.06	0	0	0	1.36614	-1.60775	-1.13237	0.257478	NA	1.36614	-2.6411	-1.85087	0.0641882	NA
2687	[NM_001099781, NM_001099782, NM_001302464, NM_001302465, NM_004121]	chr22:24615621-24641110	-	2589	ENST00000263112.11_1, ENST00000327365.8_1, ENST00000398292.3_1, ENST00000424217.1_3, ENST00000425408.5_3, ENST00000623756.1_2	GGT5	protein_coding, retained_intron	0.02	0	0	0	0	0	0	0	0.08	0	0	0	0.01	0	0	0.357086	-1.60738	-0.42963	0.667465	NA	0.357086	-1.0865	-0.291753	0.770476	NA
5625	[NM_001195226, NM_016335]	chr22:18900286-18924066	-	2408	ENST00000313755.9_1, ENST00000334029.6_1, ENST00000357068.10_1, ENST00000399694.1_1, ENST00000420436.5_1, ENST00000429300.5_1, ENST00000438924.5_3, ENST00000446371.1_1, ENST00000450579.1_3, ENST00000457083.1_1, ENST00000482858.5_1, ENST00000491604.5_1, ENST00000496625.1_1, ENST00000609229.1_1, ENST00000610940.4_1	PRODH	protein_coding, retained_intron	0.06	0.23	0.07	0	0.11	0.15	0.03	0.15	0.03	0.02	0.04	0	0.12	0	0.18	3.19462	-1.60722	-1.49195	0.135713	NA	3.19462	0.45433	0.492675	0.622242	NA
5138	[NM_001143839, NM_001146209, NM_001243784, NM_002599]	chr11:72287183-72385497	-	4696	ENST00000334456.10_2, ENST00000376450.7_1, ENST00000418754.6_1, ENST00000420501.5_2, ENST00000441209.6_3, ENST00000444035.6_2, ENST00000475807.6_2, ENST00000485058.7_1, ENST00000490749.1_1, ENST00000535701.1_1, ENST00000536308.5_1, ENST00000536458.1_1, ENST00000536918.1_1, ENST00000537631.5_1, ENST00000538299.1_2, ENST00000538749.5_2, ENST00000539367.5_1, ENST00000540345.5_1, ENST00000540380.5_1,…	PDE2A	lncRNA, nonsense_mediated_decay, protein_coding, retained_intron	0.02	0.05	0	0.01	0	0.05	0.03	0.02	0.01	0.03	0	0	0.01	0	0.01	1.30258	-1.60676	-1.2803	0.200439	NA	1.30258	-1.27639	-1.07572	0.282054	NA
200316	[NM_001006666, NM_145298]	chr22:39436672-39451975	+	5031	ENST00000308521.10_2, ENST00000381565.2_1, ENST00000476513.1_1, ENST00000491387.1_1	APOBEC3F	lncRNA, protein_coding, retained_intron	0.07	0.31	0.13	0.08	0.11	0.03	0.09	0.17	0.09	0.02	0.05	0	0.07	0.06	0.02	6.88908	-1.60305	-2.28576	0.0222686	0.140957	6.88908	-1.31791	-2.01886	0.0435019	0.158168
100289511	[NR_029378]	chr14:70232999-70234430	-	1431				0.04	0.29	0.07	0	0.03	0	0.04	0	0	0	0	0	0.05	0.14	0.03	1.24965	-1.6028	-0.866	0.38649	NA	1.24965	0.458673	0.268414	0.78838	NA
285103	[NR_033903]	chr2:130887195-130896986	+	1835	ENST00000424716.1_1, ENST00000427638.1_1	MED15P9	lncRNA, transcribed_unprocessed_pseudogene	0.04	0.07	0.03	0	0.05	0	0.03	0	0	0	0	0	0.02	0	0	0.560118	-1.60175	-0.705831	0.480293	NA	0.560118	-1.22581	-0.543617	0.586705	NA
3310	[NM_002155]	chr1:161494329-161496687	+	2358	ENST00000309758.6_2	HSPA6	protein_coding	0.05	0	0	0.03	0	0	0.02	0.03	0	0	0	0	0	0	0	0.399119	-1.60053	-0.430124	0.667106	NA	0.399119	-2.59012	-0.696062	0.48639	NA
8359	[NM_003538]	chr6:26021906-26022278	+	372	ENST00000617569.1_1	HIST1H4A	protein_coding	0.15	0.73	0.17	0	0	0.53	0	0	0.51	0	0	0	0.28	0	0	0.760019	-1.59799	-0.698473	0.484882	NA	0.760019	-0.582939	-0.263232	0.792371	NA
57711	[NM_001145649, NM_001145650, NM_001321351, NM_020951, NR_027239]	chr19:37034516-37096178	-	7936	ENST00000334116.7_2, ENST00000452073.2_1, ENST00000585960.5_3, ENST00000585983.5_1, ENST00000586115.5_1, ENST00000586458.5_1, ENST00000587286.1_1, ENST00000590656.1_3, ENST00000591340.6_2	ZNF529	lncRNA, protein_coding	0.05	0	0.02	0	0.02	0.01	0.01	0.01	0.03	0	0	0.02	0.01	0.05	0.02	1.49286	-1.59607	-1.23285	0.217632	NA	1.49286	0.423934	0.391695	0.695284	NA
1795	[NM_004947]	chr3:50712671-51421629	+	8755	ENST00000266037.10_2	DOCK3	protein_coding	0.01	0.01	0	0	0.05	0.02	0.03	0	0.01	0	0.01	0	0.07	0.02	0.03	3.38786	-1.59248	-1.49983	0.133657	NA	3.38786	1.59887	1.96529	0.0493803	0.173471
10178	[NM_001163278, NM_001163279, NM_014253]	chrX:123509755-124097666	-	12893	ENST00000371130.7_4, ENST00000422452.2_4, ENST00000461429.1_1	TENM1	lncRNA, protein_coding	0.01	0.03	0	0	0	0	0.01	0.01	0.01	0.01	0	0.01	0	0.02	0.01	2.12106	-1.59184	-1.53333	0.125193	NA	2.12106	-1.02476	-1.07813	0.280975	NA
101929144	[NR_110745]	chr19:23237624-23244067	-	1838	ENST00000564534.1_1, ENST00000593985.5_1, ENST00000653153.1_1, ENST00000654127.1_1, ENST00000668302.1_1	LINC01858	lncRNA	0.02	0.04	0.01	0	0.11	0.08	0	0.04	0	0	0	0	0	0	0.01	0.724193	-1.58738	-0.715103	0.474545	NA	0.724193	0.550206	0.258816	0.795777	NA
9214	[NM_001142473, NM_001193338, NM_005449]	chr1:207076630-207095378	-	3085	ENST00000367091.8_2, ENST00000442471.4_1, ENST00000463473.2_1, ENST00000474041.5_1, ENST00000525793.5_3, ENST00000528654.1_1, ENST00000529560.1_3, ENST00000530505.1_3, ENST00000533312.1_1, ENST00000628511.2_1	FCMR	lncRNA, nonsense_mediated_decay, protein_coding, retained_intron	0.26	0.52	0.11	0.02	0.29	0.33	0.23	0.18	0.26	0.1	0.09	0.14	0.39	0.31	0.3	13.0176	-1.58692	-3.3904	0.000697918	0.0107072	13.0176	0.264616	0.684104	0.493909	0.725226
80000	[NM_001142966]	chr18:18822202-19102791	+	6052	ENST00000269218.10_1, ENST00000424526.5_1, ENST00000578368.5_1, ENST00000578383.1_1, ENST00000578955.1_1, ENST00000579454.1_3, ENST00000580384.1_1, ENST00000580683.1_1, ENST00000580732.6_1, ENST00000581327.1_3, ENST00000584446.5_1	GREB1L	lncRNA, protein_coding, retained_intron	0	0	0	0	0	0	0.01	0	0.04	0	0	0	0.01	0	0	0.470005	-1.58427	-0.426179	0.669978	NA	0.470005	-0.915186	-0.247977	0.804153	NA
51171	[NM_016246]	chr19:49316273-49339934	-	1237	ENST00000263278.9_2, ENST00000595764.1_3, ENST00000596349.5_2, ENST00000599157.5_1	HSD17B14	protein_coding	0.03	0	0	0	0.04	0	0.15	0	0.15	0	0	0.08	0.06	0	0	0.803165	-1.57797	-0.715635	0.474217	NA	0.803165	-0.950356	-0.442628	0.658035	NA
9444	[NM_001301085, NM_006775, NM_206853, NM_206854, NM_206855]	chr6:163835674-163999628	+	16362	ENST00000275262.11_1, ENST00000361195.6_2, ENST00000361752.8_3, ENST00000361758.8_1, ENST00000392127.6_1, ENST00000424802.7_1, ENST00000453779.6_1, ENST00000537041.5_1, ENST00000537124.5_1, ENST00000537883.5_1, ENST00000540719.1_1, ENST00000541696.1_1, ENST00000544361.1_1, ENST00000544436.5_1, ENST00000544823.5_1, ENST00000545346.1_1, ENST00000545607.5_1	QKI	nonsense_mediated_decay, protein_coding, retained_intron	0	0	0	0	0	0	0.04	0.02	0.02	0	0.02	0.01	0	0.03	0.01	2.56091	-1.57776	-1.22061	0.222234	NA	2.56091	-1.05466	-0.847043	0.396971	NA
123904	[NM_198443]	chr16:67918780-67920271	+	633	ENST00000339176.8_3, ENST00000572067.1_1, ENST00000576147.1_4, ENST00000576758.1_2	AC040162.3, NRN1L	lncRNA, protein_coding	0.3	0.36	0.08	0.23	0	0	0.11	1.14	0.23	0	0	0.38	0.19	0.14	0.04	2.1936	-1.57237	-1.32426	0.185416	NA	2.1936	-2.34639	-1.91315	0.0557289	NA
414760	[NR_104117]	chr6:28864306-28865097	+	411	ENST00000444986.1_1	HCG14	lncRNA	0.53	0.85	0.15	0.21	0.14	0.15	0.2	0.55	0.65	0.34	0.15	0	0.36	0.51	0.39	1.94241	-1.57214	-1.60474	0.108551	NA	1.94241	-0.818993	-0.969218	0.332436	NA
653499	[NM_001042507]	chr19:39279849-39282394	+	489	ENST00000314980.4_1, ENST00000600304.1_1	LGALS7B	protein_coding, retained_intron	0.41	0.34	0.58	0	0	0	0	1.04	0	0	0	0.55	0.18	0	0.33	1.67536	-1.56878	-0.825531	0.40907	NA	1.67536	-1.90588	-0.999922	0.317348	NA
105376360	[NR_131187]	chr10:3360886-3792955	+	2238	ENST00000661014.1_1	AL450322.2	lncRNA	0.04	0	0	0	0.13	0	0.13	0	0	0	0	0	0.02	0	0	0.920188	-1.5687	-0.493983	0.621318	NA	0.920188	-0.537271	-0.170087	0.864942	NA
155051	[NM_001308292, NM_144727, NR_131779]	chr7:151125917-151137899	-	2644	ENST00000337323.2_3, ENST00000462809.1_1, ENST00000476631.5_1, ENST00000478106.2_3, ENST00000491928.1_2, ENST00000644350.1_1	CRYGN	lncRNA, protein_coding	0.24	0.13	0.07	0.03	0.04	0.12	0.03	0.25	0.21	0.07	0.1	0	0.08	0.18	0.05	4.23962	-1.56727	-2.10896	0.0349478	NA	4.23962	-0.814254	-1.22512	0.220528	0.464283
312	[NM_001003954, NM_004306]	chr8:124693033-124749666	-	1612	ENST00000262219.10_2, ENST00000419625.6_3, ENST00000520519.1_2, ENST00000523822.1_1	ANXA13	protein_coding, retained_intron	63.08	63.79	23.08	19.87	19.25	22.57	77.52	82.12	59.55	26.97	28.47	16.14	22.75	18.71	18.39	1151.08	-1.56224	-13.4818	2.00125e-41	5.39138e-38	1151.08	-1.6777	-14.5594	5.09089e-48	7.03561e-45
139105	[NM_001184767, NM_153346]	chrX:18181050-18239024	-	4696	ENST00000380030.4_1, ENST00000380033.8_1	BEND2	protein_coding	0	0	0	0	0	0.01	0.05	0	0.01	0	0	0	0	0.01	0	0.438551	-1.56156	-0.41642	0.677103	NA	0.438551	-0.663641	-0.178134	0.858617	NA
100128126	[NR_038406]	chr8:74332308-74353753	+	2068	ENST00000517604.1_1, ENST00000522703.1_1	STAU2-AS1	lncRNA	0.08	0.1	0.09	0	0	0	0.06	0.06	0.03	0	0.04	0	0.03	0.05	0.04	1.51664	-1.55839	-1.22883	0.219135	NA	1.51664	-1.41671	-1.16571	0.243734	NA
101928034	[NR_125947]	chr1:153518217-153524245	+	1390				0.12	0.05	0.1	0	0	0.07	0.26	0.22	0.09	0.03	0.03	0.07	0.03	0.22	0.05	2.3508	-1.5569	-1.51134	0.130702	NA	2.3508	-1.12258	-1.18502	0.23601	NA
51252	[NM_001122646, NM_001172667, NM_016490]	chr2:97541618-97652301	-	3007	ENST00000393526.6_4, ENST00000470789.5_1, ENST00000478671.6_1, ENST00000490605.3_5, ENST00000494172.1_1, ENST00000520074.1_1	FAM178B	lncRNA, protein_coding, retained_intron	0	0	0	0	0	0	0.07	0.09	0	0	0	0	0	0	0	0.287367	-1.55421	-0.413133	0.679509	NA	0.287367	-1.97077	-0.523862	0.600374	NA
83598	[NR_073385]	chr3:46598887-46601178	+	633	ENST00000599511.1_1, ENST00000614743.1_1	LRRC2-AS1	lncRNA	0.22	0	0	0	0.47	0.18	0	0	0.35	0	0.08	0	0.06	0.42	0.04	1.27461	-1.55373	-0.914982	0.360201	NA	1.27461	1.2517	0.825882	0.408871	NA
1816	[NM_000798]	chr4:9783257-9785633	+	2376	ENST00000304374.3_1	DRD5	protein_coding	0.02	0	0	0	0	0.02	0	0.06	0	0	0	0	0.03	0	0.01	0.414108	-1.54948	-0.499118	0.617696	NA	0.414108	-0.0333611	-0.0108725	0.991325	NA
100506540	[NR_038360]	chr11:18621350-18631802	+	1437	ENST00000501599.3_2, ENST00000511927.2_1, ENST00000542172.1_2, ENST00000634992.1_2, ENST00000635674.1_2, ENST00000636011.1_1, ENST00000636313.1_1	SPTY2D1OS	lncRNA, nonsense_mediated_decay, protein_coding	0.06	0.09	0	0.04	0	0.07	0.17	0.05	0.13	0.2	0	0	0	0.1	0.05	1.75578	-1.53982	-1.19259	0.23303	NA	1.75578	-1.19783	-0.97371	0.330201	NA
56603	[NM_001277742, NM_019885]	chr2:72356366-72374991	-	4556	ENST00000001146.6_1, ENST00000412253.1_1, ENST00000461519.1_3, ENST00000474509.1_3, ENST00000546307.5_1	CYP26B1	protein_coding	0.09	0.1	0.06	0	0.03	0	0.06	0.06	0.04	0.07	0.02	0	0.06	0.02	0.04	3.8346	-1.53874	-1.82881	0.0674283	NA	3.8346	-1.43182	-1.77372	0.076109	0.233066
284116	[NR_033415]	chr17:39782578-39796451	-	2864	ENST00000398469.5_1, ENST00000438131.5_1, ENST00000458343.2_2, ENST00000587335.1_1, ENST00000587390.1_1, ENST00000589633.1_1	KRT42P	lncRNA, retained_intron, transcribed_unprocessed_pseudogene	0	0.11	0.02	0	0.04	0.02	0.06	0.01	0.05	0.02	0.02	0	0.06	0	0.05	1.6463	-1.53837	-1.16633	0.243481	NA	1.6463	-0.000606948	-0.000528023	0.999579	NA
2191	[NM_001291807, NM_004460]	chr2:163027193-163100045	-	2786	ENST00000188790.9_2, ENST00000422436.5_1, ENST00000443424.5_1, ENST00000447386.5_3, ENST00000450031.2_1, ENST00000461506.1_1, ENST00000462608.5_3, ENST00000465088.1_1, ENST00000465424.1_1, ENST00000480044.5_1, ENST00000480838.1_1, ENST00000493182.1_1, ENST00000497414.1_1, ENST00000627638.2_1	FAP	lncRNA, nonsense_mediated_decay, protein_coding, retained_intron	0.01	0.05	0	0	0.06	0.09	0.04	0	0	0	0.01	0	0.02	0	0.01	1.0986	-1.53483	-0.960895	0.336605	NA	1.0986	0.76805	0.544905	0.585819	NA
26778	[NR_000011]	chrX:153628621-153628756	+	135	ENST00000384436.1, ENST00000482732.1_1, ENST00000489200.5_1, ENST00000491035.5_1, ENST00000492572.5_1	RPL10, SNORA70	retained_intron, snoRNA	6.73	10.69	6.14	3.52	14.96	5.35	21.51	21.26	10.99	4.99	3.61	0	7.92	10.39	16.38	2.66389	-1.53302	-1.70801	0.0876342	NA	2.66389	-0.206598	-0.285743	0.775075	NA
223075	[NM_001257967, NM_001257968, NM_194300, NR_047565]	chr7:31553684-31698334	+	5715	ENST00000319386.7_1, ENST00000407970.7_1, ENST00000409210.1_1, ENST00000409717.5_4, ENST00000451887.6_1, ENST00000454513.5_6, ENST00000456011.5_6, ENST00000463693.1_1, ENST00000471139.1_1, ENST00000482748.5_1, ENST00000615280.4_1	ITPRID1	lncRNA, protein_coding, retained_intron	0.01	0.04	0	0	0	0	0.02	0	0	0	0.01	0	0	0	0	0.380717	-1.53253	-0.411529	0.680684	NA	0.380717	-2.54506	-0.683246	0.494452	NA
619207	[NR_002934]	chr10:135267431-135281949	+	4900	ENST00000462252.1_1, ENST00000463137.5_1, ENST00000475114.1_1, ENST00000482993.6_3, ENST00000488261.6_3, ENST00000640237.1_1	SCART1	protein_coding, retained_intron	0.09	0.16	0.01	0.02	0.03	0.01	0	0.03	0.04	0.03	0.02	0	0.02	0.01	0.01	3.13725	-1.53241	-1.62989	0.103125	NA	3.13725	-1.51716	-1.66834	0.095249	NA
343521	[NM_001013632]	chr1:45271581-45272957	-	1268	ENST00000339355.2_1	TCTEX1D4	protein_coding	0.03	0.22	0	0	0.14	0	0.19	0.06	0	0.15	0.03	0	0.03	0.12	0.09	1.68686	-1.53024	-1.04629	0.295427	NA	1.68686	0.20773	0.15757	0.874796	NA
100131320	[NR_036537]	chr2:130724164-130738045	-	2460	ENST00000412425.1_1, ENST00000433431.1_1, ENST00000624615.1_1	RAB6C-AS1	TEC, lncRNA, transcribed_unprocessed_pseudogene	0.03	0.03	0.02	0.03	0.03	0.04	0.05	0.03	0.07	0	0	0.04	0.09	0.09	0.03	1.91985	-1.52974	-1.33304	0.182517	NA	1.91985	0.528638	0.59366	0.552739	NA
101928659	[NR_135180]	chr16:87351114-87351649	+	401	ENST00000602282.2_1	AC010531.6	lncRNA	0	1.1	0.31	0.65	0.86	1.44	0.21	0.57	1.35	0	0.16	0	0.49	0.27	0.16	2.74197	-1.52873	-1.34092	0.179947	NA	2.74197	0.115882	0.117773	0.906248	NA
440594	[NR_033966]	chr1:95940292-95944912	+	2755	ENST00000424943.1_1	LINC01761	lncRNA	0.03	0.03	0	0.12	0	0.1	0.08	0	0.04	0	0.02	0	0.02	0	0.01	1.61566	-1.52811	-1.08532	0.277781	NA	1.61566	-1.41963	-1.04303	0.296936	NA
126374	[NM_001080436]	chr19:34972879-34992085	+	2204	ENST00000585928.1_1, ENST00000590071.6_1	WTIP	protein_coding	0.11	0.21	0.35	0	0.08	0.24	0.08	0.19	0.16	0.1	0	0	0.23	0.13	0.05	5.58015	-1.52679	-1.51302	0.130273	0.409231	5.58015	-0.189754	-0.201999	0.839918	0.929513
55889	[NM_018652]	chr15:72947037-72959738	+	3178	ENST00000421285.3_1, ENST00000568532.1_1	GOLGA6B	protein_coding, retained_intron	0.03	0	0	0	0	0	0	0	0.02	0	0	0	0	0	0	0.232978	-1.52493	-0.407438	0.683686	NA	0.232978	-1.93562	-0.517168	0.605039	NA
222967|728194	[NM_001099697, NM_173565]	chr7:5965776-6010314	-	3106	ENST00000337579.4_1, ENST00000404406.5_1, ENST00000405415.5_1, ENST00000455618.2_1, ENST00000477641.1_1, ENST00000535104.5_1, ENST00000539630.1_1, ENST00000539903.5_1, ENST00000541997.5_1, ENST00000542644.1_1	RSPH10B	lncRNA, protein_coding, retained_intron	0.02	0.01	0	0.01	0.01	0.02	0	0	0.02	0.01	0	0	0.04	0	0	0.492818	-1.51406	-0.404509	0.685838	NA	0.492818	0.586606	0.159211	0.873502	NA
26108	[NM_015617]	chr15:55831084-55881050	-	8396	ENST00000302000.10_1, ENST00000563719.3_2, ENST00000645724.1_2	PYGO1	protein_coding	0.01	0.01	0	0	0	0.01	0	0	0	0	0	0	0	0.02	0	0.481797	-1.50889	-0.499731	0.617265	NA	0.481797	0.128291	0.0432107	0.965534	NA
255187	[NR_122044]	chr5:148442879-148489350	+	792	ENST00000507318.1_1, ENST00000507373.1_1, ENST00000509139.1_1, ENST00000512007.1_1, ENST00000515304.2_2, ENST00000515519.5_1	SH3TC2-DT	lncRNA	0	0	0	0	0	0	0.17	0.11	0	0	0	0	0	0	0.03	0.275057	-1.50782	-0.402438	0.687362	NA	0.275057	-1.40453	-0.375305	0.707434	NA
220429	[NR_003268]	chr13:50464544-50467516	+	2972	ENST00000318353.2_1	CTAGE10P	processed_pseudogene	0.01	0.15	0	0	0	0.03	0	0	0.02	0	0.03	0	0.04	0	0	1.13864	-1.50619	-0.673497	0.500631	NA	1.13864	-1.20127	-0.541031	0.588486	NA
357	[NM_001320663, NM_001320664, NM_001649]	chrX:9754495-9917483	+	7663	ENST00000380913.8_2, ENST00000418909.6_2, ENST00000452575.1_1, ENST00000493668.1_1	SHROOM2	lncRNA, protein_coding	0.03	0.03	0.03	0	0.02	0.01	0.01	0.04	0.02	0.01	0.01	0	0.01	0.04	0.03	2.00598	-1.50531	-1.51041	0.130939	NA	2.00598	-0.383542	-0.442529	0.658106	NA
3039	[NM_000558]	chr16:226649-227521	+	606	ENST00000320868.9_2, ENST00000397797.1_1, ENST00000472694.1_1, ENST00000487791.1_1	HBA1	protein_coding, retained_intron	0	0.89	0	0	0.33	0	0	0	0	0	0	0	0	0.15	0	0.878922	-1.50234	-0.403853	0.686321	NA	0.878922	0.320817	0.0870716	0.930615	NA
100288520	[NM_001256894]	chr4:9236110-9238060	+	1680	ENST00000456464.1_4, ENST00000621432.2_2	USP17L15	protein_coding	0.32	0.49	0	0.29	0.06	0.05	0.55	0.4	0	0.47	0.11	0	0.23	0	0.2	6.73999	-1.50168	-1.4515	0.146641	0.435077	6.73999	-1.55542	-1.52388	0.127538	0.329822
7356	[NM_003357]	chr11:62186506-62190678	+	452	ENST00000278282.3_2, ENST00000534397.5_1	SCGB1A1	protein_coding	0.35	0	0	0	0	0	0	0	0.19	0	0	0	0	0	0	0.226016	-1.49659	-0.399904	0.689227	NA	0.226016	-1.95061	-0.521221	0.602213	NA
79816	[NM_001143986, NM_024760]	chr19:2977535-2995182	+	2017	ENST00000246112.9_2, ENST00000452088.5_1, ENST00000453329.5_3, ENST00000468176.7_1, ENST00000469572.1_1, ENST00000474207.2_1, ENST00000478073.6_1, ENST00000482627.1_1, ENST00000497878.5_1, ENST00000591953.5_1	TLE6	lncRNA, protein_coding, retained_intron	0.08	0.13	0.2	0	0.09	0	0.06	0.07	0.09	0.05	0.02	0	0	0	0.01	2.04301	-1.49405	-1.30174	0.193004	NA	2.04301	-2.97322	-2.43036	0.0150838	NA
92241	[NM_001322923, NM_001322924, NM_052862, NR_136519]	chr1:167599429-167677933	+	7463	ENST00000361496.3_1, ENST00000367854.8_3, ENST00000461790.1_1, ENST00000472038.1_1, ENST00000475127.5_1, ENST00000537350.5_2	RCSD1	lncRNA, protein_coding	0	0	0	0	0.02	0	0.06	0.03	0	0	0.01	0	0.03	0	0.03	0.825737	-1.4914	-0.661453	0.508322	NA	0.825737	0.454553	0.206302	0.836555	NA
2944	[NM_000561, NM_146421]	chr1:110230417-110236367	+	1185	ENST00000309851.9_1, ENST00000349334.7_1, ENST00000369819.2_1, ENST00000369823.6_1, ENST00000476065.6_4, ENST00000483399.6_1, ENST00000490021.2_1, ENST00000490171.1_1	GSTM1	lncRNA, protein_coding, retained_intron	0.04	0	0	0	0	0.09	0.14	0.15	0	0	0.06	0	0.05	0.08	0	0.87763	-1.48755	-0.828135	0.407594	NA	0.87763	-0.641559	-0.365101	0.715036	NA
6616	[NM_001322902, NM_001322903, NM_001322904, NM_001322905, NM_001322906, NM_001322907, NM_001322908, NM_001322909, NM_001322910, NM_003081, NM_130811]	chr20:10199445-10288068	+	3075	ENST00000254976.6_3, ENST00000304886.6_2, ENST00000430336.1_2, ENST00000492814.1_1, ENST00000495883.1_1	SNAP25	lncRNA, protein_coding	0.05	0.02	0	0	0	0	0	0	0	0	0	0	0	0	0	0.227918	-1.48753	-0.397564	0.690952	NA	0.227918	-1.90064	-0.507972	0.611473	NA
126129	[NM_001136052, NM_001199752, NM_001199753, NM_152359, NR_108072]	chr19:50194364-50216988	+	3149	ENST00000295404.9_1, ENST00000323446.9_4, ENST00000392518.8_4, ENST00000405931.6_4, ENST00000594038.5_1, ENST00000594431.1_1, ENST00000594587.5_3, ENST00000595031.1_1, ENST00000595568.5_1, ENST00000595901.5_1, ENST00000595969.5_1, ENST00000596701.1_1, ENST00000596922.5_1, ENST00000597099.1_1, ENST00000598072.1_1, ENST00000598259.5_1, ENST00000598293.5_4, ENST00000598396.5_2, ENST00000598647.1_1, …	CPT1C	lncRNA, nonsense_mediated_decay, protein_coding, retained_intron	0.01	0.02	0.02	0.04	0.05	0.02	0.04	0.1	0	0	0	0	0.04	0	0.01	1.30795	-1.4865	-1.05245	0.292591	NA	1.30795	-0.293472	-0.226247	0.821009	NA
30845	[NM_014600]	chr2:31456879-31491260	+	3906	ENST00000322054.10_2	EHD3	protein_coding	0	0	0	0	0	0	0.01	0.05	0	0	0	0.02	0	0	0.02	0.593252	-1.48578	-0.41083	0.681197	NA	0.593252	-1.57536	-0.436704	0.662326	NA
100188953	[NR_024129]	chr9:98782013-98784037	-	1721	ENST00000412122.3_2, ENST00000583864.2_2	LINC00092	lncRNA	0.04	0	0	0	0.05	0.03	0.12	0	0.01	0	0.02	0	0.02	0	0.06	0.829348	-1.48419	-0.766715	0.443251	NA	0.829348	0.356504	0.195775	0.844786	NA
101929550	[NR_125819]	chr8:35529680-35567838	-	5391	ENST00000655061.1_1	AC105230.1	lncRNA	0.03	0.01	0	0	0.02	0.04	0	0.01	0	0	0.01	0	0.01	0	0	0.893707	-1.48013	-0.790532	0.429217	NA	0.893707	0.263664	0.150677	0.880231	NA
125972	[NM_145046]	chr19:16589867-16607003	-	1292	ENST00000269881.7_1, ENST00000409035.1_1, ENST00000600762.1_1, ENST00000602234.1_1	AC008764.1, CALR3	lncRNA, nonsense_mediated_decay, protein_coding	0.03	0	0	0	0	0.12	0.14	0.12	0.1	0.04	0.03	0.08	0.05	0.06	0.02	1.28194	-1.47829	-1.14508	0.252176	NA	1.28194	-0.654913	-0.558013	0.576836	NA
NM_005054**	[NM_005054**]	chr2:113125964-113191107	-	7165	ENST00000302558.7_1, ENST00000330575.9_1, ENST00000409750.5_1, ENST00000471422.1_1, ENST00000482903.1_1, ENST00000496537.1_1, ENST00000522286.5_1	RGPD8	nonsense_mediated_decay, protein_coding, retained_intron	3.27	1.73	0	1.09	0	0.01	0	0	1.51	0	0.19	0.68	0	0	0	82.5152	-1.4773	-0.542557	0.587435	0.807258	82.5152	-7.77436	-2.77382	0.00554016	0.0333907
100506747	[NR_036557]	chr1:202955579-202976393	-	1873	ENST00000417729.1_1, ENST00000438139.1_1	AC096632.2	lncRNA, transcribed_unprocessed_pseudogene	0.09	0	0	0	0	0.08	0	0.04	0	0	0	0.1	0	0	0	0.753282	-1.47585	-0.40718	0.683876	NA	0.753282	-1.39648	-0.387419	0.698446	NA
100129781	[NR_132983, NR_132984]	chr16:14396144-14420374	+	815	ENST00000570945.2_2, ENST00000571639.2_2, ENST00000575792.2_2, ENST00000634265.2_2, ENST00000635394.1_2, ENST00000641033.1_1, ENST00000641096.1_1, ENST00000641175.1_1, ENST00000641294.1_1, ENST00000641327.1_1, ENST00000641433.1_1, ENST00000641621.1_1, ENST00000641728.1_1, ENST00000641765.1_1, ENST00000641906.1_1, ENST00000641990.1_1, ENST00000641999.1_1, ENST00000657105.1_1, ENST00000668516.1_1	MIR193BHG	lncRNA	0.46	0.45	0.2	0.14	0	0.43	0.08	0.73	0.44	0.22	0.1	0	0.24	0.17	0.16	2.39	-1.47547	-1.51952	0.128632	NA	2.39	-1.071	-1.18105	0.237585	NA
9154	[NM_001287761, NM_001287762, NM_001321721, NM_001321722, NM_004213, NM_201651]	chr15:85427891-85518876	+	3672	ENST00000286749.3_2, ENST00000338602.6_2, ENST00000394573.6_2, ENST00000538177.5_2	SLC28A1	protein_coding	0.04	0.1	0.08	0	0	0	0.06	0.11	0	0.03	0	0	0.05	0.04	0.03	1.46216	-1.4754	-1.00416	0.315301	NA	1.46216	-1.17625	-0.818798	0.412902	NA
651430	[NR_046264]	chr4:187110185-187112644	-	2459	ENST00000596414.1, ENST00000623820.1_1	AC110771.1	TEC, protein_coding	0	0.03	0.02	0	0.03	0.08	0.05	0.03	0	0	0	0	0.04	0.09	0.03	1.27874	-1.47402	-0.993014	0.320703	NA	1.27874	1.55973	1.26777	0.204881	NA
101929194	[NR_125920]	chr4:93183648-93198453	-	1225	ENST00000502518.1_1	LNCPRESS2	lncRNA	0.07	0.23	0.08	0	0	0.02	0.05	0.1	0	0	0.07	0	0	0	0.02	0.943694	-1.46879	-0.863733	0.387735	NA	0.943694	-2.98402	-1.67737	0.0934706	NA
101927865	[NR_110283]	chr2:208051413-208119040	-	601	ENST00000412387.5_1, ENST00000417096.5_1, ENST00000432413.2_1, ENST00000440545.1_1	AC007879.3, AC007879.4, AC009226.1	lncRNA	0	0.52	0.18	0	0	0.09	0.12	0	0.25	0	0	0	0	0	0.09	0.794292	-1.46839	-0.658284	0.510356	NA	0.794292	-1.78804	-0.809578	0.418183	NA
167465	[NM_152625]	chr5:71735725-71803249	-	6278	ENST00000318442.6_2, ENST00000414109.2_3, ENST00000514477.5_1, ENST00000564956.1_1	AC093278.2, ZNF366	lncRNA, nonsense_mediated_decay, protein_coding	0.01	0.01	0	0	0	0	0.01	0	0	0	0.01	0	0.01	0	0.01	0.541905	-1.46816	-0.608567	0.542811	NA	0.541905	-0.559792	-0.236801	0.812811	NA
23630	[NM_012282]	chrX:108866928-108868393	-	1465	ENST00000372101.3_2, ENST00000439581.1_1	ACSL4, KCNE5	lncRNA, protein_coding	0.11	0.09	0.03	0	0	0.14	0.12	0.05	0	0.1	0	0	0	0	0.03	1.23528	-1.46627	-0.889588	0.373687	NA	1.23528	-1.13965	-0.712946	0.475879	NA
388799	[NM_001013646]	chr20:55108301-55111574	+	692	ENST00000371325.1_1	FAM209B	protein_coding	0.13	0.11	0	0	0.14	0	0.1	0.25	0	0	0.21	0	0	0.12	0.04	0.848607	-1.46392	-0.91897	0.358111	NA	0.848607	-1.02641	-0.650902	0.51511	NA
105374952	[NR_134616, NR_134618]	chr6:17706360-17711258	+	1687	ENST00000606771.1_1	AL138724.1	lncRNA	1.32	1.65	0.9	0.65	1.33	1.12	0.89	2.69	0.8	0.78	0.18	0.17	1.33	0.86	1.13	21.1223	-1.46381	-3.04508	0.00232616	0.026965	21.1223	-0.20991	-0.471148	0.637535	0.825053
100506085	[NR_037878]	chr4:170838911-170897053	-	4365	ENST00000508313.2_2, ENST00000657085.1_1, ENST00000665818.1_1, ENST00000669558.1_1	LINC02275	lncRNA	0.01	0.03	0	0	0	0	0	0	0	0	0	0	0	0.02	0	0.349548	-1.46337	-0.390468	0.69619	NA	0.349548	-0.727111	-0.194678	0.845645	NA
285780	[NR_026970]	chr6:6346697-6623059	-	2023	ENST00000403621.1_1, ENST00000429345.5_1, ENST00000435641.5_1, ENST00000447858.1_2, ENST00000606044.1_1, ENST00000607278.2_2, ENST00000653438.1_1, ENST00000655679.1_1, ENST00000658580.1_1, ENST00000661991.1_1, ENST00000665459.1_1, ENST00000669477.1_1	LY86-AS1, SNAPC5P1	lncRNA, transcribed_processed_pseudogene	0	0.07	0.09	0	0.02	0.02	0.06	0	0.03	0	0	0	0	0.04	0.01	0.881773	-1.46118	-0.803421	0.421731	NA	0.881773	-1.07936	-0.612552	0.540173	NA
NR_104217**	[NR_104217**]	chr1:148250249-149109725	-	3619	ENST00000369188.3, ENST00000369189.3, ENST00000369202.1, ENST00000414710.2	NBPF20	protein_coding	0.36	0.36	0.34	0	0.2	0	0.2	0.27	0.09	0.14	0.08	0.13	0.04	0	0.07	10.8187	-1.46061	-1.86355	0.0623851	0.269447	10.8187	-2.7625	-3.36553	0.000763968	0.00669502
30835	[NM_001144893, NM_001144894, NM_001144895, NM_001144896, NM_001144897, NM_001144899, NM_021155, NR_026692]	chr19:7804880-7812464	-	4426	ENST00000204801.12_1, ENST00000315591.12_1, ENST00000315599.12_2, ENST00000354397.10_4, ENST00000394161.9_1, ENST00000394173.8_1, ENST00000593660.5_2, ENST00000593821.5_3, ENST00000601256.1_1, ENST00000601951.5_1, ENST00000602261.5_3	CD209	protein_coding	0.06	0.02	0.01	0.02	0.02	0	0.09	0.04	0.08	0.04	0.02	0	0.06	0.02	0.05	2.70669	-1.45975	-1.70494	0.0882062	NA	2.70669	-1.0249	-1.30168	0.193025	NA
55061	[NM_001037175, NM_017982]	chr1:223394160-223537544	-	3218	ENST00000342943.3_1, ENST00000343846.7_1, ENST00000344029.6_1, ENST00000366878.9_2, ENST00000470249.1_1, ENST00000484503.1_1, ENST00000484758.6_1, ENST00000494793.6_1, ENST00000497669.1_1, ENST00000608996.5_2	SUSD4	lncRNA, protein_coding	0	0	0.04	0	0.04	0	0.23	0.29	0.12	0.03	0.12	0	0.07	0.16	0.06	2.72698	-1.45659	-1.44091	0.14961	NA	2.72698	-0.592569	-0.643198	0.520096	NA
148645	[NR_103534]	chr1:6296299-6299502	+	1640	ENST00000429480.2_2, ENST00000441724.1_1, ENST00000650463.1_1	LINC00337	lncRNA	0.05	0	0.14	0.04	0.21	0.03	0.04	0.27	0.04	0	0	0	0.02	0	0.08	1.90057	-1.45627	-1.04834	0.294482	NA	1.90057	-0.259285	-0.201745	0.840116	NA
220115	[NR_002793]	chr13:53063127-53161225	+	2613	ENST00000418237.6_2, ENST00000441562.2_2, ENST00000446689.1_2, ENST00000648493.1_1, ENST00000649839.1_1	AL137058.1	lncRNA, transcribed_unprocessed_pseudogene	0	0	0	0.02	0.02	0	0.02	0.08	0.07	0	0	0.04	0	0	0	0.854625	-1.45554	-0.654363	0.512878	NA	0.854625	-2.33182	-1.05257	0.292539	NA
283102	[NR_027713]	chr11:9115909-9117737	+	1828	ENST00000533985.1_1	KRT8P41	processed_pseudogene	0.13	0.22	0.12	0.07	0.12	0.24	0.03	0.08	0	0	0	0	0	0	0	2.36587	-1.45241	-1.27882	0.200962	NA	2.36587	-1.07318	-0.958737	0.337691	NA
9469	[NM_004273]	chr10:73724119-73773322	+	6973	ENST00000373115.5_2	CHST3	protein_coding	0.05	0.03	0.02	0	0.04	0.03	0.02	0.03	0.02	0.03	0.01	0	0.02	0	0.01	2.90028	-1.44901	-1.63232	0.102611	NA	2.90028	-0.553384	-0.701087	0.483249	NA
2260	[NM_001174063, NM_001174064, NM_001174065, NM_001174066, NM_001174067, NM_015850, NM_023105, NM_023106, NM_023110]	chr8:38268655-38326352	-	6303	ENST00000326324.10_2, ENST00000335922.9_1, ENST00000341462.8_1, ENST00000356207.9_2, ENST00000397090.4_1, ENST00000397091.9_1, ENST00000397103.5_1, ENST00000397108.8_1, ENST00000397113.6_2, ENST00000413133.6_1, ENST00000425967.7_1, ENST00000434187.5_1, ENST00000440174.1_1, ENST00000447712.6_1, ENST00000464163.1_1, ENST00000466021.5_1, ENST00000470826.5_1, ENST00000474970.1_1, ENST00000475621.1_1,…	FGFR1	lncRNA, nonsense_mediated_decay, protein_coding, retained_intron	0	0	0	0	0	0	0.03	0.03	0.02	0.01	0.01	0	0.01	0.03	0.01	1.08157	-1.44735	-1.01089	0.312069	NA	1.08157	-0.675183	-0.49604	0.619866	NA
5999	[NM_001102445, NM_001113380, NM_001113381, NM_005613]	chr1:163038395-163046592	+	3978	ENST00000367906.7_1, ENST00000367908.8_1, ENST00000367909.10_1, ENST00000421743.6_1, ENST00000491263.1_1, ENST00000527393.5_1, ENST00000527809.5_1, ENST00000528938.1_3, ENST00000531057.5_1, ENST00000533019.1_1	RGS4	lncRNA, protein_coding	0.03	0	0	0	0	0	0.02	0	0	0	0	0	0	0	0	0.193657	-1.44661	-0.385891	0.699577	NA	0.193657	-1.85726	-0.495432	0.620295	NA
343990	[NM_207362]	chr2:99410308-99552684	-	3869	ENST00000397899.7_3, ENST00000415261.5_3, ENST00000420294.1_3, ENST00000423771.5_3, ENST00000428096.5_4, ENST00000462314.1_1, ENST00000464413.1_1	KIAA1211L	lncRNA, protein_coding	0.02	0.13	0.01	0.03	0.01	0.05	0.04	0.07	0.09	0.01	0.04	0.02	0.07	0.02	0.04	3.45309	-1.44651	-1.87265	0.0611164	NA	3.45309	-0.785538	-1.14447	0.252429	0.502246
7136	[NM_001145829, NM_001145841, NM_003282]	chr11:1860232-1862910	+	807	ENST00000252898.11_1, ENST00000381905.3_1, ENST00000381906.5_1, ENST00000381911.6_2, ENST00000468473.1_1, ENST00000617947.4_1	TNNI2	protein_coding, retained_intron	0.37	0	0.28	0	0.7	0.16	0.19	0.25	0.2	0.16	0	0	0.28	0	0.07	2.11927	-1.43988	-1.31271	0.189282	NA	2.11927	0.0346499	0.0357079	0.971515	NA
100526833|2812|5413	[NM_000407, NM_001009939, NM_002688, NR_037611, NR_037612]	chr22:19701986-19712297	+	4850	ENST00000366425.3_1, ENST00000383045.7_2, ENST00000395109.6_2, ENST00000406172.6_2, ENST00000406395.5_2, ENST00000412544.5_2, ENST00000413258.1_4, ENST00000431044.5_2, ENST00000431124.5_2, ENST00000438754.6_2, ENST00000455784.7_3, ENST00000455843.5_2, ENST00000470814.1_1, ENST00000477238.1_1, ENST00000480423.5_1, ENST00000490204.1_1	AC000093.1, GP1BB, SEPT5	lncRNA, nonsense_mediated_decay, protein_coding, retained_intron	0	0.03	0.02	0	0.07	0.07	0.14	0.03	0.03	0	0.07	0	0.03	0.07	0.08	1.7381	-1.43919	-1.07376	0.28293	NA	1.7381	0.786998	0.687501	0.491767	NA
60680	[NM_001172673, NM_021938, NR_033342]	chr19:3224700-3297073	+	5258	ENST00000292672.7_2, ENST00000334293.10_1, ENST00000541430.6_1, ENST00000586050.5_1, ENST00000588101.5_1, ENST00000588350.1_1, ENST00000589370.1_1, ENST00000591483.1_1	CELF5	lncRNA, nonsense_mediated_decay, protein_coding, retained_intron	0.08	0.04	0.06	0	0	0.04	0.01	0.09	0.09	0	0.01	0.08	0	0.05	0.03	1.95006	-1.43671	-1.25861	0.208171	NA	1.95006	-1.47948	-1.34071	0.180015	NA
645142|728945|730262	[NM_001144032, NM_001164261, NM_001164262]	chr1:148201751-148202536	-	785	ENST00000544708.1, ENST00000584068.3_1	PPIAL4D, PPIAL4H	protein_coding	0.06	0.14	0	0	0	0	0	0	0	0	0	0	0	0	0.03	0.242593	-1.43522	-0.383373	0.701444	NA	0.242593	-1.3325	-0.356347	0.721581	NA
101927132	[NR_110650]	chr16:47892491-47942342	+	2624	ENST00000565451.5_1, ENST00000569726.1_1	LINC02133	lncRNA	0	0	0	0	0	0	0.04	0	0.02	0	0	0	0	0	0	0.232061	-1.43466	-0.382695	0.701946	NA	0.232061	-1.84644	-0.492539	0.622338	NA
122953	[NM_001135047, NM_001135048, NM_001135049, NM_130469]	chr14:75894508-75939404	+	4274	ENST00000267569.5_1, ENST00000419727.6_1, ENST00000435893.6_1, ENST00000437176.5_1, ENST00000558068.1_1, ENST00000559060.5_3, ENST00000559773.5_1, ENST00000651602.1_1	JDP2	lncRNA, protein_coding	5.64	7.33	3.43	1.78	5.57	6.12	5.54	6.3	4.4	2.5	1.96	1.13	7.13	5.72	4.8	356.654	-1.42991	-7.07321	1.51388e-12	2.549e-10	356.654	0.0886355	0.451273	0.651793	0.832801
100130075	[NR_073494]	chr12:69198216-69199274	-	1058	ENST00000541551.1_1	AC025423.3	processed_pseudogene	0	0.07	0	0	0	0.05	0.12	0	0	0	0	0	0	0	0.02	0.327574	-1.42819	-0.381395	0.70291	NA	0.327574	-0.722059	-0.193965	0.846203	NA
54067	[NR_024622, NR_024623]	chr21:34144410-34170016	+	1202	ENST00000382375.8_1, ENST00000382377.3_1, ENST00000382378.6_2, ENST00000454365.1_2, ENST00000477513.1_1, ENST00000491756.2_1, ENST00000612326.5_2, ENST00000650763.1_1, ENST00000655231.1_1, ENST00000661254.1_1, ENST00000666106.1_1, ENST00000669746.1_1	C21orf62-AS1	lncRNA	0.14	0.06	0.08	0	0	0.04	0.15	0.06	0.05	0.04	0.04	0	0.03	0.06	0.02	1.15231	-1.4281	-1.22612	0.220152	NA	1.15231	-1.55779	-1.33339	0.182405	NA
7348	[NM_006952]	chr3:118892424-118924000	+	2058	ENST00000264234.8_2, ENST00000460625.1_1, ENST00000479520.5_3, ENST00000494855.5_3, ENST00000497685.5_1	UPK1B	protein_coding	0.08	0.04	0.08	0.03	0.05	0.03	0.14	0.06	0.05	0	0.04	0	0	0.04	0.04	1.87925	-1.42278	-1.34128	0.179831	NA	1.87925	-1.32057	-1.31152	0.189683	NA
222950	[NM_173564]	chr7:100081549-100092424	+	3583	ENST00000300179.7_3, ENST00000454988.1_2, ENST00000489641.1_1, ENST00000496985.1_1	NYAP1	lncRNA, protein_coding	0.01	0.02	0.01	0	0.01	0.01	0	0	0.03	0	0	0	0.01	0.04	0	0.720504	-1.42121	-0.749053	0.453825	NA	0.720504	0.385259	0.218248	0.827236	NA
158257	[NR_046163, NR_046165]	chr9:96938851-96966848	-	1349	ENST00000416309.2, ENST00000602602.1	MIRLET7DHG	lincRNA	0.03	0	0	0.05	0.03	0	0.09	0	0.1	0	0	0	0.08	0	0.02	0.675795	-1.41931	-0.735786	0.461861	NA	0.675795	-0.544849	-0.292857	0.769631	NA
401127	[NR_026854]	chr4:39481874-39483523	+	1649	ENST00000507033.1_1, ENST00000513652.1_1, ENST00000597991.1_1	AC021148.1	lncRNA, transcribed_processed_pseudogene	0.07	0.04	0	0.04	0	0	0.04	0	0	0	0	0	0.02	0	0	0.43809	-1.41888	-0.477301	0.633148	NA	0.43809	-1.83456	-0.617132	0.537148	NA
283971	[NM_173619]	chr16:70208075-70220798	+	1822	ENST00000314151.12_1, ENST00000536907.2_1, ENST00000541793.6_1, ENST00000561612.1_1, ENST00000562923.5_1, ENST00000564976.5_1, ENST00000565806.5_3, ENST00000569201.6_1, ENST00000569268.5_1, ENST00000569347.6_1, ENST00000618957.4_1	CLEC18C	lncRNA, protein_coding, retained_intron	0.11	0	0.05	0.03	0	0.08	0.06	0	0.04	0	0	0	0.02	0.04	0	1.02053	-1.41562	-0.81618	0.414397	NA	1.02053	-0.76725	-0.460711	0.645006	NA
101928402	[NR_130770]	chrX:123093082-123095191	-	326	ENST00000426367.1_1	AL121601.1	lncRNA	2.79	5.37	1.9	1.5	3.74	2.82	3.61	2.13	5.14	0.76	2.45	0	1.92	4.14	3.53	10.7798	-1.41543	-2.78238	0.00539621	0.0508301	10.7798	-0.212234	-0.474277	0.635303	0.823243
8817	[NM_003862]	chr5:170846666-170884630	+	1982	ENST00000274625.6_2	FGF18	protein_coding	0.1	0.23	0.07	0	0	0.05	0.15	0.04	0.03	0.07	0.04	0	0.1	0.07	0.03	2.54073	-1.413	-1.46089	0.144045	NA	2.54073	-0.977512	-1.07373	0.282942	NA
55515	[NM_182847]	chr2:220378891-220403494	+	2844	ENST00000347842.7_3, ENST00000358078.4_3, ENST00000461395.5_1, ENST00000473709.1_1, ENST00000474489.5_1	ASIC4	lncRNA, protein_coding, retained_intron	0.01	0	0	0	0	0	0.04	0	0	0	0	0	0	0	0	0.203065	-1.41133	-0.37679	0.70633	NA	0.203065	-1.82263	-0.486596	0.626545	NA
6703	[NM_006945]	chr1:153012200-153013594	-	682	ENST00000360379.4_2, ENST00000368756.1_1, ENST00000368757.1_1, ENST00000368758.3_1	SPRR2D	protein_coding	0.07	0	0	0.11	0.14	0.08	0	0.26	0.21	0.08	0	0	0.06	0	0	0.754098	-1.41082	-0.763879	0.44494	NA	0.754098	-0.921656	-0.5219	0.60174	NA
100131726	[NR_024479]	chr8:124213411-124214983	-	1158	ENST00000517519.5_1, ENST00000520576.5_2, ENST00000523330.1_1, ENST00000654317.1_1, ENST00000661117.1_1	FAM83A-AS1	lncRNA	0.04	0	0	0	0	0	0	0.2	0	0	0	0	0	0	0	0.322419	-1.40834	-0.377379	0.705892	NA	0.322419	-1.94428	-0.519811	0.603195	NA
NM_001242489	[NM_001242489]	chrX:52976463-53024651	-	2100	ENST00000596733.7_2, ENST00000610625.4_2, ENST00000611661.4_2, ENST00000612083.4_2, ENST00000612846.4_4, ENST00000612915.4_2, ENST00000613284.1_1, ENST00000615092.4_2, ENST00000615171.1_1, ENST00000616235.1_1, ENST00000616592.1_1, ENST00000617970.4_2, ENST00000618601.4_4, ENST00000619373.4_4, ENST00000619518.4_4, ENST00000619586.4_2, ENST00000619897.4_1, ENST00000622197.4_4, ENST00000622323.4_4, …	FAM156A	lncRNA, nonsense_mediated_decay, protein_coding	0	0	0	0	0	0	0.08	0	0	0	0	0	0	0	0.08	0.464319	-1.40549	-0.37624	0.706739	NA	0.464319	-0.240982	-0.0651333	0.948068	NA
339942	[NR_026991]	chr3:129035113-129043412	+	2193	ENST00000383461.6_1, ENST00000433902.2_1, ENST00000502789.2_1, ENST00000511998.1_1	H1FX-AS1	lncRNA	0.07	0.07	0.15	0	0.07	0.04	0.12	0.13	0.11	0.04	0.02	0	0.06	0.03	0.06	2.76396	-1.40503	-1.61285	0.106776	NA	2.76396	-0.889926	-1.11841	0.263392	NA
348174	[NM_001136214, NM_001271197, NM_182619]	chr16:69984607-69998250	+	2411	ENST00000288040.10_1, ENST00000393701.6_1, ENST00000449317.6_1, ENST00000561889.1_4, ENST00000565245.1_1, ENST00000565705.1_1, ENST00000568102.5_1, ENST00000568461.5_1, ENST00000615430.4_1	CLEC18A	protein_coding, retained_intron	0	0.03	0	0	0	0	0	0	0.07	0	0	0	0	0	0	0.25009	-1.40468	-0.374861	0.707764	NA	0.25009	-1.69291	-0.452855	0.650653	NA
89766	[NM_001004416, NM_001199527, NM_001199528, NM_173568]	chr21:43483067-43563105	+	5518	ENST00000400421.6_1, ENST00000400423.6_1, ENST00000400424.6_2, ENST00000400427.5_2, ENST00000408910.6_1, ENST00000408989.6_1, ENST00000466434.5_1, ENST00000468982.5_1, ENST00000475047.1_1, ENST00000484174.5_1, ENST00000484712.1_1, ENST00000485357.1_1, ENST00000491559.5_1, ENST00000497243.5_1	UMODL1	lncRNA, nonsense_mediated_decay, protein_coding	0.01	0	0	0	0.01	0	0.02	0	0	0	0	0	0.01	0.01	0	0.496672	-1.40385	-0.590515	0.554845	NA	0.496672	0.466494	0.202246	0.839724	NA
5148	[NM_002602, NR_026872]	chr17:79617488-79623607	-	1023	ENST00000331056.10_2, ENST00000571004.1_1, ENST00000571224.5_3, ENST00000574024.1_2, ENST00000574777.1_1	AC139530.1	lncRNA, protein_coding	0.16	0	0	0	0	0	0	0.1	0	0.06	0	0	0.05	0	0	0.384814	-1.4029	-0.376691	0.706403	NA	0.384814	-1.82447	-0.48982	0.624261	NA
101928389	[NR_135631]	chrX:17546557-17605281	+	1554	ENST00000433228.1_1	Z93022.1	lncRNA	0	0	0	0	0	0	0	0.1	0.04	0	0	0	0	0	0.03	0.319286	-1.40289	-0.375014	0.70765	NA	0.319286	-1.10223	-0.295871	0.767329	NA
4585	[NM_001322468, NM_004532, NM_018406, NM_138297]	chr3:195473637-195538844	-	16804	ENST00000308466.12_1, ENST00000339251.9_2, ENST00000346145.8_2, ENST00000349607.8_1, ENST00000392407.6_1, ENST00000415455.5_1, ENST00000448861.5_1, ENST00000462323.5_1, ENST00000463781.8_3, ENST00000464234.5_1, ENST00000466475.5_1, ENST00000467235.1_1, ENST00000469992.1_1, ENST00000470451.5_1, ENST00000475231.5_1, ENST00000477086.5_1, ENST00000477756.5_1, ENST00000478156.5_1, ENST00000478685.1_1,…	MUC4	lncRNA, nonsense_mediated_decay, protein_coding, retained_intron	0.16	0.1	0.1	0.04	0.07	0.08	0.06	0.12	0.06	0.07	0	0.01	0.07	0.06	0.05	22.7555	-1.39981	-2.53642	0.0111991	0.0865477	22.7555	-0.419502	-0.798352	0.424666	0.669964
55536	[NM_001127370, NM_001127371, NM_018719]	chr7:21940516-21985542	-	2962	ENST00000356195.9_3, ENST00000373934.4_1, ENST00000406877.8_2, ENST00000435031.1_2, ENST00000435717.1_1, ENST00000447180.5_1, ENST00000457951.5_1, ENST00000465490.1_1, ENST00000488845.1_1, ENST00000489669.1_1	CDCA7L	lncRNA, protein_coding, retained_intron	8.45	7.9	3.28	3.21	8.96	9.82	9.2	9.17	8.12	3.25	3.07	3.03	10.24	9.55	9.39	415.24	-1.398	-14.6483	1.38137e-48	6.20233e-45	415.24	0.237729	2.79214	0.00523602	0.0318634
391267	[NR_027270]	chr21:15316095-15352765	-	1089	ENST00000344693.5_1, ENST00000428576.5_1, ENST00000429521.5_1, ENST00000432875.5_1, ENST00000451663.5_1	ANKRD20A11P	lncRNA, transcribed_unprocessed_pseudogene	0.15	0.13	0.31	0	0.17	0	0.11	0.57	0.06	0.09	0.08	0	0.4	0	0.13	2.90649	-1.3969	-1.24482	0.213198	NA	2.90649	-0.635142	-0.601968	0.547195	NA
101929523	[NR_134621]	chr6:169613306-169639657	+	1019	ENST00000444188.2_2, ENST00000660724.1_1	BX322234.1	lncRNA	0	0.21	0.19	0	0.04	0	0	0.16	0	0	0	0	0	0	0	0.714263	-1.39621	-0.398659	0.690144	NA	0.714263	-2.41412	-0.686913	0.492137	NA
2904	[NM_000834]	chr12:13714409-14133022	-	5941	ENST00000609686.3_1, ENST00000627535.2_5, ENST00000628166.1_1, ENST00000630791.1_5, ENST00000636207.1_1, ENST00000636856.1_1, ENST00000637214.1_4, ENST00000637875.1_1	GRIN2B	lncRNA, protein_coding	0.01	0	0	0	0	0.02	0	0.01	0	0	0	0	0	0	0	0.333103	-1.39475	-0.372555	0.70948	NA	0.333103	-0.711223	-0.19059	0.848846	NA
154043	[NM_173515]	chr6:154726432-154831753	-	3228	ENST00000424998.3_3, ENST00000433165.6_1, ENST00000454664.2_1, ENST00000479339.5_1, ENST00000607772.6_3	CNKSR3	lncRNA, protein_coding	0.15	0.18	0.07	0.08	0.04	0.16	0.38	0.17	0.2	0.12	0.05	0.09	0.16	0.11	0.11	9.0033	-1.39335	-3.01847	0.00254055	0.0287332	9.0033	-0.862455	-2.08051	0.0374784	0.141982
NR_037709	[NR_037709]	chr17:73975297-74002080	+	3330	ENST00000397640.6_2, ENST00000425876.6_2, ENST00000448471.2_2, ENST00000567351.5_4, ENST00000569284.1_4, ENST00000585710.1_1, ENST00000586261.2_2, ENST00000586891.1_4, ENST00000588202.5_1, ENST00000588812.5_2, ENST00000590676.1_4, ENST00000649294.1_2	CDK3, TEN1, TEN1-CDK3	nonsense_mediated_decay, protein_coding, retained_intron	0.04	0.07	0.05	0.26	0	0	0	0.15	0.06	0	0	0	0.04	0	0	3.03558	-1.39332	-0.757292	0.448875	NA	3.03558	-3.76007	-1.9432	0.0519925	NA
401494	[NM_001010915, NM_001321883, NM_001321903]	chr9:21003622-21031674	-	4410	ENST00000488436.1_1, ENST00000495827.3_2	HACD4	lncRNA, protein_coding	0.01	0.03	0	0	0	0	0	0	0	0	0	0	0	0	0	0.224034	-1.39293	-0.371965	0.709919	NA	0.224034	-1.80236	-0.481298	0.630305	NA
92283	[NM_001297623, NM_001322821, NM_001322823, NM_001322825, NM_001322826, NM_001322827, NM_001322828, NM_153257]	chr19:37127522-37157755	-	4087	ENST00000360357.8_1, ENST00000396893.6_1, ENST00000540605.2_1, ENST00000588268.6_2, ENST00000588844.1_1, ENST00000589442.1_1, ENST00000590361.5_1, ENST00000590487.1_1, ENST00000591370.5_3, ENST00000591827.5_1, ENST00000592496.1_1, ENST00000592829.5_3, ENST00000614133.4_1, ENST00000618437.1_1	ZNF461	lncRNA, nonsense_mediated_decay, protein_coding, retained_intron	0.02	0.04	0.01	0	0.01	0.06	0.02	0.02	0	0.01	0	0	0.02	0.04	0.02	1.31748	-1.39212	-1.04878	0.294278	NA	1.31748	0.795788	0.731456	0.4645	NA
1462	[NM_001126336, NM_001164097, NM_001164098, NM_004385]	chr5:82767492-82878122	+	12416	ENST00000265077.8_2, ENST00000342785.8_3, ENST00000343200.9_3, ENST00000502527.2_2, ENST00000503923.1_1, ENST00000505615.1_1, ENST00000507162.1_1, ENST00000512590.6_2, ENST00000513016.5_1, ENST00000513960.5_3, ENST00000513984.5_1, ENST00000515397.1_1	VCAN	lncRNA, protein_coding, retained_intron	0	0	0	0	0	0	0.01	0	0.01	0	0	0	0	0.02	0.01	0.455564	-1.39159	-0.372145	0.709785	NA	0.455564	-0.0879545	-0.0237097	0.981084	NA
80078	[NR_130915]	chr6:80017385-80023101	-	3885	ENST00000651107.1_1, ENST00000651663.1_1, ENST00000651762.1_1	LCAL1	lncRNA	0.01	0.03	0	0	0.04	0	0	0	0	0	0	0	0.01	0	0	0.490415	-1.38952	-0.372259	0.7097	NA	0.490415	0.0125563	0.00339395	0.997292	NA
106635525	[NR_132774]	chr22:38620485-38620727	-	242				0.94	1.49	0.36	0	0	0	1.12	0	0	1.46	0	0	0.65	0	0.92	0.965835	-1.38491	-0.747718	0.45463	NA	0.965835	-1.42538	-0.789361	0.429901	NA
101928530	[NR_110919]	chr12:133464427-133465157	+	543	ENST00000424075.2_1	AC127070.1	lncRNA	0.36	0	0.2	0	0.48	0.32	0.41	0.18	0.43	0	0.3	0	0.24	0.34	0.26	1.98727	-1.38363	-1.27191	0.203407	NA	1.98727	0.370406	0.405127	0.685384	NA
170487	[NM_001024675]	chr20:32254303-32256331	+	2028	ENST00000330271.5_2	ACTL10	protein_coding	0.22	0.36	0.18	0.06	0.11	0.12	0.2	0.32	0.18	0.07	0.1	0.05	0.02	0.04	0.14	5.63655	-1.38308	-2.25674	0.0240246	0.147971	5.63655	-1.53794	-2.57363	0.0100638	0.0537771
149111	[NM_001322302, NM_001322303, NM_001322304, NM_001322305, NM_152495, NR_136287, NR_136288, NR_136289, NR_136290, NR_136291, NR_136292, NR_136293, NR_136294, NR_136295, NR_136296, NR_136297]	chr1:224622341-224928251	+	3485	ENST00000272133.4_2, ENST00000471578.5_1, ENST00000478120.5_1, ENST00000481095.5_1, ENST00000483512.5_1, ENST00000489556.5_1, ENST00000492470.1_1, ENST00000496277.5_1, ENST00000496372.1_1, ENST00000498126.5_1, ENST00000498382.5_1	CNIH3	lncRNA, protein_coding	0.14	0.13	0.02	0.03	0.11	0.22	0.13	0.14	0.05	0.11	0.02	0.04	0.06	0	0.07	3.48165	-1.38198	-1.67486	0.0939612	NA	3.48165	-0.390503	-0.539731	0.589382	0.793768
254099	[NR_038869]	chr1:1072396-1079434	+	1618	ENST00000416774.1_1	LINC01342	lncRNA	0.56	0.42	0.14	0.12	0.22	0.34	0.33	0.59	0.15	0.17	0.21	0.12	0.17	0.14	0.04	7.61732	-1.38108	-2.73045	0.00632482	0.0572934	7.61732	-1.15065	-2.4139	0.015783	0.0755526
100874198	[NR_046567]	chr11:70477198-70481595	+	2252	ENST00000429561.1_2, ENST00000663650.1_1	SHANK2-AS1	lncRNA	0.04	0.03	0	0	0	0.03	0	0	0	0	0	0	0.02	0	0	0.295077	-1.38081	-0.368898	0.712204	NA	0.295077	-0.702083	-0.187895	0.850959	NA
103689846	[NR_125748]	chr5:128795251-128796382	-	786	ENST00000502827.1_2, ENST00000661962.1_1	ADAMTS19-AS1	lncRNA	0	0	0	0	0	0	0.08	0.21	0	0	0	0	0.05	0	0	0.306855	-1.37698	-0.367933	0.712923	NA	0.306855	-1.28085	-0.342484	0.731987	NA
493829	[NM_001008274]	chr16:31225341-31236510	+	2152	ENST00000322122.8_3, ENST00000613872.1_1	TRIM72	protein_coding	0.04	0	0	0	0	0	0.03	0	0	0	0	0	0	0	0	0.177764	-1.37626	-0.367206	0.713466	NA	0.177764	-1.78946	-0.477453	0.63304	NA
401089	[NM_001040061]	chr3:138666075-138672830	+	4075	ENST00000383165.4_2, ENST00000470680.5_1, ENST00000498709.1_1	FOXL2NB	nonsense_mediated_decay, protein_coding, retained_intron	0.07	0.08	0	0.07	0.06	0.08	0.01	0.05	0.04	0	0.01	0.04	0.02	0.02	0	3.0684	-1.37617	-1.33145	0.18304	NA	3.0684	-0.684491	-0.719175	0.472033	NA
728495	[NR_026801]	chr9:40715523-40722679	+	1883	ENST00000613652.1_1, ENST00000620271.1_1	FAM74A3, FAM74A7	lncRNA, transcribed_processed_pseudogene	0.02	0	0.03	0.12	0.05	0.08	0.06	0	0.06	0	0	0	0	0	0	1.04843	-1.37555	-0.701312	0.483108	NA	1.04843	-1.54586	-0.794739	0.426766	NA
163404	[NM_001010861, NM_001037317]	chr1:99355800-99470449	-	4015	ENST00000263177.5_2, ENST00000370188.7_1, ENST00000534652.1_1	PLPPR5	lncRNA, protein_coding	0	0	0	0	0	0	0.01	0.03	0	0	0	0	0	0	0	0.253869	-1.37508	-0.367083	0.713557	NA	0.253869	-1.82301	-0.486246	0.626793	NA
22973	[NR_004405]	chr3:49190291-49191834	-	1543	ENST00000603877.1_1	AC135506.1	unprocessed_pseudogene	0.13	0.09	0.09	0.04	0.06	0.22	0.12	0.1	0.08	0.03	0.03	0	0.09	0.1	0.06	2.4153	-1.37504	-1.51298	0.130284	NA	2.4153	0.00694073	0.00907275	0.992761	NA
677810	[NR_003016]	chr4:53579415-53579537	+	122	ENST00000391286.1	SNORA26	snoRNA	0	0	0	0	0	5.76	14.4	0	9.55	0	0	0	0	0	0	0.319253	-1.37498	-0.3684	0.712575	NA	0.319253	-1.20931	-0.325479	0.744819	NA
51442	[NM_016267]	chrX:135614310-135638966	+	1215	ENST00000370634.8_2, ENST00000440515.5_3, ENST00000456412.1_1, ENST00000470358.1_1	VGLL1	lncRNA, protein_coding	17.27	16.33	6.13	4.91	56.91	63.85	12.51	11.6	11.81	6.72	5.41	2.75	47.42	40.4	41.57	528.693	-1.37421	-8.15695	3.43605e-16	1.09478e-13	528.693	1.91948	12.2345	2.03366e-34	1.08097e-31
102723838	[NR_135076]	chr11:102337985-102369530	+	492	ENST00000529278.1_1	AP001830.2	lncRNA	0.21	0	0	0	0.11	0.24	0	0	0.16	0	0	0	0.27	0	0.06	0.520341	-1.37366	-0.563634	0.573003	NA	0.520341	0.972173	0.41635	0.677154	NA
148113	[NM_153221]	chr19:19649073-19657468	+	4199	ENST00000291495.5_2, ENST00000586018.5_2, ENST00000588333.2_1	CILP2	lncRNA, protein_coding	0.03	0	0.01	0	0	0.01	0.01	0.02	0.01	0	0.01	0	0.01	0	0.01	0.70864	-1.3722	-0.863831	0.38768	NA	0.70864	-0.756008	-0.501784	0.615819	NA
80161	[NR_026710, NR_026711]	chrX:1519423-1534314	+	3017	ENST00000419737.7_1, ENST00000420411.7_1, ENST00000425740.7_1, ENST00000443929.6_1, ENST00000602357.6_1	ASMTL-AS1	lncRNA	0.11	0.12	0.07	0.04	0.09	0.04	0.09	0.15	0.09	0.07	0.03	0	0.08	0.04	0.08	3.02392	-1.37042	-1.79797	0.0721824	NA	3.02392	-0.626373	-0.932798	0.350924	NA
256006	[NM_001164443]	chr5:74364121-74532703	-	6036	ENST00000274361.3_1, ENST00000504022.1_1, ENST00000506364.6_1	ANKRD31	lncRNA, protein_coding	0.08	0.02	0.01	0.1	0.01	0.06	0.05	0.02	0.02	0.01	0.01	0	0.03	0.07	0.06	4.51816	-1.36941	-1.41619	0.156721	0.449801	4.51816	0.310345	0.35664	0.721361	0.871762
388960	[NM_001080474]	chr2:74011315-74044274	+	3045	ENST00000409561.1_1	C2orf78	protein_coding	0.03	0.06	0	0	0.03	0.02	0.07	0.02	0	0.06	0.01	0	0.04	0.02	0.01	1.52578	-1.36939	-1.1976	0.231071	NA	1.52578	-0.491768	-0.466196	0.641075	NA
138715	[NM_001017363]	chr9:34621454-34628011	-	1239	ENST00000378909.2_1	ARID3C	protein_coding	0	0.11	0	0	0	0.04	0	0.06	0	0	0	0	0.03	0	0	0.365005	-1.36657	-0.364536	0.715458	NA	0.365005	-0.717498	-0.191943	0.847787	NA
111	[NM_001199642, NM_183357]	chr3:123001142-123167392	-	6257	ENST00000309879.9_1, ENST00000462833.5_1, ENST00000466617.5_3, ENST00000468683.1_1, ENST00000470367.1_1, ENST00000474577.5_1, ENST00000476455.1_1, ENST00000478092.1_1, ENST00000483566.1_5, ENST00000491190.5_1	ADCY5	lncRNA, nonsense_mediated_decay, protein_coding, retained_intron	0.02	0.01	0	0	0	0.01	0.01	0.04	0.06	0.03	0.01	0.03	0	0	0.01	1.65352	-1.36412	-1.1969	0.231346	NA	1.65352	-2.75355	-2.27783	0.0227369	NA
221262	[NR_028595]	chr6:109615505-109629423	+	715	ENST00000368966.10_4, ENST00000422819.5_1, ENST00000429614.5_1, ENST00000514758.5_1, ENST00000615766.4_2, ENST00000638844.1_1	CCDC162P	lncRNA, transcribed_unitary_pseudogene	0.06	0.21	0	0	0	0	0	0	0	0	0	0	0	0	0	0.211573	-1.36244	-0.363845	0.715974	NA	0.211573	-1.79431	-0.479177	0.631813	NA
340515	[NR_034157]	chr9:93224713-93345028	-	2020	ENST00000427523.1_2, ENST00000429044.1_1, ENST00000449990.2_2, ENST00000655942.1_1, ENST00000656691.1_1, ENST00000658201.1_1, ENST00000664603.1_1, ENST00000665289.1_1, ENST00000665506.1_1, ENST00000665733.1_1, ENST00000666177.1_1, ENST00000666877.1_1, ENST00000667748.1_1, ENST00000668156.1_1, ENST00000668348.1_1	LINC01501	lncRNA	0	0.03	0	0	0	0.02	0.06	0	0	0	0	0	0.01	0	0.01	0.374823	-1.36207	-0.438409	0.66109	NA	0.374823	-0.29506	-0.0962337	0.923335	NA
345651	[NM_001017992]	chr5:56775842-56778636	-	2794	ENST00000423391.3_2, ENST00000584598.1	AC025470.1, ACTBL2	miRNA, protein_coding	0	0.07	0	0	0.18	0.05	0	0	0.02	0	0.01	0	0.11	0.1	0.07	2.33078	-1.36173	-0.860457	0.389537	NA	2.33078	3.07297	2.33785	0.019395	NA
117166	[NM_053284]	chr16:681011-684116	+	1948	ENST00000319070.3_2, ENST00000573440.1_1	WFIKKN1	protein_coding, retained_intron	0.27	0.38	0.12	0.03	0.13	0.12	0.03	0.37	0.03	0.1	0.02	0.1	0.05	0	0.07	4.53064	-1.36168	-1.59512	0.110685	0.374438	4.53064	-1.32732	-1.60549	0.108385	0.296024
100820709	[NR_047465]	chr3:177012229-177041223	+	2063	ENST00000425388.1_1	LINC00501	lncRNA	0.02	0.03	0.03	0	0.14	0.3	0.04	0.18	0.03	0.04	0.02	0	0.23	0.04	0.09	3.1958	-1.36034	-1.20313	0.228927	NA	3.1958	1.81276	1.9911	0.0464695	NA
100505536	[NR_040043]	chr20:13218066-13220334	-	1046	ENST00000431407.1_1	ISM1-AS1	lncRNA	0.08	0	0	0	0	0	0	0.15	0	0.14	0	0	0.07	0	0.04	0.611897	-1.36016	-0.474085	0.635439	NA	0.611897	-1.24232	-0.435472	0.66322	NA
9543	[NM_004884]	chr15:65619464-65670378	-	4479	ENST00000327987.9_5, ENST00000558354.5_6, ENST00000559058.1_3, ENST00000559231.1_1, ENST00000559947.1_1	IGDCC3	lncRNA, protein_coding, retained_intron	0	0	0	0	0	0	0.01	0	0.03	0	0	0	0	0	0	0.26501	-1.36003	-0.362848	0.716719	NA	0.26501	-1.27473	-0.341473	0.732747	NA
1549	[NM_000764, NM_030589]	chr19:41381343-41388657	-	2291	ENST00000291764.3_1, ENST00000301146.8_1, ENST00000594332.1_1, ENST00000598264.1_1, ENST00000602008.1_1	CYP2A7	nonsense_mediated_decay, protein_coding, retained_intron	0.02	0	0	0	0	0	0	0.03	0.06	0	0.02	0	0	0	0	0.364728	-1.35999	-0.365347	0.714852	NA	0.364728	-2.26756	-0.608208	0.543049	NA
286	[NM_000037, NM_001142445, NM_001142446, NM_020475, NM_020476, NM_020477, NM_020478, NM_020480]	chr8:41510743-41754280	-	9281	ENST00000265709.13_3, ENST00000289734.12_2, ENST00000314214.12_1, ENST00000335651.6_3, ENST00000347528.8_2, ENST00000348036.8_1, ENST00000518061.1_3, ENST00000518715.2_2, ENST00000520299.5_3, ENST00000521407.1_1, ENST00000522231.5_1, ENST00000522543.5_1, ENST00000524227.5_1, ENST00000645531.1_3	ANK1	lncRNA, nonsense_mediated_decay, protein_coding, retained_intron	0	0	0	0	0.01	0.01	0.01	0.01	0.01	0.01	0	0	0.01	0	0.01	0.574848	-1.35594	-0.832937	0.40488	NA	0.574848	-0.0803384	-0.0531179	0.957638	NA
102724927	[NR_120311]	chr16:3997625-4000445	-	1378	ENST00000576810.1_1, ENST00000649221.1_1, ENST00000657721.1_1	AC005736.1	lncRNA	0.07	0.1	0.02	0.05	0.15	0	0	0	0.13	0	0	0	0	0.05	0.08	1.17382	-1.35593	-0.87182	0.383307	NA	1.17382	0.00874048	0.00611972	0.995117	NA
285525	[NM_182592]	chr4:44624353-44653658	-	937	ENST00000332990.5_1, ENST00000415895.8_1, ENST00000502794.1_1, ENST00000508947.1_1, ENST00000510035.5_1	YIPF7	protein_coding, retained_intron	0.09	0	0	0	0	0	0	0	0.07	0	0	0	0	0	0	0.180664	-1.35573	-0.361865	0.717453	NA	0.180664	-1.78029	-0.475189	0.634652	NA
2953|653689	[NM_001080843, NR_126445]	chr22:24299600-24303488	-	1214	ENST00000290765.8_1, ENST00000404172.3_2	GSTT2B	protein_coding	0.16	0.1	0	0	0	0	0	0.03	0	0.07	0	0	0	0.25	0	0.925375	-1.35534	-0.387717	0.698226	NA	0.925375	-2.14669	-0.611447	0.540904	NA
7365	[NM_001075, NM_001144767, NM_001290091]	chr4:69681710-69697735	+	2752	ENST00000265403.12_2, ENST00000458688.2_1	UGT2B10	protein_coding	0.12	0.05	0.1	0	0.02	0	0.13	0.08	0.08	0	0.04	0.09	0.02	0	0.01	2.27219	-1.34938	-1.40078	0.161279	NA	2.27219	-3.20964	-2.92309	0.00346576	NA
56128	[NM_019120]	chr5:140557370-140560081	+	2711	ENST00000239444.3_2, ENST00000623995.1_1	AC244517.8, PCDHB8	lncRNA, protein_coding	0.01	0	0	0	0	0.05	0.04	0	0.02	0	0	0.03	0.03	0	0.04	0.893391	-1.34916	-0.734379	0.462718	NA	0.893391	0.462958	0.27148	0.786022	NA
552853	[NR_126028]	chr8:135850311-135854880	+	519	ENST00000519500.1_1	AC083843.1	lncRNA	0.1	0	0.11	0	0.2	0.23	0	0.38	0.15	0	0	0	0.08	0.18	0.05	0.782837	-1.34743	-0.828901	0.40716	NA	0.782837	0.566172	0.384293	0.700761	NA
146433	[NM_001172771, NM_001172772, NM_152456]	chr16:70613797-70694585	+	1917	ENST00000288098.6_1, ENST00000429149.6_1, ENST00000563721.2_1, ENST00000566361.1_1, ENST00000569641.1_1, ENST00000574181.1_1	IL34	lncRNA, protein_coding, retained_intron	0.05	0.11	0.03	0	0.07	0	0	0.16	0.03	0.05	0.07	0	0.12	0.04	0.01	1.70162	-1.34635	-1.11166	0.266284	NA	1.70162	-0.643774	-0.565565	0.571689	NA
646862	[NM_001195135]	chr19:58907456-58908446	+	990	ENST00000601382.2_1	RNF225	protein_coding	0	0.14	0	0	0	0	0	0.08	0	0.05	0	0	0.11	0	0	0.452561	-1.3458	-0.361793	0.717507	NA	0.452561	-1.32319	-0.355984	0.721852	NA
100313843|1294	[NM_000094, NR_031756]	chr3:48601505-48632593	-	9209	ENST00000328333.12_1, ENST00000390201.1, ENST00000422991.1_1, ENST00000459756.5_1, ENST00000462475.1_1, ENST00000465238.5_1, ENST00000466591.1_1, ENST00000467985.1_1, ENST00000470076.1_1, ENST00000474432.1_1, ENST00000487017.5_1	COL7A1, MIR711	lncRNA, miRNA, protein_coding, retained_intron	0	0.01	0	0.01	0	0	0.02	0.01	0.01	0	0	0	0	0	0	0.512083	-1.34289	-0.591419	0.554239	NA	0.512083	-2.36343	-1.0258	0.304987	NA
105372795	[NR_131189]	chr21:38435340-38436366	-	1026	ENST00000360525.8_1, ENST00000464265.5_1	PIGP	protein_coding	0.13	0.21	0.09	0.07	0.09	0.15	0.18	0.08	0.38	0.05	0.04	0.1	0.07	0	0.05	2.09735	-1.34097	-1.46204	0.143731	NA	2.09735	-1.40118	-1.63026	0.103047	NA
NR_002206*	[NR_002206*]	chr7:74601103-74867641	-	3629	ENST00000426327.3, ENST00000611799.1_1, ENST00000614592.4_3, ENST00000615592.1_1, ENST00000616377.4_1, ENST00000618412.4_1, ENST00000619312.1_1, ENST00000620866.1_1, ENST00000621948.4_1, ENST00000622399.4_1, ENST00000622829.4_1	GATSL2, GTF2IP1	lncRNA, protein_coding, retained_intron, transcribed_unprocessed_pseudogene	10.7	7.61	6.97	6.41	5.59	1.95	2.12	1.23	4.98	2.41	0	0	3.34	3.4	2.41	287.582	-1.34089	-1.04296	0.296968	0.604984	287.582	-0.0661991	-0.05154	0.958895	0.982276
51177	[NM_001304722, NM_001304723, NM_001304724, NM_016274]	chr1:150121623-150132260	+	2807	ENST00000369124.5_2, ENST00000369126.5_1, ENST00000441340.1_1, ENST00000477309.1_1, ENST00000479194.5_1, ENST00000485470.1_1, ENST00000492304.1_1, ENST00000502767.1_1, ENST00000607609.2_1	PLEKHO1	lncRNA, protein_coding, retained_intron	0.06	0.1	0	0	0.04	0.02	0.06	0.14	0.03	0.07	0.04	0.05	0	0.07	0.04	1.91359	-1.33918	-1.2626	0.206733	NA	1.91359	-1.08061	-1.08911	0.276104	NA
107399303	[NR_135620]	chr14:36231999-36232131	-	132				9.32	8.9	2.27	3.95	4.16	1.96	0	0	12.36	0	0	0	0	0	18.57	1.01908	-1.33712	-0.895654	0.370438	NA	1.01908	-0.707672	-0.512934	0.607997	NA
1543	[NM_000499, NM_001319216, NM_001319217]	chr15:75011882-75017951	-	2685	ENST00000379727.8_3, ENST00000395048.6_2, ENST00000395049.8_2, ENST00000562201.5_1, ENST00000564596.5_1, ENST00000566503.1_1, ENST00000567032.5_2, ENST00000569630.5_1, ENST00000612821.4_2, ENST00000617691.4_2	CYP1A1	nonsense_mediated_decay, protein_coding	0.28	0.66	0.15	0.14	0.58	0.45	0.21	0.34	0.2	0.17	0.11	0.04	0.31	0.45	0.41	16.0107	-1.33435	-3.03935	0.00237092	0.0273896	16.0107	0.546852	1.46722	0.142316	0.352269
101927854	[NR_121667]	chr3:24192814-24231447	+	643				0.07	0.12	0	0	0.08	0.09	0.22	0.14	0	0	0.08	0.37	0	0	0.24	1.00997	-1.33367	-0.84473	0.398262	NA	1.00997	-1.03096	-0.676941	0.498443	NA
644186	[NM_001123225]	chr22:50989540-51001328	-	442	ENST00000402753.1_1, ENST00000406915.4_2	SYCE3	protein_coding	0.12	0	0.13	0.19	0	0	0	0.73	0.58	0	0	0	0	0	0	0.721107	-1.33326	-0.498302	0.618271	NA	0.721107	-3.0805	-1.14083	0.253942	NA
389043	[NR_036499]	chr2:132160473-132165801	+	3055	ENST00000437751.2_2, ENST00000653180.1_1, ENST00000661362.1_1, ENST00000662267.1_1, ENST00000663072.1_1, ENST00000664380.1_1, ENST00000666196.1_1, ENST00000668661.1_1, ENST00000669881.1_1, ENST00000670748.1_1, ENST00000671078.1_1, ENST00000671275.1_1	LINC01120	lncRNA	0.18	0.06	0.01	0.06	0.08	0.02	0.11	0.02	0.12	0.04	0.03	0.03	0.06	0.02	0.07	3.81126	-1.33288	-1.81861	0.0689703	NA	3.81126	-0.838533	-1.26053	0.207478	0.446349
101928353	[NR_125857]	chr6:71103904-71109120	+	673	ENST00000418403.2_2, ENST00000667898.1_1, ENST00000671572.1_1	AL365226.2	lncRNA	0.07	0.11	0	0	0	0	0.2	0	0.21	0	0.22	0	0.18	0	0.5	1.14151	-1.33127	-0.716626	0.473605	NA	1.14151	-0.604908	-0.334448	0.738042	NA
NR_026711*	[NR_026711*]	chrY:1469423-1484314	+	2319	ENST00000419737.7_1_PAR_Y, ENST00000420411.7_1_PAR_Y, ENST00000425740.7_1_PAR_Y, ENST00000443929.6_1_PAR_Y, ENST00000602357.6_1_PAR_Y	ASMTL-AS1	lncRNA	0.11	0.12	0.07	0.04	0.09	0.04	0.04	0.09	0.09	0.04	0.03	0	0	0.02	0.05	2.47448	-1.33081	-1.52195	0.128022	NA	2.47448	-1.35793	-1.62632	0.103882	NA
390598	[NM_001258024]	chr15:68112041-68126174	+	2607	ENST00000341418.10_2, ENST00000380035.2_1, ENST00000554054.5_1, ENST00000554240.5_1, ENST00000558889.5_1, ENST00000560577.1_1	AC009292.2, SKOR1	lncRNA, protein_coding, retained_intron	0.02	0	0	0.05	0	0	0.02	0	0.05	0	0	0	0	0.03	0	0.54986	-1.32934	-0.452978	0.650565	NA	0.54986	-2.12242	-0.721995	0.470298	NA
101927498	[NR_110632, NR_110633]	chr1:83439565-83451891	-	1585	ENST00000421931.1_1, ENST00000452834.5_1, ENST00000655348.1_1, ENST00000659693.1_1	LINC01361	lncRNA	0.08	0.31	0.15	0.04	0.06	0	0.14	0.15	0.12	0.03	0.08	0	0.02	0	0.03	2.28343	-1.32915	-1.43667	0.150813	NA	2.28343	-2.60528	-2.53674	0.0111889	NA
163479	[NM_001144937]	chr1:109255555-109285367	+	3060	ENST00000370017.8_2, ENST00000445274.1_1	FNDC7	protein_coding	0.01	0.04	0	0	0	0.05	0.02	0.02	0	0.03	0	0	0.01	0.02	0.01	0.899137	-1.32677	-0.857622	0.391101	NA	0.899137	-0.0481434	-0.0335811	0.973211	NA
101927620	[NR_110062]	chr14:53620071-53624246	+	1076	ENST00000554235.1_1	AL356020.1	lncRNA	0	0	0	0	0.04	0.05	0.06	0.07	0.12	0	0	0.1	0	0	0.06	0.672451	-1.32547	-0.684085	0.493921	NA	0.672451	-0.374853	-0.199358	0.841983	NA
197257	[NM_153486, NM_194436]	chr16:75145757-75150670	-	2072	ENST00000300051.8_4, ENST00000450168.2_4, ENST00000568164.1_1, ENST00000569876.2_2	LDHD	nonsense_mediated_decay, protein_coding, retained_intron	0.04	0.13	0.07	0	0	0	0.06	0.18	0.03	0.07	0.02	0	0	0	0.01	1.5604	-1.32532	-1.06839	0.285345	NA	1.5604	-3.80257	-2.6804	0.0073535	NA
283767|440243	[NM_001001413, NM_001271664]	chr15:22736245-22746002	+	3822	ENST00000316397.3, ENST00000560659.2, ENST00000620691.4_1, ENST00000622895.1_1	GOLGA6L1, GOLGA6L22	protein_coding	0.06	0.05	0.04	0	0.08	0.12	0.02	0.02	0	0.01	0	0	0	0.01	0.01	2.15849	-1.3225	-1.114	0.265281	NA	2.15849	0.534527	0.507748	0.61163	NA
79946	[NM_024886]	chr10:104209593-104211300	-	1469	ENST00000625129.1_2	C10orf95	protein_coding	0.51	0.23	0.19	0.13	0.48	0.14	0.37	0.51	0.38	0.26	0.12	0.07	0.19	0.36	0.18	7.62247	-1.32207	-2.57864	0.00991907	0.079672	7.62247	-0.568712	-1.24767	0.212153	0.452602
100128568	[NR_046376]	chr19:5978413-6020374	+	639	ENST00000587836.1_1	AC011444.1	lncRNA	0.07	0.24	0	0	0.16	0.17	0	0	0	0	0	0	0.06	0	0.04	0.517307	-1.3176	-0.565185	0.571948	NA	0.517307	0.659204	0.294501	0.768375	NA
100507589	[NR_038913]	chr16:5083702-5092972	+	1237	ENST00000588623.5_3, ENST00000588778.1_1, ENST00000632058.1_1, ENST00000650085.1_1	ALG1, NAGPA-AS1	lncRNA, protein_coding	0	0	0	0	0	0	0.15	0.12	0.1	0	0.11	0	0.03	0	0	0.780315	-1.31599	-0.520261	0.602882	NA	0.780315	-2.29566	-0.89576	0.370381	NA
23127	[NM_001303420, NM_001303421, NM_015101]	chr1:183898795-184006904	-	5851	ENST00000361927.9_2, ENST00000367520.3_1, ENST00000367521.5_1, ENST00000486375.2_2, ENST00000649786.1_1	COLGALT2	lncRNA, protein_coding	0.08	0.02	0.03	0.05	0.01	0.11	0.09	0.04	0.04	0.03	0.02	0	0.01	0.04	0.02	2.86791	-1.31573	-1.44715	0.147855	NA	2.86791	-1.0206	-1.17456	0.240171	NA
4145	[NM_002378, NM_139354, NM_139355]	chr19:3777966-3801810	-	2551	ENST00000310132.11_3, ENST00000395040.6_2, ENST00000395045.6_2, ENST00000585778.5_2, ENST00000587180.1_1, ENST00000588983.5_1, ENST00000590028.5_3, ENST00000590493.5_1, ENST00000590821.1_1, ENST00000590849.1_1, ENST00000590980.1_3, ENST00000591059.1_1, ENST00000592300.1_1, ENST00000592612.1_1, ENST00000619596.4_2	MATK	lncRNA, protein_coding	0.11	0.17	0.07	0	0.02	0.05	0.03	0.15	0	0.06	0.02	0	0.02	0	0.05	1.95006	-1.31533	-1.11966	0.262857	NA	1.95006	-1.27599	-1.11906	0.263113	NA
8470	[NM_001145670, NM_001145671, NM_001145672, NM_001145673, NM_001145674, NM_001145675, NM_001270771, NM_003603, NM_021069]	chr4:186506597-186877870	-	8979	ENST00000284776.11_2, ENST00000319454.10_2, ENST00000319471.13_3, ENST00000355634.9_3, ENST00000393523.6_4, ENST00000393528.7_2, ENST00000414724.5_4, ENST00000415274.5_3, ENST00000418609.5_1, ENST00000419063.5_3, ENST00000420158.5_3, ENST00000421420.5_4, ENST00000421639.5_4, ENST00000425679.5_3, ENST00000428330.5_3, ENST00000429056.5_4, ENST00000430503.5_1, ENST00000431902.5_4, ENST00000432655.5_…	SORBS2	lncRNA, protein_coding, retained_intron	0.05	0.05	0.04	0	0.04	0.05	0.01	0.08	0.06	0.03	0.02	0	0.02	0.02	0.01	3.20013	-1.31497	-1.54691	0.121886	NA	3.20013	-0.88695	-1.1079	0.267904	NA
10203	[NM_001271751, NM_005795]	chr2:188206689-188313021	-	6155	ENST00000392370.8_2, ENST00000409998.5_1, ENST00000410068.5_1, ENST00000410102.5_1, ENST00000447403.5_1, ENST00000461244.5_1, ENST00000474212.5_1, ENST00000479784.1_1, ENST00000485973.1_1	CALCRL	lncRNA, protein_coding, retained_intron	0.01	0	0	0	0	0	0.02	0.01	0.02	0.01	0.01	0	0	0.01	0	0.751975	-1.31308	-0.815459	0.41481	NA	0.751975	-1.9034	-1.17056	0.241774	NA
2302	[NM_001454]	chr17:74132414-74137380	-	2640	ENST00000322957.7_2	FOXJ1	protein_coding	0.02	0.07	0.05	0	0	0	0.11	0.03	0.02	0.02	0.02	0	0.04	0.03	0.01	1.40681	-1.31133	-1.07839	0.280862	NA	1.40681	-1.81462	-1.44798	0.147623	NA
89944	[NM_138342]	chr11:134201767-134246218	+	3155	ENST00000339772.9_1, ENST00000529077.5_1, ENST00000531081.5_1, ENST00000533324.2_1, ENST00000535456.6_1	GLB1L2	lncRNA, protein_coding, retained_intron	8.6	10.82	5.7	3.09	10.04	11.63	7.88	14.3	5.72	5.05	3.44	1.66	11.35	8.55	8.84	494.559	-1.31115	-5.1957	2.03951e-07	1.06481e-05	494.559	0.21737	0.873228	0.382539	0.634263
4326	[NM_016155]	chr12:132312937-132336316	+	2411	ENST00000360564.5_2, ENST00000534865.1_1, ENST00000535004.1_1, ENST00000535182.1_1, ENST00000535271.1_1, ENST00000535291.5_1, ENST00000537848.5_1, ENST00000542142.1_1, ENST00000542648.1_1, ENST00000545671.5_1, ENST00000545790.5_1	MMP17	lncRNA, nonsense_mediated_decay, protein_coding, retained_intron	0	0	0	0	0	0	0.02	0	0.05	0	0	0	0.01	0.03	0.04	0.52966	-1.31058	-0.466377	0.640946	NA	0.52966	0.299389	0.108448	0.91364	NA
917	[NM_000073]	chr11:118215058-118224497	+	1311	ENST00000292144.8_1, ENST00000392883.6_1, ENST00000527777.5_1, ENST00000528540.5_2, ENST00000532903.1_1, ENST00000532917.2_2, ENST00000533462.5_1	CD3G	lncRNA, nonsense_mediated_decay, protein_coding, retained_intron	0.06	0	0.04	0	0	0	0	0.06	0.05	0	0	0	0.02	0	0	0.375025	-1.30998	-0.423342	0.672046	NA	0.375025	-1.69373	-0.546584	0.584665	NA
440894	[NR_046110, NR_046111, NR_046112]	chr2:110744556-110752858	+	2519	ENST00000336905.3_1, ENST00000419296.1_1	LINC01123	lncRNA	10.95	10.15	5.46	4.01	10.44	16.12	10.4	8.98	7.98	4.34	1.73	4.16	10.58	9.71	10.28	404.809	-1.30944	-5.85921	4.65063e-09	3.57966e-07	404.809	0.303797	1.3857	0.165838	0.389775
60481	[NM_001242828, NM_001242830, NM_001242831, NM_001301856, NM_021814]	chr6:53132195-53213977	-	3950	ENST00000304434.11_2, ENST00000370913.5_1, ENST00000370918.8_1, ENST00000465983.5_1, ENST00000485336.5_1, ENST00000486973.1_1, ENST00000542638.5_1	ELOVL5	lncRNA, protein_coding	0.01	0.26	0	0	0.01	0	0.17	0.36	0.1	0.13	0.09	0.15	0.04	0.36	0.14	6.14239	-1.30932	-1.52302	0.127755	0.406	6.14239	-0.993681	-1.18732	0.235102	0.482977
79661	[NM_001256552, NM_024608, NR_046311]	chr15:75639330-75647592	+	2530	ENST00000355059.8_1, ENST00000561643.5_1, ENST00000564257.1_1, ENST00000564500.5_3, ENST00000564738.5_1, ENST00000564784.5_1, ENST00000564951.1_1, ENST00000565051.5_3, ENST00000565121.1_1, ENST00000566313.5_3, ENST00000566752.5_3, ENST00000567005.1_3, ENST00000567393.5_1, ENST00000567547.1_1, ENST00000567657.5_3, ENST00000567681.1_1, ENST00000567959.5_1, ENST00000568059.1_1, ENST00000568519.5_1, …	NEIL1	lncRNA, nonsense_mediated_decay, protein_coding, retained_intron	0.07	0.26	0.15	0.03	0.14	0.03	0	0.12	0.07	0.03	0	0	0.02	0.08	0.08	2.53391	-1.30892	-1.19953	0.230321	NA	2.53391	-0.332341	-0.334429	0.738056	NA
3778	[NM_001014797, NM_001161352, NM_001161353, NM_001271518, NM_001271519, NM_001271520, NM_001271521, NM_001271522, NM_001322829, NM_001322830, NM_001322832, NM_001322835, NM_001322836, NM_001322837, NM_001322838, NM_001322839, NM_002247]	chr10:78629358-79397577	-	16363	ENST00000286627.10_3, ENST00000286628.14_4, ENST00000354353.9_3, ENST00000372403.9_5, ENST00000372408.7_4, ENST00000372421.10_4, ENST00000372437.6_4, ENST00000372440.6_3, ENST00000372443.6_3, ENST00000404771.8_3, ENST00000404857.6_4, ENST00000406533.7_3, ENST00000428546.2_3, ENST00000434208.6_4, ENST00000450795.6_2, ENST00000457953.6_4, ENST00000468471.2_2, ENST00000475352.1_2, ENST00000480683.2_…	KCNMA1	lncRNA, nonsense_mediated_decay, protein_coding, retained_intron	0	0.03	0	0	0	0	0	0.02	0	0	0.01	0	0	0	0	0.565155	-1.30803	-0.351635	0.725112	NA	0.565155	-2.30217	-0.616503	0.537563	NA
63827	[NM_021948, NM_198427]	chr1:156611739-156629324	+	4050	ENST00000329117.10_2, ENST00000361588.5_1, ENST00000424639.5_1, ENST00000441358.5_5, ENST00000457777.6_3, ENST00000479949.5_1, ENST00000491823.1_3, ENST00000496038.1_1	BCAN	nonsense_mediated_decay, protein_coding, retained_intron	0	0	0	0	0.04	0.01	0.05	0	0	0	0	0	0	0	0	0.45562	-1.30782	-0.34987	0.726436	NA	0.45562	0.314735	0.0851786	0.932119	NA
101927481	[NR_126336]	chr18:68002674-68019695	+	815	ENST00000583247.1_1, ENST00000584919.1_1	LINC01909	lncRNA	0.49	0.63	0.06	0.09	0.06	0.59	0.16	0.2	0.51	0.19	0.17	0.27	0.23	0.2	0.39	4.03525	-1.30581	-1.74771	0.0805145	NA	4.03525	-0.496784	-0.746536	0.455344	0.694728
153478	[NM_052909]	chr5:140372-190087	+	11515	ENST00000283426.11_3, ENST00000502646.1_1, ENST00000504041.1_1, ENST00000637938.1_2	PLEKHG4B	protein_coding, retained_intron	0	0.02	0.01	0	0.01	0	0.01	0	0	0	0	0	0	0	0	0.860539	-1.30543	-0.56608	0.571339	NA	0.860539	-1.17487	-0.515969	0.605876	NA
100144595	[NM_001256368]	chr2:155292364-155313950	-	2362	ENST00000434635.1_1	AC009227.1	lncRNA	0.04	0	0	0	0	0	0	0	0.03	0	0.03	0	0	0.05	0.01	0.572255	-1.30272	-0.449053	0.653394	NA	0.572255	-1.13501	-0.392486	0.694699	NA
2670	[NM_001131019, NM_001242376, NM_002055]	chr17:42982993-42992920	-	4034	ENST00000253408.10_3, ENST00000376990.8_1, ENST00000435360.7_3, ENST00000441312.2_2, ENST00000585543.6_2, ENST00000585728.5_1, ENST00000586125.2_3, ENST00000586127.6_3, ENST00000586793.6_2, ENST00000587997.6_3, ENST00000588037.1_3, ENST00000588316.1_3, ENST00000588640.5_2, ENST00000588735.3_4, ENST00000588957.5_3, ENST00000589701.2_2, ENST00000590922.1_1, ENST00000591327.2_2, ENST00000591719.5_1,…	GFAP	lncRNA, nonsense_mediated_decay, protein_coding, retained_intron	0.01	0.02	0.04	0	0	0	0.03	0	0.03	0	0	0	0	0	0	0.448314	-1.30131	-0.438253	0.661203	NA	0.448314	-2.64216	-0.884159	0.37661	NA
134187	[NM_153216]	chr5:93076014-93077309	-	1295	ENST00000606183.3_2	POU5F2	protein_coding	0	0.05	0	0	0	0.04	0	0.06	0.15	0.07	0	0	0	0	0	0.595946	-1.29849	-0.450805	0.65213	NA	0.595946	-1.98833	-0.691857	0.489027	NA
3781	[NM_001278204, NM_021614, NM_170775, NR_103458]	chr5:113698015-113832197	+	3021	ENST00000264773.7_1, ENST00000503706.5_1, ENST00000505491.1_1, ENST00000506812.2_1, ENST00000507750.5_1, ENST00000512097.8_5, ENST00000610748.4_1, ENST00000631899.2_4, ENST00000632892.1_1	KCNN2	lncRNA, nonsense_mediated_decay, protein_coding, retained_intron	0.06	0.09	0.02	0	0.1	0	0.04	0	0	0.03	0	0	0.05	0.1	0.05	1.13651	-1.29771	-0.826836	0.40833	NA	1.13651	0.854816	0.614298	0.539018	NA
399717	[NR_024256, NR_104327, NR_104328, NR_104329, NR_104330, NR_104336]	chr10:8092412-8095447	-	2371	ENST00000355358.1_1, ENST00000417359.1_1, ENST00000420815.5_1, ENST00000438755.1_1, ENST00000458727.1_2	GATA3-AS1	lncRNA	0.07	0.06	0.08	0.03	0	0.02	0.03	0.26	0.05	0.02	0.02	0.04	0.05	0	0.1	1.68239	-1.29769	-1.20643	0.22765	NA	1.68239	-0.882107	-0.857794	0.391006	NA
5918	[NM_002888, NM_206963]	chr3:158414896-158450275	-	1666	ENST00000237696.10_2, ENST00000462663.5_1, ENST00000471444.1_1, ENST00000479756.1_1, ENST00000498640.1_1	RARRES1	lncRNA, protein_coding	10.82	8.07	3.35	3.86	5.81	5.31	10.85	7.86	7.99	2.93	3.96	4.07	6	7.4	5.97	155.714	-1.29741	-6.82975	8.50627e-12	1.30204e-09	155.714	-0.516877	-2.83058	0.00464631	0.0290947
339240	[NR_001443]	chr17:18325494-18328647	+	3153	ENST00000332088.7_1, ENST00000444070.3_2, ENST00000445433.5_1, ENST00000579679.5_1, ENST00000583394.2_2	KRT17P5	lncRNA, transcribed_unprocessed_pseudogene	0.01	0	0	0.06	0.03	0	0.02	0.09	0.04	0	0.01	0	0	0.04	0	1.25419	-1.2961	-0.756237	0.449507	NA	1.25419	-1.55088	-0.904024	0.365983	NA
387755	[NM_001031853, NM_001042536, NM_001278313, NM_001278314, NM_001278315, NM_001278316]	chr11:15133969-15268756	+	3234	ENST00000379554.7_1, ENST00000379556.7_2, ENST00000424273.5_1, ENST00000447214.6_1, ENST00000525218.1_1, ENST00000526102.1_1, ENST00000528567.5_1, ENST00000530161.5_2	INSC	lncRNA, protein_coding	0.12	0.26	0.05	0.05	0.03	0	0.06	0.26	0.11	0.12	0.01	0.1	0.01	0.02	0.01	4.42478	-1.29541	-1.69815	0.0894804	0.330582	4.42478	-3.44001	-3.68319	0.000230334	0.00243738
147719	[NM_001291419, NM_173506]	chr19:42341147-42348736	-	2137	ENST00000343055.5_2, ENST00000601246.5_2, ENST00000609812.6_3	LYPD4	protein_coding	0.16	0.07	0.09	0.06	0.13	0.05	0.06	0.22	0.12	0.05	0.04	0	0	0	0.07	1.58018	-1.29538	-1.19091	0.233691	NA	1.58018	-1.4446	-1.39167	0.164022	NA
5081	[NM_001135254, NM_002584, NM_013945]	chr1:18957499-19075360	+	6313	ENST00000375375.7_1, ENST00000400661.3_1, ENST00000420770.7_2	PAX7	protein_coding	0	0.02	0	0	0	0	0.02	0	0	0	0	0	0	0	0	0.223887	-1.2945	-0.34624	0.729162	NA	0.223887	-1.36594	-0.366155	0.714249	NA
101929552	[NR_136400]	chr17:80671783-80674129	-	896	ENST00000574471.1_1	AC024361.2	lncRNA	0.1	0	0	0	0	0	0	0.18	0.08	0	0.1	0	0.04	0	0.03	0.549631	-1.29449	-0.571213	0.567855	NA	0.549631	-1.3952	-0.615691	0.538098	NA
91662	[NM_001277126, NM_001277129, NM_144687]	chr19:54296854-54327657	-	3866	ENST00000324134.10_1, ENST00000345770.9_1, ENST00000391772.1_1, ENST00000391773.5_1, ENST00000391775.7_3, ENST00000492915.1_1	NLRP12	protein_coding, retained_intron	0.03	0.02	0.02	0	0.04	0.01	0.07	0	0.02	0.01	0.01	0	0.02	0.06	0.02	1.66152	-1.29306	-1.12872	0.259016	NA	1.66152	0.359279	0.361957	0.717384	NA
128817	[NM_138283]	chr20:23420321-23425567	+	736	ENST00000246020.2_1, ENST00000347397.5_1, ENST00000472140.5_1, ENST00000485969.1_1, ENST00000619238.1_1	CSTL1	lncRNA, protein_coding	0.06	0.2	0	0	0.07	0.15	0	0	0	0	0	0	0	0	0.07	0.450318	-1.292	-0.440767	0.659381	NA	0.450318	0.193416	0.067213	0.946412	NA
123872	[NM_001318756, NM_178452]	chr16:84178864-84211526	+	2658	ENST00000378553.10_2, ENST00000562024.1_1, ENST00000563093.5_1, ENST00000563818.5_1, ENST00000564928.1_1, ENST00000567666.1_1, ENST00000567918.5_1, ENST00000569735.1_1, ENST00000570298.5_1, ENST00000623406.1_1	DNAAF1	TEC, lncRNA, nonsense_mediated_decay, protein_coding, retained_intron	0	0	0	0	0	0	0.03	0.04	0	0	0	0	0	0	0	0.197024	-1.28947	-0.342911	0.731666	NA	0.197024	-1.70292	-0.452859	0.65065	NA
1602	[NM_004392, NM_080759, NM_080760]	chr13:72012097-72441330	-	5233	ENST00000611519.4_1, ENST00000613252.5_2, ENST00000619232.1_1, ENST00000620444.4_1	DACH1	protein_coding	0.04	0.01	0	0.04	0	0	0.04	0	0	0	0	0	0.01	0	0	0.865828	-1.28793	-0.495575	0.620194	NA	0.865828	-2.42792	-0.922815	0.356104	NA
642517	[NM_001190810]	chr10:47191843-47213626	-	2387	ENST00000355232.3, ENST00000413193.2, ENST00000431840.2, ENST00000452145.2, ENST00000605970.1	AGAP10, RP11-144G6.12	processed_transcript, protein_coding	0.34	0	0	0	0	0	0	0	0	0	0	0	0	0	0	1.01797	-1.28556	-0.345548	0.729683	NA	1.01797	-1.78426	-0.479343	0.631695	NA
101927919	[NR_110854]	chr6:117993975-117996447	-	1647				0.4	0.5	0.28	0.14	0.48	0.61	0.42	0.18	0.48	0.2	0.13	0	0.59	0.58	0.36	11.3792	-1.28397	-2.66279	0.00774964	0.0665314	11.3792	0.438469	1.07814	0.280972	0.534944
100130460	[NR_103765]	chr11:10329859-10452220	+	1019	ENST00000295663.9_1, ENST00000527261.5_1, ENST00000527369.1_1, ENST00000532250.5_1, ENST00000532966.1_1	AMPD3	lncRNA, protein_coding	0.04	0	0	0	0.04	0.1	0.06	0.31	0.06	0.1	0.04	0	0	0	0.05	0.98574	-1.28305	-0.805186	0.420713	NA	0.98574	-0.616162	-0.405955	0.684776	NA
4225	[NM_001308171, NM_005925]	chr18:29769986-29800366	+	2311	ENST00000269202.10_2, ENST00000579919.1_1, ENST00000581184.5_1, ENST00000581447.1_2	MEP1B	protein_coding, retained_intron	0.05	0.03	0	0	0	0	0	0	0	0	0	0.04	0.03	0	0	0.462227	-1.28289	-0.343888	0.730931	NA	0.462227	-1.1807	-0.317767	0.750662	NA
10346	[NM_001199573, NM_006074]	chr11:5710816-5732093	+	3091	ENST00000379965.8_2, ENST00000414641.5_1, ENST00000414897.5_2, ENST00000425490.5_1, ENST00000429063.5_1, ENST00000444844.1_1, ENST00000450670.5_1, ENST00000454828.5_1, ENST00000460454.1_1, ENST00000480395.5_1, ENST00000493494.1_1	TRIM22	nonsense_mediated_decay, protein_coding, retained_intron	0.01	0	0	0	0.01	0	0.04	0	0.02	0.01	0	0	0.05	0.02	0.03	0.845196	-1.28243	-0.802976	0.421989	NA	0.845196	0.70798	0.480042	0.631197	NA
100506241	[NR_038954]	chr22:37361288-37364213	+	992	ENST00000400221.1_1	Z82180.1	lncRNA	0.18	0	0.07	0	0	0.16	0	0	0.07	0	0	0	0	0	0	0.526478	-1.27824	-0.343906	0.730917	NA	0.526478	-0.716128	-0.194022	0.846158	NA
10686	[NM_006580]	chr3:190105660-190129932	+	3273	ENST00000264734.2_2, ENST00000456423.1_2, ENST00000468220.1_1	CLDN16	lncRNA, protein_coding	0.08	0	0	0	0.01	0.06	0.05	0.02	0.07	0.03	0.02	0.06	0.02	0.04	0.01	2.15164	-1.27333	-1.12022	0.262621	NA	2.15164	-0.538597	-0.513929	0.607302	NA
100131626	[NR_046369, NR_046370]	chr11:118251934-118289530	-	572				0	0.31	0	0	0	0	0.29	0	0	0	0	0.25	0	0	0	0.480666	-1.27073	-0.340416	0.733543	NA	0.480666	-2.31187	-0.619325	0.535702	NA
56918	[NM_001162483, NM_020161]	chr2:228474805-228498036	-	2087	ENST00000264387.8_3, ENST00000409066.1_3, ENST00000509872.1_2, ENST00000641422.1_2, ENST00000641887.1_1, ENST00000642055.1_2	C2orf83	lncRNA, protein_coding, transcribed_unprocessed_pseudogene	0	0	0	0	0.02	0	0.03	0.07	0.03	0.02	0	0	0.02	0.04	0.02	0.663176	-1.26928	-0.725577	0.468098	NA	0.663176	-0.0698171	-0.0419004	0.966578	NA
3047	[NM_000559]	chr11:5269501-5271087	-	584	ENST00000330597.4_2, ENST00000632727.1_1, ENST00000642908.1_1, ENST00000647543.1_1, ENST00000648735.1_1	AC104389.5, HBG1	protein_coding, retained_intron	0	0	0	0	0.26	0.1	0	0.6	0	0	0	0	0	0	0	0.600055	-1.26692	-0.340254	0.733665	NA	0.600055	0.0375898	0.0101571	0.991896	NA
4495	[NM_001301267, NM_005950]	chr16:56700646-56701977	-	405	ENST00000379811.3_4, ENST00000444837.6_3, ENST00000568675.1_1, ENST00000569500.5_1	MT1G	protein_coding	3.9	5.47	4.43	0.65	11.45	7.64	5.28	15.41	4.71	5.04	2.17	1.87	13.54	9.28	17.34	39.7976	-1.26615	-2.64867	0.00808101	0.0687192	39.7976	0.907234	2.02626	0.0427378	0.155923
259290	[NM_176885]	chr12:11182985-11184006	-	1021	ENST00000390675.2_1	TAS2R31	protein_coding	1.52	1.17	0.38	0.26	1.35	1.01	1.93	0.93	1.41	0.49	1.06	0.7	0.9	1	1.05	18.8282	-1.26561	-3.14955	0.00163525	0.02078	18.8282	-0.328869	-0.89356	0.371557	0.623694
283575	[NR_110554]	chr14:77507391-77535846	+	2939	ENST00000500215.3_1	LINC02288	lncRNA	0.02	0	0	0	0.04	0.02	0.02	0	0.04	0.02	0	0	0	0	0.01	0.607856	-1.26455	-0.605464	0.544871	NA	0.607856	0.0393564	0.0197651	0.984231	NA
102723701	[NR_125821]	chr8:37592278-37594944	-	2086	ENST00000330539.1_1	AC138356.1	lncRNA	0.04	0.06	0	0	0	0	0	0	0	0	0.04	0	0	0	0.03	0.466477	-1.26233	-0.340476	0.733498	NA	0.466477	-1.56136	-0.421772	0.673192	NA
285668	[NM_173667, NR_126523, NR_126524, NR_126525]	chr5:60933607-61026824	+	3950	ENST00000313303.8_1, ENST00000502395.1_1, ENST00000505642.6_2, ENST00000507461.2_2, ENST00000510414.3_2, ENST00000511407.1_1, ENST00000654772.1_1, ENST00000656556.1_1, ENST00000657803.1_1, ENST00000658355.1_1, ENST00000658416.1_1, ENST00000659260.1_1, ENST00000663605.1_1, ENST00000665322.1_1, ENST00000666506.1_1, ENST00000666908.1_1, ENST00000667197.1_1, ENST00000668061.1_1, ENST00000668566.1_1, …	C5orf64	lncRNA, retained_intron	0.12	0.21	0.05	0.02	0.02	0.04	0.12	0	0.14	0.02	0.11	0.05	0.12	0.09	0.12	4.5968	-1.26195	-1.51451	0.129896	0.408617	4.5968	-0.735488	-0.930964	0.351872	0.605664
3984	[NM_001204426, NM_002314]	chr7:73498106-73536855	+	3526	ENST00000336180.7_2, ENST00000418310.5_1, ENST00000435201.5_1, ENST00000476792.1_1, ENST00000483414.1_1, ENST00000486361.5_1, ENST00000491052.5_1, ENST00000538333.3_1	LIMK1	lncRNA, nonsense_mediated_decay, protein_coding, retained_intron	5.35	5.9	3.74	1.98	7.29	7.9	4.06	8.79	3.63	3.18	1.55	1.19	8.03	5.36	6.21	337.613	-1.26066	-4.42016	9.86265e-06	0.000298539	337.613	0.427013	1.52208	0.127989	0.330249
100287178|100287364|100287441	[NM_001256854, NM_001256859, NM_001256861]	chr4:9217130-9218723	+	1593	ENST00000457736.1_1, ENST00000613973.1_1	USP17L11	protein_coding	0	0	0	0	0	0	0	0	0.19	0.01	0	0.01	0	0.01	0	0.400924	-1.26018	-0.33647	0.736516	NA	0.400924	-1.31183	-0.351971	0.72486	NA
54587	[NM_001282582, NM_001282583, NM_001282584, NM_001282585, NM_032348]	chr1:1288068-1298921	-	3113	ENST00000309212.10_1, ENST00000342753.8_1, ENST00000445648.5_1, ENST00000460473.1_1, ENST00000464351.1_1, ENST00000473097.5_1, ENST00000474033.5_1, ENST00000476718.1_1, ENST00000477278.3_1, ENST00000478517.5_1	MXRA8	protein_coding, retained_intron	0.06	0.13	0.05	0.03	0	0.02	0	0.06	0	0	0	0	0	0	0	1.01358	-1.25769	-0.663972	0.506709	NA	1.01358	-2.53237	-1.29747	0.19447	NA
105379194	[NR_134244, NR_134245]	chr5:138080118-138089613	-	993	ENST00000520838.1_1	AC034243.1	lncRNA	0.32	0.13	0	0	0.43	0.29	0.24	0.31	0.64	0.39	0.18	0.21	0.49	0	0.14	2.45528	-1.25639	-1.20457	0.228369	NA	2.45528	-0.229498	-0.245069	0.806403	NA
404217	[NM_206833]	chr19:7989380-7991051	-	1263	ENST00000318978.6_2	CTXN1	protein_coding	3.27	3.98	2.92	1.34	4.1	4.43	1.45	6.51	1.1	0.92	0.93	0.4	4.64	4.22	3.06	68.1592	-1.25606	-3.07316	0.00211804	0.0250703	68.1592	0.650961	1.67317	0.0942935	0.270753
53632	[NM_017431]	chr2:219687105-219696512	-	2299	ENST00000233944.7_1, ENST00000430489.1_1, ENST00000439262.6_1, ENST00000470307.6_1, ENST00000490971.1_1, ENST00000529249.5_1	PRKAG3	nonsense_mediated_decay, protein_coding, retained_intron	0.03	0.03	0	0.05	0	0	0.03	0.12	0	0.02	0	0	0	0	0	0.839812	-1.25593	-0.593709	0.552707	NA	0.839812	-3.25398	-1.49577	0.134713	NA
440896	[NR_015361]	chr9:69174213-69181041	-	3182	ENST00000423390.1	BX255923.3	lincRNA	0	0.08	0	0.02	0.03	0	0.02	0.02	0	0	0.01	0	0.01	0.01	0.01	0.853795	-1.25564	-0.692089	0.488882	NA	0.853795	-0.163157	-0.0946288	0.92461	NA
342850	[NM_001277333]	chr18:12093847-12129748	+	4733	ENST00000418274.2_1, ENST00000587848.2_1	ANKRD62	lncRNA, protein_coding	0.01	0	0	0.01	0.01	0	0.02	0.01	0	0	0	0	0.01	0	0	0.53147	-1.25464	-0.528234	0.597337	NA	0.53147	-0.943407	-0.400512	0.688779	NA
29119	[NM_001127384, NM_001291133, NM_013266]	chr10:67672275-69455949	-	12419	ENST00000330298.6_1, ENST00000373735.1_1, ENST00000433211.7_2, ENST00000494580.1_3, ENST00000545309.2_1	CTNNA3	lncRNA, protein_coding	0.01	0	0	0	0	0	0	0	0.02	0.02	0	0	0.01	0	0.02	0.612002	-1.2541	-0.443687	0.657269	NA	0.612002	-0.708702	-0.2534	0.799959	NA
84667	[NM_001165967, NM_032580]	chr17:8023907-8027410	-	1682	ENST00000317814.8_1, ENST00000541682.7_3, ENST00000577735.1_4	HES7	protein_coding	0	0.16	0.03	0	0.03	0.03	0	0.3	0.07	0.08	0.05	0	0.1	0.13	0.09	2.32139	-1.25351	-1.08604	0.27746	NA	2.32139	-0.0993136	-0.0962144	0.92335	NA
8784	[NM_004195, NM_148901, NM_148902]	chr1:1138887-1142089	-	1200	ENST00000328596.10_3, ENST00000379265.5_1, ENST00000379268.7_4, ENST00000486728.5_1	TNFRSF18	protein_coding	0	0	0	0	0	0	0.06	0.08	0	0	0	0	0	0	0	0.190187	-1.25323	-0.333288	0.738917	NA	0.190187	-1.67423	-0.445253	0.656137	NA
7124	[NM_000594]	chr6:31543343-31546112	+	1675	ENST00000449264.3_2	TNF	protein_coding	0.02	0.08	0	0	0.05	0.06	0.04	0.04	0	0.03	0.03	0	0.12	0	0.01	1.03956	-1.25246	-0.885046	0.376132	NA	1.03956	0.455601	0.366068	0.714314	NA
146310	[NM_174903]	chr16:2016874-2018976	+	796	ENST00000321392.4_2, ENST00000569210.6_2, ENST00000569714.6_3	RNF151	protein_coding	0	0	0	0	0	0	0	0	0.43	0	0	0	0	0	0	0.404235	-1.25121	-0.334076	0.738322	NA	0.404235	-1.31729	-0.353434	0.723763	NA
729176	[NR_003954]	chr6:147122804-147124960	-	2156	ENST00000453433.1_1, ENST00000562413.2_1	KATNBL1P6	lncRNA, transcribed_processed_pseudogene	0	0	0	0	0	0	0.18	0	0	0	0	0	0.02	0.17	0.04	1.19938	-1.25055	-0.399447	0.689564	NA	1.19938	1.01201	0.327909	0.74298	NA
723809	[NR_027374]	chr7:104535074-104567092	-	1832	ENST00000453666.2_1, ENST00000631061.2_1	LHFPL3-AS2	lncRNA	0.02	0.07	0.02	0	0	0	0.06	0.12	0	0.05	0.02	0	0.06	0	0	1.00636	-1.25015	-0.857734	0.39104	NA	1.00636	-2.29455	-1.51722	0.12921	NA
83463	[NM_001142935, NM_031300]	chr5:176732500-176739292	-	3161	ENST00000423571.6_1, ENST00000427908.6_1, ENST00000439742.6_1, ENST00000502529.1_1, ENST00000503473.5_1, ENST00000503782.1_1, ENST00000509339.1_1, ENST00000513063.5_1, ENST00000513169.1_1	MXD3	protein_coding, retained_intron	5.17	5.41	3.59	2.31	3.38	2.12	2.98	6.92	2.8	1.7	1.3	1.05	2.08	1.43	1.77	118.058	-1.24715	-4.59609	4.30498e-06	0.000143453	118.058	-1.01841	-3.81069	0.000138577	0.00156721
30812	[NM_014587]	chr16:1031807-1036979	+	3049	ENST00000293894.4_2, ENST00000566034.1_1	SOX8	protein_coding, retained_intron	0	0	0	0	0.03	0.05	0	0.02	0.02	0	0	0	0	0	0.01	0.503228	-1.24695	-0.419735	0.674679	NA	0.503228	0.735316	0.25248	0.80067	NA
4602	[NM_001130172, NM_001130173, NM_001161656, NM_001161657, NM_001161658, NM_001161659, NM_001161660, NM_005375, NR_134958, NR_134959, NR_134960, NR_134961, NR_134962, NR_134963, NR_134964, NR_134965]	chr6:135502452-135540311	+	4181	ENST00000316528.12_1, ENST00000339290.9_1, ENST00000341911.10_3, ENST00000367812.6_1, ENST00000367814.8_1, ENST00000420123.6_1, ENST00000430686.2_1, ENST00000438901.6_1, ENST00000442647.7_3, ENST00000463282.6_1, ENST00000524588.5_1, ENST00000525002.5_1, ENST00000525369.5_2, ENST00000525477.5_1, ENST00000525514.5_1, ENST00000525940.5_1, ENST00000526187.5_1, ENST00000526320.5_1, ENST00000526565.5_1…	MYB	lncRNA, nonsense_mediated_decay, protein_coding	13.19	12.1	4.82	5.88	7.25	8.32	15.37	10.95	12.88	5.09	6.07	4.7	9.03	9.7	7.55	596.873	-1.24625	-8.65998	4.71864e-18	1.816e-15	596.873	-0.560114	-3.95979	7.50168e-05	0.000923351
118738	[NM_153034]	chr10:48355088-48373866	+	3496	ENST00000585316.3_2, ENST00000591025.1_1	ZNF488	protein_coding	2.28	2.05	0.93	1.01	2.03	1.95	1.45	1.8	1.12	0.82	0.6	0.24	1.9	1.52	1.37	99.2893	-1.24507	-6.47765	9.31649e-11	1.08184e-08	99.2893	0.122213	0.700651	0.483521	0.71752
3234	[NM_001199746, NM_001199747, NM_019558]	chr2:176994421-176997423	+	2629	ENST00000313173.6_2, ENST00000429017.2_3, ENST00000450510.2_1, ENST00000544999.2_4	HOXD8	protein_coding	0.03	0.05	0	0	0.08	0.06	0	0.09	0	0.03	0	0.04	0.03	0.09	0.01	1.37407	-1.24489	-0.922409	0.356315	NA	1.37407	0.880892	0.756854	0.449137	NA
101929541	[NR_125982, NR_125983, NR_125984]	chr1:212386343-212458363	-	912	ENST00000412221.5_1, ENST00000431307.1_2, ENST00000443448.6_2, ENST00000658599.1_1, ENST00000663668.1_1, ENST00000664988.1_1, ENST00000667543.1_1, ENST00000669457.1_1, ENST00000669915.1_1	LINC02608	lncRNA	0.13	0.43	0.3	0	0.14	0	0.42	0.37	0.66	0.35	0.3	0	0	0	0	1.35156	-1.24436	-1.00321	0.31576	NA	1.35156	-3.73585	-2.65281	0.00798248	NA
9734	[NM_001204144, NM_001204145, NM_001204146, NM_001204147, NM_001204148, NM_001321868, NM_001321869, NM_001321870, NM_001321871, NM_001321872, NM_001321873, NM_001321874, NM_001321875, NM_001321876, NM_001321877, NM_001321878, NM_001321879, NM_001321884, NM_001321885, NM_001321886, NM_001321887, NM_001321888, NM_001321889, NM_001321890, NM_001321891, NM_001321893, NM_001321894, NM_001321895, NM_001…	chr7:18126564-19042037	+	14269	ENST00000401921.5_3, ENST00000405010.7_1, ENST00000406072.5_1, ENST00000406451.8_2, ENST00000411993.1_1, ENST00000413380.5_2, ENST00000413509.6_1, ENST00000417496.6_1, ENST00000425071.5_1, ENST00000428307.6_1, ENST00000430454.5_1, ENST00000432645.6_1, ENST00000433709.6_1, ENST00000441542.6_1, ENST00000441986.5_1, ENST00000446646.1_1, ENST00000455069.1_1, ENST00000456174.6_1, ENST00000461159.6_1, …	HDAC9	lncRNA, nonsense_mediated_decay, protein_coding, retained_intron	0.94	0.81	0.32	0.43	1.98	2.3	0.85	1.01	1.33	0.49	0.34	0.44	2.35	2.18	2.87	106.124	-1.24188	-6.74088	1.57426e-11	2.20888e-09	106.124	1.31559	8.75322	2.07346e-18	2.58155e-16
440078	[NR_026788]	chr12:8332804-8353596	+	3266	ENST00000372173.5_2, ENST00000398526.2_3, ENST00000420514.6_1, ENST00000438689.6_1, ENST00000454799.6_1, ENST00000456135.6_2, ENST00000535567.5_1, ENST00000540566.1_1, ENST00000541558.5_1, ENST00000544214.5_2, ENST00000653230.1_1	FAM66C, ZNF705A	lncRNA, protein_coding	0	0.12	0	0	0	0	0.02	0	0.02	0.01	0.01	0	0.01	0	0.03	0.936858	-1.24111	-0.641018	0.521511	NA	0.936858	-1.11005	-0.590235	0.555033	NA
NR_103496**	[NR_103496**]	chr15:83140198-83182977	-	2961	ENST00000558178.1, ENST00000559121.1, ENST00000559952.1, ENST00000560548.1, ENST00000560698.1, ENST00000561184.1	RP13-996F3.3	processed_transcript, transcribed_unprocessed_pseudogene	0	0	0	0	0	0	0	0	0.4	0	0	0	0	0	0.04	1.74554	-1.24107	-0.333516	0.738745	NA	1.74554	-1.02802	-0.27666	0.782041	NA
79674	[NM_001167911, NM_001167912, NM_001167915, NM_001167916, NM_001167917, NM_024621]	chr3:156977531-157221415	-	5099	ENST00000362010.7_3, ENST00000392832.6_2, ENST00000392833.6_2, ENST00000461299.5_2, ENST00000468233.5_1, ENST00000469007.1_1, ENST00000472419.1_1, ENST00000473907.5_1, ENST00000475050.5_1, ENST00000479987.5_2, ENST00000482434.1_1, ENST00000482685.5_1, ENST00000483440.1_1, ENST00000487753.5_3, ENST00000488772.1_1, ENST00000489602.1_3, ENST00000490235.5_1, ENST00000494677.5_1, ENST00000537559.5_1	VEPH1	lncRNA, nonsense_mediated_decay, protein_coding, retained_intron	0	0	0	0	0	0	0.04	0.08	0	0.03	0	0	0	0	0.19	1.00654	-1.23861	-0.374959	0.707691	NA	1.00654	-0.49948	-0.152542	0.87876	NA
9145	[NM_004711, NM_145731, NM_145738]	chr22:39745953-39781593	+	5357	ENST00000216155.11_1, ENST00000318801.8_2, ENST00000328933.10_3, ENST00000381535.4_1, ENST00000406293.7_1, ENST00000415332.1_1, ENST00000489206.1_1	SYNGR1	nonsense_mediated_decay, protein_coding, retained_intron	0	0.01	0	0	0	0	0.14	0	0.01	0	0	0.08	0.01	0	0.04	1.01475	-1.2384	-0.563639	0.573	NA	1.01475	-1.28852	-0.601422	0.547559	NA
5078	[NM_006193]	chr7:127250345-127255780	-	2010	ENST00000338516.7_1, ENST00000341640.6_2, ENST00000378740.6_2, ENST00000463946.5_2, ENST00000477423.1_1, ENST00000483494.5_2, ENST00000611453.1_2, ENST00000639438.2_3	PAX4	protein_coding, retained_intron	0.24	0.26	0.16	0.12	0.13	0.14	0.12	0.29	0.21	0.02	0.12	0.05	0.07	0.11	0.04	5.43187	-1.235	-2.196	0.0280919	0.163314	5.43187	-1.15702	-2.16833	0.0301337	0.120779
158399	[NM_001007169, NM_133464]	chr9:114287438-114340124	+	5209	ENST00000309235.5_1, ENST00000355824.7_1, ENST00000358151.8_1, ENST00000374374.3_1	ZNF483	protein_coding	0.04	0.03	0.05	0	0.02	0.02	0.05	0.07	0	0	0.02	0	0.01	0.06	0.02	1.25181	-1.23247	-0.970659	0.331718	NA	1.25181	-0.186289	-0.158144	0.874343	NA
100507530	[NR_125386]	chr8:6473123-6565730	-	4132	ENST00000515608.5_2, ENST00000522897.1_1, ENST00000527490.2_2, ENST00000607368.1_1, ENST00000655775.1_1, ENST00000659007.1_1, ENST00000659223.1_1, ENST00000661193.1_1, ENST00000662128.1_1, ENST00000662747.1_1, ENST00000670222.1_1, ENST00000671468.1_1	AF287957.1, MCPH1-AS1	lncRNA	0	0	0.01	0	0.02	0	0.03	0	0.01	0	0	0	0.01	0	0	0.448505	-1.22704	-0.395944	0.692146	NA	0.448505	-0.770296	-0.250826	0.801948	NA
88	[NM_001103, NM_001278343, NM_001278344]	chr1:236849753-236927927	+	5110	ENST00000366578.6_2, ENST00000461367.1_1, ENST00000492101.1_1, ENST00000492634.6_2, ENST00000494762.1_1, ENST00000542672.6_2, ENST00000546208.5_1, ENST00000651091.1_1, ENST00000651187.1_1, ENST00000651275.1_1, ENST00000651781.1_1, ENST00000651786.1_1, ENST00000652096.1_1	ACTN2	lncRNA, nonsense_mediated_decay, protein_coding, retained_intron	0	0	0	0	0.01	0	0	0.01	0.01	0	0	0	0.02	0	0	0.365247	-1.22634	-0.326461	0.744076	NA	0.365247	0.294244	0.0789875	0.937043	NA
359845	[NM_182705]	chr17:289770-295731	-	3620	ENST00000329099.4_3	RFLNB	protein_coding	0.3	0.17	0.09	0.08	0.27	0.14	0.2	0.16	0.11	0.05	0.16	0.03	0.09	0.21	0.08	10.3132	-1.22629	-2.62753	0.00860077	0.0716909	10.3132	-0.238172	-0.575795	0.564754	0.775372
3754	[NM_002236]	chr2:11052062-11054351	+	2289	ENST00000295082.3_2	KCNF1	protein_coding	0.07	0.06	0.02	0.11	0	0	0.05	0.09	0.03	0.04	0	0	0.04	0	0.02	1.56736	-1.22381	-1.00808	0.313418	NA	1.56736	-2.14377	-1.7018	0.088792	NA
101805488	[NR_109834]	chr8:128412643-128414395	+	1752	ENST00000630920.1_1	CCAT2	lncRNA	0.19	0.04	0.03	0.07	0.05	0	0.13	0.12	0.03	0.03	0.07	0	0	0	0.02	1.7563	-1.22288	-1.15559	0.247848	NA	1.7563	-2.49284	-2.12905	0.0332505	NA
57191	[NM_020633]	chr19:57966541-57968107	-	1566	ENST00000321039.4_1, ENST00000415705.3_1, ENST00000596831.1_1, ENST00000601945.1_1	AC004076.1, VN1R1	lncRNA, protein_coding	0.05	0.04	0	0	0.03	0	0.08	0	0.2	0.03	0.14	0	0.04	0	0.06	1.33545	-1.22021	-0.857663	0.391078	NA	1.33545	-1.40891	-0.999603	0.317503	NA
448831	[NM_001005217, NM_001286820]	chr4:190945522-190948412	-	2086	ENST00000378763.1_1, ENST00000504750.5_1	FRG2	protein_coding	0	0.08	0	0	0.07	0	0	0	0	0	0	0	0.04	0	0	0.556018	-1.2201	-0.325971	0.744446	NA	0.556018	0.932325	0.253117	0.800178	NA
284194	[NM_001042685]	chr17:20353175-20370848	-	1243	ENST00000324290.5_1, ENST00000423676.7_2, ENST00000578481.5_1, ENST00000578724.1_1, ENST00000581490.1_1, ENST00000584703.1_1	LGALS9B	nonsense_mediated_decay, protein_coding, retained_intron	0.1	0	0	0	0	0.12	0	0	0	0	0	0	0	0	0.02	0.370373	-1.21868	-0.325794	0.74458	NA	0.370373	0.0716645	0.0193479	0.984564	NA
646282	[NR_036679]	chr7:99578384-99581860	+	1181	ENST00000411909.1_1, ENST00000425474.5_1	AZGP1P1	lncRNA, transcribed_unprocessed_pseudogene	0.32	0	0	0.06	0	0.17	0.1	0.2	0	0.08	0.11	0	0.12	0.07	0.1	1.92576	-1.21815	-0.894013	0.371315	NA	1.92576	-0.0512208	-0.0403636	0.967803	NA
90634	[NM_001079691, NM_001286459, NM_001286460, NM_001286461, NM_052818]	chr13:32974859-33002315	-	3116	ENST00000343281.9_1, ENST00000380130.7_2, ENST00000380133.6_1, ENST00000380139.8_1, ENST00000459716.6_1, ENST00000464470.1_1, ENST00000472298.1_1, ENST00000495479.5_1, ENST00000530622.6_1, ENST00000613078.4_1, ENST00000635178.1_1, ENST00000635608.1_1	N4BP2L1	nonsense_mediated_decay, protein_coding, retained_intron	0.09	0.02	0	0.04	0.05	0	0.03	0.07	0.06	0	0.02	0.05	0	0.04	0.01	1.40774	-1.21695	-0.997882	0.318336	NA	1.40774	-1.80579	-1.44117	0.149537	NA
6476	[NM_001041]	chr3:164696685-164796283	-	6011	ENST00000264382.8_2, ENST00000463607.1_1, ENST00000476593.1_1	SI	nonsense_mediated_decay, protein_coding, retained_intron	0.03	0.02	0.01	0	0	0.01	0.01	0	0	0	0.02	0	0	0.01	0	0.835798	-1.2144	-0.644609	0.519181	NA	0.835798	-1.96811	-1.0132	0.310967	NA
400629	[NM_207459]	chr17:80317122-80321652	+	1936	ENST00000333437.5_2	TEX19	protein_coding	0.08	0.14	0.09	0	0	0.13	0.06	0.07	0.09	0.02	0.06	0	0.02	0.23	0.1	2.79789	-1.21124	-1.17115	0.241536	NA	2.79789	-0.151979	-0.163206	0.870356	NA
29943	[NM_013358]	chr1:17531620-17572501	+	3847	ENST00000375471.5_2, ENST00000460293.1_1, ENST00000483501.1_1, ENST00000648847.1_1	PADI1	lncRNA, protein_coding, retained_intron	1.15	1.26	0.81	0.46	0.4	0.58	0.8	1.61	0.71	0.51	0.35	0.21	0.5	0.31	0.61	52.9973	-1.20939	-3.53323	0.000410507	0.00704399	52.9973	-1.06333	-3.16529	0.00154928	0.0120152
11309	[NM_001145211, NM_001145212, NM_007256]	chr11:74862031-74917445	+	4451	ENST00000289575.9_1, ENST00000341411.5_1, ENST00000428359.6_1, ENST00000454962.6_2, ENST00000525650.5_2, ENST00000525845.5_2, ENST00000526660.5_1, ENST00000526839.1_2, ENST00000527180.5_2, ENST00000528108.1_1, ENST00000530012.1_1, ENST00000530015.1_1, ENST00000530556.5_2, ENST00000531457.1_1, ENST00000531713.5_2, ENST00000531756.5_1, ENST00000532236.5_3, ENST00000534004.5_2, ENST00000534186.5_2	SLCO2B1	lncRNA, protein_coding, retained_intron	0.07	0.13	0.02	0.08	0.03	0.04	0.1	0.09	0.06	0.07	0	0.05	0.05	0.07	0.02	4.63352	-1.20842	-1.80728	0.0707179	0.290506	4.63352	-1.08313	-1.70194	0.0887674	0.259413
27063	[NM_014391]	chr10:92671856-92681032	-	1974	ENST00000371697.3_1	ANKRD1	protein_coding	0.02	0.03	0	0	0.72	0.79	0	0	0.09	0	0.02	0.05	2.01	1.54	1.6	18.3933	-1.208	-1.02846	0.303734	0.611463	18.3933	5.61251	7.10649	1.19029e-12	6.68692e-11
101929066	[NR_125429, NR_125430]	chr8:17942376-17955160	+	2518	ENST00000499554.6_1, ENST00000505114.6_1, ENST00000517747.5_2, ENST00000517798.1_2, ENST00000521775.6_2, ENST00000649327.1_1, ENST00000665050.1_1, ENST00000671237.1_1	AC124242.1	lncRNA	0.15	0.74	0.13	0.13	0.41	0.8	0.05	0.24	0.64	0.06	0.24	0.04	0.25	0.06	0.31	6.02934	-1.20775	-1.53106	0.125755	0.403203	6.02934	0.272727	0.358891	0.719677	0.871227
338442	[NM_177551]	chr12:123185839-123187904	-	2065	ENST00000328880.5_1	HCAR2	protein_coding	0.4	0.64	0.16	0.08	0.36	0.19	0.3	0.18	0.12	0.05	0.28	0.09	0.1	0.04	0.18	8.48327	-1.20113	-1.85905	0.0630204	0.27095	8.48327	-0.843153	-1.36611	0.171903	0.398541
401137	[NM_214711]	chr4:71019903-71032326	+	4797	ENST00000344526.9_1, ENST00000502294.5_1, ENST00000502441.2_1, ENST00000509633.1_1, ENST00000512173.1_1	PRR27	lncRNA, nonsense_mediated_decay, protein_coding	0.04	0	0	0	0	0	0	0	0	0	0	0	0	0	0	0.255764	-1.19881	-0.320588	0.748523	NA	0.255764	-1.68301	-0.449352	0.653178	NA
9148	[NM_004210]	chr10:105253734-105352309	+	4315	ENST00000369780.8_1, ENST00000437579.1_1, ENST00000455386.1_2, ENST00000465048.1_1	NEURL1	lncRNA, protein_coding	0.1	0.15	0.06	0.01	0.05	0.04	0.06	0.1	0.04	0.06	0.02	0.04	0.06	0.03	0.01	4.87937	-1.19808	-1.88737	0.0591105	0.26203	4.87937	-1.21903	-1.98845	0.0467621	0.166861
3934	[NM_005564]	chr9:130911708-130915734	+	845	ENST00000277480.7_4, ENST00000372998.1_3, ENST00000373017.5_3, ENST00000470902.5_1, ENST00000487719.1_1, ENST00000488391.5_1, ENST00000494317.1_1	LCN2	lncRNA, protein_coding, retained_intron	989.9	952.69	543.28	403.47	793.51	589.2	539.58	1397.53	775.31	486.5	276	259.14	605.84	587.23	703.98	9746.53	-1.19804	-4.86543	1.14208e-06	4.83769e-05	9746.53	-0.406616	-1.65202	0.0985312	0.278296
79170	[NM_024320]	chr17:46029333-46035243	-	1517	ENST00000300557.3_2	PRR15L	protein_coding	22.7	25	12.81	9.96	18.05	17.01	18.21	24.3	15.73	9.95	7.72	5.18	13.42	12.51	10.9	430.166	-1.19768	-8.72955	2.55696e-18	1.01301e-15	430.166	-0.488856	-3.66753	0.000244901	0.00256016
440119	[NR_033834]	chr12:130636137-130646223	-	3678	ENST00000505807.6_1, ENST00000509760.1_1, ENST00000542000.1_1	FZD10-AS1	lncRNA, retained_intron	0.02	0	0	0	0.02	0.01	0.03	0	0.02	0.02	0	0	0.01	0.01	0	0.774493	-1.19631	-0.695743	0.48659	NA	0.774493	0.0725777	0.0444913	0.964513	NA
5983	[NM_002915, NM_181558]	chr13:34392205-34540695	+	2865	ENST00000380071.8_2, ENST00000434425.5_1, ENST00000616236.1_3	RFC3	protein_coding	18.87	20.54	5.27	11.79	23.09	22.15	27.04	19.57	26.5	8.27	9.67	14.27	22.94	30.36	26.26	892.317	-1.19604	-5.61946	1.91558e-08	1.29662e-06	892.317	0.233153	1.1045	0.269376	0.52147
286190	[NR_038881]	chr8:71520811-71575513	+	3715	ENST00000499227.6_1, ENST00000518152.1_1, ENST00000518553.1_1, ENST00000519358.5_1	LACTB2-AS1	lncRNA	0.01	0	0	0	0.01	0	0	0.02	0	0	0	0	0.03	0	0	0.333022	-1.19508	-0.318963	0.749755	NA	0.333022	-0.0250177	-0.0067192	0.994639	NA
642280	[NR_027481]	chr4:206388-249773	+	2607	ENST00000356347.3_1, ENST00000398732.3_1	ZNF876P	lncRNA, transcribed_unprocessed_pseudogene	0.14	0.18	0.02	0	0	0.04	0.07	0	0.05	0.02	0.08	0.14	0.01	0.05	0.04	2.88133	-1.19264	-1.10081	0.270978	NA	2.88133	-1.90649	-1.71252	0.0868015	NA
101243545	[NR_102265]	chr3:161144214-161166030	+	2845	ENST00000473595.1_1	LINC02067	lncRNA	0	0	0.03	0	0.01	0	0.04	0	0.02	0	0	0	0	0	0	0.404683	-1.19088	-0.320378	0.748682	NA	0.404683	-1.85326	-0.497818	0.618613	NA
79930	[NM_001144875, NM_001144876, NM_001308235, NM_001308236, NM_024872]	chr5:176928905-176937427	-	3538	ENST00000312943.10_1, ENST00000357198.8_3, ENST00000377112.8_1, ENST00000500323.2_1, ENST00000501403.6_3, ENST00000502380.1_1, ENST00000502885.5_1, ENST00000506493.5_1, ENST00000509310.1_1, ENST00000510380.5_1, ENST00000510389.1_1, ENST00000510898.6_2, ENST00000512660.1_1	DOK3	protein_coding, retained_intron	1.03	0.79	0.41	0.47	0.41	0.43	0.64	0.69	0.49	0.26	0.23	0.19	0.2	0.21	0.24	18.0544	-1.19071	-3.85553	0.000115481	0.00246519	18.0544	-1.22058	-4.11714	3.83605e-05	0.000513206
NR_033380*	[NR_033380*]	chrY:2477305-2525270	+	2915	ENST00000414513.7_1_PAR_Y, ENST00000430562.6_1_PAR_Y, ENST00000431582.6_1_PAR_Y, ENST00000435581.7_1_PAR_Y, ENST00000527459.6_1_PAR_Y	CD99P1	lncRNA, retained_intron, transcribed_unprocessed_pseudogene	0.08	0.07	0.01	0.05	0.03	0.03	0.06	0.03	0.06	0.02	0.02	0.04	0.03	0.02	0.01	2.14452	-1.18987	-1.36575	0.172018	NA	2.14452	-1.24959	-1.49551	0.13478	NA
338651	[NR_021489]	chr11:1593970-1620414	+	2265	ENST00000424148.1_1, ENST00000524947.1_1, ENST00000532922.1_1, ENST00000534077.1_1, ENST00000659213.1_1	KRTAP5-AS1	lncRNA	1.17	1.43	0.76	0.6	0.51	0.47	1.14	2.98	1.35	0.99	0.43	0.5	0.34	0.44	0.49	40.1581	-1.18899	-3.5088	0.00045013	0.00761715	40.1581	-1.70345	-5.00558	5.56928e-07	1.19145e-05
7047	[NM_003241]	chr3:44916097-44956088	+	2999	ENST00000296125.8_1, ENST00000422219.5_1, ENST00000459830.1_1, ENST00000471637.1_1, ENST00000490928.1_1, ENST00000495844.1_1	TGM4	lncRNA, nonsense_mediated_decay, protein_coding, retained_intron	0	0	0	0	0.01	0	0.02	0	0.02	0	0	0	0	0.02	0	0.312725	-1.18898	-0.316337	0.751747	NA	0.312725	-0.130899	-0.0349993	0.97208	NA
10317	[NM_001278650, NM_006057, NM_033170, NM_033171, NM_033172]	chr21:40984866-41034816	+	3007	ENST00000343118.5_2, ENST00000380618.5_2, ENST00000380620.8_2, ENST00000398714.3_2, ENST00000615480.4_2	B3GALT5	protein_coding	1.54	1.59	0.84	0.49	1.58	1.12	1.05	1.75	1.49	0.64	0.45	0.78	1.31	1.36	1.33	61.3122	-1.18879	-5.34877	8.85555e-08	4.99798e-06	61.3122	-0.0675775	-0.335444	0.73729	0.88109
100507178	[NR_037868]	chr1:41480261-41509562	+	4800	ENST00000626479.1_1	SLFNL1-AS1	lncRNA	0.31	0.1	0.19	0.16	0.23	0.16	0.25	0.31	0.22	0.19	0.03	0	0.21	0.25	0.11	17.9469	-1.18863	-2.20447	0.0274916	0.161005	17.9469	-0.265132	-0.519018	0.603748	0.803185
144486	[NR_027035]	chr12:94853778-94856344	+	2566	ENST00000623122.1_1	CEP83-DT	lncRNA	0.19	0.26	0.1	0.07	0.05	0.13	0.22	0.22	0.14	0.12	0.08	0.04	0.06	0.14	0.14	6.66283	-1.18696	-2.21178	0.0269818	0.158987	6.66283	-0.8907	-1.78058	0.0749805	0.230667
2128	[NM_001304519, NM_001304520, NM_001989]	chr7:27282163-27287438	+	3156	ENST00000222761.7_1, ENST00000496902.7_2, ENST00000580535.1_2	EVX1	protein_coding	0.08	0.19	0.06	0.12	0.1	0.02	0.09	0.3	0.08	0.03	0.04	0.06	0.11	0.05	0.07	5.62466	-1.18614	-1.6962	0.0898483	0.331578	5.62466	-0.818385	-1.23877	0.21543	0.457334
7780	[NM_001004434, NM_032513]	chr1:26364512-26372629	-	2499	ENST00000374276.3_1, ENST00000374278.7_1, ENST00000498060.1_1	SLC30A2	lncRNA, protein_coding	0.09	0.08	0.06	0.05	0.07	0.04	0.14	0.09	0.03	0.06	0	0.04	0.04	0	0	2.4454	-1.18578	-1.36374	0.172648	NA	2.4454	-1.65319	-1.86895	0.0616295	NA
5644	[NM_002769]	chr7:142457318-142460927	+	817	ENST00000311737.12_3, ENST00000463701.1_1, ENST00000485223.1_1, ENST00000486171.5_1, ENST00000492062.1_1, ENST00000497041.1_1, ENST00000619214.4_1	PRSS1	protein_coding, retained_intron	26.92	25.42	15.44	8.67	8.8	7.56	13.41	27.76	12.61	11.04	5.18	6.22	6.01	3.91	5.26	172.366	-1.18509	-4.51307	6.38954e-06	0.000204922	172.366	-1.67273	-6.36934	1.8984e-10	7.56078e-09
645700	[NR_034163]	chr7:5160940-5184177	-	1614	ENST00000422060.2_1, ENST00000530367.5_1	ZNF890P	lncRNA, transcribed_unprocessed_pseudogene	0	0.12	0	0	0	0	0	0	0	0	0	0	0.05	0	0	0.341309	-1.18196	-0.315612	0.752297	NA	0.341309	-0.525807	-0.14111	0.887783	NA
100133220	[NM_001310153]	chr15:85783640-85790418	+	1672	ENST00000507199.1_1	GOLGA6L3	unprocessed_pseudogene	0.23	0.91	0.05	0.2	0.2	0.27	0.24	0	0.33	0.11	0.14	0.04	0.18	0	0.14	6.54824	-1.18154	-1.73003	0.0836247	0.318019	6.54824	-0.793964	-1.23163	0.218087	0.461433
10810	[NM_001291965, NM_006646]	chr13:27131839-27263082	+	5001	ENST00000335327.5_2, ENST00000361042.8_2, ENST00000496788.1_1, ENST00000671038.1_1	WASF3	lncRNA, protein_coding	0	0	0	0	0	0	0.01	0	0.01	0	0	0	0	0.01	0	0.25648	-1.17956	-0.313782	0.753687	NA	0.25648	-0.884011	-0.235713	0.813655	NA
10536	[NM_014262]	chr12:6937537-6949018	+	2671	ENST00000290510.10_2, ENST00000536140.5_1, ENST00000538102.5_1, ENST00000540406.5_1, ENST00000541956.5_1, ENST00000542976.2_1, ENST00000544200.5_1, ENST00000544813.5_1, ENST00000544949.5_1, ENST00000545321.1_1, ENST00000545596.1_1, ENST00000612048.4_1	GPR162, P3H3	lncRNA, protein_coding, retained_intron	0.04	0.05	0.02	0.02	0	0.02	0	0	0.02	0	0	0	0.01	0	0	0.64978	-1.17886	-0.627051	0.530626	NA	0.64978	-1.47026	-0.781288	0.434633	NA
10350	[NM_080283]	chr17:66970772-67057136	-	6301	ENST00000340001.9_3, ENST00000453985.6_2, ENST00000460872.1_1, ENST00000461623.1_1, ENST00000482072.1_1, ENST00000492580.1_1, ENST00000495634.5_1, ENST00000585714.1_1	ABCA9	lncRNA, protein_coding, retained_intron	0	0.03	0.01	0	0	0	0	0	0.01	0	0	0	0	0	0	0.391534	-1.17701	-0.315514	0.752372	NA	0.391534	-2.18477	-0.585354	0.55831	NA
3936	[NM_002298]	chr13:46700057-46756459	-	3790	ENST00000323076.7_2, ENST00000398576.6_2, ENST00000416500.5_4, ENST00000442275.1_2, ENST00000460190.1_1, ENST00000469227.5_1, ENST00000494531.1_1	LCP1	lncRNA, protein_coding	0.01	0.02	0	0.02	0.03	0	0.06	0.02	0.02	0.02	0.01	0	0.05	0.06	0.01	1.63458	-1.17609	-1.01944	0.307994	NA	1.63458	0.232546	0.226512	0.820804	NA
6335	[NM_002977]	chr2:167051696-167232497	-	9760	ENST00000303354.11_3, ENST00000409435.6_3, ENST00000409672.5_3, ENST00000452182.2_2, ENST00000454569.6_2, ENST00000472119.2_2, ENST00000642356.1_1, ENST00000643319.1_1, ENST00000644316.1_1, ENST00000645283.1_1, ENST00000645815.1_1, ENST00000645907.1_1, ENST00000646694.1_1, ENST00000667201.1_1, ENST00000667991.1_1	SCN9A	nonsense_mediated_decay, protein_coding, retained_intron	0	0	0	0	0	0	0	0	0.02	0	0	0	0	0	0	0.318876	-1.17602	-0.313883	0.75361	NA	0.318876	-1.25966	-0.337747	0.735554	NA
165	[NM_001129]	chr7:44143959-44154164	+	4086	ENST00000223357.8_2, ENST00000413907.1_4, ENST00000431035.1_2, ENST00000434445.1_3, ENST00000449162.1_3, ENST00000450684.2_1, ENST00000453052.1_1, ENST00000454218.1_1, ENST00000455443.5_3	AEBP1	lncRNA, nonsense_mediated_decay, protein_coding	0.01	0	0	0.01	0	0.01	0	0	0.04	0	0	0	0	0.02	0.01	0.566158	-1.17444	-0.489329	0.624609	NA	0.566158	-0.559178	-0.238052	0.81184	NA
400578	[NR_029392]	chr17:16733796-16736147	-	1575	ENST00000414673.5_1, ENST00000579062.1_1	KRT16P2	lncRNA, transcribed_unprocessed_pseudogene	0	0.04	0	0	0	0.03	0.15	0.09	0.04	0.03	0.08	0	0.09	0	0	1.11705	-1.17421	-0.788636	0.430325	NA	1.11705	-1.36576	-0.907271	0.364263	NA
9244	[NM_004750]	chr19:18704034-18717660	-	1804	ENST00000392386.8_2, ENST00000593286.1_1, ENST00000594325.1_1, ENST00000596360.1_1, ENST00000597131.1_1	CRLF1	lncRNA, protein_coding, retained_intron	0	0	0	0	0.14	0	0.1	0.04	0.03	0.03	0.02	0	0	0	0.04	0.935738	-1.17363	-0.568046	0.570004	NA	0.935738	-0.0925963	-0.0463692	0.963016	NA
64902	[NM_001306173, NM_031900]	chr5:34998205-35048240	-	2406	ENST00000231420.11_2, ENST00000505349.1_1, ENST00000505542.1_1, ENST00000510428.1_1, ENST00000512135.5_1, ENST00000618015.4_1	AGXT2	protein_coding, retained_intron	0.09	0	0	0	0	0	0	0	0	0	0	0	0	0	0	0.229572	-1.17265	-0.313356	0.75401	NA	0.229572	-1.6447	-0.438936	0.660708	NA
NM_001282507*	[NM_001282507*]	chr16:18411775-18426519	-	1159	ENST00000339303.5, ENST00000525596.1, ENST00000545050.1, ENST00000648391.1_1	AC126755.6, NPIPA8	lncRNA, protein_coding	0	16.16	8.87	0.03	18.08	1.29	5.22	4.3	10.1	4.42	5.15	3.44	3.68	4.99	5.04	129.783	-1.17151	-0.921168	0.356963	0.656691	129.783	-0.679243	-0.534561	0.592953	0.796794
6582	[NM_003058]	chr6:160637793-160679963	-	2512	ENST00000366952.1_1, ENST00000366953.8_2, ENST00000486916.5_1, ENST00000489644.1_1, ENST00000491092.1_1, ENST00000498556.1_1	SLC22A2	lncRNA, protein_coding	0	0	0	0	0.02	0	0.07	0	0	0	0	0	0	0	0	0.284303	-1.17101	-0.313014	0.75427	NA	0.284303	-0.887379	-0.237668	0.812139	NA
767	[NM_001321837, NM_001321838, NM_001321839, NM_004056, NR_135821]	chr8:61097978-61193982	-	8525	ENST00000317995.5_2, ENST00000524872.5_1, ENST00000528666.1_1, ENST00000529918.1_1	CA8	lncRNA, protein_coding, retained_intron	0.02	0.03	0.02	0.07	0.11	0.01	0.09	0.09	0.05	0.03	0.02	0	0	0	0.02	3.75773	-1.17095	-1.06831	0.285381	NA	3.75773	-1.51469	-1.39288	0.163657	0.385699
2046	[NM_001006943, NM_020526]	chr1:22890003-22930087	+	5409	ENST00000166244.8_2, ENST00000374644.8_1	EPHA8	protein_coding	0	0.01	0	0	0	0	0	0.04	0	0	0	0	0	0	0	0.224862	-1.17067	-0.311998	0.755042	NA	0.224862	-1.61272	-0.429515	0.667549	NA
7479	[NM_003393]	chr10:102222811-102243399	+	1996	ENST00000343737.5_1	WNT8B	protein_coding	0.02	0	0	0	0	0.02	0	0.04	0	0	0	0	0.02	0	0	0.249755	-1.17038	-0.311262	0.755602	NA	0.249755	-0.430056	-0.114373	0.908942	NA
54345	[NM_018419]	chr20:62679078-62680979	-	1705	ENST00000340356.9_2	SOX18	protein_coding	0	0	0	0	0.03	0	0.1	0	0	0	0	0	0	0	0	0.284234	-1.16946	-0.312598	0.754586	NA	0.284234	-0.889055	-0.238116	0.811791	NA
102725254	[NR_134910]	chr19:18315539-18316373	+	278	ENST00000594805.3_1, ENST00000596473.1_1, ENST00000599416.2_1	AC005759.2	lncRNA	0	1.16	0	0	0	0	0	0	1.33	0	0.61	0	0	0	0.33	0.651672	-1.16874	-0.340412	0.733546	NA	0.651672	-1.83793	-0.536525	0.591596	NA
401082	[NR_109841, NR_109842]	chr3:109128836-109214014	+	4009	ENST00000489670.1_1, ENST00000497996.1_1, ENST00000652897.1_1, ENST00000658412.1_1, ENST00000659474.1_1, ENST00000661437.1_1, ENST00000663929.1_1, ENST00000670331.1_1	LINC01205	lncRNA	0.07	0	0.03	0	0	0.04	0	0.05	0.02	0.02	0	0	0	0	0.02	0.828319	-1.16799	-0.606769	0.544004	NA	0.828319	-0.691262	-0.371172	0.71051	NA
139065	[NM_001184749, NM_001184750, NM_173078]	chrX:142710594-142723926	-	9244	ENST00000338017.8_1, ENST00000356928.2_2, ENST00000596188.2_1	SLITRK4	protein_coding	0	0	0	0	0	0	0.01	0.01	0	0	0	0	0	0	0	0.166263	-1.16591	-0.310195	0.756412	NA	0.166263	-1.57343	-0.41862	0.675494	NA
51458	[NM_001321041, NM_016321, NR_110261]	chr15:90014639-90039844	-	1980	ENST00000268122.9_2, ENST00000558030.5_1, ENST00000558184.1_1, ENST00000558360.1_1, ENST00000559638.1_1, ENST00000560081.5_1, ENST00000649642.1_1	RHCG	nonsense_mediated_decay, protein_coding, retained_intron	0.02	0	0	0	0	0	0.03	0	0	0	0	0	0	0	0.01	0.159564	-1.16463	-0.309896	0.75664	NA	0.159564	-1.04105	-0.277341	0.781518	NA
100128361	[NR_036505]	chr9:95380331-95382817	+	2486	ENST00000375587.8_3	CENPP	protein_coding	0.24	0.37	0.14	0.27	0.14	0.12	0.21	0.4	0.17	0.15	0.07	0	0.35	0.2	0.14	9.67275	-1.16461	-2.12708	0.0334136	0.182683	9.67275	-0.440223	-0.8674	0.385723	0.637245
124976	[NM_001124758]	chr17:4402128-4443228	+	4349	ENST00000329078.8_3, ENST00000570641.1_1, ENST00000570979.1_1, ENST00000571386.1_2, ENST00000571668.5_1, ENST00000573106.1_1, ENST00000573990.1_1, ENST00000576635.6_1	AC118754.1	protein_coding, retained_intron	7.36	8.18	5.23	2.51	3.74	3	4.69	9.17	4.42	3.36	2.19	1.92	1.89	1.39	1.86	356.122	-1.16214	-4.62372	3.76912e-06	0.000129515	356.122	-1.47982	-5.89743	3.692e-09	1.16758e-07
51762	[NM_016530]	chr15:63481727-63559973	+	4875	ENST00000321437.9_2, ENST00000558119.5_1, ENST00000558990.5_1, ENST00000559006.1_1, ENST00000559927.1_1	RAB8B	nonsense_mediated_decay, protein_coding	2.9	2.33	0.69	1.28	2.31	2.25	2.46	2.17	3.44	1.06	1.21	1.67	2.36	3.05	2.61	213.46	-1.16194	-5.56357	2.6431e-08	1.71166e-06	213.46	-0.00487292	-0.0240435	0.980818	0.992144
148741	[NM_001280799, NM_144698]	chr1:145549208-145568526	+	3363	ENST00000355594.9_2, ENST00000544626.2_1	ANKRD35	protein_coding	0.01	0	0	0	0	0	0.02	0	0	0	0	0	0	0	0	0.132074	-1.16089	-0.309051	0.757283	NA	0.132074	-1.5715	-0.418363	0.675682	NA
5858	[NM_002864]	chr12:9301435-9360966	-	4610	ENST00000261336.7_2, ENST00000535230.5_1, ENST00000539983.5_1, ENST00000540995.5_1, ENST00000543108.1_1, ENST00000546116.1_1, ENST00000546197.5_1	PZP	lncRNA, nonsense_mediated_decay, protein_coding	0	0	0	0	0	0	0.01	0	0.01	0	0	0	0	0	0	0.155811	-1.16068	-0.308775	0.757493	NA	0.155811	-1.56243	-0.415722	0.677613	NA
7700	[NM_003441]	chr4:331595-367691	+	1642	ENST00000240499.8_2, ENST00000366506.4_1, ENST00000503699.1_1, ENST00000505939.5_1, ENST00000512994.5_2	ZNF141	lncRNA, protein_coding	0.07	0	0	0	0	0.06	0	0	0	0	0	0	0	0	0.01	0.308732	-1.16025	-0.309844	0.75668	NA	0.308732	-0.0520149	-0.0140049	0.988826	NA
114902|83552	[NM_001278431, NM_015645, NM_031433]	chr11:119209643-119217383	-	3925	ENST00000360167.4_1, ENST00000449574.7_1, ENST00000525657.2_1, ENST00000526059.1_1, ENST00000528368.3_3, ENST00000529147.2_1, ENST00000530681.2_4, ENST00000619721.6_2, ENST00000634542.1_1, ENST00000634633.1_4	C1QTNF5, MFRP	lncRNA, nonsense_mediated_decay, protein_coding, retained_intron	0	0.1	0	0	0	0	0	0	0	0	0	0	0	0	0	0.376636	-1.15841	-0.308975	0.75734	NA	0.376636	-1.585	-0.422646	0.672554	NA
10570	[NM_006426]	chr10:134000413-134019280	+	2719	ENST00000338492.9_2, ENST00000368627.1_1, ENST00000471544.1_1, ENST00000493882.1_1, ENST00000493927.5_1	DPYSL4	lncRNA, protein_coding	0.04	0	0	0	0	0	0	0	0	0	0	0	0	0	0.02	0.211781	-1.15728	-0.309059	0.757277	NA	0.211781	-0.744445	-0.199643	0.84176	NA
101929151	[NR_135691]	chr15:70863296-70878945	-	3206	ENST00000630447.1_1	LINC02204	lncRNA	0.23	0.08	0.11	0.04	0.01	0.06	0.12	0.07	0.15	0.04	0.04	0.06	0.03	0.09	0.06	5.12577	-1.15714	-1.7937	0.0728603	0.294989	5.12577	-1.26166	-2.01061	0.0443669	0.160552
94025	[NM_024690]	chr19:8959519-9092018	-	43816	ENST00000397910.8_1, ENST00000596768.5_3, ENST00000596956.1_1, ENST00000599436.1_3, ENST00000601404.5_3	MUC16	lncRNA, nonsense_mediated_decay, protein_coding	0.01	0.01	0.01	0	0	0	0.02	0.01	0.01	0.01	0.01	0	0.01	0.01	0.01	6.86193	-1.15623	-2.1533	0.0312951	0.175133	6.86193	-0.577126	-1.17766	0.238933	0.487003
23264	[NM_017590]	chr22:41697506-41756151	+	5928	ENST00000352645.5_2, ENST00000486331.1_1	ZC3H7B	protein_coding, retained_intron	4.2	4.92	3	1.42	5.09	4.82	2.64	5.34	2.59	2.05	1.42	0.98	4.23	2.65	3.02	392.804	-1.15486	-4.65901	3.17731e-06	0.000112448	392.804	0.0823645	0.337052	0.736078	0.879983
101928100	[NR_120430]	chr12:10516367-10551105	+	2830	ENST00000500682.1_1, ENST00000654540.1_1, ENST00000663376.1_1, ENST00000665123.1_1, ENST00000666750.1_1, ENST00000671087.1_1	AC022075.1	lncRNA	2.67	3.57	1.89	1.19	2.62	2.36	3.15	3.76	2.69	1.7	1.61	0.59	2.41	2.43	1.92	130.492	-1.15439	-5.87822	4.147e-09	3.26667e-07	130.492	-0.352074	-1.88059	0.060028	0.198751
29933	[NM_001278694, NM_001278695, NM_001278696, NM_013345]	chr14:105515725-105531887	-	3870	ENST00000329797.8_2, ENST00000392585.2_1, ENST00000539291.6_1, ENST00000546679.1_1, ENST00000549990.1_4, ENST00000551869.1_1	GPR132	lncRNA, nonsense_mediated_decay, protein_coding	0	0.02	0	0	0	0	0	0	0.02	0	0	0	0	0	0	0.168864	-1.15324	-0.306974	0.758863	NA	0.168864	-1.52361	-0.405909	0.684809	NA
157807	[NM_173519]	chr8:62200524-62414204	+	3492	ENST00000325897.5_2, ENST00000518426.1_1, ENST00000518592.5_1, ENST00000518858.1_1, ENST00000519846.5_1, ENST00000520712.1_2, ENST00000521189.1_1, ENST00000522621.1_2, ENST00000522928.1_1, ENST00000523868.2_2, ENST00000524095.5_2	CLVS1	lncRNA, protein_coding, retained_intron	0.01	0	0	0	0.01	0	0	0	0.02	0	0	0	0.06	0.02	0.01	0.620301	-1.15285	-0.490594	0.623713	NA	0.620301	1.43155	0.637364	0.523888	NA
102723356	[NR_125796, NR_125797]	chr8:106792637-107072731	-	1078	ENST00000509144.2_2, ENST00000518932.5_1, ENST00000520078.5_1, ENST00000520433.5_1, ENST00000520594.5_1, ENST00000521622.1_1, ENST00000524045.6_1, ENST00000647695.1_1, ENST00000659633.1_1	ZFPM2-AS1	lncRNA, retained_intron	0.09	0	0	0	0	0	0.06	0	0	0	0	0	0	0	0	0.130523	-1.15255	-0.306833	0.758971	NA	0.130523	-1.58149	-0.421025	0.673737	NA
23456	[NM_012089]	chr1:229652328-229694442	-	3857	ENST00000344517.5_2, ENST00000486755.1_1, ENST00000498158.1_1	ABCB10	lncRNA, protein_coding	3.84	3.79	1.38	1.73	5.12	4.8	4.18	2.16	4.44	1.18	1.37	2.5	5.23	5.58	5.13	277.369	-1.15236	-5.10054	3.38689e-07	1.67112e-05	277.369	0.593515	2.70089	0.00691551	0.0399884
613266	[NR_130924, NR_130925]	chr20:15872978-15966527	-	2407	ENST00000656724.1_1	AL079338.1	lncRNA	0.03	0.06	0.02	0	0	0	0.02	0	0	0	0.02	0	0	0	0.01	0.467262	-1.15184	-0.480121	0.631141	NA	0.467262	-2.04964	-0.849643	0.395524	NA
9180	[NM_001168355, NM_001323504, NM_001323505, NM_001323506, NM_001323507, NM_003999]	chr5:38845959-38935743	+	6583	ENST00000274276.8_2, ENST00000502536.5_1, ENST00000508882.1_3, ENST00000509237.5_1, ENST00000513831.1_5	OSMR	nonsense_mediated_decay, protein_coding	0.04	0.01	0.01	0	0.06	0.02	0.13	0.01	0	0.02	0.05	0.02	0.03	0.04	0.06	3.01785	-1.15135	-1.10144	0.270704	NA	3.01785	0.423979	0.467512	0.640134	NA
100287639	[NR_077228]	chr3:95373266-95402037	-	2595	ENST00000463799.1_1, ENST00000489784.1_1, ENST00000494840.1_1	MTHFD2P1	lncRNA, transcribed_processed_pseudogene	0	0.03	0	0	0	0	0.02	0	0	0	0	0	0	0	0	0.159952	-1.15104	-0.306276	0.759395	NA	0.159952	-1.5629	-0.415865	0.677509	NA
100507423	[NR_038403]	chr1:47004367-47035927	+	2445	ENST00000602433.1_1, ENST00000657773.1_1	MKNK1-AS1	lncRNA	0	0.03	0	0	0	0	0.02	0	0	0	0	0	0	0	0	0.159902	-1.15078	-0.306206	0.759448	NA	0.159902	-1.56304	-0.415901	0.677483	NA
101927087	[NR_110838]	chr4:125421096-125479589	-	1771	ENST00000563724.1_1, ENST00000651887.1_2, ENST00000657976.1_1, ENST00000659179.1_1	LINC02516	lncRNA	0.05	0	0	0.07	0	0.06	0	0	0.03	0	0	0	0	0	0	0.470903	-1.15045	-0.309718	0.756775	NA	0.470903	-1.55011	-0.417356	0.676418	NA
284009	[NR_028335]	chr17:2310274-2318730	-	576	ENST00000381977.3_1, ENST00000571332.5_1	METTL16	lncRNA	0.5	0.41	0.09	0	0.18	0.4	0.25	0.33	0	0.2	0.36	0	0.73	0.31	0.33	2.50138	-1.15004	-1.1485	0.250762	NA	2.50138	0.557015	0.641939	0.520913	NA
389649	[NM_001303531, NM_207412]	chr8:38368351-38386180	-	2250	ENST00000358138.1_2, ENST00000437935.2_2, ENST00000648149.1_1, ENST00000649111.1_1, ENST00000649723.1_1	C8orf86	lncRNA, protein_coding	0	0.13	0	0	0	0	0	0	0	0	0	0	0	0	0	0.348605	-1.14899	-0.307108	0.758761	NA	0.348605	-1.57742	-0.421499	0.673391	NA
101928153	[NR_110531, NR_110532]	chr3:37795179-37903271	-	874	ENST00000366441.4_2, ENST00000420870.6_2, ENST00000429532.5_2, ENST00000430620.3_6, ENST00000438136.5_2, ENST00000439246.5_1, ENST00000445429.5_2, ENST00000449586.1_2, ENST00000450990.5_2, ENST00000456468.1_1, ENST00000457661.5_2, ENST00000594579.1_2, ENST00000608505.3_2, ENST00000614028.4_1, ENST00000626336.2_3, ENST00000630010.2_2, ENST00000630589.2_4, ENST00000630762.3_3, ENST00000630986.2_4, …	ITGA9-AS1, NDUFAF4P3	lncRNA, processed_pseudogene, retained_intron	1.17	0.32	0.77	0.15	0.6	1.26	0.59	1.17	0.16	0.21	0.3	0	0.91	2.32	1.27	6.18289	-1.14817	-1.47777	0.139469	0.42269	6.18289	1.21115	1.83985	0.0657896	0.211657
101928517	[NR_110732]	chr19:51656179-51685222	-	1763	ENST00000600074.1_1	AC063977.6	lncRNA	0.02	0	0	0	0	0	0.03	0	0	0	0	0	0	0	0.01	0.156388	-1.14807	-0.305503	0.759983	NA	0.156388	-1.03489	-0.27573	0.782756	NA
254778	[NM_152765]	chr8:67405490-67430759	+	3465	ENST00000305454.8_2, ENST00000450307.7_2, ENST00000460144.5_2, ENST00000470796.5_2, ENST00000480005.1_1, ENST00000482608.6_2, ENST00000484919.5_2, ENST00000485639.1_2, ENST00000488582.1_1, ENST00000519702.5_2, ENST00000521495.5_1, ENST00000521813.5_2, ENST00000522977.5_1, ENST00000648156.1_1	AC009879.3, VXN	lncRNA, nonsense_mediated_decay, protein_coding, retained_intron	0	0	0	0	0	0.03	0.02	0	0.02	0	0	0	0	0.02	0.01	0.414314	-1.14773	-0.367788	0.713031	NA	0.414314	0.546894	0.178009	0.858716	NA
102724368	[NR_111921]	chr3:48701200-48706603	+	200	ENST00000421275.1_1	LINC02585	lncRNA	0	1.49	1.1	0	0	0	0.93	3.25	0	0	0	0	0.54	1.17	0.41	0.746109	-1.14716	-0.571918	0.567378	NA	0.746109	-1.31405	-0.652949	0.513789	NA
3090	[NM_001098202, NM_006497]	chr17:1958392-1962981	+	3194	ENST00000322941.3_3, ENST00000399849.4_3, ENST00000571875.2_1, ENST00000571990.1_1, ENST00000574370.1_1, ENST00000576444.1_3, ENST00000619757.5_4	HIC1	protein_coding	0.04	0.09	0.15	0	0.12	0.03	0.04	0.07	0	0.06	0	0	0.05	0	0.14	3.22515	-1.14622	-0.899873	0.368188	NA	3.22515	0.16147	0.135685	0.89207	NA
1506	[NM_001907]	chr16:67963472-67965778	-	1182	ENST00000571044.5_2, ENST00000571605.1_2, ENST00000572144.5_1, ENST00000573493.1_3, ENST00000573845.1_1, ENST00000574481.6_2, ENST00000575231.1_1, ENST00000575302.1_1, ENST00000576408.1_1, ENST00000576915.1_1	AC040162.1, CTRL	lncRNA, nonsense_mediated_decay, protein_coding, retained_intron	0.22	0.53	0.32	0.22	0.11	0.21	0.47	0.65	0.11	0.12	0.07	0.09	0.36	0.06	0.15	5.37635	-1.1435	-1.67242	0.0944419	0.341237	5.37635	-0.913478	-1.40468	0.160116	0.380602
89884	[NM_033343]	chr1:180199432-180244188	+	1879	ENST00000263726.4_2, ENST00000558139.1_1, ENST00000561113.1_1	LHX4	nonsense_mediated_decay, protein_coding, retained_intron	0.09	0.11	0	0	0.09	0.18	0.03	0.08	0	0.02	0.11	0	0.09	0.08	0.09	2.37652	-1.14289	-1.02267	0.306464	NA	2.37652	1.11919	1.17908	0.238366	NA
3270	[NM_002152]	chr19:49654455-49658681	-	2384	ENST00000252825.9_2, ENST00000595167.1_1, ENST00000595625.1_1, ENST00000598858.5_1	HRC	protein_coding, retained_intron	0.05	0	0.02	0	0	0.06	0.05	0.09	0	0.04	0.02	0	0.01	0	0.08	1.30569	-1.14276	-0.715317	0.474413	NA	1.30569	0.102827	0.0695175	0.944578	NA
201305	[NM_001320449, NM_182538]	chr17:4337218-4391499	+	1893	ENST00000355530.7_2, ENST00000572078.1_1, ENST00000575185.1_1, ENST00000575194.5_1, ENST00000575796.1_1, ENST00000576069.5_1	SPNS3	lncRNA, nonsense_mediated_decay, protein_coding, retained_intron	0.26	0.5	0.23	0.07	0.17	0.11	0.2	0.61	0.14	0.13	0.17	0.11	0.16	0.04	0.17	6.96722	-1.14233	-1.92963	0.0536532	0.247757	6.96722	-1.10726	-1.9418	0.0521617	0.179949
80258	[NM_025184]	chrX:44007127-44202923	-	3252	ENST00000343571.3_1, ENST00000420999.2_2	EFHC2	lncRNA, protein_coding	0	0	0	0	0.06	0	0.1	0	0.05	0	0.02	0.03	0.02	0.04	0.01	1.5707	-1.14231	-0.670639	0.502451	NA	1.5707	0.34281	0.213099	0.83125	NA
163154	[NM_001134316]	chr19:5782970-5784776	-	1392	ENST00000390672.2_3, ENST00000419421.3_3, ENST00000586012.1_3	AC011499.1, PRR22	protein_coding	0.54	0.74	0.91	0.23	0.25	0.07	0.56	1.24	0.4	0.14	0.19	0.21	0.68	0.32	0.21	11.6746	-1.14071	-1.80138	0.0716428	0.292788	11.6746	-1.16762	-1.88378	0.0595946	0.19775
114827	[NM_052929]	chr1:15573767-15724622	+	5090	ENST00000314668.13_3, ENST00000358897.8_1, ENST00000375995.3_2, ENST00000375996.6_1, ENST00000375997.8_1, ENST00000375998.8_1, ENST00000433640.6_1, ENST00000444385.5_3, ENST00000459961.1_1, ENST00000462113.1_1, ENST00000471347.5_1, ENST00000472086.1_1, ENST00000472131.5_1, ENST00000472449.1_1, ENST00000477846.5_1, ENST00000481324.5_1, ENST00000483120.1_1, ENST00000483694.1_1, ENST00000495195.5_1,…	FHAD1	lncRNA, nonsense_mediated_decay, protein_coding, retained_intron	0.06	0.06	0.03	0.08	0.02	0.06	0.09	0.13	0.1	0.03	0.05	0	0.02	0	0.04	5.42176	-1.13861	-1.78868	0.0736663	0.2964	5.42176	-1.54762	-2.42627	0.0152547	0.0736362
220388	[NM_152723]	chr11:85394886-85397320	-	2434	ENST00000316398.5_2	CCDC89	protein_coding	0.02	0.05	0.02	0	0.03	0.04	0.02	0.06	0.05	0.04	0	0.04	0.01	0	0.03	1.31731	-1.13732	-0.962369	0.335864	NA	1.31731	-0.758357	-0.70383	0.481539	NA
8335	[NM_003513]	chr6:26033319-26033796	-	477	ENST00000615868.1_1	HIST1H2AB	protein_coding	0	0	0	0	0	0	0.16	0.22	0	0	0	0	0	0	0	0.17331	-1.13629	-0.302288	0.762433	NA	0.17331	-1.58672	-0.422115	0.672941	NA
441869	[NM_001145210, NM_001243535, NM_001243536]	chr1:1353799-1356824	-	2192	ENST00000427211.3_1, ENST00000442470.1_1, ENST00000454272.2_1, ENST00000520296.5_1, ENST00000537107.5_2	ANKRD65	protein_coding	0.1	0.12	0	0.08	0.08	0.09	0	0.13	0	0.12	0	0	0.04	0	0.04	1.74179	-1.13612	-0.797807	0.424982	NA	1.74179	-0.355517	-0.260889	0.794178	NA
399474	[NM_001003682, NM_001171868]	chr1:29445936-29450421	-	2616	ENST00000420504.2_1, ENST00000521452.2_2	TMEM200B	protein_coding	0	0.19	0	0	0	0	0	0	0.02	0	0.03	0	0	0	0	0.786962	-1.134	-0.306544	0.759191	NA	0.786962	-2.55783	-0.687198	0.491958	NA
6991	[NM_174910]	chr6:170140214-170151638	-	747	ENST00000366774.4_2, ENST00000628156.1_1	TCTE3	lncRNA, protein_coding	0.24	0.79	0.27	0	0.13	0	0.27	0.11	0	0.07	0.19	0	0.58	0.11	0.17	2.48866	-1.13288	-0.915777	0.359784	NA	2.48866	-0.239788	-0.205188	0.837425	NA
101929723	[NR_110262, NR_110263]	chr2:42158738-42160863	-	898	ENST00000427054.5_1, ENST00000436551.2_2	LINC01914	lncRNA	0	0.09	0	0	0	0.07	0	0	0.09	0	0	0	0	0	0	0.239489	-1.1322	-0.301816	0.762792	NA	0.239489	-0.86125	-0.23043	0.817758	NA
729220	[NM_001242791]	chr17:47923271-47926199	+	2100	ENST00000376609.1_1	FLJ45513	lncRNA	0.58	0.76	0.56	0.24	0.78	1.22	0.33	0.65	0.23	0.18	0.12	0.05	0.71	1.24	0.81	23.3831	-1.13209	-2.44321	0.0145571	0.105535	23.3831	1.10255	2.67194	0.00754135	0.0428719
7113	[NM_001135099, NM_005656]	chr21:42836477-42880085	-	3320	ENST00000332149.10_4, ENST00000398585.7_2, ENST00000424093.5_3, ENST00000454499.5_4, ENST00000455813.1_3, ENST00000458356.6_5, ENST00000463138.1_1, ENST00000469395.1_1, ENST00000488556.1_1	TMPRSS2	lncRNA, protein_coding, retained_intron	8.66	9.34	4.38	3.45	7.16	6.51	5.97	8.59	7.03	3.37	3.41	2.83	4.41	4.23	4.53	361.58	-1.13206	-8.88903	6.16421e-19	2.86317e-16	361.58	-0.495126	-4.02269	5.75365e-05	0.000732574
105373878	[NR_135524]	chr2:218843429-218857338	+	568	ENST00000450996.1_1, ENST00000654642.1_1	AC010136.1	lncRNA	0.25	0.42	0.31	0.05	0.04	0.22	0.26	0.33	0.37	0.48	0	0	0.09	0.16	0.11	1.774	-1.13106	-1.01745	0.30894	NA	1.774	-1.67688	-1.49783	0.134179	NA
56131	[NM_018938]	chr5:140501331-140505203	+	3872	ENST00000194152.3_1, ENST00000623478.1_1	PCDHB4	lncRNA, protein_coding	0.01	0	0	0	0	0	0.01	0	0	0	0	0	0	0	0	0.127104	-1.13074	-0.301063	0.763367	NA	0.127104	-1.54051	-0.410167	0.681684	NA
142689	[NM_130388]	chrX:63444071-63450511	-	1293	ENST00000362002.3_2	ASB12	protein_coding	0	0.05	0	0	0	0	0	0	0.05	0	0	0	0	0	0	0.163225	-1.13031	-0.300881	0.763505	NA	0.163225	-1.53962	-0.409924	0.681862	NA
348327	[NM_001321981, NM_020880, NR_135923, NR_135924]	chr19:58111252-58124089	+	5064	ENST00000332854.10_1, ENST00000597700.5_1, ENST00000597864.1_1, ENST00000598297.1_1, ENST00000600619.1_1	ZNF530	nonsense_mediated_decay, protein_coding, retained_intron	0.79	0.8	0.47	0.11	0.88	0.16	0.46	0.58	0.86	0.26	0.32	0.51	0.39	0.53	0.47	27.0026	-1.13014	-2.9825	0.00285907	0.0312849	27.0026	-0.594067	-1.66554	0.0958042	0.273557
NR_110526*	[NR_110526*]	chr14:19882467-19925334	-	2393	ENST00000546959.1_1, ENST00000549065.5_1, ENST00000610531.1_1, ENST00000612052.1_1, ENST00000612696.4_1, ENST00000614614.4_2, ENST00000616922.4_1, ENST00000619784.4_1, ENST00000624585.3_2, ENST00000648085.1_1	DUXAP10	lncRNA, transcribed_processed_pseudogene	2	1.13	1.08	0	2.69	0	0	1.57	0	0	0	0.39	0	2.92	0	37.2681	-1.12829	-0.363057	0.716562	0.87607	37.2681	-0.951209	-0.30647	0.759247	0.892579
388813	[NM_001256579]	chr21:15963712-16015428	-	1663	ENST00000400562.1_2, ENST00000435732.5_4, ENST00000467280.1_1, ENST00000469393.5_1, ENST00000647101.1_2	SAMSN1	lncRNA, protein_coding, retained_intron	0.02	0	0	0	0	0	0.04	0	0	0	0	0	0	0	0	0.126796	-1.12707	-0.300088	0.76411	NA	0.126796	-1.54266	-0.41074	0.681263	NA
343413	[NM_001004310, NM_001284217]	chr1:159770300-159786047	+	2046	ENST00000321935.10_1, ENST00000339348.9_1, ENST00000368106.4_2, ENST00000392235.7_1, ENST00000536257.5_1, ENST00000540741.5_1, ENST00000541729.1_1	FCRL6	protein_coding, retained_intron	0	0.1	0	0	0	0	0	0	0	0	0	0	0.02	0	0	0.300754	-1.12596	-0.300238	0.763996	NA	0.300754	-0.848234	-0.226672	0.820679	NA
375387	[NM_198565]	chr3:196366566-196388874	+	2553	ENST00000328557.5_2, ENST00000426755.5_3, ENST00000461791.1_1	NRROS, PIGX	protein_coding, retained_intron	0	0.03	0	0	0	0	0	0	0.02	0	0	0	0.01	0	0.01	0.238957	-1.12504	-0.299609	0.764475	NA	0.238957	-0.462346	-0.123632	0.901606	NA
8200	[NM_000557, NM_001319138]	chr20:34021144-34042568	-	2593	ENST00000374369.8_2, ENST00000374372.1_1	GDF5	protein_coding	0	0.12	0.03	0	0.01	0.02	0.02	0	0	0	0	0	0	0	0	0.707473	-1.12346	-0.402158	0.687568	NA	0.707473	-1.5469	-0.552788	0.580409	NA
79857	[NR_026806]	chr12:31477249-31478879	+	1630	ENST00000313737.5_1	AC024940.1	lncRNA	0	0.08	0	0	0	0.06	0	0.14	0	0	0.03	0	0	0	0.01	0.647496	-1.12332	-0.416693	0.676903	NA	0.647496	-0.733658	-0.273349	0.784585	NA
100996325	[NR_103444]	chr5:602283-612325	-	1042	ENST00000506629.1_1	AC106772.1	lncRNA	0.04	0	0	0	0	0	0.06	0	0	0	0	0	0	0	0	0.126438	-1.12281	-0.298957	0.764973	NA	0.126438	-1.54519	-0.411416	0.680767	NA
NR_027467*	[NR_027467*]	chr2:111203459-111230652	-	2552	ENST00000413601.3_1, ENST00000480598.1_1, ENST00000603767.1_1, ENST00000632758.1_1, ENST00000632897.1_1, ENST00000633364.1_1	AC112229.3, LIMS4	lncRNA, nonsense_mediated_decay, protein_coding, retained_intron	0.03	0	0.05	0	0.12	0.06	0.05	0.02	0.06	0.01	0.04	0.01	0.03	0.02	0.02	1.73177	-1.12161	-0.936955	0.348782	NA	1.73177	0.472064	0.455	0.649109	NA
NR_038099*	[NR_038099*]	chr2:111203459-111230652	-	2552	ENST00000413601.3_1, ENST00000480598.1_1, ENST00000603767.1_1, ENST00000632758.1_1, ENST00000632897.1_1, ENST00000633364.1_1	AC112229.3, LIMS4	lncRNA, nonsense_mediated_decay, protein_coding, retained_intron	0.03	0	0.05	0	0.12	0.06	0.05	0.02	0.06	0.01	0.04	0.01	0.03	0.02	0.02	1.73177	-1.12161	-0.936955	0.348782	NA	1.73177	0.472064	0.455	0.649109	NA
9911	[NM_001242925, NM_001297611, NM_001297613, NM_014858]	chr1:205197037-205242471	+	4614	ENST00000329800.7_2, ENST00000330675.12_4, ENST00000358024.8_3, ENST00000367159.2_2, ENST00000468846.5_1, ENST00000481950.2_2, ENST00000495538.5_1, ENST00000545499.5_2, ENST00000637895.1_1, ENST00000648708.1_1	TMCC2	lncRNA, protein_coding	0	0	0	0	0.02	0	0	0.08	0	0	0	0	0	0	0.01	0.467766	-1.12132	-0.300276	0.763966	NA	0.467766	0.111829	0.0301518	0.975946	NA
2982	[NM_000856, NM_001130682, NM_001130683, NM_001130684, NM_001130685, NM_001130687, NM_001256449]	chr4:156587861-156658214	+	10342	ENST00000296518.11_2, ENST00000393832.7_2, ENST00000443668.6_1, ENST00000455639.6_2, ENST00000506455.5_2, ENST00000509901.5_1, ENST00000511108.5_2, ENST00000511507.5_1, ENST00000512983.5_1, ENST00000513574.1_2, ENST00000515201.5_1, ENST00000515602.5_1, ENST00000569449.1_1, ENST00000621234.4_1	AC104083.1, GUCY1A1	lncRNA, nonsense_mediated_decay, protein_coding, retained_intron	0	0	0	0	0	0	0.04	0	0	0	0	0	0	0	0	0.45355	-1.12069	-0.299417	0.764622	NA	0.45355	-1.53902	-0.411142	0.680969	NA
80833	[NM_014349, NM_030644, NM_145639, NM_145640, NM_145641, NM_145642]	chr22:36536370-36562225	-	4099	ENST00000349314.6_2, ENST00000361710.6_2, ENST00000397287.6_2, ENST00000397289.6_2, ENST00000397293.6_2, ENST00000422426.5_2, ENST00000424878.3_2, ENST00000426939.6_1, ENST00000432700.5_2, ENST00000472303.1_1, ENST00000485453.1_1, ENST00000487355.5_1, ENST00000487423.5_1, ENST00000487783.5_1, ENST00000525184.1_1, ENST00000530895.5_3, ENST00000531095.1_1, ENST00000531195.1_3, ENST00000533061.1_1, …	APOL3	lncRNA, nonsense_mediated_decay, protein_coding	0	0.03	0.02	0.06	0	0.02	0.05	0	0.11	0	0	0	0.02	0	0.01	1.03012	-1.11874	-0.685929	0.492758	NA	1.03012	-1.51575	-0.939794	0.347323	NA
64097	[NM_022140]	chr5:111498314-111755010	-	4707	ENST00000261486.6_2, ENST00000305368.8_1, ENST00000507810.5_1, ENST00000509342.6_1, ENST00000511405.1_1, ENST00000511790.5_1, ENST00000512395.5_1, ENST00000513333.1_1, ENST00000514203.1_1, ENST00000515047.5_1, ENST00000621003.4_1	EPB41L4A	lncRNA, protein_coding, retained_intron	1	0.98	0.38	0.55	1.44	1.48	1.18	0.58	1.3	0.38	0.49	0.44	1.53	1.33	1.2	92.4279	-1.11836	-4.7397	2.14039e-06	8.12143e-05	92.4279	0.544978	2.49366	0.0126434	0.0639423
100463285	[NM_001190476]	chr16:3421052-3422283	-	1231	ENST00000399974.4_1	MTRNR2L4	protein_coding	0.07	0	0	0	0.04	0	0.05	0	0.16	0	0.14	0	0.03	0	0.06	0.82743	-1.11833	-0.576696	0.564145	NA	0.82743	-0.905216	-0.478004	0.632647	NA
1410	[NM_001289807, NM_001289808, NM_001885]	chr11:111779343-111783937	-	1083	ENST00000227251.7_2, ENST00000524660.1_2, ENST00000525823.1_2, ENST00000526167.5_3, ENST00000526180.6_3, ENST00000527899.6_3, ENST00000527950.5_3, ENST00000528628.5_1, ENST00000528961.6_2, ENST00000529647.5_1, ENST00000531198.5_2, ENST00000533280.6_3, ENST00000533475.6_4, ENST00000533879.2_2, ENST00000533971.2_2, ENST00000616970.5_3, ENST00000650687.1_1, ENST00000651164.1_1, ENST00000651650.1_1, …	CRYAB	lncRNA, protein_coding, retained_intron	0.05	0	0	0	0	0	0	0	0.07	0	0	0	0.04	0	0.03	0.21026	-1.11656	-0.297463	0.766113	NA	0.21026	-0.45092	-0.120621	0.903991	NA
102724919	[NR_126002]	chr1:186404292-186439423	+	542	ENST00000429768.1_2, ENST00000622121.1_1, ENST00000655945.1_1, ENST00000657692.1_1, ENST00000660380.1_1, ENST00000660991.1_1, ENST00000662990.1_1, ENST00000665030.1_1	AL096803.2	lncRNA	0.09	0	0	0.14	0	0.11	0	0	0.29	0	0	0	0	0	0	0.351635	-1.11646	-0.299534	0.764532	NA	0.351635	-1.41628	-0.381136	0.703102	NA
4883	[NM_000908, NM_001204375, NM_001204376]	chr5:32710742-32791830	+	7597	ENST00000265074.13_3, ENST00000326958.5_1, ENST00000415167.2_1, ENST00000434067.6_2, ENST00000506712.1_1, ENST00000507141.1_1, ENST00000509104.5_2	NPR3	protein_coding, retained_intron	0.02	0	0	0.01	0	0	0	0	0.01	0	0	0	0	0	0	0.343262	-1.11629	-0.299035	0.764914	NA	0.343262	-2.16764	-0.580208	0.561774	NA
5623	[NM_004158]	chr19:6375304-6375860	-	471	ENST00000245810.1_1, ENST00000597721.1_1	PSPN	protein_coding	0.44	0	0	0	0	0	0	0	0	0	0	0	0	0	0	0.19257	-1.11603	-0.298133	0.765602	NA	0.19257	-1.60755	-0.429048	0.667888	NA
101928195|101929583|286297	[NR_046175, NR_135597, NR_136299]	chr9:42817547-42859085	-	3102	ENST00000412301.6_1, ENST00000454768.3_2, ENST00000612975.4_1, ENST00000613144.4_1, ENST00000617096.4_2, ENST00000618223.4_1, ENST00000621140.4_1, ENST00000623812.1_1, ENST00000623957.3_1, ENST00000636189.1_1, ENST00000656631.1_1, ENST00000664593.1_1, ENST00000666774.1_1, ENST00000668340.1_1	AC129778.1, AMYH02020865.1, FO082814.1, FP325317.2	lncRNA, transcribed_unprocessed_pseudogene	0.03	0.25	0	0	0	0.14	0	0	0.05	0	0.01	0	0	0	0	0.456841	-1.11557	-0.299293	0.764717	NA	0.456841	-1.24689	-0.333226	0.738963	NA
2653	[NM_004483, NR_033249]	chr16:81115551-81129980	-	1538	ENST00000315467.8_2, ENST00000561801.2_3, ENST00000564386.6_2, ENST00000564477.1_1, ENST00000564536.2_3, ENST00000566566.2_2, ENST00000569885.6_2, ENST00000638192.1_1, ENST00000638948.1_2, ENST00000639137.1_1, ENST00000639169.1_1, ENST00000639689.1_1, ENST00000640150.1_1, ENST00000640345.1_1, ENST00000640370.1_1	AC092718.3, AC092718.8, GCSH	nonsense_mediated_decay, protein_coding, retained_intron	16.9	17.07	7.23	9.46	18.98	18.51	21.15	19.85	20.61	6	7.85	13.26	19.61	21.42	19.11	467.121	-1.11549	-5.85994	4.63041e-09	3.57966e-07	467.121	0.110554	0.590772	0.554673	0.767095
1544	[NM_000761]	chr15:75041183-75048941	+	3127	ENST00000343932.5_2	CYP1A2	protein_coding	0.05	0.06	0.03	0.04	0.01	0.03	0.09	0.04	0	0	0.05	0	0.02	0.07	0.04	2.2648	-1.11538	-1.10033	0.271191	NA	2.2648	-0.391415	-0.420499	0.674121	NA
338707	[NM_178537]	chr11:369794-382117	+	3454	ENST00000329962.11_2, ENST00000524443.1_1, ENST00000526584.2_3, ENST00000530717.1_1, ENST00000534778.1_3	B4GALNT4	nonsense_mediated_decay, protein_coding, retained_intron	0.03	0	0	0	0	0	0.02	0	0	0.01	0	0	0.02	0	0.01	0.408576	-1.11471	-0.363783	0.71602	NA	0.408576	-0.75015	-0.246313	0.80544	NA
101928595	[NR_135192]	chr16:30107750-30116777	+	2990	ENST00000515455.2_1	AC012645.1	lncRNA	0.09	0.22	0.06	0.08	0.06	0.05	0	0.14	0.06	0.05	0.01	0	0.03	0.07	0.04	3.79191	-1.11447	-1.41482	0.157121	NA	3.79191	-0.682391	-0.93034	0.352195	0.605773
10716	[NM_006593]	chr2:162272604-162282378	+	4006	ENST00000389554.8_2, ENST00000410035.1_1, ENST00000411412.5_3, ENST00000463544.1_1, ENST00000477804.5_1, ENST00000482861.5_1, ENST00000489530.1_1, ENST00000505579.1_1, ENST00000605990.5_1	AC009487.3, SLC4A10, TBR1	lncRNA, protein_coding, retained_intron	0.02	0.02	0	0	0	0.01	0.03	0.02	0	0.01	0.01	0.02	0.01	0	0.01	0.812953	-1.11427	-0.788952	0.43014	NA	0.812953	-1.5575	-1.11092	0.266602	NA
154754	[NR_001296]	chr7:142478756-142482399	+	862	ENST00000290968.4, ENST00000361585.5, ENST00000438955.2, ENST00000507847.2, ENST00000603901.1, ENST00000605380.1	PRSS3P2	processed_transcript, retained_intron, transcribed_unprocessed_pseudogene	0.96	1	0.75	0.17	0.36	0.26	1.04	1.08	1.35	0.7	0.52	0.23	0.06	0.09	0.19	8.81797	-1.1139	-2.15412	0.031231	0.174847	8.81797	-2.47264	-4.3594	1.30421e-05	0.000199604
10814	[NM_001008220, NM_006650]	chr5:175223609-175311023	+	4934	ENST00000359546.8_3, ENST00000393745.8_4, ENST00000502265.5_1, ENST00000506642.5_1, ENST00000509837.5_1, ENST00000512824.5_1, ENST00000514150.5_3, ENST00000515025.5_1, ENST00000515094.1_3, ENST00000515502.1_1	CPLX2	lncRNA, protein_coding	0.01	0	0	0	0	0	0	0.01	0	0	0	0	0	0	0	0.140428	-1.1137	-0.296674	0.766715	NA	0.140428	-1.52275	-0.405638	0.685008	NA
101928694	[NR_120338]	chr15:58727099-58790934	-	2220	ENST00000561083.1_1	LIPC-AS1	lncRNA	0.02	0	0	0	0	0	0	0	0.03	0	0	0	0	0	0	0.130879	-1.11194	-0.296177	0.767095	NA	0.130879	-1.51194	-0.40284	0.687066	NA
7012	[NR_001566]	chr3:169482397-169482848	-	451	ENST00000602385.1_1	TERC	lncRNA	0	0.19	0	0	0	0	0	0.24	0	0	0	0	0	0	0	0.175319	-1.11137	-0.295827	0.767362	NA	0.175319	-1.56554	-0.41672	0.676883	NA
219621	[NM_173554]	chr10:63422718-63526091	+	1252	ENST00000330194.2_4, ENST00000389639.3_4, ENST00000648843.1_2	CABCOCO1	protein_coding	0	0	0	0	0	0	0.05	0.06	0	0	0	0	0.03	0	0	0.212407	-1.11029	-0.29578	0.767398	NA	0.212407	-1.00222	-0.267341	0.789207	NA
23632	[NM_012113]	chr1:150230137-150237480	+	1821	ENST00000369111.9_2, ENST00000483993.3_1, ENST00000582010.3_1, ENST00000607082.1_1, ENST00000607652.5_1, ENST00000647854.1_2	CA14	nonsense_mediated_decay, protein_coding, retained_intron	0.02	0	0	0	0	0	0.03	0	0	0	0	0	0.02	0	0.01	0.202073	-1.11005	-0.295684	0.767471	NA	0.202073	-0.520619	-0.13928	0.889229	NA
147658	[NM_001143938, NM_001143939, NM_001291368, NM_001291369]	chr19:52934666-52955192	+	2839	ENST00000301085.8_1, ENST00000332323.10_1, ENST00000432303.6_1, ENST00000433050.5_1, ENST00000617900.1_1	ZNF534	protein_coding	0	0	0	0.07	0	0	0	0.08	0.14	0	0	0	0.04	0	0.02	0.586333	-1.10988	-0.393824	0.693711	NA	0.586333	-0.874119	-0.312548	0.754624	NA
58512	[NM_001080418]	chr1:35331036-35395186	-	3856	ENST00000235180.4_1, ENST00000373347.6_2, ENST00000495979.1_1	DLGAP3	lncRNA, protein_coding	0.01	0	0	0	0	0	0	0.02	0	0	0	0	0	0	0	0.139837	-1.10963	-0.295592	0.767542	NA	0.139837	-1.51942	-0.404756	0.685657	NA
27146	[NM_015688]	chr4:17633708-17783135	-	3842	ENST00000265018.3_1	FAM184B	protein_coding	0.01	0	0	0	0	0	0	0.02	0	0	0	0	0	0	0	0.139839	-1.10962	-0.29559	0.767543	NA	0.139839	-1.51943	-0.404758	0.685655	NA
100874111	[NR_046721]	chr2:120001997-120006647	-	3218	ENST00000454260.1_2, ENST00000654197.1_1	STEAP3-AS1	lncRNA	0.01	0	0	0	0	0	0	0.02	0	0	0	0	0	0	0	0.139926	-1.10925	-0.295491	0.767619	NA	0.139926	-1.51988	-0.404877	0.685568	NA
8294	[NM_003495]	chr6:27107087-27107457	+	370	ENST00000615353.1_1	HIST1H4I	protein_coding	0	0.74	0	0.25	0	0	0	0.33	0	0	0	0	0.7	0	0.09	0.668621	-1.10887	-0.382655	0.701976	NA	0.668621	0.0205395	0.00720086	0.994255	NA
7302	[NR_028510]	chr15:76551629-76552493	-	864	ENST00000558165.3_1	TYRO3P	processed_pseudogene	0.05	0.17	0.17	0	0.11	0.06	0	0.29	0	0.06	0	0	0.17	0	0.06	1.13562	-1.10873	-0.707718	0.47912	NA	1.13562	-0.118789	-0.0804991	0.93584	NA
27092	[NM_014405]	chr17:64960979-65029518	+	3430	ENST00000262138.4_2	CACNG4	protein_coding	19.77	22.22	12.86	7.71	13.88	14.41	12.44	27.92	13.64	11.42	6.41	5.53	14.66	11.46	11.26	946.468	-1.10707	-4.61737	3.88639e-06	0.000132262	946.468	-0.452299	-1.89417	0.0582023	0.194627
57642	[NM_020882]	chr20:61924537-61962285	+	4172	ENST00000358894.10_1, ENST00000415763.5_1, ENST00000422202.5_1, ENST00000455906.1_1, ENST00000471582.5_1, ENST00000479501.5_1, ENST00000494913.5_1, ENST00000496810.1_1	COL20A1	lncRNA, protein_coding, retained_intron	0	0.05	0	0	0	0	0	0	0	0	0	0	0	0	0	0.252749	-1.10698	-0.295224	0.767822	NA	0.252749	-1.52026	-0.405409	0.685177	NA
81620	[NM_030928]	chr16:88870185-88875666	+	2675	ENST00000301019.9_2, ENST00000562747.1_1, ENST00000569140.1_3	CDT1	protein_coding, retained_intron	13.46	16.17	11.31	5.61	14.7	16.26	7.95	20.25	6.26	6.8	4.14	2.33	12.51	8.72	8.62	549.955	-1.10653	-3.76163	0.000168807	0.00340819	549.955	0.0512389	0.175536	0.860658	0.938823
414194	[NR_103829]	chr10:42903621-42967688	-	3305	ENST00000472090.6_1, ENST00000624635.1_1, ENST00000637719.1_1, ENST00000638057.1_1	AL391099.1, CCNYL2	lncRNA, transcribed_unprocessed_pseudogene	0	0.06	0	0	0	0	0	0	0	0	0	0	0	0	0	0.2523	-1.1065	-0.295097	0.767919	NA	0.2523	-1.52064	-0.405511	0.685102	NA
100008586|100132399|645073|729422|729428|729431|729442	[NM_001098405, NM_001098408, NM_001098409, NM_001098410, NM_001098418, NM_001127199, NM_001127345]	chrX:49296745-49304154	+	608	ENST00000420398.2_1	GAGE12C	protein_coding	0	0.22	0	0	0	0.5	0.28	0	0	0	0.11	0	0	0	0.32	0.849095	-1.1059	-0.409313	0.68231	NA	0.849095	0.239565	0.0907923	0.927658	NA
22977	[NM_012067]	chr1:19609056-19615280	-	1241	ENST00000361640.5_2	AKR7A3	protein_coding	55.9	67.15	34.75	20.69	24.49	22.52	38.02	72.7	38.85	27.64	19.14	20.2	18.29	17.18	16.7	756.42	-1.10468	-5.55507	2.77494e-08	1.77772e-06	756.42	-1.37233	-6.91119	4.80596e-12	2.44185e-10
645811	[NM_001143980]	chr16:1484388-1494490	-	2191	ENST00000389176.3_2, ENST00000409671.5_2, ENST00000463299.2_1, ENST00000483702.5_1	CCDC154	nonsense_mediated_decay, protein_coding, retained_intron	0.02	0.03	0	0	0	0	0	0	0	0	0	0	0	0	0	0.134575	-1.10458	-0.29427	0.768551	NA	0.134575	-1.51764	-0.404313	0.685983	NA
101927411	[NR_110694]	chr19:32592997-32596822	-	2904	ENST00000591212.1_1	LINC01782	lncRNA	0.01	0.07	0	0.04	0.01	0.1	0.02	0	0	0	0	0	0.03	0	0.01	1.14881	-1.10421	-0.745728	0.455832	NA	1.14881	0.589815	0.43451	0.663918	NA
10874	[NM_001292045, NM_001292046, NM_006681, NR_120489]	chr4:56461395-56502865	-	973	ENST00000264218.7_3, ENST00000505262.5_1, ENST00000507338.1_2, ENST00000509371.1_1, ENST00000511469.5_1, ENST00000515325.5_1	NMU	lncRNA, protein_coding	0.41	0.7	0.28	0.46	0.65	1.32	0.8	1.34	0.5	0.23	0.65	0	1.59	1.57	0.95	10.3472	-1.10347	-2.21085	0.0270464	0.159298	10.3472	0.84213	2.07744	0.0377612	0.142741
677805	[NR_002959]	chr11:93466631-93466763	-	132	ENST00000384416.1, ENST00000525928.5_1, ENST00000530769.5_1	SNORA18, TAF1D	retained_intron, snoRNA	3.73	0	0	0	2.08	1.96	0	0	6.18	0	0	0	0	5.78	2.65	0.375658	-1.10308	-0.43295	0.665051	NA	0.375658	0.185694	0.0745671	0.940559	NA
643401	[NR_038848]	chr5:27472398-27496508	+	1106	ENST00000503107.2_2, ENST00000505775.5_2, ENST00000510165.6_2, ENST00000512067.5_2, ENST00000514255.1_1, ENST00000514844.6_2, ENST00000650981.1_1, ENST00000651409.1_1, ENST00000652841.1_1, ENST00000653835.1_1, ENST00000654039.1_1, ENST00000655107.1_1, ENST00000655438.1_1, ENST00000656783.1_1, ENST00000657173.1_1, ENST00000657375.1_1, ENST00000657424.1_1, ENST00000658312.1_1, ENST00000659077.1_1, …	PURPL	lncRNA	0.04	0	0	0	0	0	0	0.08	0	0	0	0	0.03	0.07	0.02	0.317533	-1.10306	-0.337323	0.735874	NA	0.317533	0.0160026	0.00492375	0.996071	NA
100505978	[NR_038912]	chr12:107074535-107078478	-	863	ENST00000547531.2_2, ENST00000655603.1_1, ENST00000656627.1_1	AC079385.2	lncRNA	0.05	0	0	0	0	0	0	0	0.08	0	0	0	0	0	0	0.130611	-1.10294	-0.293787	0.768921	NA	0.130611	-1.51793	-0.404433	0.685895	NA
100128025	[NR_040250]	chr3:149375996-149379149	+	1698	ENST00000479752.1_1, ENST00000495094.1_1	WWTR1-AS1	lncRNA	0	0	0	0	0	0	0	0.04	0.04	0	0	0	0	0	0.03	0.229052	-1.10255	-0.293945	0.7688	NA	0.229052	-0.808672	-0.21652	0.828582	NA
100130958	[NM_001129979]	chr16:77233348-77246976	+	877	ENST00000248248.7_1, ENST00000378644.4_4, ENST00000563157.1_4, ENST00000566455.1_1, ENST00000568925.1_1	MON1B, SYCE1L	protein_coding, retained_intron	0.05	0	0	0	0	0	0	0.09	0	0	0	0	0	0	0	0.141667	-1.10243	-0.293657	0.76902	NA	0.141667	-1.52854	-0.40716	0.683891	NA
55893	[NM_018660]	chr8:28203101-28243977	-	4802	ENST00000344423.10_2, ENST00000517372.1_1, ENST00000517459.1_4, ENST00000520290.5_4, ENST00000520535.1_4, ENST00000521185.5_2, ENST00000521548.5_1, ENST00000521912.1_4, ENST00000522795.1_4, ENST00000523095.5_1, ENST00000523202.5_1	FBXO16, ZNF395	nonsense_mediated_decay, protein_coding, retained_intron	4.39	4.91	2.55	1.85	4.2	3.77	3.59	5.89	3.73	2.22	1.73	1.84	3.54	2.83	3.15	328.623	-1.10234	-6.62006	3.59057e-11	4.69564e-09	328.623	-0.285994	-1.76123	0.0782	0.238465
101929002	[NR_135253]	chr14:93372041-93373827	-	1384	ENST00000555299.1_1	LINC02287	lncRNA	0.03	0.05	0	0	0	0	0	0	0	0	0	0	0	0	0	0.13354	-1.10159	-0.293475	0.769159	NA	0.13354	-1.51938	-0.40478	0.685639	NA
474	[NM_005172]	chr4:94750077-94751142	+	1065	ENST00000306011.4_1	ATOH1	protein_coding	0.08	0.26	0.23	0	0.04	0	0.12	0.52	0.12	0.23	0	0.19	0.07	0	0	2.38552	-1.101	-0.91965	0.357756	NA	2.38552	-3.4691	-2.56621	0.0102818	NA
83884	[NM_031947]	chr5:140682195-140683630	-	1435	ENST00000239451.6_1	SLC25A2	protein_coding	0.14	0.05	0.03	0.22	0.09	0.21	0	0.21	0.09	0.03	0	0	0.12	0.21	0.03	2.61639	-1.09981	-1.00589	0.31447	NA	2.61639	0.363847	0.370186	0.711244	NA
11184	[NM_001042600, NM_007181]	chr19:39078279-39108675	-	2812	ENST00000396857.7_2, ENST00000585583.5_1, ENST00000586296.5_3, ENST00000587300.1_1, ENST00000588083.5_1, ENST00000588938.1_1, ENST00000589002.5_1, ENST00000589130.5_1, ENST00000591210.1_1, ENST00000591517.5_1, ENST00000591707.1_1, ENST00000591921.1_1, ENST00000592225.1_1, ENST00000592888.5_1, ENST00000593196.1_1	MAP4K1	lncRNA, nonsense_mediated_decay, protein_coding, retained_intron	0.02	0.09	0.02	0.05	0	0.12	0.02	0.13	0.04	0.02	0.04	0	0.05	0	0.02	2.23703	-1.09927	-1.09079	0.275365	NA	2.23703	-0.576347	-0.617156	0.537132	NA
51645	[NM_016059]	chr6:36822605-36842800	-	1736	ENST00000373699.6_2, ENST00000483552.1_1	PPIL1	lncRNA, protein_coding	35.82	37.9	17.88	19.32	51.15	50.19	55.21	48.52	54.37	22.16	23.24	21.21	76.66	70.4	80.68	1508.37	-1.09832	-11.0594	1.97485e-28	1.77342e-25	1508.37	0.576265	5.95804	2.55278e-09	8.28157e-08
1468	[NM_001270888, NM_001270953, NM_012140]	chr17:79679265-79688046	+	2021	ENST00000331531.9_1, ENST00000350690.10_2, ENST00000545862.5_1, ENST00000570310.5_1, ENST00000571730.1_1, ENST00000571876.1_1, ENST00000573246.1_1, ENST00000574129.5_1, ENST00000574884.5_1	AC139530.3, SLC25A10	nonsense_mediated_decay, protein_coding, retained_intron	6.97	7.89	6.06	2.32	6.72	6.09	6.74	15.75	5.21	5.63	3.08	2.44	8.67	6.08	5.65	247.312	-1.0976	-3.73292	0.00018927	0.00372729	247.312	-0.233861	-0.805601	0.420473	0.666316
10699	[NM_001278585, NM_001278586, NM_006587]	chr4:47596014-47840123	-	5320	ENST00000273857.9_4, ENST00000502252.5_1, ENST00000502726.5_1, ENST00000503821.5_1, ENST00000504584.1_1, ENST00000505754.1_1, ENST00000505909.5_3, ENST00000508498.5_1, ENST00000510974.1_1, ENST00000515827.1_1, ENST00000610355.4_3	CORIN	lncRNA, protein_coding, retained_intron	0.07	0.01	0.02	0.03	0	0	0	0.03	0.02	0.04	0	0	0.01	0	0	0.965029	-1.0963	-0.659363	0.509663	NA	0.965029	-3.13501	-1.79215	0.0731094	NA
282616	[NM_172138]	chr19:39759156-39760732	+	734	ENST00000331982.5_1	IFNL2	protein_coding	0.06	0	0	0	0.26	0	0	0.12	0	0	0	0	0.16	0.11	0.07	0.659604	-1.09441	-0.489984	0.624145	NA	0.659604	1.5545	0.736518	0.461416	NA
7135	[NM_003281]	chr1:201372894-201390874	-	6143	ENST00000336092.8_1, ENST00000361379.9_2, ENST00000367312.5_1, ENST00000555340.6_3, ENST00000555948.5_1, ENST00000556362.1_1, ENST00000622580.4_1	TNNI1	protein_coding	0.11	0.08	0.06	0	0.05	0.03	0.03	0.02	0.02	0.02	0.02	0.01	0.02	0.02	0.01	4.4493	-1.09236	-1.6214	0.104933	0.36354	4.4493	-0.800056	-1.26604	0.205499	0.443699
285972	[NR_034033]	chr7:150130741-150145228	+	2043	ENST00000477392.1_1, ENST00000486954.1_1	LINC00996	lncRNA	0.1	0.03	0.08	0	0	0.05	0	0	0.03	0	0	0	0	0.04	0.01	0.849816	-1.09205	-0.571656	0.567555	NA	0.849816	-0.22608	-0.122522	0.902486	NA
84894	[NM_001301186, NM_001301187, NM_001301189, NM_001301191, NM_001301192, NM_001301194, NM_001301195, NM_001301197, NM_001301198, NM_001301199, NM_001301200, NM_032808]	chr15:77905365-78113242	-	4674	ENST00000355300.6_2, ENST00000557798.1_3, ENST00000559893.5_1, ENST00000561030.5_2, ENST00000561686.5_3, ENST00000562933.5_1, ENST00000563316.5_3, ENST00000564066.1_1, ENST00000564472.5_1, ENST00000566711.5_1, ENST00000567605.5_1, ENST00000567726.5_1, ENST00000568951.5_1, ENST00000570216.5_1	LINGO1	lncRNA, protein_coding	0	0	0	0	0	0	0	0	0.06	0	0	0	0.01	0	0	0.306013	-1.09168	-0.291186	0.770909	NA	0.306013	-0.476498	-0.127754	0.898343	NA
3109	[NM_002118]	chr6:32902405-32908847	-	1397	ENST00000414017.5_1, ENST00000418107.3_2, ENST00000429234.1_2, ENST00000438510.5_2, ENST00000477537.1_1, ENST00000487996.5_1, ENST00000498020.1_1	AL645941.2, HLA-DMB	protein_coding, retained_intron	1.19	1.61	1.04	0.79	0.98	0.75	1.72	3.11	2.51	1.06	0.92	0.64	0.93	0.48	0.89	32.7093	-1.09165	-3.45415	0.000552035	0.00888401	32.7093	-1.19081	-3.83558	0.000125271	0.00144521
5475	[NM_006240, NM_152224, NM_152226]	chrX:18709044-18846034	+	2872	ENST00000349874.9_2, ENST00000361511.8_2, ENST00000379962.3_1, ENST00000470157.1_3, ENST00000471570.5_1, ENST00000472826.5_5, ENST00000486029.1_1, ENST00000496075.2_3, ENST00000496616.5_1	PPEF1	lncRNA, protein_coding, retained_intron	0	0.07	0.02	0	0.05	0	0	0.03	0	0.02	0	0	0	0	0.01	0.670589	-1.09142	-0.448071	0.654102	NA	0.670589	-0.959898	-0.397049	0.691331	NA
100874343	[NR_046836]	chr2:20790534-20792308	-	600	ENST00000449391.2_1	HS1BP3-IT1	lncRNA	0	0.13	0.18	0	0.17	0.09	0.12	0.15	0	0	0	0	0.14	0	0	0.624495	-1.09125	-0.54309	0.587068	NA	0.624495	-0.371134	-0.189357	0.849813	NA
4058	[NM_001135685, NM_002344, NM_206961]	chr15:41795839-41806085	-	3127	ENST00000263800.11_2, ENST00000355166.9_1, ENST00000453182.2_1, ENST00000561619.5_1, ENST00000563518.5_1, ENST00000569283.1_1	LTK	protein_coding, retained_intron	0.04	0	0	0	0	0	0	0	0	0	0	0	0	0	0	0.163821	-1.09073	-0.290937	0.7711	NA	0.163821	-1.50317	-0.400938	0.688466	NA
27033	[NM_001316902, NM_001316903, NM_014383]	chr19:36195388-36207940	+	2108	ENST00000262630.7_1, ENST00000392197.7_2, ENST00000426659.6_2, ENST00000442282.1_1, ENST00000451726.1_1, ENST00000481182.1_1	ZBTB32	lncRNA, nonsense_mediated_decay, protein_coding	0	0	0	0	0	0	0.17	0	0	0	0	0	0	0	0	0.309228	-1.08844	-0.290963	0.77108	NA	0.309228	-1.51589	-0.405166	0.685356	NA
660	[NM_001320866, NM_001721, NM_203281]	chrX:15518899-15574652	+	2685	ENST00000342014.6_1, ENST00000348343.11_2, ENST00000357607.6_1, ENST00000463891.1_1, ENST00000489983.1_1	BMX	lncRNA, protein_coding	0	0	0	0	0.03	0.02	0.05	0	0	0	0	0	0	0	0	0.332861	-1.08815	-0.290304	0.771583	NA	0.332861	0.285764	0.0769188	0.938688	NA
1949	[NM_001406]	chr17:7608519-7614693	+	3219	ENST00000226091.3_2	EFNB3	protein_coding	0	0	0	0	0	0	0.02	0.04	0.02	0	0.02	0	0	0	0	0.442437	-1.08783	-0.292215	0.770122	NA	0.442437	-2.22024	-0.593941	0.552552	NA
100302691	[NR_033927]	chr1:234765056-234770526	+	2270	ENST00000429269.1_1	LINC00184	lncRNA	0.11	0.06	0.06	0	0.04	0	0	0	0.05	0	0.07	0	0.06	0.09	0.04	1.73957	-1.08753	-0.781185	0.434693	NA	1.73957	0.115912	0.0904208	0.927953	NA
2981	[NM_007102]	chr1:42619091-42621495	+	597	ENST00000372581.2_2	GUCA2B	protein_coding	0.24	0.26	0.27	0	0	0	0.24	0.15	0	0.19	0	0	0	0	0.04	0.874838	-1.0871	-0.642128	0.52079	NA	0.874838	-2.78912	-1.5721	0.115929	NA
284439	[NM_001321544, NM_178526]	chr19:19174769-19223841	+	3302	ENST00000318596.7_1, ENST00000594070.5_1, ENST00000596819.1_1, ENST00000597661.5_1, ENST00000600251.1_1, ENST00000600275.1_1	SLC25A42	lncRNA, protein_coding, retained_intron	0.59	0.68	0.37	0.13	0.48	0.37	0.36	0.71	0.34	0.34	0.26	0.14	0.37	0.24	0.13	23.8432	-1.08697	-3.13718	0.00170584	0.0214457	23.8432	-0.739573	-2.24885	0.0245222	0.104289
29086	[NM_001033549, NM_001288756, NM_001288757, NM_014173]	chr19:17378184-17390162	+	1498	ENST00000359435.8_3, ENST00000447614.6_3, ENST00000448635.2_1, ENST00000594247.5_1, ENST00000595393.5_1, ENST00000595632.5_3, ENST00000596335.5_2, ENST00000596542.1_1, ENST00000598188.6_4, ENST00000598382.1_1, ENST00000598567.1_4, ENST00000599057.5_2, ENST00000599474.5_2, ENST00000601043.5_3, ENST00000601171.5_1, ENST00000601232.1_1, ENST00000601436.5_4, ENST00000601938.5_2, ENST00000602066.5_2	AC010463.1, BABAM1	lncRNA, nonsense_mediated_decay, protein_coding, retained_intron	36.07	40.67	22.44	15.2	37.63	34.95	24.59	37.75	21.48	17.35	12.86	7.5	31.98	23.78	24.28	717.31	-1.08607	-6.03896	1.55108e-09	1.35669e-07	717.31	0.0154503	0.0870791	0.930609	0.970276
65072	[NR_040030]	chr2:202005011-202022515	-	1041	ENST00000415011.6_1, ENST00000474886.4_1, ENST00000593896.1_1, ENST00000594911.5_4, ENST00000595372.5_1, ENST00000598453.5_2, ENST00000598509.5_1, ENST00000601974.1_1, ENST00000625224.2_2, ENST00000625360.2_2, ENST00000626311.2_2, ENST00000626451.2_4, ENST00000627956.2_4, ENST00000628309.2_2, ENST00000628648.2_2, ENST00000628897.2_2, ENST00000629553.1_2, ENST00000629722.2_2, ENST00000629760.2_2, …	CFLAR-AS1	lncRNA	0.17	0.14	0.05	0.13	0.13	0.15	0.24	0	0.06	0.05	0	0.1	0.04	0.3	0.11	2.11873	-1.08402	-0.99051	0.321925	NA	2.11873	0.289219	0.30372	0.761341	NA
401898	[NR_028594]	chr19:11784812-11797384	+	2000	ENST00000344893.4_1, ENST00000424938.1_1, ENST00000635221.1_1	AC008543.1, ZNF833P	lncRNA, transcribed_unprocessed_pseudogene	0.2	0.17	0	0.03	0.09	0.07	0.15	0.11	0.12	0.02	0.1	0.33	0.03	0	0.11	4.05159	-1.08325	-1.25756	0.20855	NA	4.05159	-1.43486	-1.65526	0.097871	0.276853
101928335	[NR_110395]	chrX:107137826-107179210	-	2090	ENST00000430140.2_2, ENST00000661635.1_1, ENST00000663626.1_1, ENST00000670461.1_1	AL109946.1	lncRNA	0.02	0.1	0.02	0	0	0	0.03	0	0	0.02	0	0	0.04	0	0.01	0.66142	-1.08233	-0.5462	0.584929	NA	0.66142	-1.02173	-0.521828	0.60179	NA
58484	[NM_001199138, NM_001199139, NM_001302504, NM_021209]	chr2:32449517-32490812	-	3517	ENST00000342905.10_1, ENST00000360906.9_1, ENST00000402280.6_2, ENST00000404025.3_2, ENST00000652197.1_1	NLRC4	nonsense_mediated_decay, protein_coding	0.01	0	0	0	0	0.01	0	0.02	0	0	0	0	0.03	0.02	0.01	0.413542	-1.08209	-0.428216	0.668494	NA	0.413542	0.934072	0.380103	0.703869	NA
54567	[NM_019074]	chr15:41221530-41231258	+	3420	ENST00000249749.7_3, ENST00000557876.1_1, ENST00000559440.1_1	DLL4	protein_coding, retained_intron	0.35	0.62	0.31	0.18	0.15	0.12	0.33	0.47	0.22	0.27	0.09	0.08	0.13	0.16	0.05	16.1227	-1.08097	-2.70134	0.00690616	0.0613628	16.1227	-1.66037	-4.09312	4.25609e-05	0.000561787
158035	[NR_026679]	chr9:27245681-27282791	-	2913	ENST00000638495.1_1, ENST00000640190.1_1, ENST00000640247.1_1	LINC00032	lncRNA, transcribed_unprocessed_pseudogene	0.03	0.02	0.02	0.02	0.01	0.03	0.04	0.02	0.06	0.03	0.01	0	0	0	0	1.16272	-1.08036	-0.891996	0.372395	NA	1.16272	-2.15784	-1.68021	0.0929171	NA
143244	[NM_001099692]	chr10:81272356-81276192	+	3836	ENST00000520547.3_1	EIF5AL1	protein_coding	0.01	0.02	0.01	0	0	0.01	0	0.02	0	0	0	0	0	0	0.01	0.405457	-1.07877	-0.426434	0.669792	NA	0.405457	-0.698714	-0.279806	0.779626	NA
55367	[NM_145886, NM_145887]	chr11:799178-805250	-	3008	ENST00000347755.10_4, ENST00000411829.6_3, ENST00000524486.5_1, ENST00000525028.6_1, ENST00000527357.5_1, ENST00000527812.1_1, ENST00000528122.1_1, ENST00000531286.5_1, ENST00000534525.5_1, ENST00000534649.1_1	PIDD1	lncRNA, nonsense_mediated_decay, protein_coding, retained_intron	0.64	0.78	0.87	0.27	0.93	1.18	0.42	1.27	0.38	0.5	0.25	0	1.06	0.43	0.54	37.788	-1.0783	-2.09102	0.0365262	0.194546	37.788	0.337998	0.682865	0.494692	0.725604
101927572	[NM_001290056]	chr19:36505400-36536899	+	677	ENST00000586962.1_1	AC002116.2	lncRNA	1.71	1.45	1	0.64	1.89	1.14	1.02	3	1.38	1.15	1.02	0	2.6	1.4	1.79	15.9074	-1.07777	-2.4382	0.0147606	0.106552	15.9074	0.184007	0.461855	0.644186	0.828924
27019	[NM_001281428, NM_012144]	chr9:34458749-34520987	+	2599	ENST00000242317.9_2, ENST00000437363.5_3, ENST00000442556.1_3, ENST00000470169.5_3, ENST00000470982.5_1, ENST00000485580.1_1, ENST00000488369.1_1, ENST00000488790.1_1, ENST00000614641.4_1	DNAI1	lncRNA, nonsense_mediated_decay, protein_coding	0.05	0	0	0.02	0	0	0.02	0	0	0	0	0	0	0	0	0.310657	-1.0776	-0.28842	0.773026	NA	0.310657	-2.08612	-0.558104	0.576773	NA
347733	[NM_178012]	chr6:3224494-3227968	-	2019	ENST00000259818.8_2, ENST00000473006.1_1	TUBB2B	lncRNA, protein_coding	1.08	0.59	0.51	0.18	0.94	0.78	0.4	0.83	0.42	0.65	0.2	0.06	0.44	0.28	0.42	20.2938	-1.07585	-2.36176	0.0181884	0.1233	20.2938	-0.148481	-0.347214	0.728431	0.875688
388698	[NM_001014342]	chr1:152321212-152332482	-	9122	ENST00000388718.5_1	FLG2	protein_coding	0	0.01	0.01	0	0.01	0	0.02	0	0	0	0	0	0	0.01	0	0.717807	-1.07577	-0.526242	0.59872	NA	0.717807	-0.162644	-0.0815615	0.934995	NA
NR_003611*	[NR_003611*]	chr10:48927373-48952629	-	4234	ENST00000436180.1, ENST00000449800.1, ENST00000603015.1	BMS1P5	processed_transcript, transcribed_unprocessed_pseudogene	0.64	0.78	0.38	0.1	0.35	0.27	0.34	0.58	0.42	0.25	0.36	0.19	0.32	0.47	0.28	32.8845	-1.07428	-3.32852	0.00087308	0.0127415	32.8845	-0.649042	-2.11028	0.0348341	0.134567
8342	[NM_003521]	chr6:27782821-27783267	+	446	ENST00000621112.1_1	HIST1H2BM	protein_coding	0.12	0.19	0.27	0	0.5	0.83	1.26	0.24	0.38	0.3	0.26	0	0.21	0.45	0.48	2.34988	-1.07414	-1.00858	0.313175	NA	2.34988	0.559143	0.609605	0.542124	NA
8908	[NM_001079855, NM_001184702, NM_001184703, NM_001184704, NM_003918]	chrX:2746862-2800861	+	3395	ENST00000353656.10_1, ENST00000381157.2_3, ENST00000381161.5_1, ENST00000381163.7_1, ENST00000398806.8_2, ENST00000453106.1_1, ENST00000469234.6_1, ENST00000520904.3_3, ENST00000639373.1_2	GYG2	lncRNA, protein_coding	0	0	0	0	0	0	0.06	0	0	0	0	0	0	0	0	0.24915	-1.07299	-0.286597	0.774421	NA	0.24915	-1.4938	-0.398924	0.689949	NA
7298	[NM_001071]	chr18:657603-673499	+	1583	ENST00000323224.7_2, ENST00000323250.9_2, ENST00000323274.15_2, ENST00000579128.1_1, ENST00000581920.1_1	TYMS	lncRNA, protein_coding, retained_intron	69.49	74.51	36.54	31.3	92.71	110.13	84.92	83.01	60.5	35.88	42.64	26.1	116.8	102.1	85.6	2147.2	-1.0714	-10.7405	6.56602e-27	4.91357e-24	2147.2	0.525531	5.36625	8.03913e-08	2.05704e-06
401105	[NR_024413]	chr3:187896330-187898596	+	2266	ENST00000623801.1_1	AC022498.2	TEC	0.07	0.17	0.04	0.03	0.04	0	0.05	0.22	0.11	0.1	0.04	0.08	0.01	0.03	0.13	3.3438	-1.071	-1.27296	0.203032	NA	3.3438	-1.64834	-1.91561	0.0554147	0.187934
3762	[NM_000890]	chr11:128761312-128787951	+	2899	ENST00000338350.4_1, ENST00000529694.6_2, ENST00000533599.1_1	KCNJ5	protein_coding	0.03	0.06	0.11	0	0.05	0	0.04	0	0.04	0	0	0.06	0	0	0.01	1.54104	-1.07085	-0.745469	0.455988	NA	1.54104	-1.91719	-1.34829	0.177565	NA
5158	[NM_000283, NM_001145291, NM_001145292]	chr4:619362-664681	+	3546	ENST00000255622.10_1, ENST00000429163.6_1, ENST00000460119.1_1, ENST00000461490.1_1, ENST00000465426.5_1, ENST00000467152.1_1, ENST00000471824.6_1, ENST00000474251.5_1, ENST00000476034.5_1, ENST00000487902.5_1, ENST00000488061.5_1, ENST00000496514.5_1	PDE6B	protein_coding, retained_intron	0.03	0.02	0.03	0	0.01	0.01	0.07	0.06	0.09	0.05	0	0.07	0.01	0	0.02	1.81201	-1.06993	-1.07859	0.280771	NA	1.81201	-2.07242	-1.99876	0.0456339	NA
27018	[NM_001282674, NM_014380, NM_206915, NM_206917]	chrX:102631250-102633092	+	1354	ENST00000361298.8_3, ENST00000372634.1_3, ENST00000372635.1_3, ENST00000372645.3_3	BEX3	protein_coding	0	0	0	0	0	0	0.48	0.23	0.45	0.1	0.17	0.2	0.15	0.3	0.25	2.95089	-1.06826	-1.15724	0.247173	NA	2.95089	-0.64024	-0.72954	0.465671	NA
653653	[NR_027408]	chr17:58179120-58180280	-	1160	ENST00000627667.2_1, ENST00000634326.1_1	AC025048.6	lncRNA, transcribed_processed_pseudogene	0.19	0.1	0.08	0.12	0.19	0.1	0.2	0.22	0.25	0	0	0.46	0.46	0.22	0.71	4.73659	-1.06817	-1.27245	0.203213	0.507665	4.73659	0.661328	0.909954	0.362847	0.616795
84502	[NM_001146028, NM_032452]	chr14:24037243-24048009	-	4404	ENST00000356300.9_2, ENST00000397118.7_1, ENST00000544177.1_1, ENST00000553505.1_1, ENST00000622501.4_1	JPH4	protein_coding, retained_intron	0.03	0	0	0	0	0	0	0	0	0	0	0	0	0	0	0.15555	-1.06813	-0.284914	0.77571	NA	0.15555	-1.47746	-0.394098	0.693509	NA
390732	[NR_033740]	chr16:55758836-55784123	+	1595	ENST00000566467.2_1	CES1P2	unprocessed_pseudogene	0.04	0.09	0.04	0	0.2	0	0	0	0	0	0	0	0	0	0.03	0.724916	-1.06774	-0.388331	0.697771	NA	0.724916	0.146993	0.0543117	0.956687	NA
55388	[NM_018518, NM_182751]	chr10:13203553-13253104	+	4550	ENST00000378694.1_2, ENST00000378714.7_1, ENST00000459751.1_1, ENST00000479669.5_1, ENST00000481292.1_1, ENST00000484800.6_1, ENST00000485659.1_1	MCM10	protein_coding, retained_intron	5.25	4.81	2.23	2.79	6.79	6.2	4.81	4.04	5.44	2.12	2.1	2.03	5.75	5.54	6.85	416.874	-1.06645	-9.21461	3.12425e-20	1.6186e-17	416.874	0.427515	3.9314	8.44517e-05	0.00102469
729975	[NR_034159]	chr19:52095035-52097633	-	1701				0.17	0.08	0.09	0	0.14	0.09	0.03	0.22	0.06	0.03	0.1	0.06	0.1	0.05	0.05	2.76639	-1.06406	-1.26033	0.20755	NA	2.76639	-0.122101	-0.164226	0.869553	NA
100128788	[NR_027274, NR_027275]	chr16:2787076-2802601	-	1645	ENST00000382313.2_1, ENST00000570677.1_1, ENST00000571305.5_1, ENST00000573802.1_1, ENST00000577055.5_1, ENST00000667280.1_1	SRRM2-AS1	lncRNA	0.64	0.75	0.38	0.2	0.48	0.18	0.08	0.24	0.64	0.23	0.28	0	0.41	0.35	0.13	6.33721	-1.06234	-1.58003	0.114101	0.381877	6.33721	-0.606894	-0.949247	0.342495	0.597329
5251	[NM_000444, NM_001282754]	chrX:22050561-22269427	+	6169	ENST00000379374.5_2, ENST00000475778.1_1	PHEX	lncRNA, protein_coding	0.09	0.03	0.03	0.06	0.03	0.08	0.09	0.04	0.1	0.04	0.03	0.03	0.03	0.01	0.02	5.86059	-1.06213	-1.69549	0.0899831	0.331893	5.86059	-1.2852	-2.08279	0.0372706	0.141583
102723566	[NR_136302]	chr9:130578344-130584799	+	2055	ENST00000425991.1_1, ENST00000439298.5_1	AL162586.1	lncRNA	0.2	0.29	0.15	0.09	0.21	0.09	0.03	0.14	0.15	0.13	0	0.05	0.21	0.04	0.11	5.06725	-1.06212	-1.43433	0.151477	0.441739	5.06725	-0.283587	-0.41573	0.677608	0.846857
NM_002186*	[NM_002186*]	chrY:59330251-59343488	+	2153	ENST00000244174.10_4_PAR_Y, ENST00000369423.7_4_PAR_Y, ENST00000483543.7_1_PAR_Y, ENST00000489233.6_1_PAR_Y, ENST00000494962.6_1_PAR_Y	AJ271736.1, IL9R	lncRNA, protein_coding, retained_intron	0.13	0.05	0.08	0.06	0.03	0.08	0.07	0.18	0.03	0.11	0	0.02	0.03	0.02	0.02	2.49875	-1.06132	-1.09162	0.275002	NA	2.49875	-1.34215	-1.38045	0.167447	NA
654816	[NR_003186]	chr7:72634673-72649979	+	1516	ENST00000423083.1_1, ENST00000432102.5_1, ENST00000435988.1_1	NCF1B	lncRNA, transcribed_unprocessed_pseudogene	0	0	0	0	0	0	0.12	0	0	0	0	0	0	0	0	0.228453	-1.0613	-0.283363	0.776899	NA	0.228453	-1.48797	-0.397205	0.691216	NA
648691	[NR_027426]	chr22:22901749-22909004	+	3108	ENST00000407120.1_1	AC246793.1	lncRNA	0.04	0	0	0	0	0	0	0	0	0	0	0	0	0	0	0.153053	-1.06072	-0.282939	0.777223	NA	0.153053	-1.47152	-0.392519	0.694675	NA
29057|727866	[NM_001099684, NM_001242491, NM_001321178, NM_001321179, NM_001321180, NM_001321181, NM_001321182, NM_001321183, NM_001321186, NM_001321187, NM_001321188]	chrX:52920628-52937585	+	4171	ENST00000416841.6_2, ENST00000509613.1_2, ENST00000593751.7_2, ENST00000610405.4_4, ENST00000610609.4_4, ENST00000612188.4_2, ENST00000616419.4_2, ENST00000619346.4_4	FAM156B	protein_coding	2.61	3.4	2.47	0.64	2.68	2.28	0.27	2.88	2.11	2.18	0.26	0.49	1.94	1.85	1.5	116.416	-1.06033	-1.80492	0.0710869	0.291134	116.416	-0.105663	-0.181741	0.855786	0.936196
392843	[NM_001304419]	chr7:150887960-150902582	-	2604	ENST00000611102.1_3, ENST00000613681.1_3, ENST00000615129.4_1	IQCA1L	nonsense_mediated_decay, protein_coding	0.05	0	0	0	0	0	0	0	0	0	0	0	0	0	0	0.152826	-1.0601	-0.282773	0.777351	NA	0.152826	-1.47193	-0.392627	0.694595	NA
117245	[NM_001146728, NM_001146729, NM_054108]	chr11:63228875-63258680	-	3113	ENST00000301790.4_1, ENST00000394615.2_1, ENST00000536887.5_3, ENST00000538712.1_3, ENST00000539221.5_1, ENST00000540857.5_1	PLAAT5	nonsense_mediated_decay, protein_coding	0.21	0.11	0.09	0.14	0.14	0.12	0.26	0.05	0.19	0.06	0.05	0.03	0.09	0.05	0.08	6.77384	-1.05867	-1.92167	0.0546479	0.250206	6.77384	-0.723146	-1.40894	0.158852	0.378572
54785	[NM_017622]	chr17:8091650-8093564	-	1914	ENST00000389017.5_1	BORCS6	protein_coding	0.36	0.21	0.36	0.07	0.36	0.36	0.09	0.57	0.13	0.22	0.07	0	0.27	0.04	0.19	8.05893	-1.05748	-1.4387	0.150234	0.440241	8.05893	0.0047251	0.00688414	0.994507	0.998365
1674	[NM_001927]	chr2:220283098-220291461	+	2248	ENST00000373960.3_1, ENST00000477226.5_1, ENST00000483395.1_1, ENST00000492726.1_1	DES	protein_coding, retained_intron	0	0	0	0	0	0	0	0	0.08	0	0	0	0	0	0	0.240044	-1.05616	-0.281729	0.778151	NA	0.240044	-1.19933	-0.321234	0.748033	NA
NM_001098408***	[NM_001098408***]	chrX:49325444-49332811	+	564	ENST00000440137.1_2, ENST00000639028.1_1	GAGE12F	protein_coding	0.45	0.47	0.22	0.47	0.4	0.12	0.07	0.14	0.27	0.1	0.03	0	0.36	0.13	0	1.91548	-1.05514	-0.962305	0.335896	NA	1.91548	-0.629378	-0.602701	0.546707	NA
NM_001098408****	[NM_001098408****]	chrX:49335002-49342360	+	564	ENST00000445148.1_1	GAGE12G	protein_coding	0.45	0.47	0.22	0.47	0.4	0.12	0.07	0.14	0.27	0.1	0.03	0	0.36	0.13	0	1.91548	-1.05514	-0.962305	0.335896	NA	1.91548	-0.629378	-0.602701	0.546707	NA
NM_001098409***	[NM_001098409***]	chrX:49325444-49332811	+	564	ENST00000440137.1_2, ENST00000639028.1_1	GAGE12F	protein_coding	0.45	0.47	0.22	0.47	0.4	0.12	0.07	0.14	0.27	0.1	0.03	0	0.36	0.13	0	1.91548	-1.05514	-0.962305	0.335896	NA	1.91548	-0.629378	-0.602701	0.546707	NA
NM_001098409****	[NM_001098409****]	chrX:49335002-49342360	+	564	ENST00000445148.1_1	GAGE12G	protein_coding	0.45	0.47	0.22	0.47	0.4	0.12	0.07	0.14	0.27	0.1	0.03	0	0.36	0.13	0	1.91548	-1.05514	-0.962305	0.335896	NA	1.91548	-0.629378	-0.602701	0.546707	NA
NM_001098418***	[NM_001098418***]	chrX:49325444-49332811	+	564	ENST00000440137.1_2, ENST00000639028.1_1	GAGE12F	protein_coding	0.45	0.47	0.22	0.47	0.4	0.12	0.07	0.14	0.27	0.1	0.03	0	0.36	0.13	0	1.91548	-1.05514	-0.962305	0.335896	NA	1.91548	-0.629378	-0.602701	0.546707	NA
NM_001098418****	[NM_001098418****]	chrX:49335002-49342360	+	564	ENST00000445148.1_1	GAGE12G	protein_coding	0.45	0.47	0.22	0.47	0.4	0.12	0.07	0.14	0.27	0.1	0.03	0	0.36	0.13	0	1.91548	-1.05514	-0.962305	0.335896	NA	1.91548	-0.629378	-0.602701	0.546707	NA
50509	[NM_015719]	chr19:10070236-10121147	-	6174	ENST00000264828.4_2, ENST00000461214.1_1	COL5A3	protein_coding, retained_intron	0	0.01	0.01	0	0	0	0	0.01	0.01	0	0	0	0	0	0	0.369563	-1.05455	-0.283458	0.776826	NA	0.369563	-2.36537	-0.634221	0.525937	NA
390191	[NM_001004733]	chr11:58206592-58207646	-	1054	ENST00000302572.2_1, ENST00000641921.1_2	OR5B12	protein_coding	0.12	0	0	0	0	0	0	0	0	0	0	0	0	0	0	0.150567	-1.0539	-0.281121	0.778617	NA	0.150567	-1.47606	-0.393728	0.693782	NA
55503	[NM_018646]	chr7:142568955-142583490	-	2911	ENST00000359396.8_4, ENST00000431833.1_2, ENST00000436401.1_2, ENST00000474388.1_1, ENST00000485138.5_1, ENST00000489123.1_1, ENST00000615386.4_1, ENST00000619250.1_1, ENST00000638686.1_3	TRPV6	protein_coding, retained_intron	0.31	0.25	0.17	0.06	0.82	1.33	0.02	0.29	0.06	0.12	0.01	0.06	1.04	0.53	0.91	23.7049	-1.05361	-1.63454	0.102145	0.357839	23.7049	2.51841	4.42207	9.77593e-06	0.000155359
2250	[NM_001291812, NM_004464, NM_033143]	chr4:81187741-81212171	+	5693	ENST00000312465.11_1, ENST00000380628.3_1, ENST00000456523.3_1, ENST00000503413.1_1, ENST00000507780.1_1	FGF5	lncRNA, nonsense_mediated_decay, protein_coding	0.23	0.11	0.05	0.18	0.08	0.08	0.21	0.03	0.18	0.08	0.06	0	0.11	0.12	0.11	11.3001	-1.05342	-1.67584	0.0937686	0.33999	11.3001	-0.486048	-0.803676	0.421584	0.667387
NM_001321370*	[NM_001321370*]	chrY:2559173-2609350	+	1240	ENST00000381177.7_4_PAR_Y, ENST00000381180.9_3_PAR_Y, ENST00000381184.6_3_PAR_Y, ENST00000381187.8_1_PAR_Y, ENST00000381192.10_3_PAR_Y, ENST00000449611.6_2_PAR_Y, ENST00000482293.6_1_PAR_Y, ENST00000482405.7_2_PAR_Y, ENST00000497752.7_2_PAR_Y, ENST00000611428.5_1_PAR_Y, ENST00000623253.4_2_PAR_Y, ENST00000624481.4_2_PAR_Y, ENST00000645950.1_1_PAR_Y, ENST00000646103.1_1_PAR_Y, ENST00000647297.1_1_…	CD99	lncRNA, nonsense_mediated_decay, protein_coding, retained_intron	0	0	0	0	0	0	0	0	0.15	0	0	0	0	0	0	0.241081	-1.05157	-0.280505	0.77909	NA	0.241081	-1.20216	-0.321992	0.747459	NA
339166	[NR_040000]	chr17:5675553-5834016	+	1821	ENST00000563763.5_2, ENST00000573619.1_2	AC007846.1, AC007846.2	lncRNA, protein_coding	0.09	0.12	0	0	0.12	0.06	0.14	0.04	0	0.08	0.05	0.06	0.09	0.05	0.03	2.06349	-1.04976	-1.04465	0.296187	NA	2.06349	-0.0313187	-0.0345765	0.972418	NA
101929071	[NR_121681]	chr4:13656802-13932852	+	2228	ENST00000503532.1_1, ENST00000510907.5_2, ENST00000669061.1_1	LINC01182	lncRNA	0	0	0.02	0	0	0	0.05	0	0.03	0	0	0	0	0	0	0.290294	-1.04779	-0.280224	0.779305	NA	0.290294	-2.03784	-0.545006	0.585749	NA
206412	[NM_001010868]	chr6:88054570-88075181	+	1304	ENST00000369574.2_1, ENST00000388923.5_3, ENST00000608326.1_2, ENST00000608891.1_1	C6orf163	lncRNA, protein_coding, retained_intron	0.03	0.16	0.04	0	0	0.04	0.05	0	0.1	0	0	0.15	0	0.06	0	1.02954	-1.04695	-0.623586	0.5329	NA	1.02954	-1.76833	-1.06534	0.286722	NA
102724908	[NR_135636]	chr19:29097594-29106136	+	4453	ENST00000587961.1_1, ENST00000651559.1_1, ENST00000656648.1_1	AC079466.1	lncRNA	0.17	0.16	0.11	0.05	0.06	0.05	0.03	0.03	0.03	0.02	0.01	0	0.03	0	0.03	4.54548	-1.04581	-1.5186	0.128864	0.407179	4.54548	-0.961896	-1.47382	0.140529	0.349647
664618	[NR_073415]	chr15:58982671-58985806	-	3135	ENST00000631455.1_1	HSP90AB4P	processed_pseudogene	0.11	0.07	0.04	0.04	0.03	0.11	0.05	0.07	0.07	0.03	0.04	0.03	0.11	0.07	0.07	3.96649	-1.04581	-1.45782	0.144891	NA	3.96649	0.100068	0.160834	0.872224	0.944053
200942	[NM_173546]	chr3:49209017-49213919	+	1985	ENST00000332780.4_2, ENST00000459846.6_1, ENST00000462582.1_1, ENST00000471811.1_1, ENST00000476495.2_1	KLHDC8B	lncRNA, protein_coding, retained_intron	0	0.1	0.02	0.13	0	0	0.03	0.07	0.09	0	0	0	0	0.04	0.03	1.3176	-1.04521	-0.682124	0.495161	NA	1.3176	-1.77267	-1.14952	0.250343	NA
342538	[NM_199290]	chr17:59667793-59668563	-	770	ENST00000447590.1, ENST00000521764.2_1	AC002994.1, NACA2	processed_pseudogene, protein_coding	0.18	0.57	0.26	0	0.75	0.21	0	0	0.09	0.07	0	0	0	0.11	0	1.94939	-1.04455	-0.707405	0.479315	NA	1.94939	-0.18099	-0.126736	0.89915	NA
50614	[NM_001122636, NM_021808]	chr12:132680916-132905905	-	2920	ENST00000328957.8, ENST00000397325.2, ENST00000411988.2, ENST00000424720.2, ENST00000535208.1, ENST00000535228.1, ENST00000538356.1, ENST00000540493.1, ENST00000541995.1, ENST00000542942.1	GALNT9	processed_transcript, protein_coding, retained_intron	0	0	0	0	0	0	0.06	0	0	0	0	0	0	0	0	0.188346	-1.04266	-0.278131	0.780912	NA	0.188346	-1.46557	-0.390856	0.695904	NA
192668	[NM_001037160]	chr2:10196925-10220538	-	2719	ENST00000381813.4_1, ENST00000477304.1_1	CYS1	lncRNA, protein_coding	0.03	0.05	0	0.02	0	0	0	0	0	0	0	0	0	0	0	0.351005	-1.04103	-0.279144	0.780134	NA	0.351005	-1.96673	-0.526424	0.598593	NA
100652740	[NR_102400]	chr16:31213205-31214773	+	1095	ENST00000561916.2_1	PYCARD-AS1	lncRNA	0	0	0.13	0.06	0.04	0	0.11	0.29	0.18	0.05	0	0	0	0	0.04	1.18495	-1.04016	-0.633318	0.526526	NA	1.18495	-2.4215	-1.42119	0.155261	NA
27160	[NR_002226]	chrX:70711530-70712299	-	769	ENST00000359239.3_1, ENST00000489074.2_1	INGX	lncRNA, transcribed_processed_pseudogene	0.18	0.19	0.09	0.09	0.25	0.21	0	0	0.17	0	0.13	0	0.05	0.54	0	1.67739	-1.0389	-0.793196	0.427664	NA	1.67739	0.502699	0.420467	0.674144	NA
57817	[NM_021175]	chr19:35773248-35776045	+	587	ENST00000222304.5_3, ENST00000593580.1_1, ENST00000598398.5_2	HAMP	protein_coding, retained_intron	0	0	0	0	0	0	0	0	0.39	0	0	0	0	0	0	0.244217	-1.03749	-0.276754	0.781969	NA	0.244217	-1.21089	-0.324325	0.745692	NA
9507	[NM_001320336, NM_005099]	chr1:161159518-161168843	-	4349	ENST00000367995.3_1, ENST00000367996.6_2, ENST00000478394.1_1	ADAMTS4	lncRNA, protein_coding	0.38	0.31	0.18	0.1	0.32	0.31	0.3	0.17	0.1	0.16	0.08	0.04	0.11	0.16	0.09	15.9261	-1.03706	-2.68368	0.0072816	0.0636862	15.9261	-0.248435	-0.704429	0.481166	0.715484
752014	[NM_001048212]	chr16:2580035-2581409	-	1374	ENST00000565480.1_1, ENST00000567119.1_1	CEMP1	protein_coding	0.03	0.05	0	0	0	0.07	0	0	0	0	0	0	0	0	0	0.260186	-1.03544	-0.276615	0.782076	NA	0.260186	-0.681791	-0.182525	0.85517	NA
90	[NM_001105, NM_001111067]	chr2:158592957-158732374	-	3112	ENST00000263640.7_1, ENST00000409283.6_1, ENST00000410057.6_1, ENST00000412025.5_1, ENST00000413751.1_1, ENST00000424669.5_1, ENST00000434821.5_1, ENST00000440523.5_1, ENST00000487456.1_1, ENST00000539637.5_1	ACVR1	lncRNA, protein_coding	17.63	16.87	7.78	8.31	14.29	13.43	17.18	18.36	21.12	9.23	8.85	8.99	12.45	16.34	15.88	795.222	-1.0354	-10.9753	5.02279e-28	4.22856e-25	795.222	-0.261157	-2.85065	0.00436307	0.0276849
4489	[NM_005946]	chr16:56672577-56673999	+	396	ENST00000290705.12_2	MT1A	protein_coding	0.28	0.89	0.16	0	0.59	0.16	0	0	0.46	0.71	0	0	0.38	0.54	0.42	1.63426	-1.03495	-0.753783	0.450979	NA	1.63426	0.519904	0.423435	0.671978	NA
6387	[NM_000609, NM_001033886, NM_001178134, NM_001277990, NM_199168]	chr10:44865600-44880545	-	5290	ENST00000343575.10_1, ENST00000374426.6_1, ENST00000374429.6_1, ENST00000395793.7_1, ENST00000395794.2_1, ENST00000395795.5_1, ENST00000488591.1_1, ENST00000496375.1_1	CXCL12	lncRNA, protein_coding, retained_intron	0	0	0	0	0	0	0.43	0.23	0.09	0.06	0.24	0.03	0.18	0.22	0.11	3.58207	-1.03491	-1.08308	0.278774	NA	3.58207	-0.20087	-0.218967	0.826676	0.923306
144776	[NR_027039]	chr13:91543207-91578851	-	2018	ENST00000419272.1_1	LINC00410	lncRNA	0	0.1	0.03	0	0.04	0	0	0	0	0	0	0	0	0	0	0.42093	-1.03452	-0.278139	0.780905	NA	0.42093	-1.08562	-0.292197	0.770136	NA
401492	[NR_033863]	chr9:13406378-13431328	-	2328	ENST00000604724.6_2, ENST00000605459.2_3, ENST00000655038.1_1, ENST00000661860.1_1, ENST00000663740.1_1, ENST00000668698.1_1	LINC01235	lncRNA	0.1	0.04	0.02	0	0.09	0.14	0.03	0	0	0	0.04	0	0.01	0	0.07	1.69619	-1.03351	-0.734663	0.462545	NA	1.69619	0.945233	0.75357	0.451108	NA
134265	[NM_001146337, NM_001323062, NM_001323063, NM_152406]	chr5:148651400-148723198	+	6214	ENST00000296721.9_2, ENST00000455574.6_1, ENST00000508444.1_1, ENST00000513665.1_1, ENST00000515000.1_1, ENST00000522492.1_1	AFAP1L1	lncRNA, protein_coding, retained_intron	0.02	0	0.02	0	0.01	0	0.01	0	0.01	0	0	0	0	0.01	0.01	0.623098	-1.03311	-0.556179	0.578088	NA	0.623098	-0.37214	-0.205681	0.83704	NA
645967	[NR_134652]	chr6:150038756-150040031	+	1275	ENST00000623174.1_1	AL358852.1	lncRNA	0.07	0.27	0	0.15	0.07	0.08	0.19	0.3	0.1	0.04	0.2	0.08	0.11	0.06	0.05	2.80888	-1.03308	-1.28878	0.197475	NA	2.80888	-1.0124	-1.32125	0.186419	NA
284359	[NM_001321864, NM_001321865, NM_182575, NR_135832]	chr19:49244144-49250166	-	1688	ENST00000332955.6_2, ENST00000595517.5_1, ENST00000595937.5_1, ENST00000597553.1_1, ENST00000599871.1_1, ENST00000602105.1_3	IZUMO1	nonsense_mediated_decay, protein_coding, retained_intron	0.61	0.28	0.36	0.11	0.23	0.05	0.36	0.7	0.27	0.21	0.35	0	0.11	0	0.25	5.60682	-1.03259	-1.57918	0.114295	0.382109	5.60682	-1.54309	-2.33489	0.0195491	0.088551
285492	[NR_040045]	chr4:3578595-3592712	+	2483	ENST00000502775.1_1, ENST00000514422.1_1	LINC00955	lncRNA, retained_intron	0.03	0	0	0	0	0	0.02	0.06	0.02	0.02	0.05	0	0.01	0	0.02	0.762923	-1.03258	-0.651667	0.514616	NA	0.762923	-1.56392	-0.982675	0.325768	NA
102723099	[NR_130107]	chr7:148684618-148686516	+	1898	ENST00000627071.1_1	GHET1	lncRNA	0.28	0.14	0.07	0.13	0.23	0.26	0.22	0.08	0.22	0.15	0.02	0.1	0.07	0.12	0.06	5.27195	-1.03198	-1.55809	0.119213	0.391085	5.27195	-0.432634	-0.711214	0.476951	0.71198
9754	[NM_001142503, NM_001142504, NM_014725]	chrX:67867510-67945684	+	5133	ENST00000252336.10_5, ENST00000374597.3_5, ENST00000374599.7_5, ENST00000488088.1_1, ENST00000523864.5_1	STARD8	lncRNA, nonsense_mediated_decay, protein_coding	0.1	0.07	0.06	0	0.05	0.08	0.07	0.07	0.06	0.07	0.04	0	0.09	0.09	0.04	5.87623	-1.03156	-1.68062	0.0928361	0.337931	5.87623	0.00963649	0.0176339	0.985931	0.994131
NR_111944*	[NR_111944*]	chr15:83205500-83209295	-	696	ENST00000558397.1_1, ENST00000559273.1_1, ENST00000559776.1_1, ENST00000560229.6_2, ENST00000560612.1_1, ENST00000560639.1_1, ENST00000561068.5_5, ENST00000561157.5_1, ENST00000561440.2_2, ENST00000562833.2_4, ENST00000642270.1_1, ENST00000647841.1_3	AC245033.1, AC245033.4, RPS17	lncRNA, non_stop_decay, nonsense_mediated_decay, protein_coding, retained_intron	1.15	1.78	0.84	0.33	1.37	1.58	1.13	0.2	0.79	0.53	0.23	0.42	0.86	0.9	0.59	9.90349	-1.03073	-2.10377	0.035399	0.190349	9.90349	0.0975334	0.22623	0.821023	0.920387
393	[NM_001164741, NM_001666]	chrX:153172829-153191714	-	3372	ENST00000350060.9_1, ENST00000370016.5_1, ENST00000370028.7_1, ENST00000393721.5_2, ENST00000404127.6_1, ENST00000418750.5_1, ENST00000420383.5_1, ENST00000422091.1_1, ENST00000422918.5_3, ENST00000442172.1_3, ENST00000442262.5_3, ENST00000454164.5_1, ENST00000460782.1_1, ENST00000461052.5_1, ENST00000461739.1_1, ENST00000463905.1_1, ENST00000464967.5_2, ENST00000466928.5_1, ENST00000467421.1_1, …	ARHGAP4, U52112.2	lncRNA, nonsense_mediated_decay, protein_coding, retained_intron	0.11	0.06	0.04	0.02	0.06	0.01	0.02	0.19	0.09	0.06	0.04	0.08	0.08	0	0.02	3.846	-1.0285	-1.25511	0.209437	NA	3.846	-1.33346	-1.63969	0.101071	0.283039
1628	[NM_001352]	chr19:49133816-49140807	-	1811	ENST00000222122.9_1, ENST00000593500.1_1, ENST00000594723.1_1, ENST00000599385.5_1, ENST00000601104.1_1	DBP	protein_coding, retained_intron	5.61	7.01	4.87	2.47	3.3	2.86	3.53	6.42	4.67	3.45	1.66	1.27	1.7	1.82	1.76	121.765	-1.02457	-3.68164	0.000231742	0.00443404	121.765	-1.22362	-4.42229	9.76588e-06	0.000155359
53358	[NM_016848]	chr9:91620685-91793682	-	9768	ENST00000375831.1_1, ENST00000375835.9_3	SHC3	protein_coding	0.01	0.01	0.01	0.01	0	0	0.01	0.01	0	0	0	0.01	0.01	0	0	1.29323	-1.02403	-0.787816	0.430805	NA	1.29323	-1.32615	-1.03816	0.299197	NA
103157000	[NR_117094]	chr11:31848113-31850850	+	2737	ENST00000630360.1_2, ENST00000642237.1_1, ENST00000642549.1_1, ENST00000642614.1_1, ENST00000643436.1_1, ENST00000643826.1_1, ENST00000645942.1_1, ENST00000646959.1_1, ENST00000647350.1_1	PAUPAR	lncRNA	0.03	0	0	0	0	0	0	0	0	0	0	0	0	0	0.02	0.19027	-1.02389	-0.273291	0.784629	NA	0.19027	-0.495282	-0.132748	0.894392	NA
6262	[NM_001035]	chr1:237205701-237997288	+	16365	ENST00000360064.7_2, ENST00000366574.7_2, ENST00000462585.1_1, ENST00000466626.1_1, ENST00000608590.5_1, ENST00000609119.1_2, ENST00000659194.1_1, ENST00000660292.1_1, ENST00000661330.1_1	RYR2	lncRNA, nonsense_mediated_decay, protein_coding	0	0.01	0.01	0	0	0.01	0	0	0	0	0	0	0.02	0.01	0.01	1.9462	-1.02313	-0.806036	0.420222	NA	1.9462	1.77935	1.72271	0.0849414	NA
100133612	[NR_024455]	chr1:3816967-3832011	+	1952	ENST00000413332.5_1, ENST00000439488.1_1, ENST00000442673.1_1, ENST00000667408.1_1	LINC01134	lncRNA	0.23	0.04	0.14	0	0.15	0.24	0.27	0.36	0.22	0.09	0.14	0.16	0.25	0.04	0.13	6.27633	-1.02304	-1.44599	0.14818	0.438083	6.27633	-0.17025	-0.259258	0.795436	0.910098
2719	[NM_001164617, NM_001164618, NM_001164619, NM_004484]	chrX:132669775-133119673	-	2385	ENST00000370818.7_1, ENST00000394299.7_2, ENST00000406757.2_1, ENST00000631057.2_1, ENST00000666017.1_1, ENST00000666673.1_1, ENST00000667662.1_1, ENST00000669691.1_1	GPC3	lncRNA, protein_coding	0.06	0.09	0	0.06	0.02	0.04	0.11	0	0	0.06	0	0	0	0	0.01	1.29683	-1.02225	-0.70788	0.47902	NA	1.29683	-1.19852	-0.833386	0.404627	NA
5699	[NM_002801]	chr16:67968406-67970780	-	1006	ENST00000358514.9_2, ENST00000570304.1_1, ENST00000570985.1_1, ENST00000573493.1_3, ENST00000574576.2_1, ENST00000575231.1_1, ENST00000575556.1_1	AC040162.1, PSMB10	nonsense_mediated_decay, protein_coding, retained_intron	19.79	23.47	19.27	8.09	17.38	14.18	12.05	32.74	10	12.14	6.02	3.97	10.26	8.53	11.17	251.536	-1.02051	-2.99482	0.00274607	0.0302945	251.536	-0.550485	-1.62722	0.10369	0.288214
438	[NM_001171038, NM_001171039, NM_004043]	chrX:1714347-1761974	+	1419	ENST00000313871.9_2, ENST00000381229.9_2, ENST00000381233.8_1, ENST00000381241.9_3, ENST00000381261.8_1, ENST00000432523.6_3, ENST00000474361.6_1, ENST00000509780.6_1	AKAP17A, ASMT	lncRNA, nonsense_mediated_decay, protein_coding	0.06	0	0.02	0.1	0	0	0.07	0	0	0	0	0	0	0	0	0.454262	-1.02034	-0.274694	0.783551	NA	0.454262	-2.4499	-0.65772	0.510718	NA
100507437	[NR_125384, NR_125385]	chr14:105883917-105886076	-	1582	ENST00000504332.1_1, ENST00000551271.5_1, ENST00000653291.1_1, ENST00000661026.1_1	AL928654.1	lncRNA	0.17	0.23	0.13	0	0.52	0.1	0.08	0.21	0.13	0.27	0.05	0	0.2	0.14	0.24	4.71233	-1.0201	-1.25212	0.210527	0.516917	4.71233	0.455644	0.62615	0.531217	0.75104
102659353	[NR_110375]	chr12:125509988-125511969	-	1981	ENST00000627370.1_1	THRIL	lncRNA	0.11	0.03	0.07	0.03	0.07	0.18	0.32	0	0.16	0.05	0.02	0.1	0.05	0.04	0.09	3.36019	-1.01917	-1.15845	0.246681	NA	3.36019	-0.332906	-0.412584	0.679911	0.848201
400128	[NR_104174]	chr13:44974385-44980120	-	1077	ENST00000432701.2_1, ENST00000607312.1_2, ENST00000660135.1_1	TUSC8	lncRNA	0.56	0.46	0.45	0.31	0.42	0.05	0.64	0.87	0.9	0.37	0.41	0	0.34	0.43	0.41	8.66467	-1.01827	-2.02384	0.0429868	0.216541	8.66467	-1.00626	-2.07463	0.0380208	0.143252
151176	[NM_001291832]	chr2:239067648-239077532	+	2902	ENST00000344233.6_5, ENST00000357303.3_5, ENST00000473274.5_1, ENST00000479091.1_1, ENST00000481917.5_1, ENST00000486834.1_1, ENST00000546354.6_5	ERFE	protein_coding, retained_intron	0.62	0.79	0.61	0.19	0.51	0.51	0.29	0.53	0.85	0.42	0.26	0.03	0.33	0.34	0.34	25.575	-1.01683	-2.23831	0.0252011	0.152772	25.575	-0.556685	-1.26343	0.206435	0.445024
NM_001277324*	[NM_001277324*]	chr16:14844669-14859305	+	1088	ENST00000529166.5_4, ENST00000530328.5_2, ENST00000553201.1_4	NPIPA2	protein_coding	3.49	4.63	4.32	0.76	2.31	2.81	3.31	1.11	3.12	0.78	2.42	1.3	0	3.11	1.68	46.7851	-1.01635	-1.4029	0.160647	0.454563	46.7851	-0.989506	-1.37184	0.170112	0.396183
4013	[NM_001130142, NM_014622, NM_198315]	chr11:123986110-124017618	+	4056	ENST00000361352.9_3, ENST00000392744.4_3, ENST00000392748.5_3, ENST00000449321.5_3, ENST00000456829.6_3, ENST00000533623.1_1	VWA5A	protein_coding, retained_intron	0	0	0	0	0	0	0.03	0.04	0	0	0	0	0	0.08	0	0.542256	-1.01625	-0.272654	0.785119	NA	0.542256	-0.809876	-0.216734	0.828416	NA
10046	[NM_001177465, NM_001177466, NM_005491]	chrX:149531544-149682448	+	4860	ENST00000262858.7_1, ENST00000358892.7_5, ENST00000370401.6_1, ENST00000426613.4_1, ENST00000432680.7_2, ENST00000464149.1_1, ENST00000468306.1_1	MAMLD1	lncRNA, protein_coding, retained_intron	0.01	0	0	0	0	0	0.03	0	0	0	0.02	0	0.01	0.03	0.01	0.655573	-1.01559	-0.438829	0.660786	NA	0.655573	-0.0368019	-0.0162273	0.987053	NA
57127	[NM_001256395, NM_001256396, NM_020407, NR_046115]	chr1:156338979-156355013	+	2025	ENST00000451864.6_1, ENST00000467375.2_1, ENST00000494874.1_1, ENST00000537040.6_3, ENST00000612897.4_1, ENST00000613460.4_1, ENST00000618120.4_1, ENST00000620376.4_1, ENST00000622297.1_1	RHBG	lncRNA, nonsense_mediated_decay, protein_coding, retained_intron	0.09	0.1	0.12	0	0.02	0.1	0.21	0	0	0.03	0.01	0.05	0.04	0.04	0.11	2.25321	-1.01437	-0.814819	0.415176	NA	2.25321	0.0605543	0.05272	0.957955	NA
137392	[NM_001283034, NM_145269, NR_104267, NR_104268]	chr8:94712734-94741478	+	2164	ENST00000359421.9_1, ENST00000423990.6_1, ENST00000452913.6_1, ENST00000517718.5_1, ENST00000518116.5_1, ENST00000518322.5_1, ENST00000518829.5_1, ENST00000519135.1_1, ENST00000519679.5_1, ENST00000520363.1_1, ENST00000520937.5_1, ENST00000520955.5_1, ENST00000521641.5_1, ENST00000522324.5_1, ENST00000522803.5_1, ENST00000523453.5_1, ENST00000523475.5_1, ENST00000523577.5_1, ENST00000620645.1_1	FAM92A	lncRNA, nonsense_mediated_decay, protein_coding, retained_intron	0	0	0	0	0	0	0.06	0	0	0	0	0	0	0	0.01	0.194189	-1.01083	-0.269131	0.787829	NA	0.194189	-0.786071	-0.209961	0.833698	NA
84823	[NM_032737]	chr19:2428162-2456966	-	4644	ENST00000325327.4_2, ENST00000475819.1_1, ENST00000490554.5_1, ENST00000527409.1_1, ENST00000532465.1_1, ENST00000534495.1_1	LMNB2	lncRNA, protein_coding, retained_intron	6.35	8.05	5.41	2.94	6.83	7.44	5.13	7.88	4.06	3.38	2.32	1.69	6.41	4.73	4.5	487.47	-1.01083	-4.7432	2.10364e-06	8.0272e-05	487.47	0.00730001	0.0347052	0.972315	0.988043
57593	[NM_001110514]	chr20:2673523-2740754	+	2911	ENST00000342725.9_1, ENST00000380648.8_2, ENST00000449079.7_1, ENST00000463145.2_3, ENST00000469215.1_1, ENST00000477287.1_1, ENST00000481662.2_1, ENST00000491472.2_1, ENST00000497450.5_1, ENST00000609451.5_2, ENST00000609967.5_1	EBF4	lncRNA, nonsense_mediated_decay, protein_coding, retained_intron	0	0.04	0	0	0.01	0	0	0	0.02	0.02	0	0	0	0	0	0.362913	-1.01021	-0.269806	0.787309	NA	0.362913	-1.39468	-0.37271	0.709364	NA
102465834|57458	[NM_001301036, NM_020698, NR_106998]	chr12:94960899-95044338	-	6106	ENST00000261226.9_3, ENST00000548918.1_2, ENST00000551457.1_2, ENST00000552239.1_1	TMCC3	lncRNA, protein_coding	0.26	0.36	0.11	0.15	0.18	0.22	0.38	0.26	0.21	0.15	0.21	0.09	0.24	0.27	0.19	26.5696	-1.00945	-3.63481	0.000278183	0.00517558	26.5696	-0.365424	-1.4433	0.148936	0.362696
10523	[NM_006387]	chr19:16628699-16653263	-	4095	ENST00000198939.6_2, ENST00000409035.1_1, ENST00000544299.5_1, ENST00000546361.7_3, ENST00000546538.1_1, ENST00000551747.1_1, ENST00000597261.1_1, ENST00000600432.1_1	AC008764.1, CHERP	lncRNA, nonsense_mediated_decay, protein_coding, retained_intron	17.46	19.29	10.72	9.46	21.41	21.31	11.85	23.29	13.07	8.7	6.19	6.15	19.03	14.99	15.44	1215.36	-1.00788	-5.49519	3.90285e-08	2.3788e-06	1215.36	0.200533	1.10154	0.270664	0.522897
165082	[NM_001145168, NM_001145169, NM_001321971, NM_001321975, NM_153835, NR_135916]	chr2:26531040-26569685	-	5714	ENST00000311519.5_4, ENST00000333478.10_4, ENST00000421160.6_1, ENST00000433584.1_1, ENST00000435303.1_1, ENST00000447444.5_1, ENST00000459892.5_1, ENST00000481960.1_1, ENST00000487878.1_1, ENST00000651242.1_1	ADGRF3	lncRNA, nonsense_mediated_decay, protein_coding	0.04	0	0.01	0	0.05	0.03	0.08	0	0.02	0.01	0.02	0	0	0.02	0.03	1.58589	-1.00777	-0.70779	0.479076	NA	1.58589	0.453157	0.346798	0.728743	NA
65982	[NM_001145542, NM_001145543, NM_001145544, NM_023926, NR_027135]	chr19:58595208-58629793	-	4707	ENST00000240727.10_1, ENST00000421612.6_1, ENST00000433686.6_1, ENST00000594191.5_1, ENST00000594567.1_1, ENST00000595721.1_1, ENST00000595784.1_1, ENST00000595944.1_1, ENST00000596372.1_1, ENST00000598497.1_1, ENST00000600318.1_1, ENST00000600404.1_1, ENST00000600522.1_1, ENST00000600845.1_1, ENST00000600897.5_1, ENST00000601063.1_1, ENST00000601144.5_1	ZSCAN18	lncRNA, protein_coding, retained_intron	0	0.06	0	0	0	0	0	0	0.03	0	0.02	0	0	0	0	0.327074	-1.00709	-0.269103	0.78785	NA	0.327074	-2.01074	-0.537095	0.591202	NA
10255	[NR_028032]	chr6:29942891-29946177	+	650	ENST00000376800.7_1, ENST00000463275.1_1	HCG9	lncRNA	0.22	0	0	0	0	0.17	0.21	0	0	0.26	0	0	0	0	0	0.604073	-1.00695	-0.276955	0.781815	NA	0.604073	-1.10008	-0.30303	0.761867	NA
406988|642587	[NM_001104548, NR_029622]	chr1:209602167-209605892	+	961	ENST00000366437.7_1, ENST00000419143.1_1, ENST00000429156.6_2, ENST00000431096.5_1, ENST00000433108.1_1, ENST00000440276.2_1, ENST00000444286.1_1, ENST00000451937.6_2, ENST00000458250.6_2, ENST00000603283.5_1, ENST00000657184.1_1, ENST00000660261.1_1, ENST00000660782.1_1, ENST00000667171.1_1, ENST00000670788.1_1	MIR205HG	lncRNA, retained_intron	0.79	1.21	0.33	0.69	0.52	0.65	0.94	0.64	0.45	0.41	0.31	0.24	0.46	0.09	0.22	8.31635	-1.0067	-2.26204	0.0236948	0.147056	8.31635	-0.978969	-2.30747	0.0210289	0.0937041
10225	[NM_001318889, NM_005816, NM_198196, NR_134917]	chr3:111260925-111384838	+	5232	ENST00000283285.9_2, ENST00000352690.8_2, ENST00000438817.6_4, ENST00000460744.1_1, ENST00000465428.1_3, ENST00000488054.1_1, ENST00000494798.1_1	CD96	nonsense_mediated_decay, protein_coding	0.09	0.06	0.03	0.07	0.1	0.05	0.06	0.04	0.05	0	0.03	0.02	0.04	0.02	0.03	4.07546	-1.00624	-1.44741	0.147782	NA	4.07546	-0.397545	-0.635374	0.525184	0.74743
4796	[NM_013432]	chr8:145654162-145669812	-	4515	ENST00000409379.8_2, ENST00000497613.2_1, ENST00000613741.1_1	TONSL	protein_coding, retained_intron	2.46	2.93	1.93	1.18	2.03	2.28	1.56	2.88	0.87	1.23	0.69	0.34	2.12	1.5	1.38	155.31	-1.00541	-3.50461	0.000457285	0.00770134	155.31	-0.0242137	-0.0864713	0.931092	0.970321
101928795	[NR_110833]	chr7:42701325-42746046	-	1170	ENST00000455947.2_2	LINC01448	lncRNA	0.04	0.3	0	0	0.16	0.02	0	0.06	0	0.04	0.06	0	0	0.22	0.06	1.33688	-1.00454	-0.587797	0.556669	NA	1.33688	0.471974	0.293275	0.769312	NA
101926987	[NR_109939]	chr20:35136104-35201678	-	1207	ENST00000425233.5_1, ENST00000439595.5_1, ENST00000559455.5_1, ENST00000559804.1_1, ENST00000656949.1_1	DLGAP4-AS1	lncRNA	0.11	0.06	0.04	0	0	0	0	0	0	0	0	0	0	0.06	0.04	0.451771	-1.00446	-0.330601	0.740946	NA	0.451771	-0.35061	-0.116303	0.907412	NA
106633800	[NR_132753]	chr12:50850353-50850569	+	216				9.51	7.52	3.67	6.11	4.21	4.5	2.24	3.72	10.82	2.01	1.16	3.32	2.17	3.74	3.5	7.19716	-1.00414	-1.94665	0.0515767	0.242492	7.19716	-0.820848	-1.72858	0.0838839	0.24979
101927768	[NR_125845]	chr6:114290864-114661893	+	2007	ENST00000421891.2_1, ENST00000431399.2_1, ENST00000436876.6_1, ENST00000449620.6_1, ENST00000451415.5_1, ENST00000518470.5_1, ENST00000519104.5_1, ENST00000519270.1_1, ENST00000519629.1_1, ENST00000520034.5_1, ENST00000520554.5_1, ENST00000520891.5_1, ENST00000521888.5_1, ENST00000522844.1_1, ENST00000523087.1_1, ENST00000606947.1_1	HDAC2-AS2	lncRNA	0.14	0.17	0.07	0.06	0.04	0.19	0.26	0.14	0.3	0.25	0.04	0.09	0.05	0.11	0.05	5.18886	-1.00275	-1.51731	0.12919	0.407633	5.18886	-1.21212	-1.86343	0.0624011	0.204066
221711	[NM_001040274]	chr6:10887063-10974541	+	3129	ENST00000283141.11_3, ENST00000341041.8_1, ENST00000465872.1_1, ENST00000474197.1_1, ENST00000480294.1_1, ENST00000487561.2_1, ENST00000543878.5_2	AL024498.2, SYCP2L	lncRNA, nonsense_mediated_decay, protein_coding, retained_intron	0	0.02	0	0	0.04	0	0	0.02	0.02	0	0	0.06	0	0	0.01	0.718533	-1.00213	-0.414512	0.678499	NA	0.718533	-0.64269	-0.269286	0.787709	NA
388550	[NR_027754]	chr19:45041044-45060150	-	3016	ENST00000446628.5_1, ENST00000455058.1_1, ENST00000455455.1_1	CEACAM22P	lncRNA, transcribed_unprocessed_pseudogene	0.09	0.09	0.04	0.02	0.04	0.02	0.07	0.08	0.06	0.13	0.05	0	0.11	0.08	0.07	3.79722	-1.00206	-1.35942	0.174015	NA	3.79722	-0.402714	-0.596171	0.551061	0.764624
171483	[NM_205849]	chrX:8992272-9002168	-	2103	ENST00000327220.9_1, ENST00000362066.7_1, ENST00000428477.1_1, ENST00000461107.5_2, ENST00000472522.6_2, ENST00000651278.1_1	FAM9B	protein_coding, retained_intron	0	0.06	0	0	0	0	0	0	0.03	0.02	0	0	0.02	0.03	0.01	0.482115	-1.00197	-0.402769	0.687118	NA	0.482115	-0.341212	-0.140195	0.888506	NA
6725	[NM_080823]	chr20:62171276-62178857	-	2402	ENST00000217188.1_1	SRMS	protein_coding	0	0.05	0.02	0	0	0	0	0.03	0	0	0	0	0	0	0	0.315021	-1.001	-0.267788	0.788863	NA	0.315021	-1.99045	-0.532485	0.59439	NA
NM_001127199***	[NM_001127199***]	chrX:49325433-49332821	+	585	ENST00000440137.1_2, ENST00000639028.1_1	GAGE12F	protein_coding	0	0	0	0	0	0	0	1.05	0	0	0	0	0	0	0	0.660481	-1.00005	-0.268472	0.788336	NA	0.660481	-1.74224	-0.46613	0.641123	NA
NM_001127199****	[NM_001127199****]	chrX:49334991-49342370	+	585	ENST00000445148.1_1	GAGE12G	protein_coding	0	0	0	0	0	0	0	1.05	0	0	0	0	0	0	0	0.660481	-1.00005	-0.268472	0.788336	NA	0.660481	-1.74224	-0.46613	0.641123	NA
57415	[NM_001291941, NM_001291942, NM_001291943, NM_020685]	chr3:62304647-62321888	+	3835	ENST00000232519.9_1, ENST00000462069.5_1, ENST00000465142.5_1, ENST00000486169.5_1, ENST00000491323.5_1, ENST00000494481.5_1, ENST00000542214.2_1	C3orf14	lncRNA, protein_coding, retained_intron	2.9	1.68	0.68	1.43	2.34	2.76	3.39	2.35	4.02	2.01	1.15	1.95	2.98	4.83	3.76	61.096	-1.00005	-3.38025	0.000724198	0.0110101	61.096	0.278039	0.992021	0.321187	0.576543
124056	[NM_001267721, NM_144603, NM_172167, NM_172168]	chr16:2028917-2031550	-	1636	ENST00000354249.8_2, ENST00000356120.8_2, ENST00000397280.8_2, ENST00000563181.1_1, ENST00000566005.5_2, ENST00000567471.1_1, ENST00000569739.1_1	NOXO1	protein_coding, retained_intron	0.68	0.71	0.48	0.2	0.46	0.21	0.4	0.77	0.38	0.47	0.31	0	0.51	0.36	0.31	12.9163	-0.999303	-2.27688	0.0227933	0.143002	12.9163	-0.558992	-1.35595	0.175115	0.403531
101929633	[NR_110574]	chr2:165697258-165705906	+	629	ENST00000414885.2_2, ENST00000638199.1_1, ENST00000662281.1_1, ENST00000665748.1_1, ENST00000670672.1_1	AC019197.1	lncRNA	0.07	0.49	0	0.59	0.24	0.62	0.56	0.43	0.59	0.09	0.48	0	0.59	0.84	0.38	4.11753	-0.998228	-1.28656	0.198248	NA	4.11753	0.402553	0.603377	0.546258	0.761631
2324	[NM_002020, NM_182925]	chr5:180028505-180076624	-	6389	ENST00000261937.11_4, ENST00000393347.7_3, ENST00000424276.6_1, ENST00000502293.5_1, ENST00000502603.5_1, ENST00000502649.5_4, ENST00000507059.5_1, ENST00000510000.1_1, ENST00000512795.1_2, ENST00000513527.1_1, ENST00000514810.1_1, ENST00000619105.4_1	FLT4	lncRNA, protein_coding, retained_intron	0.04	0	0.04	0.01	0	0	0.07	0.03	0.01	0	0.01	0	0.01	0	0	1.52087	-0.997972	-0.694082	0.487631	NA	1.52087	-3.07929	-1.99655	0.0458743	NA
8345	[NM_003524]	chr6:26251878-26252303	+	425	ENST00000619466.2_1	HIST1H2BH	protein_coding	4.13	5.07	2.98	1.59	3.45	2.36	5.79	8.59	6.76	4.14	3.11	2.75	3.95	4.12	3.18	24.5678	-0.997376	-3.49216	0.000479129	0.00796774	24.5678	-0.741295	-2.77396	0.00553783	0.0333907
25925	[NM_001308225, NM_015461]	chr18:22641887-22932214	-	4971	ENST00000361524.8_2, ENST00000399425.6_1, ENST00000538137.6_1, ENST00000577461.1_1, ENST00000577720.1_1, ENST00000577775.1_2, ENST00000577801.5_2, ENST00000579111.5_1, ENST00000580488.1_2, ENST00000581869.1_1, ENST00000582584.1_1, ENST00000583005.5_1, ENST00000583398.1_1, ENST00000584787.5_1	ZNF521	lncRNA, nonsense_mediated_decay, protein_coding, retained_intron	0.02	0	0	0	0	0	0	0.01	0.01	0	0.02	0	0.02	0	0.01	0.66016	-0.996675	-0.421187	0.673618	NA	0.66016	-0.237157	-0.10251	0.918352	NA
9536	[NM_004878]	chr9:132500614-132515344	-	1787	ENST00000340607.5_2, ENST00000481476.1_1	PTGES	lncRNA, protein_coding	1.6	1.87	1.25	0.39	1.35	1.01	1.35	1.79	1.5	0.89	0.98	0.49	1.05	1.07	0.8	40.1258	-0.996327	-3.71779	0.000200973	0.00392903	40.1258	-0.558092	-2.20011	0.0277988	0.113831
NR_026710*	[NR_026710*]	chrY:1469423-1482479	+	1789	ENST00000419737.7_1_PAR_Y, ENST00000420411.7_1_PAR_Y, ENST00000425740.7_1_PAR_Y, ENST00000443929.6_1_PAR_Y, ENST00000602357.6_1_PAR_Y	ASMTL-AS1	lncRNA	0	0	0	0	0	0	0.05	0.07	0	0.03	0	0	0.08	0.02	0.03	0.556268	-0.995286	-0.351079	0.725529	NA	0.556268	-0.196363	-0.0698575	0.944307	NA
80178	[NM_025108]	chr16:2510114-2514964	+	1628	ENST00000361837.9_2, ENST00000483320.5_1, ENST00000562253.1_1, ENST00000563531.5_1, ENST00000565537.1_1, ENST00000565716.1_1, ENST00000566580.1_1, ENST00000567489.5_2, ENST00000568753.1_5, ENST00000569496.5_1, ENST00000569664.5_1, ENST00000569665.5_1, ENST00000569994.5_1	TEDC2	nonsense_mediated_decay, protein_coding, retained_intron	1.57	2.36	0.99	0.47	1.45	1.3	1.49	1.72	0.72	1.07	0.8	0.42	1.55	0.86	1.06	37.1048	-0.995003	-3.2464	0.00116875	0.0160071	37.1048	-0.19984	-0.695441	0.486779	0.719936
3549	[NM_002181]	chr2:219919141-219925238	-	2072	ENST00000295731.7_2	IHH	protein_coding	1.19	1.47	1.2	0.54	0.54	0.87	0.67	1.7	0.52	0.49	0.32	0.27	0.44	0.21	0.22	28.5011	-0.994411	-2.54452	0.0109428	0.0852017	28.5011	-1.24707	-3.22908	0.00124189	0.00997847
27178	[NM_014439, NM_173202, NM_173203, NM_173204, NM_173205]	chr2:113670547-113676458	+	838	ENST00000263326.7_1, ENST00000311328.2_1, ENST00000349806.7_4, ENST00000352179.7_1, ENST00000353225.7_4	IL37	protein_coding	0.06	0.1	0	0	0	0	0	0.16	0	0	0.08	0	0	0	0	0.282844	-0.993934	-0.266544	0.78982	NA	0.282844	-1.93552	-0.517707	0.604663	NA
NM_004192*	[NM_004192*]	chrY:1472031-1521870	-	2133	ENST00000381317.9_3_PAR_Y, ENST00000381333.9_2_PAR_Y, ENST00000462195.6_1_PAR_Y, ENST00000463763.6_1_PAR_Y, ENST00000474865.6_1_PAR_Y, ENST00000534940.6_1_PAR_Y	ASMTL	lncRNA, protein_coding	0.4	1.26	0	0.61	1.18	0.95	1.03	1.41	0.83	0.45	0.8	0.71	1.15	0.71	0.83	34.6786	-0.992967	-1.80611	0.0709004	0.290901	34.6786	0.281435	0.527269	0.598006	0.799603
100874131	[NR_046877]	chr3:114819269-114821908	+	675	ENST00000472323.1_1	ZBTB20-AS4	lncRNA	0.08	0.11	0	0	0	0.09	0	0	0.11	0	0.07	0	0	0	0.08	0.388465	-0.992961	-0.395577	0.692417	NA	0.388465	-0.754352	-0.304596	0.760674	NA
100506436	[NR_040012]	chr17:26926150-26944395	+	1365	ENST00000414744.2_2, ENST00000424210.1_1, ENST00000554154.1_2, ENST00000556050.1_1, ENST00000584675.1_1, ENST00000670419.1_1	SPAG5-AS1	lncRNA, retained_intron	0.18	0.2	0.17	0	0.13	0.11	0.18	0.22	0.14	0.21	0.16	0	0.33	0	0.02	3.49543	-0.990338	-1.16989	0.242047	NA	3.49543	-0.944155	-1.14876	0.250653	0.499845
6398	[NM_003004]	chr17:80278899-80291921	-	2282	ENST00000269389.7_1, ENST00000580437.5_3, ENST00000581691.5_4, ENST00000581864.5_1, ENST00000581954.1_4, ENST00000582290.5_4, ENST00000582563.5_4, ENST00000583093.5_4	SECTM1	nonsense_mediated_decay, protein_coding	0.46	0.69	0.45	0.14	2.15	2.32	0.3	0.84	0.21	0.34	0.18	0.08	1.9	1.32	1.65	39.6998	-0.990039	-2.26078	0.0237731	0.147297	39.6998	2.0656	5.30114	1.15078e-07	2.83491e-06
84171	[NM_032211]	chr10:100007442-100028007	-	3657	ENST00000260702.4_2	LOXL4	protein_coding	1.88	2.26	1.39	0.46	2.65	2.71	1.69	2.77	1.88	1.26	1.4	0.7	2.69	2.28	2.71	142.756	-0.989799	-3.80247	0.000143259	0.00296876	142.756	0.415486	1.65274	0.0983827	0.277933
151056	[NM_001170585, NM_153021]	chr2:28718937-28866653	+	5180	ENST00000327757.10_4, ENST00000404858.5_6, ENST00000411743.5_3, ENST00000416713.5_2, ENST00000422425.6_3, ENST00000436544.1_1, ENST00000436775.1_3, ENST00000444257.5_1, ENST00000473272.1_1, ENST00000479065.5_1, ENST00000481449.1_1, ENST00000485642.1_1	PLB1	nonsense_mediated_decay, protein_coding, retained_intron	0.02	0.04	0.01	0.02	0.02	0.04	0.05	0.03	0.02	0.02	0.02	0	0.03	0	0.01	2.27215	-0.989266	-1.13639	0.255792	NA	2.27215	-0.533784	-0.666231	0.505264	NA
643432	[NR_015362]	chr6:94416800-94486199	+	4798	ENST00000670976.1_1	AL356094.2	lncRNA	0.01	0.03	0.01	0.01	0.04	0.04	0.01	0.01	0.04	0.03	0	0	0	0	0.01	1.53777	-0.987754	-0.766728	0.443243	NA	1.53777	-0.391086	-0.327055	0.743626	NA
9465	[NM_004842, NM_016377, NM_138633]	chr6:131456825-131604675	+	3461	ENST00000263050.3_1, ENST00000342266.4_1, ENST00000366358.2_1, ENST00000431975.7_2, ENST00000474850.2_1, ENST00000535150.1_1, ENST00000537868.5_1, ENST00000541650.5_1, ENST00000543815.5_1	AKAP7	lncRNA, protein_coding, retained_intron	0.39	0.55	0.21	0.2	0.17	0.23	0.78	0.76	0.58	0.27	0.36	0.53	0.34	0.61	0.28	21.4225	-0.987439	-3.03093	0.00243803	0.027973	21.4225	-0.925971	-2.9673	0.00300426	0.0204628
401247	[NR_130726]	chr6:30780642-30798436	-	2052	ENST00000399196.1_1, ENST00000419357.5_1	LINC00243	lncRNA	0.02	0	0	0	0.02	0	0.03	0.07	0	0.04	0	0	0	0	0.01	0.509135	-0.987138	-0.404525	0.685827	NA	0.509135	-1.04009	-0.426652	0.669632	NA
8479	[NM_001197323, NM_003609]	chr16:30003641-30007417	-	3048	ENST00000279392.7_1, ENST00000563053.1_1, ENST00000563680.1_1, ENST00000564026.1_1, ENST00000565996.1_1, ENST00000566471.1_1, ENST00000568880.2_1	HIRIP3	lncRNA, protein_coding, retained_intron	5.36	6.65	3.76	2.24	5.22	4.76	4.08	6.32	3.73	2.51	2.39	1.91	3.85	3.06	3.41	219.213	-0.986714	-5.47982	4.25755e-08	2.56858e-06	219.213	-0.280436	-1.60689	0.108078	0.295554
3727	[NM_001286968, NM_005354]	chr19:18390503-18392466	-	1963	ENST00000252818.4_1, ENST00000600972.1_2	JUND	protein_coding	59.85	68.48	41.51	33.52	55.29	62.21	84.81	50.52	64.46	22.81	32.1	31.98	53.98	70.59	36.28	1976.28	-0.986568	-4.28743	1.80751e-05	0.000504195	1976.28	-0.181725	-0.791426	0.428695	0.673122
63976	[NM_022114, NM_199454]	chr1:2985741-3355185	+	8723	ENST00000270722.10_2, ENST00000378389.5_1, ENST00000378391.6_1, ENST00000463591.1_1, ENST00000509860.1_2, ENST00000511072.5_1, ENST00000512462.5_1, ENST00000514189.5_1, ENST00000606170.1_1, ENST00000607632.1_1	PRDM16	lncRNA, protein_coding, retained_intron	0	0	0	0	0	0	0.01	0	0	0	0	0	0	0	0	0.181766	-0.985625	-0.262436	0.792985	NA	0.181766	-0.797882	-0.213097	0.831251	NA
80036	[NM_001007470, NM_001007471, NM_020952, NM_024971, NM_206944, NM_206945, NM_206946, NM_206947, NM_206948]	chr9:73149965-73736514	-	6698	ENST00000354500.6_1, ENST00000357533.6_4, ENST00000358082.7_1, ENST00000360823.6_1, ENST00000361823.9_1, ENST00000377097.3_1, ENST00000377101.5_1, ENST00000377105.5_1, ENST00000377110.7_3, ENST00000377111.6_2, ENST00000396280.9_1, ENST00000396283.5_1, ENST00000396285.5_3, ENST00000396292.8_2, ENST00000408909.6_1, ENST00000437699.3_1	TRPM3	lncRNA, protein_coding, retained_intron	0.02	0	0	0	0	0	0	0	0	0	0	0	0	0	0	0.130053	-0.985532	-0.262922	0.792611	NA	0.130053	-1.39441	-0.372002	0.709891	NA
79742	[NM_024689, NM_176819]	chrX:45007617-45060146	-	6596	ENST00000377934.4_1, ENST00000398000.7_2, ENST00000477281.1_1, ENST00000492138.1_1	DIPK2B	lncRNA, protein_coding	0	0.01	0.01	0	0.01	0.01	0	0.01	0.01	0	0	0	0	0	0.01	0.449926	-0.985276	-0.468932	0.639118	NA	0.449926	-0.280214	-0.138159	0.890115	NA
5005	[NM_000608]	chr9:117092068-117095536	+	844	ENST00000431067.3_2	ORM2	protein_coding	0	0	0	0	0	0	0	0	0.24	0	0	0	0	0	0.03	0.27225	-0.984933	-0.262827	0.792684	NA	0.27225	-0.883182	-0.236824	0.812793	NA
51555	[NM_001256750, NM_001256751, NM_001256752, NM_001256753, NM_001256754, NM_001256755, NM_001256756, NM_016559]	chr3:179512746-179754841	-	9475	ENST00000263962.12_2, ENST00000392649.7_2, ENST00000461537.1_1, ENST00000463761.1_1, ENST00000464614.5_2, ENST00000465751.5_2, ENST00000467440.6_1, ENST00000467460.6_2, ENST00000468741.5_2, ENST00000469198.5_5, ENST00000472994.5_2, ENST00000474909.1_1, ENST00000476138.5_2, ENST00000477829.5_1, ENST00000485199.5_2, ENST00000487198.5_1, ENST00000491640.5_4, ENST00000496721.5_4	PEX5L	lncRNA, protein_coding, retained_intron	0	0	0	0	0	0	0.01	0	0	0	0	0	0	0	0	0.156222	-0.984632	-0.262192	0.793173	NA	0.156222	-1.38278	-0.368214	0.712714	NA
1373	[NM_001122633, NM_001122634, NM_001875]	chr2:211342405-211543832	+	6166	ENST00000233072.9_1, ENST00000417946.5_1, ENST00000430249.6_1, ENST00000451903.2_1, ENST00000467353.1_1, ENST00000470791.1_1, ENST00000479988.1_1, ENST00000497121.1_1, ENST00000497163.1_1, ENST00000518043.5_3, ENST00000523702.5_1, ENST00000619804.1_1, ENST00000645825.1_1	CPS1	lncRNA, protein_coding, retained_intron	0.01	0.03	0.01	0	0.03	0	0	0	0.01	0	0	0.02	0	0	0.01	0.770558	-0.984297	-0.514705	0.606759	NA	0.770558	-0.749107	-0.403648	0.686472	NA
2267	[NM_004467, NM_147203, NM_201552, NM_201553]	chr8:17721899-17753047	-	1556	ENST00000381840.5_2, ENST00000381841.4_2, ENST00000398054.5_2, ENST00000398056.6_2, ENST00000427924.5_2, ENST00000518650.5_2, ENST00000518769.1_1, ENST00000519055.1_1, ENST00000522444.5_1, ENST00000522636.5_1, ENST00000523097.1_1	FGL1	protein_coding, retained_intron	0	0.11	0	0	0	0	0	0	0	0	0	0	0.03	0	0	0.229104	-0.984054	-0.262064	0.793272	NA	0.229104	-0.742362	-0.197934	0.843097	NA
5444	[NM_000446]	chr7:94927668-94953884	-	1752	ENST00000222381.7_1, ENST00000433729.1_1, ENST00000462594.1_1, ENST00000470502.1_1	PON1	nonsense_mediated_decay, protein_coding, retained_intron	0.19	0.11	0.16	0.07	0.05	0.08	0.54	0.17	0.21	0.13	0.17	0.06	0.04	0.21	0.06	5.08053	-0.983442	-1.502	0.133097	0.412749	5.08053	-1.46561	-2.2242	0.0261349	0.108823
105376975	[NR_135536]	chr3:17784435-17787154	+	470				0.44	0	0.12	0.35	0.12	0.26	0.17	0.44	0.53	0.14	0.12	0	0.19	0.21	0.25	1.5284	-0.982995	-0.915077	0.360151	NA	1.5284	-0.525482	-0.537453	0.590954	NA
7439	[NM_001139443, NM_001300786, NM_001300787, NM_004183, NR_134580]	chr11:61717355-61731935	+	3583	ENST00000378043.9_2, ENST00000449131.6_1, ENST00000524877.5_1, ENST00000524926.5_2, ENST00000526988.1_1, ENST00000529265.5_1, ENST00000533521.5_1, ENST00000534553.5_1, ENST00000652345.1_1	BEST1	nonsense_mediated_decay, protein_coding, retained_intron	2.34	2.54	1.42	1.09	4.13	3.75	2.13	3.51	1.9	1.6	1.07	0.9	2.7	2.46	2.69	119.894	-0.981842	-4.45501	8.38905e-06	0.000259771	119.894	0.421154	2.02729	0.0426328	0.155704
101928163	[NR_110799]	chr1:23848421-23854911	+	1212				0	0	0	0	0	0.04	0.1	0	0	0	0	0	0	0	0.02	0.245259	-0.980969	-0.261189	0.793947	NA	0.245259	-0.137084	-0.0367143	0.970713	NA
115111	[NM_001282356, NM_001282357, NM_052832, NM_134266]	chr8:92221721-92410382	+	5933	ENST00000276609.8_2, ENST00000309536.6_1, ENST00000343709.7_2, ENST00000448384.2_1, ENST00000517930.1_1, ENST00000520099.5_1, ENST00000520249.5_1, ENST00000520818.5_1, ENST00000522181.5_1, ENST00000522862.5_1, ENST00000523719.5_1, ENST00000617078.3_1, ENST00000617233.2_1	LRRC69, SLC26A7	lncRNA, nonsense_mediated_decay, protein_coding	0	0.01	0	0	0	0	0	0	0.04	0	0	0.02	0	0	0	0.464666	-0.980918	-0.262431	0.792989	NA	0.464666	-1.48457	-0.398356	0.690368	NA
115273	[NM_001193532, NM_152304]	chr1:28918711-28921088	+	1333	ENST00000373826.3_2, ENST00000465518.2_3	RAB42	protein_coding	0.04	0.22	0.26	0	0.2	0.24	0.12	0.14	0	0	0.08	0	0	0	0.06	1.7862	-0.980106	-0.687654	0.491671	NA	1.7862	-0.31617	-0.231562	0.816878	NA
9162	[NM_001321708, NM_001321709, NM_001321710, NM_004717]	chr7:137072395-137531610	-	6981	ENST00000288490.9_2, ENST00000424189.6_1, ENST00000446122.5_1, ENST00000453654.6_4, ENST00000460662.2_3, ENST00000470895.5_1, ENST00000477835.5_1, ENST00000483619.1_1, ENST00000486153.1_1, ENST00000494390.5_1, ENST00000497321.5_1, ENST00000614521.1_2	DGKI	lncRNA, protein_coding, retained_intron	0	0	0	0	0	0	0.02	0	0	0	0	0	0	0	0	0.155208	-0.979504	-0.260831	0.794223	NA	0.155208	-1.38756	-0.369494	0.71176	NA
100996582	[NR_126166]	chr9:43608372-43615527	-	1893				0.07	0.07	0.03	0	0.11	0.03	0.06	0	0.03	0.02	0.04	0	0.05	0	0.01	1.28775	-0.979341	-0.802714	0.42214	NA	1.28775	-0.291578	-0.256576	0.797506	NA
90019	[NM_001290332, NM_001290333, NM_001290334, NM_138567]	chr11:1855539-1858751	+	1574	ENST00000341958.3_1, ENST00000381968.7_1, ENST00000381978.7_2, ENST00000417052.5_1, ENST00000424556.2_1, ENST00000430303.5_1, ENST00000464897.5_1, ENST00000475245.1_1, ENST00000479089.5_1, ENST00000479276.5_1, ENST00000482118.1_1, ENST00000483280.1_1, ENST00000490707.5_1, ENST00000494431.1_1	SYT8	lncRNA, nonsense_mediated_decay, protein_coding, retained_intron	0.79	0.99	1.03	0.41	0.48	0.45	0.34	1.56	0.39	0.54	0.19	0	0.33	0.24	0.34	15.8927	-0.978895	-1.7078	0.0876728	0.326862	15.8927	-0.938657	-1.67409	0.0941138	0.270376
101929563	[NR_121602]	chr9:23500688-23672397	-	4817	ENST00000440888.1_1, ENST00000640307.1_1	AL445623.1, AL445623.2	lncRNA	0.03	0	0.01	0	0	0.02	0.02	0.01	0	0.03	0	0	0	0	0.01	0.867077	-0.978042	-0.486302	0.626753	NA	0.867077	-0.578404	-0.294394	0.768457	NA
64714	[NM_006849]	chr16:333117-337209	+	1726	ENST00000219406.10_1, ENST00000404312.5_1, ENST00000435833.1_1, ENST00000456379.1_1, ENST00000462950.1_1, ENST00000467212.5_1, ENST00000482665.1_1	PDIA2	lncRNA, protein_coding, retained_intron	0.12	0	0	0.04	0.08	0.09	0.1	0.08	0	0.16	0	0	0.02	0	0.01	1.53021	-0.977847	-0.662912	0.507387	NA	1.53021	-0.503712	-0.349756	0.726522	NA
3821	[NM_001304448, NM_002259, NM_007328, NM_213657, NM_213658]	chr12:10594862-10607284	-	1819	ENST00000347831.9_1, ENST00000359151.7_1, ENST00000408006.7_1, ENST00000536188.5_1, ENST00000537699.1_1, ENST00000543893.1_2, ENST00000544822.2_1	KLRC1	protein_coding, retained_intron	0.03	0	0.04	0	0	0	0	0	0.17	0	0	0	0	0.07	0.02	0.551361	-0.977203	-0.342829	0.731727	NA	0.551361	-0.796896	-0.282745	0.777372	NA
653149	[NM_001143987, NM_001143988]	chr1:108992903-109013260	+	2222	ENST00000370040.7_2, ENST00000495380.6_2, ENST00000531446.2_3	NBPF6	protein_coding	0	0	0	0	0	0	0	0.03	0.03	0	0	0	0	0.03	0	0.274742	-0.97514	-0.260681	0.794339	NA	0.274742	-0.803986	-0.214911	0.829837	NA
2615	[NM_001128922, NM_005512]	chr11:76368567-76381791	-	4446	ENST00000260061.9_2, ENST00000404995.5_1, ENST00000407242.6_1, ENST00000421973.1_5, ENST00000464145.1_1	LRRC32	lncRNA, protein_coding	0	0	0	0	0	0	0.03	0	0	0	0	0	0	0	0	0.153838	-0.974306	-0.259451	0.795288	NA	0.153838	-1.3837	-0.368471	0.712522	NA
251	[NM_031313]	chr2:233271551-233275424	+	2494	ENST00000295453.8_3	ALPG	protein_coding	0	0.11	0.06	0.07	0.05	0.15	0.02	0.19	0.05	0	0.03	0	0.11	0.03	0.04	3.01613	-0.971192	-0.923845	0.355567	NA	3.01613	0.483768	0.512961	0.607979	NA
400121	[NR_040244]	chr13:38109076-38125673	+	3314	ENST00000612438.1_1	LINC00547	lncRNA	0	0	0	0	0	0	0.02	0	0.07	0	0.01	0	0.02	0	0.01	0.600011	-0.970046	-0.350979	0.725604	NA	0.600011	-0.540501	-0.198359	0.842764	NA
388165	[NR_003661]	chr15:85070426-85114026	-	2150	ENST00000339094.5_1, ENST00000354771.8_1, ENST00000558251.5_1, ENST00000559010.1_1, ENST00000559871.1_1, ENST00000559958.1_1, ENST00000561403.6_2	UBE2Q2P1	lncRNA, retained_intron, transcribed_unprocessed_pseudogene	0.2	0.18	0.17	0.12	0.23	0.07	0.43	0.32	0.28	0.2	0.08	0.18	0.29	0.2	0.11	8.66189	-0.969907	-2.03918	0.0414317	0.21109	8.66189	-0.654102	-1.47249	0.140887	0.350251
151295	[NM_001144889, NM_001144890, NM_144712]	chr2:220026180-220034817	-	2418	ENST00000295738.11_1, ENST00000318673.6_1, ENST00000409370.6_1, ENST00000409878.7_4, ENST00000414999.5_1, ENST00000421779.2_1, ENST00000430764.2_3, ENST00000455516.6_4, ENST00000461812.1_1, ENST00000465580.3_1, ENST00000497918.5_1, ENST00000498327.5_1	AC068946.1, SLC23A3	lncRNA, nonsense_mediated_decay, protein_coding, retained_intron	0.53	0.6	0.34	0.28	0.25	0.32	0.37	0.51	0.35	0.2	0.19	0.14	0.15	0.11	0.26	13.4407	-0.968826	-2.68047	0.00735198	0.0640191	13.4407	-1.00471	-2.89742	0.00376244	0.0246781
23007	[NM_001130960, NM_001130961, NM_014996]	chr3:155197670-155421997	-	6536	ENST00000334686.6_2, ENST00000340059.11_1, ENST00000447496.6_1, ENST00000460012.6_3, ENST00000469040.1_1, ENST00000494598.5_3	PLCH1	protein_coding, retained_intron	2.17	2.07	1.13	1.15	2.14	1.73	1.94	1.9	2.51	1.03	0.86	1.1	1.86	1.73	1.85	212.96	-0.967659	-7.8254	5.06026e-15	1.28607e-12	212.96	-0.111041	-0.960888	0.336609	0.591773
439927	[NR_027379]	chr1:85093912-85100703	-	2884	ENST00000370624.1_1	LINC01555	lncRNA	0	0	0	0	0	0	0.04	0	0	0	0	0	0	0	0	0.15208	-0.967516	-0.257647	0.796679	NA	0.15208	-1.37873	-0.367153	0.713505	NA
6998	[NR_002718]	chrX:109763539-109766249	+	2710	ENST00000493351.1_1, ENST00000602699.1_1	TDGF1P3	lncRNA, transcribed_processed_pseudogene	0	0	0	0	0	0	0.05	0	0	0	0	0	0	0	0	0.152095	-0.967276	-0.257583	0.796729	NA	0.152095	-1.37886	-0.367187	0.713479	NA
728640	[NR_027508]	chr10:60474774-60477293	+	2519	ENST00000332869.5_1	FAM133CP	processed_pseudogene	0	0	0	0	0	0	0.05	0	0	0	0	0.01	0	0	0	0.152115	-0.966973	-0.257503	0.796791	NA	0.152115	-1.37902	-0.367231	0.713447	NA
105376306	[NR_135119]	chr9:135903538-135905809	-	553				0.44	0.57	0.89	0.28	0.47	0.42	0.27	1.04	0.56	0.32	0	0	0.46	0.5	0.45	3.82239	-0.96684	-1.18536	0.235873	NA	3.82239	-0.198186	-0.264867	0.791112	0.908166
8608	[NM_001320108, NM_003708]	chr12:57345214-57353158	-	3464	ENST00000360752.4_1, ENST00000398138.4_1	RDH16	lncRNA, protein_coding	0.11	0.08	0.07	0.02	0.05	0.04	0.12	0.04	0.04	0.03	0.09	0	0.04	0.07	0.04	3.65552	-0.966471	-1.34637	0.178182	NA	3.65552	-0.608757	-0.906597	0.36462	0.618303
NM_001099684*	[NM_001099684*]	chrX:52976463-52985953	-	2023	ENST00000596733.7_2, ENST00000610625.4_2, ENST00000611661.4_2, ENST00000612083.4_2, ENST00000612846.4_4, ENST00000612915.4_2, ENST00000613284.1_1, ENST00000615092.4_2, ENST00000616235.1_1, ENST00000616592.1_1, ENST00000617970.4_2, ENST00000618601.4_4, ENST00000619373.4_4, ENST00000619518.4_4, ENST00000619586.4_2, ENST00000619897.4_1, ENST00000622197.4_4, ENST00000622323.4_4, ENST00000622447.4_2, …	FAM156A	lncRNA, nonsense_mediated_decay, protein_coding	0	0	0	0	0	0	0.05	0	0	0	0	0	0	0	0	0.152183	-0.965898	-0.257216	0.797012	NA	0.152183	-1.37961	-0.367386	0.713331	NA
101929344	[NR_120426]	chr13:47029338-47040911	-	934	ENST00000416521.7_2, ENST00000458282.2_1, ENST00000593640.7_3, ENST00000594153.2_2, ENST00000594428.6_3, ENST00000598084.6_3, ENST00000599175.1_1, ENST00000647588.1_1, ENST00000647744.2_2, ENST00000647756.2_2, ENST00000647866.2_2, ENST00000647922.2_2, ENST00000648041.2_2, ENST00000648133.1_1, ENST00000648245.2_2, ENST00000648255.1_1, ENST00000648333.1_1, ENST00000648348.1_1, ENST00000648471.2_2, …	LINC01198	lncRNA	0.05	0	0	0.07	0	0	0.13	0	0	0	0	0	0	0	0.03	0.312907	-0.96544	-0.257741	0.796607	NA	0.312907	-1.40809	-0.376074	0.706862	NA
643733	[NR_034078, NR_034079]	chr11:104772275-104788902	-	619	ENST00000527425.5_1, ENST00000527617.1_1, ENST00000527637.5_1, ENST00000528437.5_1, ENST00000530264.1_1, ENST00000531091.5_1, ENST00000531371.5_1, ENST00000532441.5_1, ENST00000532510.5_1, ENST00000534659.1_1	CASP17P	lncRNA, transcribed_unprocessed_pseudogene	0.08	0	0.09	0.36	0.08	0.37	0.34	0	0.12	0	0	0	0.07	0	0	1.00137	-0.965359	-0.561122	0.574715	NA	1.00137	-0.895015	-0.528759	0.596973	NA
60385	[NM_021733]	chr19:50243010-50266515	-	1812	ENST00000246801.8_5, ENST00000358830.3_4, ENST00000599325.1_1	TSKS	protein_coding, retained_intron	0	0	0	0	0	0	0.06	0	0	0	0	0	0	0	0	0.152224	-0.965248	-0.257043	0.797145	NA	0.152224	-1.37996	-0.36748	0.713261	NA
3236	[NM_002148]	chr2:176981491-176984670	+	1804	ENST00000249501.4_1, ENST00000490088.2_1, ENST00000549469.1_1	HOXD10	lncRNA, protein_coding	0	0	0	0	0	0	0.07	0	0	0	0	0	0	0	0	0.152226	-0.96522	-0.257036	0.797151	NA	0.152226	-1.37997	-0.367484	0.713258	NA
100996664	[NR_135816]	chr14:69092243-69095504	-	2260	ENST00000556301.1_1	AL121820.2	lncRNA	0.14	0.15	0.12	0.16	0.02	0.02	0.18	0.22	0.05	0.06	0.04	0	0.09	0.03	0.03	3.84743	-0.964177	-1.33188	0.182899	NA	3.84743	-1.75749	-2.32455	0.0200959	0.0904939
9088	[NM_001258450, NM_001258451, NM_004203, NM_182687]	chr16:3022791-3030540	-	2233	ENST00000262300.13_3, ENST00000382240.9_1, ENST00000431515.6_2, ENST00000440027.6_1, ENST00000570649.1_1, ENST00000572059.1_1, ENST00000572619.1_1, ENST00000572658.1_1, ENST00000573944.5_2, ENST00000574385.5_2, ENST00000574415.5_1, ENST00000574680.1_1, ENST00000574730.5_1, ENST00000575040.1_3, ENST00000575632.5_1, ENST00000575981.1_1, ENST00000576268.1_1	PKMYT1	nonsense_mediated_decay, protein_coding, retained_intron	6.31	8.91	6.32	2.98	8.36	6.75	3.57	12.77	3.89	3.88	3	1.6	6.81	5	4.32	237.87	-0.964005	-3.09365	0.0019771	0.023787	237.87	-0.0395883	-0.128702	0.897593	0.954958
23627	[NM_012409]	chr20:4702499-4709108	+	4038	ENST00000305817.3_2	PRND	protein_coding	0.12	0.08	0.03	0.03	0	0	0.04	0.02	0.03	0.09	0.01	0	0.03	0	0.04	2.78992	-0.963981	-0.926664	0.354101	NA	2.78992	-1.9495	-1.82789	0.0675658	NA
728175	[NR_040108]	chr4:185262183-185275130	-	1878	ENST00000317596.3_1, ENST00000511465.1_1, ENST00000664357.1_1, ENST00000670015.1_1	LINC02363	lncRNA	0.02	0.04	0	0	0.02	0	0.06	0.04	0.06	0	0.04	0.1	0.04	0	0.02	1.12111	-0.963837	-0.731455	0.464502	NA	1.12111	-1.26696	-0.973305	0.330402	NA
59343	[NM_021627]	chr3:185304030-185348885	+	3194	ENST00000296257.10_2, ENST00000413407.5_1, ENST00000430355.5_1, ENST00000439684.5_1, ENST00000444509.1_3, ENST00000453532.5_1, ENST00000458551.1_1, ENST00000459883.5_1, ENST00000465201.5_1, ENST00000473760.5_1, ENST00000476011.1_1, ENST00000478001.1_1, ENST00000483005.1_1	SENP2	lncRNA, nonsense_mediated_decay, protein_coding, retained_intron	15.51	12.98	5.39	8.32	12	12.19	17.7	12.09	18.35	6.14	7.33	11.95	12.23	14.06	14.56	782.595	-0.963501	-5.05407	4.32488e-07	2.08057e-05	782.595	-0.158868	-0.83904	0.401447	0.649953
NM_004043*	[NM_004043*]	chrY:1664347-1711974	+	1334	ENST00000313871.9_2_PAR_Y, ENST00000381229.9_2_PAR_Y, ENST00000381233.8_1_PAR_Y, ENST00000381241.9_3_PAR_Y, ENST00000381261.8_1_PAR_Y, ENST00000432523.6_3_PAR_Y, ENST00000474361.6_1_PAR_Y, ENST00000509780.6_1_PAR_Y	AKAP17A, ASMT	lncRNA, nonsense_mediated_decay, protein_coding	0	0	0	0	0	0	0.07	0	0	0	0	0	0	0	0	0.152369	-0.962925	-0.256425	0.797622	NA	0.152369	-1.38123	-0.367818	0.713009	NA
154796	[NM_001113490, NM_133265]	chrX:112018104-112084043	-	7386	ENST00000304758.5_1, ENST00000371958.1_1, ENST00000371959.7_1, ENST00000371962.5_1, ENST00000462114.1_1, ENST00000524145.5_1	AMOT	lncRNA, protein_coding	0.04	0.09	0.05	0.01	0.04	0.02	0.03	0.05	0.06	0.02	0.04	0.01	0.05	0	0.02	4.92552	-0.962755	-1.32445	0.185353	0.486307	4.92552	-0.95197	-1.34289	0.179308	0.40885
54898	[NM_017770]	chr6:10980992-11044624	-	4073	ENST00000354666.4_2	ELOVL2	protein_coding	0	0	0	0	0	0	0.01	0.05	0	0	0.01	0	0	0.02	0.01	0.526324	-0.961267	-0.340668	0.733353	NA	0.526324	-0.862081	-0.305419	0.760047	NA
644974	[NM_001136152]	chr3:129800673-129817233	+	969	ENST00000425059.1_1, ENST00000507643.5_1, ENST00000511726.1_1	ALG1L2	lncRNA, protein_coding	0	0	0	0	0.05	0	0	0.17	0	0	0	0	0	0	0.02	0.267685	-0.961059	-0.256196	0.797799	NA	0.267685	-0.348617	-0.0930651	0.925852	NA
54058	[NM_001286462, NM_001286463, NM_001286476, NM_001286477, NM_058180]	chr21:47720343-47743813	-	3802	ENST00000291691.11_1, ENST00000397679.5_1, ENST00000397680.5_1, ENST00000397682.7_1, ENST00000397683.5_1, ENST00000417060.5_3, ENST00000445935.5_4, ENST00000472607.1_1, ENST00000475776.1_1, ENST00000491666.5_4	C21orf58	lncRNA, nonsense_mediated_decay, protein_coding, retained_intron	1.59	1.09	1.17	0.6	0.85	0.7	0.75	1.59	0.88	0.69	0.46	0.16	0.47	0.48	0.41	42.6225	-0.960486	-3.3115	0.000927954	0.0133542	42.6225	-0.938476	-3.31269	0.000924035	0.0077772
101927318	[NR_110589, NR_110590, NR_110591]	chr12:50345294-50356707	-	994	ENST00000550214.1_1, ENST00000550530.1_1, ENST00000552379.1_1	AC025154.2	lncRNA	19.4	20.33	9.73	8.79	10.27	12.53	28	20.21	18.32	12.85	14.96	6.86	12.69	12.08	10.11	94.0953	-0.960336	-5.40109	6.62381e-08	3.8293e-06	94.0953	-0.802163	-4.69109	2.71747e-06	4.94802e-05
100506343	[NR_038951, NR_038952]	chr1:112282462-112290420	+	2131	ENST00000430373.2_2, ENST00000524935.1_1, ENST00000658759.1_1	INKA2-AS1	lncRNA	0.08	0.03	0	0	0.04	0	0.06	0.07	0.06	0.12	0.02	0.04	0	0	0.06	1.55232	-0.960318	-0.765704	0.443852	NA	1.55232	-1.59733	-1.25788	0.208434	NA
342918	[NM_001195076]	chr19:51152701-51162567	+	765	ENST00000425202.5_2, ENST00000458538.1_2, ENST00000490451.1_1	C19orf81	lncRNA, protein_coding	0	0	0	0	0	0	0	0.33	0	0	0	0	0.05	0	0	0.32323	-0.958997	-0.25643	0.797619	NA	0.32323	-0.962775	-0.256728	0.797389	NA
79048	[NM_001282688, NM_001282689, NM_001282690, NM_024077]	chr9:91933387-91974578	+	3725	ENST00000339901.8_2, ENST00000375807.7_2, ENST00000425851.1_1, ENST00000440898.1_1, ENST00000470305.1_1, ENST00000477484.1_1, ENST00000496597.1_1, ENST00000498819.1_1, ENST00000534113.6_2	SECISBP2	lncRNA, protein_coding	16.11	15.72	7.17	8.37	10.53	12.83	16.14	11.23	15.8	6.19	7.09	8.82	10.21	11.04	10.13	789.336	-0.958984	-6.51255	7.38868e-11	8.80757e-09	789.336	-0.379299	-2.60041	0.00931119	0.0507816
29799	[NM_013313, NR_130910]	chr22:22051825-22090123	-	4720	ENST00000339468.8_2, ENST00000403503.1_1, ENST00000477675.1_1	YPEL1	protein_coding, retained_intron	0.75	0.97	0.28	0.38	0.29	0.37	0.62	0.75	0.71	0.41	0.45	0.4	0.34	0.45	0.39	44.7168	-0.958674	-4.46456	8.02332e-06	0.000250171	44.7168	-0.981424	-4.73181	2.2253e-06	4.1447e-05
145376	[NM_172365]	chr14:65016619-65056097	+	1406	ENST00000298705.6_3, ENST00000467261.5_3, ENST00000554400.1_1, ENST00000555645.5_1, ENST00000556023.1_1, ENST00000557202.1_3	PPP1R36	nonsense_mediated_decay, protein_coding, retained_intron	0.27	0.44	0.1	0.46	0.31	0.07	0.43	0.16	0.4	0.07	0.06	0.28	0.12	0.21	0.17	6.34984	-0.95844	-1.45277	0.146288	0.434527	6.34984	-0.801081	-1.25893	0.208054	0.446494
101927040	[NR_110954]	chr8:80681614-80783972	-	2118	ENST00000502766.2_1, ENST00000517365.1_2	AC036214.1	lncRNA	0	0.06	0	0	0	0	0	0	0	0	0	0	0.03	0.03	0	0.359329	-0.958398	-0.255236	0.798541	NA	0.359329	0.349133	0.0937224	0.92533	NA
677838	[NR_002987]	chr1:28906275-28906405	-	130	ENST00000461448.6_2, ENST00000461832.2_2, ENST00000470977.6_2, ENST00000474814.1_1, ENST00000648251.1_1	SNHG12	retained_intron	4.01	9.58	0	4.29	4.49	10.53	0	0	0	0	0	0	6.44	0	5.79	0.685648	-0.958324	-0.529841	0.596222	NA	0.685648	0.855903	0.509096	0.610685	NA
145741	[NM_207322]	chr15:62359175-62363116	+	3445	ENST00000355522.5_2	C2CD4A	protein_coding	0	0.04	0	0	0.01	0	0	0	0	0	0	0	0	0	0.01	0.253943	-0.957948	-0.255124	0.798628	NA	0.253943	-0.156297	-0.0418408	0.966626	NA
221357	[NM_153699]	chr6:52696540-52710893	-	844	ENST00000284562.6_2, ENST00000370989.6_2, ENST00000475052.1_1	GSTA5	lncRNA, protein_coding	0	0	0	0	0	0	0.15	0	0	0	0	0	0	0	0	0.152709	-0.957279	-0.254923	0.798783	NA	0.152709	-1.38434	-0.368649	0.71239	NA
115811	[NM_138451]	chr12:113633245-113658899	-	1369	ENST00000299732.6_2, ENST00000416617.3_3, ENST00000546692.1_1	IQCD	protein_coding	1.19	1.3	0.89	0.52	1.07	0.8	0.62	0.49	0.92	0.46	0.28	0.15	0.69	0.71	0.41	18.0515	-0.95684	-2.63744	0.00835341	0.0703253	18.0515	-0.246598	-0.741057	0.458659	0.697323
29075	[NR_026883, NR_026884]	chr20:18768614-18775228	-	1799	ENST00000412553.6_2, ENST00000454749.1_2, ENST00000455340.6_2, ENST00000654746.1_1, ENST00000662199.1_1, ENST00000664962.1_1, ENST00000669396.1_1, ENST00000670001.1_1	LINC00652	lncRNA	0.06	0	0	0	0	0	0	0	0	0	0	0	0.03	0	0.02	0.186387	-0.956836	-0.254862	0.79883	NA	0.186387	-0.196347	-0.0524946	0.958135	NA
9535	[NM_001301008, NM_004877]	chr19:39818996-39826726	-	659	ENST00000253054.12_1, ENST00000594700.5_1, ENST00000595207.5_1, ENST00000595636.1_1, ENST00000596583.5_3, ENST00000597595.6_4, ENST00000598034.5_3, ENST00000598218.1_1, ENST00000600322.5_1, ENST00000601387.5_1, ENST00000601731.1_1, ENST00000602185.5_1	GMFG	nonsense_mediated_decay, protein_coding, retained_intron	0.26	0.14	0.4	0.14	0.09	0	0	0.34	0.14	0	0	0	0.08	0	0.04	1.00042	-0.956827	-0.664546	0.506341	NA	1.00042	-1.68165	-1.15097	0.249745	NA
84070	[NM_032130, NR_027450]	chr12:49976657-49999433	-	3370	ENST00000257894.2_1, ENST00000532262.5_2, ENST00000533372.1_1, ENST00000548841.5_4, ENST00000551047.5_1	FAM186B	nonsense_mediated_decay, protein_coding	0.05	0	0.02	0	0.04	0	0	0.02	0.02	0.02	0	0	0	0	0	0.668621	-0.956041	-0.4346	0.663853	NA	0.668621	-1.51855	-0.688882	0.490897	NA
283140	[NR_126004]	chr11:112141471-112233257	+	2749	ENST00000419895.4_2, ENST00000504610.2_1, ENST00000527511.1_1, ENST00000529938.2_2, ENST00000666993.1_1	AP002884.1	lncRNA	0.02	0	0	0	0	0.02	0	0	0.11	0	0.09	0	0.02	0	0	0.932452	-0.955926	-0.33254	0.739482	NA	0.932452	-0.459876	-0.161762	0.871493	NA
101927528	[NR_104644, NR_104645]	chrX:45364632-45386484	+	4720	ENST00000422047.1_1, ENST00000435394.5_1, ENST00000609127.1_1, ENST00000657646.1_1	LINC01204	lncRNA	0.42	0.39	0.22	0.19	0.35	0.32	0.09	0.16	0.09	0.07	0.06	0.04	0.15	0.11	0.1	10.6995	-0.953672	-2.21704	0.0266202	0.157686	10.6995	-0.0333714	-0.0874075	0.930348	0.970081
29901	[NM_013299]	chr11:64808375-64812300	+	1567	ENST00000398846.5_1, ENST00000528109.5_1, ENST00000529996.1_1, ENST00000530213.5_1, ENST00000531072.1_1, ENST00000533017.1_1, ENST00000652489.1_1	SAC3D1	lncRNA, protein_coding	2.71	4.48	3.39	1.3	2.57	2.33	1.67	6.55	2.05	2.45	1.49	0.56	2.28	1.18	1.4	72.1637	-0.953296	-2.33046	0.0197821	0.130203	72.1637	-0.718911	-1.78189	0.0747666	0.230179
25903	[NM_001297713, NM_015441]	chr1:161952981-161994255	-	3774	ENST00000294794.7_1, ENST00000367938.1_3, ENST00000367940.2_2, ENST00000525589.1_3, ENST00000533556.1_1	OLFML2B	nonsense_mediated_decay, protein_coding	0.01	0.03	0.01	0.02	0.07	0.03	0	0.05	0	0	0.01	0	0.04	0	0.03	1.52143	-0.952275	-0.669546	0.503147	NA	1.52143	1.40825	1.12904	0.25888	NA
84466	[NM_001256545, NM_001308119, NM_001308121, NM_032446]	chr5:126626455-126796910	+	8128	ENST00000274473.6_1, ENST00000418761.6_1, ENST00000503335.7_2, ENST00000506709.1_1, ENST00000507158.1_1, ENST00000508365.5_1, ENST00000510513.1_1, ENST00000510828.5_1, ENST00000515002.1_1, ENST00000515622.1_1	MEGF10	lncRNA, protein_coding, retained_intron	0.03	0	0	0	0	0	0	0	0.01	0	0	0.01	0	0	0	0.33519	-0.952264	-0.255492	0.798343	NA	0.33519	-1.79489	-0.481765	0.629973	NA
729041	[NR_045483]	chr1:46899498-46911374	+	1267	ENST00000429784.2_1, ENST00000446499.1_1, ENST00000606395.1_1, ENST00000607656.5_1, ENST00000635298.1_1, ENST00000635606.1_1	FAAHP1	lncRNA, transcribed_unprocessed_pseudogene	0	0.11	0	0	0	0	0	0	0	0	0	0	0	0.06	0.02	0.296233	-0.95187	-0.253505	0.799878	NA	0.296233	-0.15876	-0.0424998	0.9661	NA
9509	[NM_014244, NM_021599]	chr5:178537851-178772431	-	7275	ENST00000251582.12_3, ENST00000274609.5_1, ENST00000518335.3_3, ENST00000522937.1_1, ENST00000523450.1_1	ADAMTS2	protein_coding, retained_intron	0	0	0	0	0	0	0	0.06	0	0	0	0	0	0	0	0.351587	-0.951445	-0.254292	0.79927	NA	0.351587	-1.59961	-0.425936	0.670154	NA
414300	[NR_121211]	chr12:105496249-105501420	-	1104	ENST00000550088.1_2, ENST00000652515.1_1	ALDH1L2	lncRNA, protein_coding	0.23	0.32	0.13	0.18	0.04	0	0.23	0.14	0.18	0.04	0.32	0	0.1	0.28	0.04	3.01047	-0.951183	-1.12675	0.259849	NA	3.01047	-1.54685	-1.80401	0.07123	NA
130733	[NM_001167959, NM_152390]	chr2:39892637-39945104	+	1830	ENST00000281961.3_2, ENST00000413011.5_1, ENST00000437068.5_1, ENST00000482239.5_1, ENST00000495402.1_1, ENST00000618232.1_1	TMEM178A	lncRNA, protein_coding	0	0	0.03	0	0	0	0.07	0	0.05	0	0	0	0	0	0.02	0.320797	-0.950637	-0.254397	0.799189	NA	0.320797	-1.4457	-0.387817	0.698151	NA
100616500|8325	[NM_031866, NR_039831]	chr10:35927176-35930362	-	3186	ENST00000374694.2_2, ENST00000579659.1	FZD8, MIR4683	miRNA, protein_coding	0.07	0.04	0	0.02	0.03	0.01	0	0.02	0.02	0.04	0.01	0	0.06	0.02	0.03	1.4391	-0.950088	-0.823247	0.410368	NA	1.4391	-0.0783045	-0.0769007	0.938703	NA
29118	[NM_013264]	chr11:125774260-125793006	+	1834	ENST00000263576.11_3, ENST00000525943.1_3, ENST00000526875.1_3, ENST00000530129.6_1, ENST00000530414.5_3, ENST00000531000.1_1, ENST00000532928.1_1, ENST00000584970.1_3, ENST00000637851.1_1	DDX25	nonsense_mediated_decay, protein_coding, retained_intron	0	0.07	0	0	0	0	0	0	0	0	0	0	0	0	0.01	0.196545	-0.94984	-0.252974	0.800288	NA	0.196545	-0.819478	-0.218692	0.82689	NA
56994	[NM_020244]	chr12:102091416-102122846	+	1567	ENST00000229266.8_4, ENST00000546490.1_1, ENST00000546873.1_5, ENST00000549128.5_1, ENST00000549872.5_3, ENST00000550385.1_1, ENST00000552215.5_5, ENST00000552329.1_5, ENST00000552351.5_1	CHPT1	lncRNA, nonsense_mediated_decay, protein_coding, retained_intron	22.25	20.13	9.95	13.16	20.19	17.94	26.68	25.36	29.96	11.41	11.21	17.22	23.27	28.82	26.73	615.019	-0.949265	-6.24636	4.20135e-10	4.19202e-08	615.019	-0.0178269	-0.11918	0.905132	0.959046
2520	[NM_000805]	chr17:39868577-39872221	+	470	ENST00000329402.4_2	GAST	protein_coding	0	0.18	0	0.52	0.12	0	0	0.22	0.35	0	0	0	0.1	0	0	0.674525	-0.947967	-0.402217	0.687525	NA	0.674525	-0.85626	-0.367811	0.713014	NA
57722	[NM_020962]	chr15:65673824-65715410	-	6485	ENST00000352385.3_2, ENST00000558048.5_1, ENST00000558819.1_1, ENST00000559327.1_1, ENST00000560319.1_1, ENST00000561309.1_1	IGDCC4	lncRNA, protein_coding, retained_intron	0	0.02	0	0	0	0	0	0	0.01	0	0.01	0	0	0	0	0.302915	-0.947918	-0.253263	0.800065	NA	0.302915	-1.91165	-0.510485	0.609712	NA
105376843	[NR_132278]	chr17:62223329-62223669	+	111	ENST00000580828.1_1, ENST00000582965.1_1	SNHG25	lncRNA	1231.17	1480.24	917.76	615.89	1371.84	1438.19	2003.1	1637.28	2400.53	883.84	1202.69	616.03	2294.85	2092.02	1862.62	131.677	-0.947389	-4.48702	7.22269e-06	0.000228379	131.677	0.111581	0.566495	0.571057	0.779689
140846	[NR_109815]	chr20:33873053-33873575	+	368	ENST00000429167.1_1	FAM83C-AS1	lncRNA	0	0.25	0.18	0	0.16	0	0	0.34	0	0	0	0	0	0	0	0.282343	-0.94698	-0.253496	0.799885	NA	0.282343	-1.38143	-0.369343	0.711872	NA
101928113	[NR_110569]	chr2:86116402-86119375	+	1116	ENST00000455121.3_2, ENST00000665352.1_1	ST3GAL5-AS1	lncRNA	0	0	0	0	0	0	0	0.14	0	0	0	0	0	0	0.04	0.241166	-0.946901	-0.252693	0.800505	NA	0.241166	-0.6367	-0.170251	0.864812	NA
101928446	[NR_110938]	chr16:82806923-82863243	+	4037	ENST00000567359.1_1	AC099506.1	lncRNA	0.08	0.02	0.02	0	0.01	0.02	0	0.02	0	0	0.02	0	0.01	0	0.03	1.23576	-0.945808	-0.625222	0.531826	NA	1.23576	0.229045	0.161703	0.87154	NA
89846	[NM_001083536, NM_001286993, NM_033086]	chr9:95709600-95798518	+	4157	ENST00000337352.10_2, ENST00000375482.8_3, ENST00000416701.6_2, ENST00000467786.1_2, ENST00000468206.6_3, ENST00000488407.1_1, ENST00000494553.1_1, ENST00000494669.2_1	FGD3	lncRNA, nonsense_mediated_decay, protein_coding	1.13	1.02	1.02	0.48	3.42	4.43	1.02	1.7	0.7	0.73	0.6	0.11	3.75	2.37	2.92	117.907	-0.945224	-2.8413	0.00449297	0.0438871	117.907	1.73598	5.51381	3.51139e-08	9.66682e-07
645683	[NR_004844]	chr14:56232962-56234435	+	1473	ENST00000487479.1_1, ENST00000494676.1_1	RPL13AP3	lncRNA, transcribed_processed_pseudogene	0.19	0.14	0.06	0.09	0.15	0.28	0.25	0.35	0.13	0.33	0.12	0	0.27	0	0.15	4.60384	-0.944655	-1.28778	0.197824	0.50296	4.60384	-0.242171	-0.357617	0.72063	0.871694
54848	[NM_001242729, NM_017700]	chr4:106473776-106602070	+	6091	ENST00000265154.6_3, ENST00000420470.3_4, ENST00000503289.1_1, ENST00000506828.1_1, ENST00000508036.2_1	ARHGEF38	lncRNA, protein_coding	11.24	10.85	5.39	6.31	8.75	10.05	13.69	10.15	13.04	5.37	6.81	6.01	9.82	11.82	10.81	879.085	-0.944522	-6.89697	5.31239e-12	8.41858e-10	879.085	-0.136787	-1.00947	0.312751	0.569163
6718	[NM_001190906, NM_001190907, NM_005989]	chr7:137761177-137803050	+	2710	ENST00000242375.8_2, ENST00000411726.6_1, ENST00000432161.5_1, ENST00000438242.1_3, ENST00000468877.2_1, ENST00000470851.1_1	AKR1D1	lncRNA, protein_coding, retained_intron	0.03	0	0	0	0	0	0	0	0	0	0	0	0	0.03	0.01	0.266018	-0.943818	-0.251401	0.801504	NA	0.266018	0.0741794	0.0198718	0.984146	NA
387895	[NR_033878]	chr12:127215246-127256808	-	621	ENST00000536517.1_2, ENST00000540684.5_1, ENST00000542248.5_1, ENST00000544499.1_2, ENST00000545508.2_2, ENST00000546117.2_2, ENST00000654541.1_1, ENST00000655370.1_1, ENST00000656536.1_1, ENST00000656909.1_1, ENST00000659581.1_1, ENST00000660736.1_1, ENST00000661743.1_1, ENST00000662540.1_1, ENST00000664274.1_1, ENST00000665130.1_1, ENST00000665131.1_1, ENST00000665986.1_1, ENST00000666903.1_1, …	LINC00944	lncRNA	0.15	0.12	0.26	0	0.24	0.45	0.34	0.15	0	0.09	0	0	0.2	0.28	0.13	1.63139	-0.942724	-0.779887	0.435457	NA	1.63139	1.02048	0.978111	0.32802	NA
728229	[NM_001242313]	chr22:20377668-20380440	+	1334	ENST00000412928.1, ENST00000424812.1, ENST00000436846.1, ENST00000438669.1, ENST00000448747.1, ENST00000544204.1, ENST00000612978.4_1, ENST00000613577.4_2, ENST00000613597.1_3, ENST00000614395.4_1, ENST00000618859.1_1, ENST00000620199.4_1, ENST00000621725.4_1	AC023490.1, TMEM191B	lincRNA, protein_coding, retained_intron	0.99	1.6	1.28	0.91	1.77	1.13	0.48	3.16	0.51	1.12	0.17	0	0.77	0.96	1.14	26.5912	-0.942658	-1.42054	0.15545	0.447992	26.5912	0.0451342	0.0698806	0.944289	0.976299
57823	[NM_001282588, NM_001282589, NM_001282590, NM_001282591, NM_001282592, NM_001282593, NM_001282594, NM_001282595, NM_001282596, NM_021181]	chr1:160708846-160724608	+	2933	ENST00000359331.8_1, ENST00000368042.7_1, ENST00000368043.8_2, ENST00000441662.6_2, ENST00000444090.6_2, ENST00000458104.6_1, ENST00000458602.6_1, ENST00000484221.1_1, ENST00000488819.1_1, ENST00000495334.1_1, ENST00000621377.4_1	SLAMF7	lncRNA, protein_coding, retained_intron	0.03	0.04	0	0.03	0	0	0.02	0.03	0.02	0.03	0.03	0	0.03	0	0.02	0.999024	-0.942513	-0.729973	0.465407	NA	0.999024	-1.75707	-1.33511	0.181842	NA
56169	[NM_031415]	chr8:130760441-130799134	-	2714	ENST00000276708.9_2, ENST00000521365.1_1, ENST00000522273.5_1, ENST00000619643.1_1	GSDMC	protein_coding, retained_intron	0.02	0	0.05	0	0	0.05	0.04	0.08	0.02	0	0	0.03	0.07	0.08	0.02	1.76596	-0.942476	-0.682511	0.494916	NA	1.76596	0.729616	0.58576	0.558037	NA
200958	[NM_001282506, NM_001291833, NM_020790, NM_152673]	chr3:195447752-195460424	+	2591	ENST00000320736.10_3, ENST00000423938.1_4, ENST00000436408.6_4, ENST00000445522.6_3, ENST00000447234.7_4, ENST00000455807.2_1, ENST00000480350.1_1, ENST00000485430.1_1, ENST00000498018.1_1, ENST00000594446.5_1, ENST00000595086.5_1, ENST00000599566.5_1, ENST00000600197.1_1, ENST00000600288.5_1, ENST00000625531.2_2, ENST00000626093.1_2, ENST00000626566.2_2, ENST00000626872.2_2, ENST00000626979.2_2,…	MUC20, MUC20-OT1	lncRNA, protein_coding, retained_intron	51.69	50.93	40.08	22.46	65.16	55.27	22.96	60.36	26.8	26.58	14.76	9.49	44.81	32.43	40.49	1571.33	-0.941816	-3.34336	0.000827695	0.0122383	1571.33	0.260735	0.928048	0.353383	0.606978
4261	[NM_000246, NM_001286402, NM_001286403, NR_104444]	chr16:10971054-11018840	+	4703	ENST00000324288.13_2, ENST00000381835.9_1, ENST00000537380.1_1, ENST00000570546.5_1, ENST00000571186.5_1, ENST00000572665.1_1, ENST00000573309.5_1, ENST00000575513.1_1, ENST00000576601.1_1, ENST00000618207.4_1, ENST00000618327.4_1, ENST00000636238.1_1, ENST00000637439.1_1, ENST00000644232.1_1, ENST00000646979.1_1	CIITA	lncRNA, nonsense_mediated_decay, protein_coding, retained_intron	0	0.04	0	0	0	0.02	0	0	0	0	0	0	0.02	0	0.01	0.437511	-0.941802	-0.251191	0.801666	NA	0.437511	0.698171	0.187948	0.850917	NA
284021	[NM_001085423, NM_001291316, NM_001291317]	chr17:62461568-62464760	+	631	ENST00000603557.1, ENST00000605096.1	MILR1	protein_coding	10.33	10.72	6.43	4.66	7.36	7.35	9.23	13.91	11.35	8.01	5.52	3.22	7.68	6.95	7.07	82.0547	-0.941456	-4.62211	3.79857e-06	0.000129973	82.0547	-0.518128	-2.6622	0.00776314	0.0438981
6837	[NM_133640, NM_181491]	chr9:136207750-136215011	-	3915	ENST00000343730.9_2, ENST00000371999.5_2, ENST00000446777.5_2, ENST00000457204.2_2, ENST00000471524.1_1, ENST00000482295.1_1, ENST00000494177.6_3, ENST00000610672.4_2, ENST00000610888.4_2, ENST00000614493.4_2	MED22	lncRNA, protein_coding, retained_intron	10.24	12.55	8.81	4.65	11.1	12.17	10.21	14.27	8.21	7.82	5.49	2.57	13.49	7.98	11.11	459.706	-0.941302	-3.7416	0.000182853	0.00363803	459.706	0.0982358	0.393831	0.693705	0.856372
388284	[NM_001012984]	chr16:67700716-67702661	+	1269	ENST00000403458.9_3, ENST00000445068.1_1, ENST00000459925.1_1, ENST00000602365.1_2, ENST00000602974.5_1, ENST00000602987.1_2	C16orf86	lncRNA, nonsense_mediated_decay, protein_coding, retained_intron	0.03	0	0	0	0.04	0	0	0.06	0	0	0	0	0	0.06	0	0.297236	-0.940797	-0.251741	0.801241	NA	0.297236	-0.363816	-0.0973636	0.922438	NA
283460	[NR_024345]	chr12:121407640-121410095	-	2455	ENST00000433033.3_2, ENST00000539163.1_1, ENST00000646404.1_1, ENST00000647473.1_1	HNF1A-AS1	lncRNA, retained_intron	3.57	2.99	1.72	1.61	1.29	1.72	4.55	2.88	2.86	1.92	2.02	1.26	1.3	1.49	1.54	106.067	-0.940449	-4.79023	1.66592e-06	6.61944e-05	106.067	-1.1151	-5.74085	9.42051e-09	2.84883e-07
56964	[NM_001284395, NM_001284396, NM_020212]	chr15:90234027-90286869	+	3744	ENST00000268130.12_2, ENST00000444934.3_1, ENST00000557825.5_1, ENST00000558000.1_3, ENST00000560294.5_1	WDR93	lncRNA, protein_coding	0.33	0.17	0.24	0.06	0.2	0.04	0.18	0.14	0.31	0.12	0.09	0.05	0.09	0.19	0.18	6.20179	-0.940235	-1.73082	0.0834839	0.317886	6.20179	-0.701001	-1.37636	0.168711	0.39414
100874042	[NR_046853]	chr20:30155389-30161066	-	609	ENST00000412178.1_1	HM13-AS1	lncRNA	1.09	0.63	0.09	0.37	0.58	0.65	1.28	0.6	0.86	0.28	0.67	1.39	1.09	1.6	0.7	7.9263	-0.939871	-1.53376	0.125089	0.402136	7.9263	-0.0262601	-0.0466273	0.96281	0.983811
4363	[NM_004996]	chr16:16043433-16236930	+	6563	ENST00000399408.6_2, ENST00000399410.8_3, ENST00000572053.5_1, ENST00000572882.2_1, ENST00000574224.1_1, ENST00000574761.1_1, ENST00000575422.5_1, ENST00000576557.1_1	ABCC1	lncRNA, nonsense_mediated_decay, protein_coding, retained_intron	9.49	9.42	6.78	4.5	9.55	9.74	6.84	10.59	7.08	4.83	3.57	2.83	8.47	7.31	7.55	980.78	-0.938907	-5.62068	1.90213e-08	1.29403e-06	980.78	0.0529071	0.319744	0.749162	0.887282
8913	[NM_001256324, NM_001256325, NM_001256326, NM_001256327, NM_001256328, NM_001256329, NM_001256330, NM_001256331, NM_001256332, NM_001256333, NM_001256334, NM_001256359, NM_001256360, NM_001256361, NM_018896, NM_198376, NM_198377, NM_198378, NM_198379, NM_198380, NM_198382, NM_198383, NM_198384, NM_198385, NM_198386, NM_198387, NM_198388, NM_198396, NR_046054, NR_046055, NR_046056, NR_046057, NR_0…	chr17:48638428-48704832	+	8267	ENST00000352832.9_1, ENST00000354983.8_1, ENST00000358244.9_1, ENST00000359106.10_2, ENST00000360761.8_1, ENST00000416767.8_1, ENST00000429973.6_1, ENST00000442258.6_1, ENST00000502264.5_1, ENST00000503436.5_1, ENST00000503485.5_2, ENST00000503607.5_1, ENST00000504076.5_1, ENST00000505165.5_1, ENST00000506406.5_1, ENST00000506520.1_3, ENST00000507336.5_1, ENST00000507510.6_1, ENST00000507609.5_1,…	CACNA1G	nonsense_mediated_decay, protein_coding	0.01	0.02	0.01	0	0.01	0	0.01	0.01	0	0.01	0.01	0	0	0.02	0	0.962379	-0.937299	-0.635065	0.525386	NA	0.962379	-1.57167	-1.02653	0.304644	NA
66037	[NM_001284358, NM_001284361, NM_001284362, NM_033030, NM_197970]	chr2:198591602-198651036	-	3616	ENST00000282278.12_1, ENST00000321801.11_2, ENST00000392296.8_2, ENST00000430004.5_2, ENST00000433157.1_2, ENST00000434976.5_1, ENST00000468827.2_1, ENST00000486206.1_1	BOLL	lncRNA, nonsense_mediated_decay, protein_coding	0.03	0	0	0	0	0.02	0	0	0	0	0	0	0.01	0.02	0.01	0.335859	-0.936502	-0.284983	0.775657	NA	0.335859	0.926961	0.286741	0.77431	NA
2679	[NR_003267]	chr22:18761201-18779474	-	2036	ENST00000412448.5_1, ENST00000453783.2_2	GGT3P	lncRNA, transcribed_unprocessed_pseudogene	0.03	0	0	0	0	0	0	0	0	0	0	0	0.04	0	0.02	0.251982	-0.935946	-0.249305	0.803125	NA	0.251982	0.344698	0.0926708	0.926165	NA
NM_001123363*	[NM_001123363*]	chr2:111271378-111336309	-	7640	ENST00000329516.7_1, ENST00000330331.9_1, ENST00000437167.1_2, ENST00000446930.1_1, ENST00000455695.1_1, ENST00000459645.1_1, ENST00000463822.1_1, ENST00000473101.1_1, ENST00000480894.1_1, ENST00000484024.5_1, ENST00000490990.1_1	RGPD6	lncRNA, nonsense_mediated_decay, protein_coding, retained_intron	0	0	0	0	0	0	0	0.81	0	0	0.06	0	0.08	0	0	9.54829	-0.934925	-0.25453	0.799086	0.914883	9.54829	-0.385611	-0.105031	0.916351	0.964066
101928176	[NR_125806]	chr5:173763356-173954142	+	1079	ENST00000504512.5_1, ENST00000506862.1_1, ENST00000507361.5_1, ENST00000510234.5_1, ENST00000511707.5_1, ENST00000515513.5_1, ENST00000664184.1_1	LINC01411	lncRNA	0.04	0	0	0	0.08	0	0.06	0	0.06	0.05	0	0	0	0	0.04	0.436597	-0.934768	-0.374027	0.708384	NA	0.436597	-0.228876	-0.0937547	0.925304	NA
55287	[NM_001284406, NM_001284407, NM_001284408, NM_018306]	chr3:12775028-12810956	-	2280	ENST00000264728.8_3, ENST00000314124.12_4, ENST00000428020.5_4, ENST00000435218.6_3, ENST00000435575.5_3, ENST00000476331.5_1, ENST00000480698.1_1, ENST00000485124.1_1	TMEM40	lncRNA, protein_coding, retained_intron	0.27	0.23	0.2	0.03	0.43	0.26	0.18	0.56	0.34	0.23	0.17	0.16	0.44	0.33	0.3	10.7022	-0.934673	-1.98639	0.0469896	0.228749	10.7022	0.301062	0.72984	0.465488	0.703295
283796	[NR_024074]	chr15:23255241-23262743	+	1899	ENST00000339078.4, ENST00000450802.3	GOLGA8I	protein_coding, retained_intron	0.04	0	0	0	0	0	0	0	0	0	0	0	0	0.04	0.02	0.261268	-0.93376	-0.248727	0.803572	NA	0.261268	0.0610875	0.0163634	0.986945	NA
8358	[NM_003537]	chr6:26031816-26032288	-	472	ENST00000621411.2_2	HIST1H3B	protein_coding	0.11	1.93	1.35	0.34	1.03	0.26	0.83	0.66	0.87	0.41	0.24	0	1.16	1.04	1.19	5.3018	-0.933498	-1.06978	0.284716	0.593297	5.3018	0.190278	0.233658	0.815251	0.917863
126364	[NM_145256]	chr19:18501953-18508415	-	2403	ENST00000339007.4_2, ENST00000595840.1_1	LRRC25	protein_coding	0.08	0.01	0.06	0	0	0	0.07	0.03	0	0	0.02	0	0.01	0	0.01	0.875966	-0.933457	-0.519753	0.603236	NA	0.875966	-1.70596	-0.930966	0.351871	NA
100996279	[NR_103715]	chrX:68399399-68429767	+	2173	ENST00000399711.1_1, ENST00000654300.1_1	LINC00269	lncRNA	0.04	0	0	0.09	0.02	0.02	0	0	0.06	0	0	0	0.02	0	0	0.67066	-0.933393	-0.386557	0.699085	NA	0.67066	-0.599357	-0.252211	0.800878	NA
150135	[NR_027272]	chr21:43131679-43135935	-	2033	ENST00000412102.5_1, ENST00000457881.5_1, ENST00000586552.5_1, ENST00000589300.1_1	LINC00479	lncRNA	0.02	0.07	0.02	0	0	0	0	0.04	0	0	0.02	0	0.02	0.04	0.02	0.625439	-0.931354	-0.517058	0.605116	NA	0.625439	-0.392861	-0.223685	0.823003	NA
338809	[NM_001037671, NM_001178097]	chr12:93096618-93102325	+	2369	ENST00000344636.5_6, ENST00000397833.3_2, ENST00000544406.2_2	C12orf74	protein_coding	0.04	0	0.02	0	0	0.11	0	0.03	0	0	0	0	0	0	0.01	0.572575	-0.931089	-0.313433	0.753952	NA	0.572575	0.0896451	0.0305943	0.975593	NA
105375218	[NR_136267]	chr7:30287044-30325701	-	1231				0.07	0	0	0	0	0	0	0	0	0	0	0	0.06	0	0.02	0.221944	-0.931031	-0.247999	0.804135	NA	0.221944	0.101364	0.0271993	0.978301	NA
57624	[NM_020864]	chr2:226265601-226518734	+	4590	ENST00000272907.7_2, ENST00000636099.1_1	NYAP2	protein_coding	0.03	0.01	0.01	0	0.05	0.09	0	0	0.01	0	0.02	0	0.12	0.08	0.08	3.20341	-0.930357	-0.72769	0.466803	NA	3.20341	2.94733	2.91006	0.00361358	NA
5734	[NM_000958]	chr5:40680031-40693837	+	3416	ENST00000302472.4_2, ENST00000509543.1_1, ENST00000512578.1_1, ENST00000513635.1_1, ENST00000514343.1_1	PTGER4	lncRNA, protein_coding	0	0	0	0	0.01	0	0.02	0.06	0	0	0	0.03	0.01	0.02	0.01	0.708028	-0.930117	-0.467452	0.640177	NA	0.708028	-0.0569535	-0.0294077	0.97654	NA
8620	[NM_001320296, NM_003717]	chr12:53900471-53901422	-	824	ENST00000267017.3_1, ENST00000448979.3_1, ENST00000591834.1_1	ATF7-NPFF, NPFF	protein_coding, retained_intron	1.84	0.8	1.22	0.93	0.42	0.47	0.47	0.61	0.75	0.48	0.06	0	0.32	0.2	0.15	7.85468	-0.930014	-1.62124	0.104966	0.363559	7.85468	-1.48513	-2.57109	0.0101379	0.0540388
153218	[NM_001040129]	chr5:147648422-147665773	+	509	ENST00000398450.5_2, ENST00000511106.5_1, ENST00000512953.5_1	SPINK13	protein_coding	0.1	0.48	0	0.15	0	0	0	0	0	0	0	0	0	0	0	0.364636	-0.929394	-0.24919	0.803214	NA	0.364636	-1.81249	-0.485245	0.627503	NA
50943	[NM_001114377, NM_014009]	chrX:49106896-49121288	-	2382	ENST00000376197.1_2, ENST00000376199.7_2, ENST00000376207.9_2, ENST00000455775.7_2, ENST00000518685.6_2, ENST00000557224.6_2, ENST00000650877.1_1, ENST00000651307.1_1, ENST00000651462.1_1, ENST00000652559.1_2	AC232271.3, FOXP3	lncRNA, nonsense_mediated_decay, protein_coding	0.21	0.23	0.14	0.05	0.22	0.11	0.05	0.28	0.03	0.1	0.09	0	0.13	0.09	0.07	5.40364	-0.928763	-1.44921	0.147278	0.436296	5.40364	-0.058018	-0.0996663	0.920609	0.965459
9516	[NM_001136472, NM_001136473, NM_004862, NR_024320]	chr16:11641577-11681322	-	2926	ENST00000339430.9_2, ENST00000381810.7_1, ENST00000413364.6_1, ENST00000570798.5_1, ENST00000570904.5_2, ENST00000571277.1_1, ENST00000571459.5_1, ENST00000571627.5_2, ENST00000571688.5_2, ENST00000571976.1_1, ENST00000572255.5_1, ENST00000573332.5_1, ENST00000574701.5_1, ENST00000574703.5_1, ENST00000574763.5_2, ENST00000574848.5_1, ENST00000575426.1_1, ENST00000576036.5_2, ENST00000620789.4_1, …	LITAF	nonsense_mediated_decay, protein_coding	76.57	76.56	43.04	38	18.94	19.57	61.56	72.27	62.37	34.55	32.48	30.77	16.65	16.16	14.21	1994.77	-0.928262	-12.9738	1.72303e-38	3.86819e-35	1994.77	-1.95824	-26.9924	1.81705e-160	2.51117e-156
8437	[NM_001193520, NM_001193521, NM_001301202, NM_004658]	chr12:113536623-113574044	-	4002	ENST00000261729.9_1, ENST00000418411.6_1, ENST00000446861.7_2, ENST00000546530.5_2, ENST00000546727.5_1, ENST00000547810.1_1, ENST00000548055.1_1, ENST00000548972.5_1, ENST00000549444.5_1, ENST00000551051.5_1	RASAL1	lncRNA, protein_coding, retained_intron	0.16	0.12	0.1	0.02	0.03	0.1	0.12	0.11	0.02	0.06	0.04	0.05	0.07	0.08	0.06	5.67194	-0.928218	-1.45263	0.146325	0.434527	5.67194	-0.430435	-0.72215	0.470202	0.706556
57194	[NM_024490]	chr15:25923859-26108349	-	5234	ENST00000356865.10_1, ENST00000389967.8_1, ENST00000555450.1_1, ENST00000555756.1_2, ENST00000555815.5_1, ENST00000619904.1_1	ATP10A	nonsense_mediated_decay, protein_coding, retained_intron	0	0.02	0	0	0	0	0	0	0	0	0	0	0	0	0	0.168727	-0.927676	-0.247127	0.80481	NA	0.168727	-1.33638	-0.356003	0.721838	NA
6521	[NM_000342]	chr17:42325757-42345502	-	4953	ENST00000262418.12_3, ENST00000399246.3_1, ENST00000471005.5_1, ENST00000498270.1_1, ENST00000631130.1_1	SLC4A1	lncRNA, protein_coding, retained_intron	0	0.03	0	0	0	0	0	0	0	0	0	0	0	0	0	0.168677	-0.927563	-0.247096	0.804834	NA	0.168677	-1.33644	-0.356018	0.721827	NA
NR_102747	[NR_102747]	chr15:82944749-82976258	+	3151	ENST00000557956.1, ENST00000558075.1, ENST00000559375.1, ENST00000559552.1, ENST00000559567.1	RP11-152F13.7	processed_transcript, transcribed_unprocessed_pseudogene	0	0.04	0	0	0	0	0	0	0	0	0	0	0	0	0	0.168129	-0.926335	-0.24677	0.805087	NA	0.168129	-1.33707	-0.356186	0.721701	NA
81851	[NM_030967]	chr17:39196810-39197713	-	903	ENST00000306271.5_2	KRTAP1-1	protein_coding	0.1	0	0	0	0	0	0	0	0	0	0	0	0.04	0.09	0	0.246756	-0.925829	-0.246617	0.805205	NA	0.246756	-0.151846	-0.0405105	0.967686	NA
283045	[NR_104162]	chr10:64099346-64134886	-	2621	ENST00000653033.1_1, ENST00000659216.1_1, ENST00000661473.1_1, ENST00000669855.1_1	AC024597.1	lncRNA	0	0.05	0	0	0	0	0	0	0	0	0	0	0	0	0	0.167817	-0.925635	-0.246583	0.805231	NA	0.167817	-1.33743	-0.356282	0.721629	NA
92749	[NM_145038]	chr2:26624779-26679579	+	2495	ENST00000288710.7_2, ENST00000421869.5_1, ENST00000439066.2_1, ENST00000442810.5_1, ENST00000483675.1_1, ENST00000487307.5_1, ENST00000497651.1_1, ENST00000649059.1_3	DRC1	lncRNA, nonsense_mediated_decay, protein_coding, retained_intron	0	0.05	0	0	0	0	0	0	0	0	0	0	0	0	0	0.167722	-0.925422	-0.246527	0.805275	NA	0.167722	-1.33754	-0.356312	0.721607	NA
9254	[NM_001005505, NM_001174051, NM_001291101, NM_006030]	chr3:50400043-50541675	-	5862	ENST00000266039.7_2, ENST00000360963.7_2, ENST00000423994.6_2, ENST00000424201.6_2, ENST00000429770.5_2, ENST00000479441.1_2, ENST00000483620.1_1, ENST00000487413.1_1	CACNA2D2	lncRNA, protein_coding, retained_intron	0.07	0.04	0.05	0.02	0	0.01	0	0.05	0.02	0	0.03	0	0.02	0	0	2.30731	-0.925227	-0.759416	0.447603	NA	2.30731	-1.70576	-1.36747	0.171476	NA
401285	[NM_001145121]	chr6:167584080-167596396	+	2185	ENST00000283507.6_1, ENST00000366832.6_4, ENST00000382669.4_1, ENST00000464222.2_1, ENST00000486697.2_6	TCP10L2	nonsense_mediated_decay, protein_coding, retained_intron	0	0.06	0	0	0	0	0	0	0	0	0	0	0	0	0	0.16744	-0.924787	-0.246358	0.805405	NA	0.16744	-1.33787	-0.356399	0.721541	NA
284034	[NR_034144, NR_034145]	chr17:12453284-12540504	+	2767	ENST00000313495.6_1, ENST00000577679.1_1, ENST00000577863.2_2, ENST00000660226.1_1, ENST00000671006.1_1	LINC00670	lncRNA	0.03	0	0	0.05	0.03	0.07	0.07	0	0.02	0.03	0	0	0.01	0	0	1.11858	-0.924147	-0.570475	0.568356	NA	1.11858	-0.470566	-0.299077	0.764881	NA
285051	[NM_001163561, NM_173649]	chr2:47314129-47382517	-	2384	ENST00000294947.2_3, ENST00000422269.1_3, ENST00000445927.7_4, ENST00000449846.5_4	AC073283.3, STPG4	nonsense_mediated_decay, protein_coding	0.45	0.48	0.17	0.57	1.05	0.53	0.58	0.37	0.38	0.12	0.16	0.24	0.41	0.45	0.52	6.99109	-0.923906	-1.57096	0.116192	0.385303	6.99109	0.434623	0.851354	0.394573	0.644335
79958	[NM_001290331, NM_024898]	chr19:6467214-6481819	-	2819	ENST00000381480.7_3, ENST00000543576.5_2, ENST00000586046.5_1, ENST00000588421.1_1, ENST00000588988.5_1, ENST00000589491.1_1, ENST00000590173.5_1, ENST00000590444.5_1, ENST00000590473.5_1, ENST00000590818.5_1, ENST00000590867.5_1, ENST00000591030.5_1, ENST00000591795.1_1, ENST00000592543.5_1	DENND1C	lncRNA, nonsense_mediated_decay, protein_coding, retained_intron	0.03	0	0	0	0	0.02	0	0	0	0	0	0	0	0	0	0.169058	-0.923619	-0.246064	0.805632	NA	0.169058	-0.752013	-0.200346	0.84121	NA
653268	[NR_126580]	chr10:51464143-51486327	-	2407	ENST00000582299.2_1	AGAP7P	unprocessed_pseudogene	0.71	0.15	0.23	0.12	0.41	0.09	0.12	0.49	0.43	0.31	0.06	0.17	0.11	0.26	0.19	12.2814	-0.923228	-1.71491	0.0863614	0.323675	12.2814	-0.755094	-1.44783	0.147665	0.361097
1638	[NM_001129889, NM_001322182, NM_001322183, NM_001322184, NM_001322185, NM_001322186, NM_001922]	chr13:95089557-95201667	-	5247	ENST00000377028.10_3, ENST00000446125.1_2, ENST00000472871.1_1, ENST00000483392.6_4, ENST00000490854.1_1	DCT	lncRNA, nonsense_mediated_decay, protein_coding, retained_intron	0.02	0.03	0	0	0.04	0.01	0.04	0	0.08	0.02	0.04	0.02	0.01	0.02	0.03	2.04315	-0.923194	-0.843285	0.399069	NA	2.04315	-0.511708	-0.494464	0.620978	NA
100287029	[NR_045117]	chr16:61554-64090	+	1652	ENST00000430178.2_1, ENST00000513886.1_1	DDX11L10	lncRNA, transcribed_unprocessed_pseudogene	0	0.08	0	0	0	0	0	0	0	0	0	0	0	0	0	0.166688	-0.923091	-0.245906	0.805755	NA	0.166688	-1.33875	-0.356635	0.721365	NA
497259	[NR_049896]	chr18:12200777-12224709	+	2713	ENST00000586642.1_1, ENST00000586882.1_1, ENST00000588436.1_1, ENST00000588744.1_1, ENST00000592203.1_1, ENST00000592801.5_1	AP005264.4, AP005264.5	lncRNA, transcribed_processed_pseudogene	0.01	0.05	0.03	0	0	0.09	0	0.08	0.07	0	0.04	0	0.01	0	0.02	1.45993	-0.922703	-0.652785	0.513895	NA	1.45993	-0.535675	-0.39554	0.692444	NA
64118	[NM_022156]	chr17:80015747-80023697	-	1884	ENST00000306796.9_1, ENST00000354321.11_1, ENST00000538833.6_3, ENST00000542088.2_1, ENST00000577574.5_1, ENST00000577907.1_1, ENST00000578176.5_1, ENST00000578264.1_1, ENST00000578428.1_1, ENST00000578846.5_1, ENST00000578907.5_1, ENST00000579854.5_1, ENST00000580731.1_1, ENST00000582407.1_1, ENST00000582529.5_1, ENST00000584871.5_1	DUS1L	nonsense_mediated_decay, protein_coding, retained_intron	39.53	47.32	36.65	17.85	38.36	38.69	27.27	49.39	23.77	23.71	14.55	9.31	36.38	23.75	25.86	1104.18	-0.922661	-3.69576	0.000219228	0.00423066	1104.18	-0.116564	-0.468638	0.639328	0.82629
101927541	[NR_109943]	chr20:48789106-48793208	+	705	ENST00000411453.3_2, ENST00000427333.6_2, ENST00000659473.1_1, ENST00000661469.1_1, ENST00000664618.1_1, ENST00000665536.1_1, ENST00000668708.1_1, ENST00000670659.1_1	LINC01273	lncRNA	0.46	0.21	0.22	0.2	0.14	0.08	0.39	1.11	0.61	0.54	0.14	0.33	0.73	0.48	0.5	4.87118	-0.92237	-1.3786	0.168017	0.463009	4.87118	-0.54539	-0.873216	0.382546	0.634263
503569	[NR_033932]	chr5:98105321-98108788	-	2030	ENST00000498871.3_2, ENST00000501938.6_1, ENST00000505362.1_1, ENST00000505677.1_1, ENST00000515003.1_1, ENST00000652853.1_1, ENST00000657458.1_1, ENST00000668195.1_1	RGMB-AS1	lncRNA	0.1	0.07	0.09	0.09	0.11	0.07	0.2	0.04	0.09	0.02	0.04	0	0.08	0.04	0.04	2.8455	-0.922326	-1.14712	0.251331	NA	2.8455	-0.478491	-0.646062	0.518239	NA
80303	[NM_001243252, NM_001308395, NM_025202]	chr2:233470766-233547491	+	2186	ENST00000264059.8_3, ENST00000409613.5_1, ENST00000409708.5_2, ENST00000410095.5_2, ENST00000427698.1_1, ENST00000442845.1_1, ENST00000611312.1_2	EFHD1	nonsense_mediated_decay, protein_coding	0.05	0	0	0	0	0	0.07	0.09	0.08	0.03	0.05	0.12	0.02	0.09	0.04	1.48018	-0.922015	-0.790933	0.428983	NA	1.48018	-1.24384	-1.0861	0.277434	NA
399888	[NM_001164379]	chr11:47608229-47610746	+	1403	ENST00000538490.2_2	FAM180B	protein_coding	0	0.1	0	0	0	0	0	0	0	0	0	0	0	0	0	0.166122	-0.921809	-0.245565	0.806019	NA	0.166122	-1.33942	-0.356815	0.72123	NA
84249	[NM_032289]	chr5:139175405-139224048	+	4510	ENST00000274710.4_2, ENST00000651792.1_2	PSD2	protein_coding	0	0.01	0	0	0	0	0.07	0	0	0.03	0	0	0	0.03	0	0.91726	-0.921531	-0.280785	0.778875	NA	0.91726	-0.892516	-0.27129	0.786168	NA
5802	[NM_002850, NM_130853, NM_130854, NM_130855]	chr19:5205518-5340814	-	7347	ENST00000262963.10_3, ENST00000353284.7_1, ENST00000586065.1_3, ENST00000587303.5_3, ENST00000588012.5_3, ENST00000588552.5_1, ENST00000589851.1_1, ENST00000590509.5_3, ENST00000591760.5_3, ENST00000592099.5_3	PTPRS	lncRNA, protein_coding, retained_intron	0	0	0	0	0	0	0.11	0.08	0.08	0.04	0.04	0.05	0.07	0.07	0.05	5.64692	-0.921086	-1.41476	0.157138	0.450536	5.64692	-0.42098	-0.690635	0.489795	0.722254
158067	[NM_001317958, NM_001317959, NM_152572]	chr9:135600964-135754198	-	2591	ENST00000298545.3_1, ENST00000467161.1_1, ENST00000476719.1_1, ENST00000477396.5_1	AK8	lncRNA, protein_coding	0.29	0.25	0.04	0.09	0.04	0.09	0.08	0.24	0.11	0.15	0.08	0.18	0.06	0	0.14	5.11911	-0.920917	-1.34542	0.178488	0.476643	5.11911	-1.54979	-2.21719	0.0266099	0.11027
335	[NM_000039, NM_001318017, NM_001318018, NM_001318021]	chr11:116706466-116708666	-	1304	ENST00000236850.4_1, ENST00000359492.6_1, ENST00000375320.5_1, ENST00000375323.5_1, ENST00000375329.6_1	APOA1	protein_coding	0.09	0.08	0.21	0.22	0.1	0	0.48	0.26	0.36	0	0.2	0	0.08	0.09	0.05	2.52782	-0.920855	-0.912174	0.361677	NA	2.52782	-1.98944	-1.86351	0.0623909	NA
440563	[NM_001136561]	chr1:13182959-13184326	-	1156	ENST00000323770.7_1, ENST00000621994.2_1	HNRNPCL2, HNRNPCL4	protein_coding	0	0.13	0	0	0	0	0	0	0	0	0	0	0	0	0	0.165291	-0.919921	-0.245062	0.806408	NA	0.165291	-1.34042	-0.357082	0.72103	NA
641702|645520	[NR_026818, NR_026820]	chr1:34610-36081	-	1130	ENST00000417324.1_1, ENST00000461467.1_1	FAM138A	lncRNA	0.02	0.1	0	0	0	0	0	0	0	0	0	0	0	0	0	0.165179	-0.919668	-0.244995	0.80646	NA	0.165179	-1.34056	-0.357118	0.721003	NA
56977	[NM_020225, NR_132761]	chr4:184719174-184944683	+	10496	ENST00000308497.9_2, ENST00000506529.1_3, ENST00000511250.1_1, ENST00000512520.1_3, ENST00000513034.3_3	STOX2	lncRNA, nonsense_mediated_decay, protein_coding	0.01	0.01	0.01	0.01	0.01	0	0.02	0	0.01	0	0.01	0	0	0.01	0	1.23212	-0.919634	-0.744999	0.456272	NA	1.23212	-0.875278	-0.73021	0.465262	NA
100287227	[NR_027954]	chr3:156390959-156393502	-	2543	ENST00000478005.1_3, ENST00000492937.1_1, ENST00000664429.1_1	TIPARP-AS1	lncRNA	0.13	0.08	0.04	0.07	0.1	0.04	0.09	0.25	0.14	0.11	0.1	0	0.04	0.06	0.15	4.61812	-0.919522	-1.34364	0.179066	0.477345	4.61812	-0.662749	-1.02233	0.306625	0.562308
125981	[NM_133492]	chr19:6306509-6333640	-	1088	ENST00000301452.4_1	ACER1	protein_coding	0	0.13	0	0	0	0	0	0	0	0	0	0	0	0	0	0.164987	-0.919229	-0.244878	0.806551	NA	0.164987	-1.34079	-0.357181	0.720956	NA
221823	[NM_175886]	chr7:18066399-18067486	-	1087	ENST00000506618.4_5, ENST00000638645.1_3	PRPS1L1	protein_coding	0	0.13	0	0	0	0	0	0	0	0	0	0	0	0	0	0.164982	-0.919218	-0.244875	0.806553	NA	0.164982	-1.3408	-0.357182	0.720955	NA
NR_027000*	[NR_027000*]	chr8:7125762-7128636	-	2874				0.01	0.04	0.01	0.01	0	0	0	0.01	0.04	0	0	0	0	0	0.01	0.577156	-0.919117	-0.410116	0.681721	NA	0.577156	-1.63374	-0.734071	0.462905	NA
2529	[NM_004479]	chr9:139924625-139927292	-	2414	ENST00000314412.6_1, ENST00000622933.1_1, ENST00000625047.3_1	AL807752.6, FUT7	nonsense_mediated_decay, protein_coding	0	0.05	0	0	0	0	0	0.03	0	0	0.02	0	0	0	0.01	0.340772	-0.917697	-0.245573	0.806013	NA	0.340773	-1.28231	-0.342632	0.731875	NA
3978	[NM_000234, NM_001289063, NM_001289064, NM_001320970, NM_001320971, NR_110296, NR_135497, NR_135498, NR_135499, NR_135500, NR_135501]	chr19:48618701-48673860	-	4659	ENST00000263274.12_2, ENST00000427526.6_1, ENST00000536218.5_1, ENST00000542460.5_1, ENST00000593425.5_3, ENST00000594067.5_1, ENST00000594759.5_1, ENST00000595758.5_1, ENST00000596104.5_1, ENST00000596332.1_1, ENST00000596457.1_1, ENST00000596549.5_5, ENST00000596672.5_1, ENST00000597146.1_1, ENST00000597901.1_1, ENST00000598938.1_1, ENST00000599165.5_1, ENST00000599322.5_1, ENST00000600055.1_1,…	LIG1	lncRNA, nonsense_mediated_decay, protein_coding, retained_intron	4.77	5.62	3.86	1.75	4.41	5.52	4.98	7.11	3.52	3.52	3.03	1.49	5.72	4.36	3.57	314	-0.917374	-4.26442	2.00418e-05	0.000552073	314	-0.0449017	-0.212091	0.832036	0.926497
105374546	[NR_134673, NR_134674, NR_134675]	chr4:26861245-26862221	-	771	ENST00000467484.1_2, ENST00000472346.1_1, ENST00000489096.5_1, ENST00000663047.1_1, ENST00000667363.1_1	STIM2-AS1	lncRNA	2.16	2.34	1.69	1.29	1.73	3.28	2.7	0.61	2.61	0.38	1.65	0.68	1.1	2.56	1.6	13.9452	-0.917169	-1.79407	0.0728024	0.294932	13.9452	-0.0832579	-0.17362	0.862164	0.939556
54860	[NM_001164470, NM_017716]	chr11:60260250-60274901	+	1165	ENST00000016913.8_2, ENST00000525951.5_1, ENST00000526784.5_4, ENST00000530007.1_2, ENST00000537076.5_2	MS4A12	lncRNA, protein_coding	0	0	0	0	0	0	0	0	0.13	0	0	0	0	0	0	0.172764	-0.917115	-0.244368	0.806946	NA	0.172764	-1.12998	-0.302127	0.762556	NA
286262	[NM_001128228]	chr9:140086068-140095163	-	2631	ENST00000333046.8_4, ENST00000409012.6_3, ENST00000477345.1_1	TPRN	protein_coding, retained_intron	3.11	3.58	2.68	1.08	1.95	1.06	1.41	3.69	1.39	1.81	1.1	0.46	1.12	1.05	0.92	91.3483	-0.916997	-2.8819	0.0039529	0.040155	91.3483	-1.00005	-3.17712	0.00148746	0.0116647
2842	[NM_006143]	chr12:12813994-12849121	-	1743	ENST00000332427.6_1, ENST00000537507.1_1, ENST00000540510.1_1, ENST00000540796.5_3, ENST00000545876.5_1, ENST00000651487.1_1	GPR19	lncRNA, protein_coding	0.94	1.42	0.68	0.36	0.8	0.67	1.35	0.75	0.95	0.43	0.84	0.44	0.79	0.63	0.62	26.3202	-0.916702	-2.79753	0.00514951	0.0489167	26.3202	-0.546382	-1.75136	0.0798843	0.241523
27127	[NM_001291501, NM_148674]	chr22:45739944-45809500	-	4252	ENST00000357450.9_2, ENST00000404354.3_1	SMC1B	protein_coding	0.03	0	0.01	0	0	0	0.04	0	0	0	0	0.02	0.01	0	0.01	0.689066	-0.916139	-0.400625	0.688696	NA	0.689066	-1.31606	-0.58099	0.561247	NA
203068	[NM_001293212, NM_001293213, NM_001293214, NM_001293215, NM_001293216, NM_178014, NR_120608]	chr6:30687977-30693203	+	3117	ENST00000327892.13_2, ENST00000330914.7_1, ENST00000396384.1_1, ENST00000396389.5_1	TUBB	protein_coding	383.27	419.26	261.59	182.67	290.43	316.38	320.27	447.03	257.42	227.64	181.55	107.19	367.14	290.42	252.28	15128.9	-0.916126	-5.70125	1.18929e-08	8.3436e-07	15128.9	-0.176405	-1.09846	0.272003	0.524718
23591	[NR_026770]	chr17:41994575-41995355	+	780	ENST00000588043.3_1, ENST00000632077.1_1	FAM215A	lncRNA	1.04	0.66	1.1	0.36	0.98	0.76	0.26	1.52	0.53	0.48	0.18	0	0.5	0.32	0.6	8.23613	-0.915981	-1.49531	0.134833	0.415321	8.23613	-0.170472	-0.298821	0.765077	0.895124
131375	[NM_001304386, NM_144634]	chr3:42438569-42452094	-	906	ENST00000287748.8_2, ENST00000441172.1_1, ENST00000470991.1_1	LYZL4	lncRNA, protein_coding	0.1	0	0	0	0	0	0.07	0	0	0	0.05	0	0	0	0	0.23255	-0.915678	-0.244578	0.806783	NA	0.23255	-1.89174	-0.505005	0.613555	NA
100287177	[NR_130728, NR_130729]	chr19:46144751-46146092	+	1077	ENST00000587092.3_1, ENST00000591087.1_1, ENST00000623430.1_1	EML2-AS1	lncRNA, retained_intron	0.15	0	0.45	0	0.13	0.12	0	0.22	0.08	0	0	0	0.07	0	0.09	1.49759	-0.915125	-0.574422	0.565682	NA	1.49759	0.481627	0.322547	0.747038	NA
100130950	[NR_034082]	chr17:5095378-5138931	+	1728	ENST00000571689.1_1, ENST00000573772.2_2, ENST00000575601.5_1, ENST00000649359.1_2, ENST00000656594.1_1, ENST00000663434.1_1, ENST00000667038.1_1, ENST00000669386.1_1, ENST00000671211.1_1	AC087500.1	lncRNA	0.36	0.97	0.27	0.55	0.53	0.54	0.65	0.72	0.6	0.49	0.22	0.17	0.67	0.55	0.45	17.2418	-0.915058	-2.56361	0.0103589	0.0821001	17.2418	-0.135342	-0.417858	0.676051	0.845982
387715	[NM_001099667]	chr10:124214178-124216868	+	808	ENST00000528446.1_1	ARMS2	protein_coding	0	0.18	0	0	0	0	0	0	0	0	0	0	0	0	0	0.163101	-0.914904	-0.243727	0.807442	NA	0.163101	-1.34312	-0.357803	0.720491	NA
54905	[NM_017781]	chr7:1022834-1029276	+	2304	ENST00000308919.12_2, ENST00000340150.10_1, ENST00000415893.1_3, ENST00000462453.1_1, ENST00000468456.1_1	CYP2W1	protein_coding, retained_intron	0.07	0.06	0.04	0.03	0.06	0.08	0	0.03	0.03	0	0.02	0	0.01	0	0.02	1.32088	-0.914471	-0.783943	0.433074	NA	1.32088	-0.0137705	-0.012848	0.989749	NA
548313|6759	[NM_001034832, NM_001040612, NM_005636, NM_175729]	chrX:48242956-48252785	+	1228	ENST00000595689.2_1, ENST00000620320.4_1	SSX4	protein_coding	0.08	0	0	0	0.02	0	0.06	0.04	0.03	0	0.04	0	0.03	0	0.02	0.31803	-0.914304	-0.281257	0.778514	NA	0.31803	-0.823235	-0.254134	0.799392	NA
79228	[NM_001142350, NM_024339]	chr16:3074031-3077756	+	1420	ENST00000253952.9_1, ENST00000326266.13_2, ENST00000571046.1_1, ENST00000571057.5_1, ENST00000573704.5_1, ENST00000574498.5_1, ENST00000574549.5_2, ENST00000574957.1_1, ENST00000575576.5_2, ENST00000576143.5_1	THOC6	protein_coding, retained_intron	8.01	13.22	6.97	4.82	14.55	12.44	5.63	12.12	4.53	4.82	3.38	2.44	9.79	6.44	7.66	209.136	-0.913791	-3.44963	0.000561344	0.00900215	209.136	0.329204	1.27144	0.203573	0.441038
7145	[NM_001308022, NM_001308023, NM_022648]	chr2:218664511-218808796	-	10276	ENST00000171887.8_2, ENST00000310858.10_1, ENST00000413280.5_5, ENST00000413554.5_1, ENST00000419504.5_2, ENST00000423413.1_2, ENST00000430930.5_2, ENST00000439083.5_5, ENST00000446688.5_2, ENST00000446903.5_1, ENST00000449814.1_3, ENST00000453356.1_4, ENST00000479185.1_1, ENST00000480416.1_1, ENST00000480665.1_1, ENST00000490566.1_1, ENST00000492338.2_1, ENST00000495556.1_1, ENST00000611415.4_2,…	TNS1	lncRNA, protein_coding, retained_intron	0.43	0.49	0.3	0.23	0.23	0.4	0.43	0.72	0.29	0.35	0.2	0.13	0.47	0.29	0.24	71.8254	-0.913377	-3.51201	0.000444724	0.00754462	71.8254	-0.453074	-1.80385	0.0712554	0.223009
1365	[NM_001306]	chr7:73183326-73184600	-	1274	ENST00000395145.3_2	CLDN3	protein_coding	75.27	97.78	91.26	29.84	99.18	94.13	43.42	121.34	36.25	52.41	28.01	13.27	82.47	49.94	52.54	1531.27	-0.912193	-2.61788	0.00884771	0.0732056	1531.27	0.123788	0.355925	0.721897	0.872006
3760	[NM_001260508, NM_001260509, NM_001260510, NM_002239]	chr2:155555092-155714864	+	4885	ENST00000295101.3_2, ENST00000493505.1_1, ENST00000544049.2_1, ENST00000651198.1_1	KCNJ3	lncRNA, protein_coding	1.11	1.33	0.3	0.33	0.41	0.2	0.29	1.33	0.45	0.5	0.47	0.46	0.27	0.12	0.18	25.7584	-0.911458	-1.98808	0.0468028	0.228335	25.7584	-1.75643	-3.73531	0.000187487	0.00203861
11013	[NM_021992]	chrX:101768609-101771699	-	666	ENST00000289373.5_2	TMSB15A	protein_coding	0	0.23	0	0	0	0	0	0	0	0	0	0	0	0	0	0.161401	-0.910961	-0.242677	0.808255	NA	0.161401	-1.34527	-0.358377	0.720061	NA
2189	[NM_004629]	chr9:35073834-35080013	-	2631	ENST00000378643.7_4, ENST00000425676.5_1, ENST00000448890.1_4, ENST00000461149.1_1, ENST00000462124.1_1, ENST00000474894.1_1, ENST00000476212.1_1, ENST00000481254.1_1	FANCG	lncRNA, nonsense_mediated_decay, protein_coding, retained_intron	5.63	6.31	4.28	3.06	6.39	6.9	4.49	6.23	4.21	2.77	3.15	1.1	5.44	4.14	4.05	238.324	-0.910358	-4.60549	4.11502e-06	0.000138228	238.324	0.0731729	0.381016	0.703191	0.862222
102577426	[NR_108031]	chr5:180618045-180618908	-	467	ENST00000513771.1_2, ENST00000658296.1_1	LINC01962	lncRNA	0.22	0	0	0	0	0	0	0	0	0	0	0	0.1	0	0.06	0.173072	-0.91023	-0.242462	0.808422	NA	0.173072	-0.252847	-0.0675823	0.946118	NA
7054	[NM_000360, NM_199292, NM_199293]	chr11:2185158-2193035	-	1910	ENST00000324155.8_1, ENST00000333684.9_1, ENST00000352909.7_1, ENST00000381168.7_1, ENST00000381175.5_1, ENST00000381178.5_1, ENST00000412076.1_1, ENST00000416223.5_1, ENST00000461172.1_1, ENST00000469226.1_1, ENST00000479437.5_1	TH	nonsense_mediated_decay, protein_coding, retained_intron	0.16	0.33	0.13	0.03	0.07	0.03	0.03	0.24	0.07	0.05	0.14	0.05	0.04	0.2	0.05	3.77609	-0.909776	-1.24096	0.214622	NA	3.77609	-1.0443	-1.46169	0.143826	0.354751
100861546	[NR_047494]	chr13:81800000-81801118	-	1118	ENST00000567258.1_1	LINC00564	lncRNA	0.08	0	0	0	0	0.05	0	0	0	0	0	0	0	0	0	0.163494	-0.908661	-0.242086	0.808713	NA	0.163494	-0.752665	-0.200526	0.84107	NA
105375545	[NR_133932]	chr7:142952391-142983427	-	602	ENST00000427392.1_1, ENST00000446192.2_2	AC073342.1	lncRNA	0	0.13	0.09	0	0.08	0.19	0.24	0.15	0	0.1	0	0	0.14	0.15	0.18	0.93485	-0.907845	-0.612882	0.539955	NA	0.93485	0.87991	0.675728	0.499213	NA
55282	[NM_001161575, NM_018296]	chr16:67360746-67419109	+	2541	ENST00000329956.11_2, ENST00000435835.3_1, ENST00000561821.1_1, ENST00000561948.1_1, ENST00000563189.5_1, ENST00000563303.5_1, ENST00000565019.6_1, ENST00000566558.1_1, ENST00000567211.5_1, ENST00000567723.5_1, ENST00000567823.5_1, ENST00000568010.5_1, ENST00000568804.6_1, ENST00000569121.1_1, ENST00000569228.6_1, ENST00000569499.6_2, ENST00000569552.5_1, ENST00000570075.5_1	LRRC36	lncRNA, nonsense_mediated_decay, protein_coding, retained_intron	0.02	0.03	0.02	0.06	0.02	0	0.11	0.13	0.14	0.04	0.08	0	0.05	0.14	0.05	2.5176	-0.907516	-1.03169	0.302218	NA	2.5176	-0.83684	-1.00039	0.317124	NA
63934	[NM_001321355, NM_001321356, NM_022103]	chr19:56950692-56988770	-	4563	ENST00000292069.10_1, ENST00000504904.8_2, ENST00000587555.5_1, ENST00000589652.1_1, ENST00000589946.1_1, ENST00000591790.5_1, ENST00000592189.5_1, ENST00000629654.1_1	ZNF667	lncRNA, nonsense_mediated_decay, protein_coding	0	0.01	0.01	0	0	0	0	0	0.03	0	0	0	0.01	0	0	0.329541	-0.907273	-0.242192	0.808632	NA	0.329541	-1.08865	-0.291534	0.770643	NA
79923	[NM_001297698, NM_024865]	chr12:7941991-7948657	+	2103	ENST00000229307.9_3, ENST00000526286.1_2, ENST00000526434.2_1, ENST00000541267.5_3	NANOG	lncRNA, protein_coding	0.24	0.73	0.38	0.03	0.36	0.12	0	0.2	0.16	0.19	0.06	0.05	0.17	0.14	0.09	7.78381	-0.906988	-1.09906	0.271741	0.581715	7.78381	-0.481399	-0.603893	0.545915	0.761515
84666	[NM_032579]	chr3:108474485-108476130	-	573	ENST00000295755.6_1, ENST00000482939.1_1	RETNLB	lncRNA, protein_coding	0.34	0.68	0.19	0.13	0	0	0.51	0.66	0.13	0.41	0.46	0	0.07	0	0.14	2.21022	-0.906819	-0.987159	0.323564	NA	2.21022	-2.84121	-2.57934	0.00989899	NA
7052	[NM_001323316, NM_001323317, NM_001323318, NM_004613, NM_198951]	chr20:36755788-36794980	-	5435	ENST00000361475.7_2, ENST00000373403.7_1, ENST00000453095.1_1, ENST00000468262.5_1, ENST00000469269.1_1, ENST00000474777.1_1	TGM2	protein_coding, retained_intron	9.83	9.87	7.32	3.93	4.19	3.68	4.12	11.15	4.49	5.09	2.81	1.92	3.47	2.56	3.03	513.133	-0.906741	-3.1509	0.00162768	0.0207033	513.133	-1.0799	-3.7582	0.000171141	0.00187861
924	[NM_006137]	chr17:80272745-80275480	-	1283	ENST00000312648.8_2, ENST00000578509.1_1, ENST00000581434.1_1, ENST00000581744.1_1, ENST00000582480.1_1, ENST00000583376.1_1, ENST00000584284.5_1	CD7	nonsense_mediated_decay, protein_coding, retained_intron	0.07	0	0	0	0	0	0	0	0	0	0	0	0	0	0.02	0.130543	-0.906737	-0.241581	0.809105	NA	0.130543	-0.804182	-0.214569	0.830103	NA
348761	[NR_033879]	chr2:231849082-231860747	-	3509	ENST00000414876.5_1, ENST00000418330.6_2, ENST00000426904.6_2, ENST00000434094.5_1, ENST00000441063.5_1, ENST00000446741.5_1, ENST00000457803.2_2, ENST00000657511.1_1, ENST00000660623.1_1, ENST00000662955.1_1	SPATA3-AS1	lncRNA	0.03	0.02	0.03	0	0.08	0.04	0.05	0.02	0.05	0.01	0.05	0	0.07	0.02	0.04	2.36961	-0.906134	-0.938372	0.348054	NA	2.36961	0.600668	0.727215	0.467094	NA
126006	[NM_001271830, NM_174895]	chr19:7696500-7698634	-	836	ENST00000311069.6_3, ENST00000598935.5_2	PCP2	protein_coding	0	0.17	0.12	0	0	0	0.16	0.41	0	0	0.11	0	0.09	0	0	0.618958	-0.906099	-0.397812	0.690769	NA	0.618958	-2.06824	-0.891725	0.372541	NA
79676	[NM_001304833, NM_001304834, NM_001304835, NM_001304836, NM_001304837, NM_001304838, NM_024623]	chr12:123459249-123464588	+	2789	ENST00000228922.11_1, ENST00000397389.6_1, ENST00000406539.6_1, ENST00000420319.6_1, ENST00000454694.6_1, ENST00000535970.5_1, ENST00000536150.5_1, ENST00000536439.1_1, ENST00000536615.5_1, ENST00000537966.5_3, ENST00000538628.5_1, ENST00000538755.5_1, ENST00000540324.5_1, ENST00000540866.2_1, ENST00000541360.5_1, ENST00000542037.1_1, ENST00000542117.5_1, ENST00000542940.5_1, ENST00000544358.5_1,…	AC026362.1, OGFOD2	lncRNA, nonsense_mediated_decay, protein_coding, retained_intron	2.87	3.6	3.39	1.2	3.43	3.42	2.17	4.09	1.8	2.5	1.16	0.26	2.89	2.3	2.41	97.2481	-0.905508	-2.37536	0.0175318	0.120414	97.2481	0.0966173	0.259093	0.795563	0.910098
221223	[NM_001143685, NM_001190158, NM_145024]	chr16:55880065-55989943	-	2480	ENST00000290567.13_1, ENST00000319165.13_1, ENST00000518005.5_1, ENST00000520435.2_1, ENST00000521228.6_1, ENST00000521992.5_1, ENST00000536025.1_1, ENST00000541580.5_1, ENST00000544479.1_1	CES5A	lncRNA, nonsense_mediated_decay, protein_coding	0	0	0	0	0	0.05	0.03	0.11	0.03	0.05	0	0	0	0.07	0	0.904824	-0.905386	-0.390859	0.695901	NA	0.904824	-0.327378	-0.143565	0.885844	NA
10008	[NM_005472]	chr11:74165885-74178600	-	3070	ENST00000310128.8_2, ENST00000525550.1_2, ENST00000526855.1_6, ENST00000529425.5_5, ENST00000531854.5_6, ENST00000532569.5_6	KCNE3	protein_coding	21.42	19.49	11.6	11.62	7.12	5.64	23.17	16.2	20.94	9.75	9.42	10.18	5.83	6.3	5.16	753.972	-0.905254	-6.7653	1.33032e-11	1.92682e-09	753.972	-1.68144	-12.4837	9.16425e-36	5.75682e-33
83700	[NM_001205329, NM_032801]	chr11:133938819-134021652	+	3668	ENST00000299106.8_2, ENST00000441717.3_2, ENST00000524969.5_1, ENST00000531302.5_1, ENST00000532165.1_1, ENST00000532252.5_1, ENST00000533711.1_1, ENST00000534549.5_1	JAM3	lncRNA, nonsense_mediated_decay, protein_coding, retained_intron	0.01	0	0	0	0	0.01	0	0.04	0	0	0.01	0	0.01	0	0	0.398836	-0.903803	-0.293842	0.768879	NA	0.398836	-0.582974	-0.189087	0.850025	NA
101928602	[NR_134931]	chr19:2458934-2462183	-	369	ENST00000587826.1_1	LINC01775	lncRNA	0.31	0	0	0	0	0.18	0	0	0	0	0	0	0.28	0	0	0.243577	-0.902766	-0.240467	0.809969	NA	0.243577	0.193469	0.0518737	0.958629	NA
431705	[NM_001002036]	chr2:96789588-96804175	-	1296	ENST00000342380.2_1, ENST00000470582.1_1	ASTL	protein_coding, retained_intron	0.06	0	0	0.05	0	0	0.05	0.06	0	0	0.03	0	0	0	0	0.402919	-0.901951	-0.295228	0.76782	NA	0.402919	-2.38827	-0.778233	0.436432	NA
388436|79999	[NM_001291904, NM_001291905]	chr17:18996525-19000876	+	1737	ENST00000399091.1_1, ENST00000399093.2_1, ENST00000574724.2_1	AC007952.2	lncRNA, retained_intron	0	0.14	0	0	0	0.13	0	0	0.35	0.38	0	0	0	0	0	2.27955	-0.901076	-0.247028	0.804886	NA	2.27955	-1.27466	-0.350213	0.726179	NA
101927746	[NR_110115]	chr7:100951620-100964425	+	735	ENST00000419422.2_2, ENST00000663483.1_1	AC006329.1	lncRNA	0.06	0.51	0.07	0.19	0.39	0.15	0.64	0.58	0.29	0.07	0.33	0.46	0.91	0.8	0.72	5.23897	-0.901001	-1.21362	0.224892	0.530525	5.23897	0.659122	1.02425	0.305719	0.561317
116986	[NM_001122772, NM_014770]	chr12:58118075-58135944	-	6088	ENST00000257897.7_3, ENST00000328568.9_7, ENST00000547588.5_3, ENST00000549129.1_1	AGAP2	protein_coding	0.09	0.05	0.08	0.04	0.16	0.14	0.08	0.18	0.12	0.13	0.02	0.04	0.11	0.01	0.05	8.6999	-0.900826	-1.4174	0.156365	0.44946	8.6999	-0.192438	-0.320569	0.748537	0.887203
101929579	[NR_126332]	chr3:107099322-107101006	-	470	ENST00000595232.2_4, ENST00000599431.3_4, ENST00000658011.1_1	AC063944.1	lncRNA	0	0.35	0	0	0	0	0	0	0	0	0	0	0	0	0	0.156776	-0.900084	-0.239782	0.810499	NA	0.156776	-1.35146	-0.360029	0.718825	NA
7078	[NM_000362]	chr22:33196801-33259028	+	5486	ENST00000266085.6_1	TIMP3	protein_coding	0	0	0	0	0	0	0.15	0.05	0.06	0.02	0.06	0.05	0.04	0.05	0.04	3.89255	-0.898772	-0.980415	0.326881	NA	3.89255	-0.909444	-1.01366	0.310747	0.566784
3659	[NM_002198]	chr5:131817300-131826465	-	3554	ENST00000245414.9_3, ENST00000405885.6_2, ENST00000437654.5_1, ENST00000439555.2_3, ENST00000458069.5_3, ENST00000459982.5_1, ENST00000463784.5_1, ENST00000472045.1_1, ENST00000476613.1_3, ENST00000493208.1_1, ENST00000613424.4_2	IRF1	lncRNA, nonsense_mediated_decay, protein_coding, retained_intron	13.21	15.16	10.7	5.53	15.04	14.14	8.31	19.5	9.39	9.83	5.12	4.06	13.43	10.04	11.76	791.752	-0.898206	-3.34138	0.000833646	0.0122992	791.752	0.0621899	0.232407	0.816222	0.918058
419	[NM_001130016, NM_001130017, NM_001179]	chr4:76932332-77033955	+	1728	ENST00000341029.9_1, ENST00000349321.7_1, ENST00000355810.8_1, ENST00000395688.7_1, ENST00000504112.5_1, ENST00000504914.5_3, ENST00000506313.1_1, ENST00000506667.5_1, ENST00000510423.1_3, ENST00000510669.5_1, ENST00000510863.1_1, ENST00000511188.1_3, ENST00000513122.5_3, ENST00000513353.5_3, ENST00000513494.5_1	ART3	lncRNA, protein_coding, retained_intron	0	0	0	0	0	0	0	0	0.08	0	0	0	0	0	0	0.16281	-0.897837	-0.239242	0.810918	NA	0.16281	-1.11506	-0.298119	0.765612	NA
7015	[NM_001193376, NM_198253]	chr5:1253286-1295162	-	4013	ENST00000310581.9_3, ENST00000334602.10_3, ENST00000460137.6_1, ENST00000484238.6_1, ENST00000503656.1_1, ENST00000656021.1_1, ENST00000667927.1_1	TERT	lncRNA, nonsense_mediated_decay, protein_coding, retained_intron	0	0.02	0	0	0.03	0.04	0	0	0.05	0.02	0	0	0.04	0	0.03	1.22389	-0.897709	-0.510576	0.609648	NA	1.22389	1.51953	0.94978	0.342224	NA
1870	[NM_004091]	chr1:23832919-23857712	-	5193	ENST00000361729.3_2, ENST00000487237.1_1	E2F2	lncRNA, protein_coding	0.35	0.27	0.21	0.09	0.3	0.17	0.18	0.29	0.2	0.16	0.11	0.1	0.26	0.25	0.16	22.2012	-0.897226	-2.95529	0.00312377	0.0333946	22.2012	-0.095262	-0.347927	0.727895	0.875206
100129794	[NR_033240]	chr14:37641230-37642998	+	1768	ENST00000556667.1_1	SLC25A21-AS1	lncRNA	0	0	0	0	0	0	0	0	0.07	0	0	0	0.02	0.04	0	0.306626	-0.897086	-0.239036	0.811078	NA	0.306626	0.254627	0.0682748	0.945567	NA
401546	[NM_001012993]	chr9:112961845-112970413	-	2656	ENST00000400613.4_1, ENST00000473442.1_1	C9orf152	lncRNA, protein_coding	18.72	20.63	10.61	10.84	6.01	6.22	18.99	15.4	17.59	9.78	9.2	7.29	4.74	4.1	4.5	577.976	-0.897055	-8.82429	1.10152e-18	4.94582e-16	577.976	-1.7728	-17.1379	7.73592e-66	2.67276e-62
64595	[NR_001545]	chrY:14774297-14804153	+	5242	ENST00000417071.1_1, ENST00000440408.5_2, ENST00000457658.6_2, ENST00000651177.1_1	USP9Y	lncRNA, protein_coding	0	0	0	0	0	0	0	0	0.02	0	0	0	0	0	0	0.159585	-0.897046	-0.239033	0.81108	NA	0.159585	-1.10836	-0.296324	0.766983	NA
319085	[NR_002808]	chr14:93533796-93538478	+	4682	ENST00000553639.1_1	ITPK1-AS1	lncRNA	0	0	0	0	0	0	0	0	0.02	0	0	0	0	0	0	0.159624	-0.896794	-0.238966	0.811132	NA	0.159624	-1.10851	-0.296366	0.766951	NA
83461	[NM_001297602, NM_001297603, NM_001297604, NM_031299, NR_123727]	chr12:6955888-6961230	-	2123	ENST00000229265.10_1, ENST00000422785.7_1, ENST00000446553.2_1, ENST00000535406.5_1, ENST00000535871.1_1, ENST00000536241.1_1, ENST00000538862.6_1, ENST00000540683.1_1, ENST00000544610.1_1, ENST00000545368.5_1, ENST00000603043.1_1, ENST00000604599.1_1	CDCA3	lncRNA, protein_coding, retained_intron	20.76	24.06	18.02	10.92	21.85	18.63	14.94	32.64	15.11	13.24	9.63	5.86	20.01	14.35	15.76	642.77	-0.896675	-3.74031	0.000183792	0.00364464	642.77	-0.147049	-0.617266	0.537059	0.756052
392307	[NM_001012446, NR_052026]	chr9:35817013-35828744	-	3137	ENST00000377984.2_3, ENST00000388950.8_1, ENST00000423537.6_2, ENST00000472182.1_3, ENST00000650284.1_1	AL133410.3, FAM221B	nonsense_mediated_decay, protein_coding	0.03	0	0	0	0	0	0	0	0	0	0	0	0	0	0	0.105234	-0.895903	-0.238749	0.8113	NA	0.105234	-1.30682	-0.348256	0.727648	NA
220	[NM_000693, NM_001293815]	chr15:101419896-101456830	+	3607	ENST00000329841.10_2, ENST00000346623.6_1, ENST00000557963.1_1, ENST00000558033.5_1, ENST00000558568.1_1, ENST00000558869.1_1, ENST00000560555.1_1, ENST00000561338.5_1	AC015712.5, ALDH1A3	lncRNA, nonsense_mediated_decay, protein_coding, retained_intron	19.54	16.68	6.67	9.95	59.91	49.92	9.12	8.69	15.73	4.69	5.95	8.16	19.69	24.26	30.41	1353.45	-0.895326	-4.78781	1.68612e-06	6.68002e-05	1353.45	1.43213	7.7506	9.14625e-15	7.10119e-13
9304	[NR_000008]	chr11:62620381-62620507	-	126	ENST00000535689.6_2, ENST00000537965.6_2, ENST00000538654.6_2, ENST00000544550.6_2, ENST00000545688.5_1, ENST00000545920.2_2, ENST00000655919.1_1, ENST00000656268.1_1, ENST00000660547.1_1, ENST00000660730.1_1, ENST00000660960.1_1, ENST00000661616.1_1, ENST00000662229.1_1, ENST00000662400.1_1, ENST00000663237.1_1, ENST00000664307.1_1, ENST00000665371.1_1, ENST00000665512.1_1, ENST00000668048.1_1, …	SNHG1	lncRNA, retained_intron	4.68	0	0	0	0	0	6.07	0	0	0	5.18	0	0	0	10.43	0.343647	-0.894468	-0.2395	0.810718	NA	0.343647	-1.30239	-0.350017	0.726326	NA
4776	[NM_001136022, NM_001198965, NM_001198966, NM_001198967, NM_001288802, NM_001320043, NM_004554]	chr14:24836116-24848811	+	6288	ENST00000250373.9_2, ENST00000413692.6_1, ENST00000422617.7_1, ENST00000424781.6_1, ENST00000440487.6_1, ENST00000539237.6_1, ENST00000553469.5_1, ENST00000553708.5_1, ENST00000553879.5_1, ENST00000554050.5_1, ENST00000554344.5_1, ENST00000554473.5_1, ENST00000554591.5_1, ENST00000554655.5_1, ENST00000554661.5_1, ENST00000554779.1_3, ENST00000554903.1_3, ENST00000554966.5_1, ENST00000555167.1_1, …	NFATC4	lncRNA, protein_coding, retained_intron	0.99	1.11	0.6	0.51	0.76	0.69	0.48	1.18	0.5	0.55	0.35	0.22	0.5	0.27	0.38	58.8519	-0.892688	-3.09184	0.00198923	0.0239027	58.8519	-0.622684	-2.21871	0.0265067	0.109974
733	[NM_000606]	chr9:139839697-139841426	+	877	ENST00000371634.7_3, ENST00000465773.1_1, ENST00000484376.1_2, ENST00000647910.1_1, ENST00000649480.1_1, ENST00000649755.1_1	C8G	lncRNA, nonsense_mediated_decay, protein_coding, retained_intron	0.15	0.33	0.23	0	0.05	0	0	0.09	0.08	0.24	0	0	0	0	0	1.1721	-0.892552	-0.506174	0.612735	NA	1.1721	-3.17543	-1.70046	0.089045	NA
100289187	[NM_001195541, NM_001195542, NM_001195543]	chr7:99195901-99208456	+	1121	ENST00000429679.1_2, ENST00000431679.6_3, ENST00000453227.5_3, ENST00000455905.1_1	AC005020.2, TMEM225B	lncRNA, nonsense_mediated_decay, protein_coding	0	0.13	0.04	0	0.04	0.09	0.06	0	0.06	0.04	0	0	0.07	0.14	0	0.915222	-0.892456	-0.552717	0.580457	NA	0.915222	0.524561	0.355962	0.721869	NA
246	[NM_001140]	chr17:4534213-4544960	-	2684	ENST00000293761.7_1, ENST00000570836.5_1, ENST00000572265.1_3, ENST00000573740.1_1, ENST00000574640.1_1, ENST00000576394.1_3, ENST00000576572.1_1	ALOX15	protein_coding, retained_intron	0.06	0.02	0.07	0	0	0	0.06	0.03	0.02	0	0.02	0.03	0.05	0.03	0.06	1.62493	-0.892263	-0.724476	0.468773	NA	1.62493	-0.556367	-0.46966	0.638598	NA
3818	[NM_000892, NM_001318394, NM_001318396]	chr4:187148624-187179628	+	2447	ENST00000264690.11_4, ENST00000428196.5_3, ENST00000446598.6_3, ENST00000467271.1_1, ENST00000511406.5_1, ENST00000511608.5_3, ENST00000513864.2_2	KLKB1	protein_coding, retained_intron	0.04	0	0	0	0	0	0	0	0	0	0	0	0	0	0	0.10435	-0.892218	-0.237769	0.81206	NA	0.10435	-1.30496	-0.347762	0.728019	NA
101929337	[NR_125402]	chr3:193965436-193975561	+	1195	ENST00000455821.1_2, ENST00000664340.1_1, ENST00000669096.1_1	LINC02037	lncRNA	0	0	0	0	0	0.04	0	0	0.11	0	0	0	0	0	0	0.223873	-0.89194	-0.237669	0.812138	NA	0.223873	-0.406759	-0.108876	0.913301	NA
8972	[NM_004668]	chr7:141695678-141806547	+	6484	ENST00000465654.5_1, ENST00000475668.6_1, ENST00000485078.1_1, ENST00000490593.1_1, ENST00000495045.1_1, ENST00000497673.5_1, ENST00000549489.6_1, ENST00000620571.1_1	MGAM	protein_coding, retained_intron	0.02	0.02	0.01	0.04	0.02	0.03	0.06	0.07	0.03	0.01	0.02	0.03	0.02	0.01	0.02	3.74312	-0.890781	-1.28089	0.200232	NA	3.74312	-0.741088	-1.12542	0.26041	0.511179
11200	[NM_001005735, NM_001257387, NM_007194, NM_145862]	chr22:29083730-29137822	-	2101	ENST00000348295.7_1, ENST00000382565.5_1, ENST00000382580.6_1, ENST00000398017.3_2, ENST00000402731.5_1, ENST00000403642.5_1, ENST00000404276.6_3, ENST00000405598.5_1, ENST00000416671.5_1, ENST00000417588.5_1, ENST00000425190.6_1, ENST00000433028.6_1, ENST00000433728.5_1, ENST00000434810.5_1, ENST00000439200.5_1, ENST00000439346.5_1, ENST00000447421.5_1, ENST00000448511.5_1, ENST00000454252.1_1, …	CHEK2	lncRNA, nonsense_mediated_decay, protein_coding, retained_intron	16.9	16.65	9.7	8.06	18.49	19.19	20.49	23.64	19.77	12.14	11.16	9.93	24.16	24.28	22.31	630.473	-0.89058	-10.8885	1.30793e-27	1.03634e-24	630.473	0.233069	3.03942	0.00237035	0.0169564
7010	[NM_000459, NM_001290077, NM_001290078]	chr9:27109138-27230176	+	4771	ENST00000380036.9_2, ENST00000406359.8_1, ENST00000519080.1_1, ENST00000519097.5_1, ENST00000615002.4_1	TEK	protein_coding	0.05	0.06	0.05	0.03	0.04	0.07	0.1	0.03	0.04	0.03	0.02	0.02	0.02	0.02	0.03	3.59869	-0.888513	-1.28448	0.198974	NA	3.59869	-0.682266	-1.05465	0.291587	0.547296
122481	[NM_152327]	chr14:96858447-96955764	+	3300	ENST00000267584.9_2, ENST00000554313.1_1, ENST00000554706.1_1, ENST00000555570.1_1, ENST00000556643.1_1	AK7	lncRNA, protein_coding, retained_intron	0.08	0.18	0.03	0.06	0.03	0.01	0.02	0.06	0.04	0.03	0.05	0.03	0.03	0.06	0.04	3.26668	-0.887731	-1.15086	0.24979	NA	3.26668	-0.818905	-1.10982	0.267078	NA
388503	[NR_027300]	chr19:10152031-10184813	+	3763	ENST00000495140.1_1, ENST00000497718.6_2	C3P1	lncRNA, transcribed_unprocessed_pseudogene	0.06	0	0.02	0.03	0.03	0.03	0.03	0.13	0.03	0.04	0.02	0	0.03	0.09	0.02	2.85816	-0.887649	-1.04336	0.296783	NA	2.85816	-0.202384	-0.261861	0.793428	NA
84239	[NM_032279]	chr3:193116755-193272911	-	7599	ENST00000295548.3_1, ENST00000342695.9_3, ENST00000392443.7_2, ENST00000400270.6_1, ENST00000428352.5_1, ENST00000437904.1_1, ENST00000450950.6_1, ENST00000474776.1_1, ENST00000482964.1_1, ENST00000489140.1_1, ENST00000490925.5_1	ATP13A4	lncRNA, nonsense_mediated_decay, protein_coding, retained_intron	0.02	0.05	0.03	0	0.04	0.04	0.01	0.03	0.05	0.01	0.04	0	0.01	0.04	0.02	3.87444	-0.887606	-1.10573	0.268843	NA	3.87444	-0.0388717	-0.0531398	0.957621	0.981847
7484	[NM_001320458, NM_003396]	chr17:44928951-44964096	+	6666	ENST00000290015.7_2, ENST00000393461.2_2, ENST00000575372.5_3	WNT9B	protein_coding	0	0.03	0	0	0	0.05	0.04	0	0.07	0.03	0.03	0	0.01	0.08	0.04	1.61647	-0.887571	-0.626948	0.530693	NA	1.61647	0.492421	0.373014	0.709138	NA
442075	[NR_103821]	chr3:10028576-10048687	+	4695	ENST00000326237.3_1, ENST00000366264.6_1, ENST00000424904.1_1, ENST00000430621.1_1, ENST00000440568.1_1	EMC3-AS1	lncRNA	1.85	2.31	1.29	1.09	1.48	1.3	1.43	2.4	1.52	1.12	0.83	0.64	1.26	1.43	1.39	136.277	-0.887386	-4.58835	4.46755e-06	0.000147857	136.277	-0.367182	-1.96166	0.0498024	0.1745
2568	[NM_001291985, NM_014211]	chr5:170210722-170241050	+	3309	ENST00000265294.9_2, ENST00000518122.5_2, ENST00000518525.5_2, ENST00000519137.1_1, ENST00000519196.5_2, ENST00000519385.5_2, ENST00000519598.1_2, ENST00000521009.5_3, ENST00000521481.5_5, ENST00000522868.5_2	GABRP	protein_coding, retained_intron	2.02	2.13	1.06	0.94	1.33	1.63	2.08	2.04	2.17	0.97	1.2	1.42	1.21	1.53	1.12	100.563	-0.884951	-4.97169	6.63727e-07	3.05133e-05	100.563	-0.560251	-3.27578	0.0010537	0.00866279
101059918	[NM_001282484]	chr15:30692764-30706463	-	5172	ENST00000327271.10_1, ENST00000624918.1_1	GOLGA8R	TEC, protein_coding	0	0	0	0	0	0	0	0.04	0	0	0	0	0	0	0	0.265666	-0.884664	-0.236728	0.812868	NA	0.265666	-1.47808	-0.394253	0.693394	NA
2852	[NM_001039966, NM_001098201, NM_001505]	chr7:1126442-1133451	+	3082	ENST00000297469.3_2, ENST00000397088.4_3, ENST00000397092.5_2, ENST00000401670.1_2, ENST00000413368.5_3, ENST00000617001.1_2, ENST00000619052.1_1	GPER1	protein_coding	0.02	0	0.03	0	0.03	0.04	0.02	0.13	0.04	0.02	0.05	0	0.03	0.03	0.01	1.55233	-0.884634	-0.773761	0.439072	NA	1.55233	-0.281553	-0.26421	0.791618	NA
43849	[NM_019598, NM_145894, NM_145895]	chr19:51532347-51538148	-	1074	ENST00000250351.4_2, ENST00000319590.8_2, ENST00000525263.5_2, ENST00000526824.5_1, ENST00000529888.5_1, ENST00000530943.6_1, ENST00000531374.5_1	KLK12	nonsense_mediated_decay, protein_coding	0.38	0.36	0.24	0.17	0.06	0.07	0.81	0.21	0.17	0.32	0.29	0	0.05	0.2	0.06	3.21136	-0.883819	-1.21507	0.224339	NA	3.21136	-2.10862	-2.58685	0.00968573	NA
30832	[NM_014594]	chr5:178487415-178510978	+	5851	ENST00000315475.6_1	ZNF354C	protein_coding	0.01	0	0	0	0	0	0	0	0	0	0	0	0	0	0	0.102393	-0.883632	-0.235488	0.81383	NA	0.102393	-1.29202	-0.344324	0.730603	NA
27115	[NM_018945]	chr6:136172833-136516709	+	5387	ENST00000308191.11_3, ENST00000446774.1_3, ENST00000615259.4_2	PDE7B	protein_coding	0.01	0	0	0	0	0	0	0	0	0	0	0	0	0	0	0.102359	-0.883492	-0.235451	0.813859	NA	0.102359	-1.29211	-0.344349	0.730584	NA
8336	[NM_003514]	chr6:27860476-27860963	-	487	ENST00000359611.3_1, ENST00000479986.1_1	HIST1H2AM, HIST1H3J	lncRNA, protein_coding	3.05	5.07	3.58	1.15	4.08	4.3	2.64	6.27	3.84	2.58	2.65	0.83	4.52	2.97	3.48	24.6271	-0.883454	-2.3215	0.02026	0.132263	24.6271	0.0160507	0.0451332	0.964001	0.984236
284498	[NM_001010881]	chr1:11822249-11849642	+	4672	ENST00000312793.9_2, ENST00000433342.5_2, ENST00000444493.5_2, ENST00000449278.1_2, ENST00000475041.1_1, ENST00000482358.1_1, ENST00000484153.1_1	C1orf167	lncRNA, protein_coding, retained_intron	0.02	0	0	0	0	0	0	0	0	0	0	0	0	0	0	0.102292	-0.88322	-0.235379	0.813915	NA	0.102292	-1.29229	-0.344396	0.730549	NA
4880	[NM_024409]	chr2:232786803-232791113	-	777	ENST00000295440.2_1, ENST00000409852.2_2	NPPC	protein_coding	0	0	0	0	0	0	0	0	0.18	0	0	0	0	0	0	0.161763	-0.882717	-0.23522	0.814038	NA	0.161763	-1.11737	-0.29873	0.765146	NA
163223	[NM_001001411]	chr19:22361902-22379753	-	2934	ENST00000397121.2_2, ENST00000650058.1_1	ZNF676	protein_coding	0.03	0	0	0	0	0	0	0	0	0	0	0	0	0	0	0.101989	-0.881982	-0.235049	0.814171	NA	0.101989	-1.2931	-0.344612	0.730386	NA
1581	[NM_000780]	chr8:59402736-59412720	-	2875	ENST00000301645.4_2	CYP7A1	protein_coding	0.03	0	0	0	0	0	0	0	0	0	0	0	0	0	0	0.101972	-0.881913	-0.23503	0.814185	NA	0.101972	-1.29315	-0.344625	0.730377	NA
81857	[NM_030973]	chr19:50321535-50340237	+	2343	ENST00000312865.10_2, ENST00000538643.5_1, ENST00000593595.1_1, ENST00000593636.1_1, ENST00000593767.3_3, ENST00000594998.1_1, ENST00000595185.5_3, ENST00000599722.1_1, ENST00000612791.4_1, ENST00000612854.4_1, ENST00000617849.4_1, ENST00000618715.4_1, ENST00000620467.4_1, ENST00000622402.4_1	MED25	protein_coding, retained_intron	8.21	10.96	9.48	4.4	10.26	7.92	4.86	17.05	5.14	7.27	3.66	1.44	8	5.45	5.81	337.692	-0.881906	-2.38739	0.0169687	0.117395	337.692	-0.179718	-0.48928	0.624644	0.816319
8876	[NM_004666]	chr6:133001996-133035194	-	3844	ENST00000367928.5_2	VNN1	protein_coding	0.88	0.72	0.41	0.46	0.65	0.56	1.2	0.5	1.03	0.31	0.57	0.57	0.73	1.04	0.61	53.7664	-0.881575	-2.85278	0.00433387	0.0425552	53.7664	-0.223907	-0.750761	0.452797	0.692754
255239	[NM_178510]	chr11:113258512-113271140	+	2543	ENST00000303941.3_1, ENST00000542948.1_1	ANKK1	nonsense_mediated_decay, protein_coding	0.03	0	0	0	0	0	0	0	0	0	0	0	0	0	0	0.101861	-0.881457	-0.234909	0.814279	NA	0.101861	-1.29345	-0.344704	0.730317	NA
57172	[NM_020439]	chr1:209757044-209787284	+	2470	ENST00000009105.5_1, ENST00000361322.3_2, ENST00000423146.5_1, ENST00000494990.1_1, ENST00000651530.1_1	CAMK1G	lncRNA, protein_coding	0.03	0	0	0	0	0	0	0	0	0	0	0	0	0	0	0.101832	-0.88134	-0.234878	0.814304	NA	0.101832	-1.29352	-0.344725	0.730301	NA
245812	[NM_152755]	chr7:99717264-99723128	+	1467	ENST00000262932.5_2, ENST00000462193.2_1, ENST00000480692.4_1, ENST00000483756.5_2	CNPY4	lncRNA, nonsense_mediated_decay, protein_coding	0.54	0.79	0.29	0.13	0.72	0.17	0.49	0.3	0.47	0.45	0.2	0.34	0.48	0.36	0.51	11.6429	-0.880815	-1.87114	0.0613262	0.267067	11.6429	-0.195002	-0.446098	0.655527	0.834394
2016	[NM_004097]	chr2:73144603-73162020	+	2188	ENST00000258106.10_1, ENST00000394111.6_1, ENST00000464675.2_1, ENST00000473732.1_4, ENST00000491023.3_1, ENST00000616281.1_1	EMX1	lncRNA, protein_coding, retained_intron	0.04	0	0	0	0	0	0	0	0	0	0	0	0	0	0	0.101702	-0.880808	-0.234736	0.814414	NA	0.101702	-1.29388	-0.344819	0.730231	NA
NM_001173473*	[NM_001173473*]	chrY:1472031-1522655	-	2048	ENST00000381317.9_3_PAR_Y, ENST00000381333.9_2_PAR_Y, ENST00000462195.6_1_PAR_Y, ENST00000463763.6_1_PAR_Y, ENST00000474865.6_1_PAR_Y, ENST00000534940.6_1_PAR_Y	ASMTL	lncRNA, protein_coding	0	0	0	0	0	0	0	0.1	0	0	0	0	0	0	0	0.268307	-0.880796	-0.235697	0.813668	NA	0.268307	-1.48094	-0.395013	0.692833	NA
3890	[NM_033045]	chr12:52771595-52779417	-	2073	ENST00000257951.3_1	KRT84	protein_coding	0.04	0	0	0	0	0	0	0	0	0	0	0	0	0	0	0.101638	-0.880546	-0.234666	0.814468	NA	0.101638	-1.29405	-0.344865	0.730196	NA
391322	[NM_001144931]	chr22:24373116-24374043	+	563	ENST00000439866.1, ENST00000503903.1	AP000351.10	unprocessed_pseudogene	2.3	2.89	1.35	1.17	1.37	1.3	0.58	3.16	1.7	1.62	0.97	0.67	1.89	0.69	0.52	13.0371	-0.880364	-1.76014	0.0783843	0.306573	13.0371	-0.852333	-1.75334	0.0795437	0.240862
64087	[NM_022132]	chr5:70883114-70954530	+	3673	ENST00000340941.11_2, ENST00000505435.3_1, ENST00000505787.7_1, ENST00000507169.5_1, ENST00000509358.6_1, ENST00000509539.2_1, ENST00000510895.6_1, ENST00000512218.6_1, ENST00000629193.2_1	MCCC2	lncRNA, nonsense_mediated_decay, protein_coding	71.37	74.03	40.92	40.07	75.05	73.91	75.22	64.91	67.84	36.95	37.28	31.85	72.6	73.07	66.69	4499.79	-0.880363	-11.4091	3.76665e-30	3.62406e-27	4499.79	0.106663	1.39478	0.163081	0.3848
160492	[NM_001145727, NM_001145728, NM_001145729, NM_001256266, NM_152590]	chr12:25629015-25801496	-	3695	ENST00000282881.10_1, ENST00000413632.6_1, ENST00000445693.5_1, ENST00000458174.6_1, ENST00000538178.5_2, ENST00000539523.1_3, ENST00000539744.5_1, ENST00000540106.5_1, ENST00000542224.1_3, ENST00000543629.5_1, ENST00000545543.1_2	LMNTD1	protein_coding	0.02	0	0	0	0	0	0.06	0.03	0	0.02	0.02	0	0	0	0.02	0.412135	-0.880147	-0.353311	0.723856	NA	0.412135	-1.30991	-0.524647	0.599829	NA
373863	[NM_194249]	chr5:140050380-140053171	-	1603	ENST00000542735.2_2	DND1	protein_coding	0.13	0.25	0.09	0.08	0	0.03	0	0.32	0.08	0.06	0.13	0	0.06	0.05	0.05	2.68888	-0.879939	-0.96422	0.334936	NA	2.68888	-1.48644	-1.60302	0.10893	NA
343071|645382	[NM_001039361, NM_001291381]	chr1:13409127-13414502	+	1525	ENST00000437300.1	RP11-219C24.6	unitary_pseudogene	0.05	0	0	0	0	0	0	0	0	0	0	0	0	0	0	0.101422	-0.879726	-0.234447	0.814638	NA	0.101422	-1.29632	-0.34547	0.729741	NA
1548	[NM_000762]	chr19:41349442-41356352	-	1764	ENST00000301141.10_2, ENST00000596719.5_1, ENST00000599960.1_1, ENST00000600495.1_1	CYP2A6	nonsense_mediated_decay, protein_coding, retained_intron	0.05	0	0	0	0	0	0	0	0	0	0	0	0	0	0	0.101422	-0.879661	-0.23443	0.814651	NA	0.101422	-1.29464	-0.345022	0.730078	NA
7432	[NM_003381, NM_194435]	chr6:153071931-153080902	+	1587	ENST00000367243.7_2, ENST00000367244.8_2, ENST00000431366.1_1	VIP	protein_coding	0.05	0	0	0	0	0	0	0	0	0	0	0	0	0	0	0.101352	-0.879402	-0.234361	0.814705	NA	0.101352	-1.29552	-0.345256	0.729902	NA
1610	[NM_001917]	chr12:109273856-109294710	+	1596	ENST00000228476.8_2, ENST00000546552.1_1, ENST00000547122.5_1, ENST00000547166.1_3, ENST00000547768.5_1, ENST00000548052.5_1, ENST00000549215.5_2, ENST00000551281.5_1	DAO	lncRNA, nonsense_mediated_decay, protein_coding, retained_intron	0.05	0	0	0	0	0	0	0	0	0	0	0	0	0	0	0.101266	-0.879022	-0.23426	0.814783	NA	0.101266	-1.29506	-0.345135	0.729993	NA
219770	[NM_153368]	chr10:35894337-35897863	+	1580	ENST00000321660.1_1	GJD4	protein_coding	0.05	0	0	0	0	0	0	0	0	0	0	0	0	0	0	0.10125	-0.878953	-0.234242	0.814797	NA	0.10125	-1.29511	-0.345147	0.729984	NA
NM_001291381*	[NM_001291381*]	chr1:13629931-13635299	+	1518	ENST00000447851.1	XX-FW84067D5.2	unprocessed_pseudogene	0.05	0	0	0	0	0	0	0	0	0	0	0	0	0	0	0.101181	-0.878673	-0.234167	0.814855	NA	0.101181	-1.2953	-0.345197	0.729946	NA
153657	[NM_001317949, NM_144725]	chr5:34839268-34900606	+	2429	ENST00000502674.5_1, ENST00000502782.5_1, ENST00000505624.5_1, ENST00000506758.5_1, ENST00000508377.5_1, ENST00000508722.5_1, ENST00000514080.2_2, ENST00000610313.1_3, ENST00000638320.2_3	TTC23L	lncRNA, nonsense_mediated_decay, protein_coding, retained_intron	0.12	0.1	0	0.24	0	0.11	0.04	0.11	0	0.04	0.06	0	0.13	0	0.1	2.03194	-0.878257	-0.64805	0.516952	NA	2.03194	-0.252087	-0.196055	0.844567	NA
10486	[NM_006366]	chr6:17393735-17558023	+	3027	ENST00000229922.7_2, ENST00000378990.6_2, ENST00000465994.5_1, ENST00000476263.1_1, ENST00000479291.5_1, ENST00000489374.5_2, ENST00000493172.5_1, ENST00000611958.4_1, ENST00000616440.4_1	CAP2	nonsense_mediated_decay, protein_coding	1.26	1.44	0.84	0.65	1.56	1.45	1.59	1.29	1.44	0.8	0.73	0.64	1.58	1.35	1.63	74.4317	-0.876846	-5.09104	3.56113e-07	1.74431e-05	74.4317	0.191733	1.25368	0.209959	0.449308
3902	[NM_002286]	chr12:6881669-6887621	+	1992	ENST00000203629.3_4, ENST00000441671.6_3, ENST00000538079.1_1, ENST00000541049.1_1	LAG3	protein_coding, retained_intron	0.02	0.03	0	0	0	0	0	0.04	0	0	0	0.05	0	0.04	0	0.45911	-0.876069	-0.293575	0.769082	NA	0.45911	-1.45364	-0.484866	0.627771	NA
55084	[NM_018013]	chr6:107811316-107982513	+	6232	ENST00000317357.10_2, ENST00000477448.1_1, ENST00000494935.1_1, ENST00000618129.1_1	SOBP	lncRNA, protein_coding, retained_intron	0	0.01	0.01	0	0	0	0.01	0.02	0	0	0.01	0	0.01	0	0	0.524984	-0.875303	-0.433438	0.664696	NA	0.524984	-1.25918	-0.616671	0.537452	NA
102724691	[NR_110603]	chr2:105552698-105654954	-	642	ENST00000456519.2_1	AC010884.1	lncRNA	0.15	0	0	0	0	0	0	0.14	0	0	0.08	0	0	0.14	0	0.348862	-0.875054	-0.235151	0.814092	NA	0.348862	-1.26814	-0.339685	0.734094	NA
6819	[NM_001056, NM_176825]	chr2:108905094-108926371	+	2890	ENST00000251481.11_2, ENST00000326853.9_1, ENST00000409067.2_1, ENST00000409880.5_1, ENST00000437390.6_1, ENST00000438339.5_1, ENST00000442801.5_1, ENST00000492554.1_1, ENST00000495441.1_1	SULT1C2	lncRNA, nonsense_mediated_decay, protein_coding, retained_intron	0.04	0.02	0	0.02	0	0	0	0.03	0	0	0	0.03	0	0	0	0.543296	-0.874852	-0.307407	0.758533	NA	0.543296	-2.51428	-0.877019	0.380476	NA
6606|6607	[NM_000344, NM_001297715, NM_017411, NM_022874, NM_022875, NM_022876, NM_022877]	chr5:69345349-69373422	+	1628	ENST00000380741.8_3, ENST00000380742.8_3, ENST00000380743.8_3, ENST00000503678.5_1, ENST00000505346.5_1, ENST00000506734.5_1, ENST00000507458.2_3, ENST00000508258.1_1, ENST00000509805.5_1, ENST00000511812.5_1, ENST00000511873.6_3, ENST00000514914.1_1, ENST00000614240.4_3, ENST00000626847.2_1, ENST00000628696.2_1, ENST00000638794.1_2	SMN2	nonsense_mediated_decay, protein_coding, retained_intron	1.2	8.69	7.99	2.27	13.22	13.14	14.03	1.68	23.7	1.78	1.93	5.8	15.74	1.49	16.91	264.449	-0.874362	-1.52582	0.127054	0.405406	264.449	0.47684	0.835252	0.403576	0.651968
341152	[NM_001005285]	chr11:74799795-74800758	-	963	ENST00000305159.3_2, ENST00000641504.1_2, ENST00000641541.1_2, ENST00000641593.1_2, ENST00000641931.1_2	OR2AT4	protein_coding	0.09	0	0	0	0	0	0	0	0	0	0	0	0	0	0	0.100115	-0.874286	-0.232998	0.815763	NA	0.100115	-1.29826	-0.345988	0.729352	NA
10584	[NM_001324095, NM_006438]	chr8:119964405-120120694	+	3671	ENST00000332843.3_2, ENST00000521788.1_1	COLEC10	lncRNA, protein_coding	0.01	0.04	0.01	0	0	0.03	0	0	0.04	0	0.01	0	0.01	0	0	0.67899	-0.874074	-0.436942	0.662153	NA	0.67899	-1.02525	-0.519722	0.603257	NA
NR_111954	[NR_111954]	chr1:149576261-149672983	+	1455	ENST00000643225.1_1	AC242842.2	transcribed_unprocessed_pseudogene	0.57	0.17	0.53	0	0.23	0.32	0.79	0.42	0	0.4	0.22	0	0.07	0	0.3	7.33284	-0.873152	-0.796414	0.425791	0.708951	7.33284	-0.204387	-0.19224	0.847554	0.932472
158056	[NM_206920]	chr9:139746818-139755251	+	3660	ENST00000317446.7_3, ENST00000445819.5_2, ENST00000479475.1_1, ENST00000481327.1_1, ENST00000485732.5_1	MAMDC4	lncRNA, nonsense_mediated_decay, protein_coding	0.38	0.35	0.34	0.12	0.22	0.27	0.09	0.55	0.11	0.23	0.07	0.02	0.1	0.1	0.16	15.1146	-0.872601	-1.48084	0.13865	0.42185	15.1146	-0.58298	-1.01855	0.308416	0.564069
100861518	[NR_047470]	chr5:131520568-131528498	+	836	ENST00000417667.1_1	P4HA2-AS1	lncRNA	0.11	0	0	0	0	0	0	0	0	0	0	0	0	0	0	0.0996356	-0.872302	-0.232469	0.816174	NA	0.0996356	-1.29961	-0.346348	0.729081	NA
595	[NM_053056]	chr11:69455872-69469242	+	4289	ENST00000227507.2_1, ENST00000535993.1_1, ENST00000536559.1_1, ENST00000539241.1_1, ENST00000542367.1_1, ENST00000545484.1_1	CCND1	protein_coding, retained_intron	13.77	12.55	8	6.74	10.14	10.56	9.12	12.12	10.89	6.23	4.52	5.77	8.42	7.28	9.03	788.382	-0.872239	-7.38523	1.52185e-13	3.01461e-11	788.382	-0.289741	-2.49057	0.0127537	0.06434
85291	[NM_033062]	chr17:39333697-39334460	-	763	ENST00000377726.2_1	KRTAP4-2	protein_coding	0.12	0	0	0	0	0	0	0	0	0	0	0	0	0	0	0.0992743	-0.870797	-0.232068	0.816485	NA	0.0992743	-1.30064	-0.346622	0.728876	NA
1999	[NM_001114309, NM_004433]	chr1:201979689-201986315	+	3247	ENST00000359651.7_1, ENST00000367283.7_1, ENST00000367284.10_2, ENST00000446188.1_1, ENST00000470384.1_1, ENST00000475698.1_1, ENST00000479874.1_1, ENST00000490203.5_1, ENST00000495848.1_1, ENST00000498017.1_1, ENST00000504773.1_1	AL691482.3, ELF3	lncRNA, protein_coding	73.02	89.29	63.24	37.74	85.17	78.65	58.68	109.56	53.81	53.98	35.21	21.29	74.3	56.21	64.56	4012.79	-0.870271	-3.75543	0.000173042	0.00348412	4012.79	-0.00786419	-0.0339752	0.972897	0.988344
NR_126050*	[NR_126050*]	chr9:46843668-46845159	+	522	ENST00000420615.2_2, ENST00000446626.2_2, ENST00000450704.1_1	BX005266.2	lncRNA	0.84	0.92	0.52	1.5	0	1.48	0	0	0.78	0	0	0	0	1.28	0.33	4.07037	-0.869831	-0.595503	0.551507	NA	4.07037	0.196687	0.13895	0.88949	0.951707
23782	[NR_040114]	chr22:32517963-32529456	+	827	ENST00000432373.1_1, ENST00000448124.1_1	AP1B1P1	lncRNA, transcribed_unprocessed_pseudogene	0	0	0	0	0	0	0	0.3	0	0	0	0	0	0	0	0.276131	-0.869727	-0.232746	0.815958	NA	0.276131	-1.4893	-0.397238	0.691192	NA
388701	[NM_001010979]	chr1:154171561-154178841	-	705	ENST00000368525.4_2	C1orf189	protein_coding	0	0.11	0	0	0	0.08	0.19	0	0	0	0.07	0	0	0	0	0.350851	-0.869483	-0.23235	0.816267	NA	0.350851	-1.32346	-0.353551	0.723676	NA
83597	[NM_031440]	chr3:46539484-46542439	+	817	ENST00000296142.4_2	RTP3	protein_coding	0	0	0	0	0	0	0	0.31	0	0	0	0	0	0	0	0.276317	-0.869476	-0.23268	0.81601	NA	0.276317	-1.48951	-0.397292	0.691152	NA
374378	[NM_198516]	chr11:11292420-11643561	-	2515	ENST00000227756.5_2, ENST00000526064.1_1	GALNT18	lncRNA, protein_coding	0.06	0	0.04	0	0.05	0	0.14	0	0.05	0.05	0.02	0	0.05	0	0.02	1.57719	-0.868908	-0.773686	0.439117	NA	1.57719	-0.827912	-0.773151	0.439433	NA
284260	[NR_046174, NR_046454, NR_046455, NR_046456, NR_046457, NR_046458]	chr18:39766632-40271389	+	7910	ENST00000585627.5_2, ENST00000585639.5_1, ENST00000586447.1_1, ENST00000586990.6_2, ENST00000589068.5_1, ENST00000591199.5_1, ENST00000591381.5_1, ENST00000593051.5_1, ENST00000593234.5_1, ENST00000593316.5_1, ENST00000601948.5_1, ENST00000658915.1_1, ENST00000659948.1_1	LINC00907	lncRNA	0.08	0.11	0.01	0.07	0.08	0.1	0.12	0.1	0.11	0.03	0.11	0.11	0.11	0.09	0.11	5.807	-0.86879	-1.49655	0.134512	0.414996	5.807	-0.069159	-0.134745	0.892814	0.953196
200539	[NM_144994]	chr2:97503650-97509758	-	2582	ENST00000318357.9_2, ENST00000331001.2_1, ENST00000418232.5_1, ENST00000443120.5_1, ENST00000462692.1_1, ENST00000476975.5_1, ENST00000482175.5_1	ANKRD23, ANKRD39	lncRNA, nonsense_mediated_decay, protein_coding, retained_intron	0.19	0.18	0.14	0.02	0.25	0.26	0.22	0.25	0.16	0.21	0.09	0.07	0.14	0.03	0.11	7.89263	-0.868767	-1.51191	0.130557	0.40927	7.89263	-0.31061	-0.576585	0.56422	0.775025
286075	[NM_001100598, NM_001100599, NM_001288805, NM_001288806, NM_001288807, NM_001288808, NM_001288809, NM_173831, NR_110190, NR_110191, NR_110192, NR_110193]	chr8:144766621-144777555	+	3320	ENST00000358656.9_2, ENST00000418203.3_1, ENST00000442058.6_1, ENST00000525185.5_1, ENST00000525538.5_1, ENST00000525619.5_1, ENST00000525862.5_1, ENST00000526315.5_1, ENST00000526970.5_3, ENST00000527293.5_1, ENST00000527561.5_2, ENST00000528134.1_1, ENST00000528456.5_1, ENST00000529833.5_5, ENST00000530341.1_1, ENST00000530574.5_1, ENST00000531254.1_1, ENST00000531811.5_1, ENST00000531985.5_1, …	ZNF707	lncRNA, nonsense_mediated_decay, protein_coding, retained_intron	0.76	1.32	0.72	0.39	0.7	0.66	0.35	1.38	0.6	0.9	0.24	0.23	0.91	0.56	0.53	33.4088	-0.868742	-1.9745	0.0483251	0.232728	33.4088	-0.321466	-0.746716	0.455235	0.694639
1109	[NM_001818]	chr10:5238797-5260910	+	1192	ENST00000263126.3_2, ENST00000380448.5_1, ENST00000469875.2_1	AKR1C4	protein_coding, retained_intron	0.57	0.3	0.2	0.23	0.07	0.13	0.33	0	0.33	0.08	0.04	0.26	0.12	0	0.23	4.19167	-0.868648	-1.27448	0.202492	NA	4.19167	-1.31557	-1.97691	0.0480519	0.170198
127343	[NM_147192, NM_172225]	chr1:46972667-46979886	+	2884	ENST00000360032.3_2, ENST00000371956.8_2	DMBX1	protein_coding	1.12	0.59	0.59	0.38	0.56	0.76	0.55	0.87	0.53	0.52	0.31	0.19	0.53	0.42	0.25	31.2313	-0.868603	-2.85812	0.00426156	0.0421712	31.2313	-0.50301	-1.7388	0.0820698	0.245765
7433	[NM_001251882, NM_001251883, NM_001251884, NM_001251885, NM_004624]	chr3:42530790-42579065	+	3369	ENST00000325123.5_2, ENST00000433647.5_1, ENST00000436487.5_1, ENST00000438259.6_1, ENST00000439731.5_1, ENST00000439910.5_1, ENST00000443646.5_1, ENST00000446673.5_1, ENST00000450274.5_1, ENST00000465338.1_1, ENST00000473495.1_1, ENST00000473575.1_1, ENST00000487545.1_1, ENST00000490161.1_1, ENST00000495189.1_1, ENST00000498102.1_1, ENST00000543411.5_1	VIPR1	lncRNA, nonsense_mediated_decay, protein_coding, retained_intron	12.83	12.77	8.93	5.2	7.26	7.35	9.54	14.32	8.38	7.63	5.89	3.67	7.02	5.57	5.36	440.632	-0.868374	-5.05568	4.28852e-07	2.07048e-05	440.632	-0.739468	-4.34479	1.39409e-05	0.000210791
2624	[NM_001145661, NM_001145662, NM_032638]	chr3:128198264-128212030	-	3764	ENST00000341105.6_1, ENST00000430265.6_1, ENST00000487848.5_1, ENST00000489987.1_1, ENST00000492608.1_1, ENST00000498200.1_1	GATA2	lncRNA, protein_coding	4.03	4.49	2.91	1.82	1.99	2.51	2.11	4.56	2.15	2.18	1.34	1.01	1.24	0.95	1.17	158.693	-0.867652	-3.34138	0.00083362	0.0122992	158.693	-1.07841	-4.17614	2.96496e-05	0.000411403
270	[NM_000036, NM_001172626]	chr1:115215719-115238239	-	2406	ENST00000369538.3_1, ENST00000485564.3_1, ENST00000520113.6_1, ENST00000637080.1_3, ENST00000638214.1_1, ENST00000639077.1_3, ENST00000639274.1_1	AMPD1	lncRNA, nonsense_mediated_decay, protein_coding, retained_intron	0.02	0	0	0	0	0	0	0.03	0	0.02	0	0	0.03	0	0.03	0.379371	-0.867384	-0.277307	0.781544	NA	0.379372	-0.148346	-0.047899	0.961797	NA
100874016	[NR_046677]	chr3:63409271-63535727	-	558	ENST00000488201.1_1	SYNPR-AS1	lncRNA	0.09	0.99	0.1	0.82	0.74	0.62	0.92	0.34	1.38	0.64	0.38	0	0.38	1.64	0.59	5.67093	-0.867014	-1.07961	0.280317	0.590164	5.67093	0.337014	0.456439	0.648075	0.831593
768	[NM_001216]	chr9:35673914-35681154	+	1554	ENST00000378357.9_2, ENST00000485665.1_1, ENST00000493245.1_1, ENST00000617161.1_1	CA9	lncRNA, protein_coding	16.29	21.7	16.59	8.76	9.5	10.5	15.66	35.17	12.06	13.93	8.47	5.8	10.82	9.5	7.23	397.479	-0.866336	-3.29437	0.000986421	0.0139424	397.479	-0.95719	-3.65302	0.000259172	0.00268391
259217	[NM_025015]	chr10:118430702-118502085	-	5722	ENST00000369209.7_3, ENST00000468935.2_1, ENST00000480802.2_2, ENST00000481291.1_1, ENST00000635765.1_3	HSPA12A	protein_coding, retained_intron	0.01	0.04	0	0.01	0.04	0.01	0.02	0	0.03	0.02	0.01	0.02	0.01	0	0	1.60955	-0.866314	-0.68076	0.496024	NA	1.60955	-1.16465	-0.940684	0.346867	NA
388633	[NM_001010978, NM_001276392, NM_001276393, NM_001276394, NM_001276395]	chr1:54472970-54483859	-	2376	ENST00000371360.2_2, ENST00000371362.7_1, ENST00000420619.5_1, ENST00000545928.5_1	LDLRAD1	protein_coding	0.04	0	0	0	0	0	0.03	0	0	0.02	0	0	0	0	0.01	0.277934	-0.865868	-0.231415	0.816993	NA	0.277934	-1.21651	-0.325398	0.74488	NA
80119	[NM_001286496, NM_001286497, NM_001286499, NM_025049]	chr15:65107828-65117867	-	2713	ENST00000268043.8_1, ENST00000333425.10_1, ENST00000558380.1_1, ENST00000558547.1_1, ENST00000559239.2_2, ENST00000559522.1_1, ENST00000559872.1_1, ENST00000560444.1_1, ENST00000560504.1_1	PIF1	protein_coding, retained_intron	1.87	2.07	1.74	0.78	1.6	1.53	1.08	2.38	1.19	1.13	0.5	0.59	1.09	0.92	1.29	70.408	-0.865839	-2.76551	0.00568344	0.0530901	70.408	-0.329595	-1.07931	0.280448	0.534591
90649	[NM_052852]	chr19:20278022-20311299	+	3897	ENST00000335117.9_2, ENST00000597083.5_1	ZNF486	protein_coding	0.01	0	0.01	0	0	0.02	0	0	0.03	0	0	0	0.02	0.02	0	0.618882	-0.864678	-0.409459	0.682203	NA	0.618882	1.16092	0.583897	0.559289	NA
84842	[NM_032756]	chr1:45792544-45794346	+	1802	ENST00000334815.4_1	HPDL	protein_coding	0.72	0.96	1.04	0.28	0.77	0.3	0.88	0.81	0.57	0.52	0.39	0.11	0.68	0.45	0.29	20.3573	-0.864677	-2.23836	0.0251979	0.152772	20.3573	-0.686519	-1.84516	0.0650149	0.209758
25854	[NM_001006655, NM_015398]	chr4:187065994-187093817	+	2704	ENST00000227065.8_1, ENST00000356371.9_1, ENST00000389354.6_1, ENST00000502894.1_3, ENST00000502970.5_1, ENST00000503432.5_1, ENST00000504330.5_4, ENST00000508379.5_1, ENST00000509574.5_3, ENST00000510790.5_5, ENST00000510843.5_3, ENST00000512271.2_1, ENST00000513030.5_1, ENST00000513212.5_1, ENST00000514153.5_1, ENST00000514829.5_1, ENST00000514956.1_1, ENST00000515078.5_1	FAM149A	lncRNA, protein_coding, retained_intron	2.8	2.51	1.57	1.36	1.98	2.12	3.37	3.12	2.62	1.75	1.67	1.36	2	1.84	1.6	102.73	-0.864571	-5.89513	3.74394e-09	3.02042e-07	102.73	-0.521488	-3.77568	0.000159573	0.00176617
283440	[NR_033958]	chr12:2870365-2880835	-	571	ENST00000536497.2_2, ENST00000637160.1_1	AC092471.1	lncRNA, transcribed_unitary_pseudogene	0.17	0	0	0	0	0	0	0	0	0	0	0	0	0	0	0.0977526	-0.864451	-0.230377	0.817799	NA	0.0977526	-1.30508	-0.347806	0.727986	NA
8740	[NM_003807, NM_172014]	chr19:6661263-6670599	-	4778	ENST00000245912.7_1, ENST00000599359.1_1	TNFSF14	protein_coding	0.07	0.02	0.01	0	0.02	0.03	0	0	0.01	0.05	0	0	0.02	0.04	0.01	1.75467	-0.863268	-0.598753	0.549338	NA	1.75467	0.82263	0.61988	0.535337	NA
100287015	[NR_040040]	chr8:6261076-6264069	-	2408	ENST00000500118.2_1, ENST00000523225.1_1, ENST00000606853.1_1	AC016065.1	lncRNA	0.47	0.74	0.28	0.21	0.34	0.6	0.43	0.56	0.44	0.3	0.36	0.23	0.56	0.36	0.34	19.7725	-0.862086	-2.67263	0.00752596	0.065109	19.7725	-0.186728	-0.634148	0.525984	0.747845
387893	[NM_001324504, NM_001324505, NM_001324506, NM_020382, NR_136910]	chr12:123868662-123893900	+	3061	ENST00000330479.8_2, ENST00000402868.8_3, ENST00000437502.1_1, ENST00000437519.5_1, ENST00000461103.5_1, ENST00000462311.1_1, ENST00000478781.6_1, ENST00000485469.1_1	KMT5A	lncRNA, nonsense_mediated_decay, protein_coding, retained_intron	31.84	31.53	18.57	17.55	26.03	24.14	30.75	30.26	28.58	15.74	14.9	15.32	22.13	18.92	21.39	1260.35	-0.86187	-11.9918	3.9233e-33	6.60586e-30	1260.35	-0.37189	-5.29566	1.18584e-07	2.91089e-06
6571	[NM_003054]	chr10:119000583-119038941	+	3872	ENST00000497497.1_1, ENST00000644641.2_3	SLC18A2	protein_coding, retained_intron	0.01	0	0.01	0	0	0	0.03	0	0	0	0	0	0	0	0	0.261456	-0.861271	-0.230577	0.817644	NA	0.261456	-1.83512	-0.490586	0.62372	NA
390858	[NR_024021]	chr18:56702910-56720446	+	591	ENST00000417918.1_1, ENST00000587689.1_1, ENST00000587790.5_1	OACYLP	lncRNA, retained_intron, transcribed_unitary_pseudogene	0	0	0	0	0	0	0	0.47	0	0	0	0	0	0	0	0.2828	-0.860704	-0.230341	0.817827	NA	0.2828	-1.49633	-0.399106	0.689815	NA
100130987	[NR_024469]	chr11:67085309-67159158	+	850	ENST00000621995.1_3, ENST00000622583.4_1	RAD9A	lncRNA, protein_coding	1.1	1.36	1.41	0.41	0.72	0.5	0.38	1.94	0.24	0.37	0.33	0.13	0.89	1.24	0.74	11.6386	-0.860619	-1.43504	0.151276	0.441372	11.6386	0.0597089	0.106207	0.915418	0.963541
79998	[NM_001115116, NM_024933]	chr2:71205574-71212629	+	2120	ENST00000272421.10_1, ENST00000360589.4_2, ENST00000441349.5_1, ENST00000457410.5_4, ENST00000460927.1_1, ENST00000483334.1_1, ENST00000496088.1_1	ANKRD53	protein_coding, retained_intron	0	0.03	0	0	0.04	0	0	0	0.03	0	0.02	0	0	0.07	0.01	0.567673	-0.860303	-0.356639	0.721362	NA	0.567673	0.493639	0.209775	0.833843	NA
57540	[NM_020780]	chr1:11539294-11597640	+	5214	ENST00000294484.7_3, ENST00000304391.6_2, ENST00000423056.2_1	DISP3	lncRNA, protein_coding	0.01	0.04	0.02	0	0	0	0	0.01	0.01	0.01	0.01	0	0	0	0	0.753525	-0.858688	-0.475253	0.634606	NA	0.753525	-3.18405	-1.68509	0.0919716	NA
29127	[NM_001126103, NM_001126104, NM_001319999, NM_001320000, NM_001320001, NM_001320002, NM_001320003, NM_001320004, NM_001320005, NM_001320006, NM_001320007, NM_013277]	chr12:50382944-50419340	-	3492	ENST00000312377.10_2, ENST00000427314.6_1, ENST00000454520.6_1, ENST00000546595.5_1, ENST00000546723.5_1, ENST00000546764.5_1, ENST00000546786.5_1, ENST00000547061.5_1, ENST00000547905.5_1, ENST00000548158.1_1, ENST00000548247.1_1, ENST00000548320.5_1, ENST00000548598.5_1, ENST00000548644.5_1, ENST00000548824.5_1, ENST00000548961.5_1, ENST00000549342.1_1, ENST00000549777.5_1, ENST00000550149.5_1,…	RACGAP1	lncRNA, nonsense_mediated_decay, protein_coding, retained_intron	32.05	31.08	16.22	18.39	28.42	28.44	29.13	24.27	31.27	15.9	15.79	12.89	24.09	22.51	25.57	1472.32	-0.857967	-8.58882	8.78666e-18	3.19882e-15	1472.32	-0.123206	-1.24934	0.211539	0.451571
595135	[NR_002836]	chr9:69080243-69147854	-	1972	ENST00000412376.1, ENST00000613141.1_1, ENST00000637225.1_1	PGM5P2, RP11-87H9.3	lincRNA, lncRNA, transcribed_unprocessed_pseudogene	0.44	0.66	0.23	0.2	0.42	0.48	0.41	0.09	0.13	0.08	0.09	0.34	0.19	0.21	0.18	10.7056	-0.856568	-1.57647	0.114918	0.38287	10.7056	-0.0971838	-0.191744	0.847943	0.932784
400221	[NR_039985]	chr14:62037257-62121431	+	1368	ENST00000229465.10_1, ENST00000556569.5_2, ENST00000556717.2_1	AL355916.1	lncRNA	0.15	0	0	0.09	0.16	0	0.09	0.11	0.14	0.04	0.06	0	0	0	0.03	1.49384	-0.855833	-0.620415	0.534985	NA	1.49384	-1.71926	-1.2128	0.225205	NA
9717	[NM_014692]	chr16:5008317-5069156	+	6456	ENST00000251170.12_2, ENST00000587469.1_1, ENST00000588778.1_1	NAGPA-AS1, SEC14L5	lncRNA, protein_coding	0.01	0.02	0.02	0.01	0.01	0.02	0	0.03	0.02	0	0	0.01	0	0	0.02	1.51724	-0.855741	-0.698212	0.485045	NA	1.51724	-0.590349	-0.50091	0.616435	NA
374877	[NM_198534]	chr19:7562444-7573336	+	1679	ENST00000361664.7_4, ENST00000596132.5_4, ENST00000596524.1_1, ENST00000597207.1_2, ENST00000597384.1_1, ENST00000599312.1_1, ENST00000600112.1_1, ENST00000601176.1_3, ENST00000601292.1_1	AC008878.1, TEX45	nonsense_mediated_decay, protein_coding, retained_intron	0.24	0.2	0.25	0.11	0.1	0.2	0.14	0.52	0.15	0.2	0.1	0	0.16	0.04	0.12	5.42315	-0.855333	-1.30247	0.192754	0.495307	5.42315	-0.756459	-1.1974	0.231151	0.477515
64084	[NM_022131]	chr3:139654026-140286919	+	4882	ENST00000458420.7_2, ENST00000511524.1_1	CLSTN2	protein_coding, retained_intron	0	0	0	0	0	0	0.01	0.04	0	0	0.01	0	0	0.03	0	0.59701	-0.854969	-0.248966	0.803387	NA	0.59701	-1.08678	-0.315888	0.752087	NA
5836	[NM_001163940, NM_002863]	chr14:51371934-51411248	-	2846	ENST00000216392.8_2, ENST00000528757.2_1, ENST00000530336.2_1, ENST00000532107.2_1, ENST00000532462.5_1, ENST00000544180.6_1, ENST00000553872.1_1	PYGL	protein_coding, retained_intron	3.24	3.64	2.72	1.9	3.1	2.98	5.89	5.56	3.42	2.86	2.42	1.6	4.19	3.91	2.99	192.032	-0.854064	-5.49795	3.84225e-08	2.3525e-06	192.032	-0.23916	-1.60341	0.108844	0.29716
4502	[NM_005953]	chr16:56642477-56643409	+	419	ENST00000245185.6_2, ENST00000561491.1_1, ENST00000562017.1_1, ENST00000563985.1_1, ENST00000567300.1_1	MT2A	lncRNA, protein_coding, retained_intron	985.36	1153.9	796.66	549.91	778.2	813.07	773.84	1585.9	884.65	735.07	460.08	376.18	687.36	621.05	685.6	4593.61	-0.854036	-3.92099	8.81845e-05	0.0019441	4593.61	-0.496464	-2.28106	0.0225452	0.0983472
64759	[NM_022748]	chr7:47314751-47621742	-	7618	ENST00000311160.14_2, ENST00000413551.1_1, ENST00000415929.5_1, ENST00000428457.1_1, ENST00000434451.1_2, ENST00000442536.6_1, ENST00000450444.5_1, ENST00000457718.5_1, ENST00000458317.6_1, ENST00000469470.1_1, ENST00000485555.1_1	TNS3	lncRNA, protein_coding, retained_intron	8.59	9.51	6.33	4.15	11.51	9.78	4.19	7.74	5.32	3.98	2.6	2.37	6.88	5.71	7.1	1006.94	-0.853782	-4.36889	1.24878e-05	0.00036976	1006.94	0.285236	1.4705	0.141426	0.351026
5880	[NM_002872]	chr22:37621300-37640339	-	1511	ENST00000249071.11_5, ENST00000401529.3_1, ENST00000405484.5_4, ENST00000406508.5_1, ENST00000441619.5_1, ENST00000469532.1_1, ENST00000481215.1_1	RAC2	protein_coding, retained_intron	3.1	3.77	2.82	1.53	1.89	2.46	2.05	5.35	1.72	2.39	1.72	0.33	2.28	1.97	1.57	66.7178	-0.853621	-2.52193	0.0116713	0.0892747	66.7178	-0.478391	-1.44736	0.147796	0.361257
NM_175729*	[NM_175729*]	chrX:48261523-48271344	-	1081	ENST00000595235.5_1, ENST00000619890.1_1	SSX4B	protein_coding	0.08	0	0	0	0.02	0	0.06	0.04	0.03	0	0.04	0	0.03	0	0.02	0.307079	-0.851803	-0.259668	0.79512	NA	0.307079	-0.804047	-0.246044	0.805648	NA
83661	[NM_031457]	chr11:60467046-60483285	+	1354	ENST00000300226.7_5, ENST00000450141.2_1, ENST00000525458.1_5, ENST00000529752.5_2, ENST00000532816.1_1, ENST00000532953.5_1, ENST00000533354.5_1, ENST00000533691.5_1, ENST00000534316.1_1	MS4A8	nonsense_mediated_decay, protein_coding, retained_intron	0.12	0.05	0.03	0	0	0	0	0	0.05	0.04	0.03	0	0.03	0.11	0.07	0.902828	-0.851245	-0.532327	0.5945	NA	0.902828	-0.211671	-0.139018	0.889436	NA
1917	[NM_001958]	chr20:62119364-62130668	-	2007	ENST00000217182.6_3, ENST00000298049.12_2, ENST00000642899.1_1, ENST00000643976.1_1, ENST00000645357.1_2, ENST00000645586.1_1, ENST00000646335.1_2	EEF1A2	non_stop_decay, protein_coding, retained_intron	45.61	59.38	41.92	21.26	33.91	29.89	51.02	106.13	41.76	44.15	30.2	24.95	44.37	33.92	36.86	1686.07	-0.851038	-3.48961	0.000483725	0.00801614	1686.07	-0.64838	-2.66203	0.00776701	0.0439019
25992	[NM_001080437]	chr2:241938254-242033643	+	6834	ENST00000310397.13_4, ENST00000342631.7_1, ENST00000401644.6_3, ENST00000401884.5_2, ENST00000405547.7_1, ENST00000420591.1_3, ENST00000431690.5_3, ENST00000466618.1_1, ENST00000469006.1_1, ENST00000483962.1_1, ENST00000491761.1_1, ENST00000493358.1_1	SNED1	lncRNA, protein_coding, retained_intron	0	0	0	0	0	0	0.01	0.02	0	0.01	0	0	0.01	0	0	0.402608	-0.851019	-0.228961	0.8189	NA	0.402609	-1.10628	-0.297154	0.766349	NA
5139	[NM_000921, NM_001244683]	chr12:20522178-20837041	+	7610	ENST00000359062.3_1, ENST00000542675.1_1, ENST00000544307.1_1	PDE3A	lncRNA, protein_coding, retained_intron	0	0	0	0	0	0	0	0.01	0.02	0	0.01	0	0	0	0	0.391552	-0.850786	-0.276939	0.781827	NA	0.391552	-0.680157	-0.222404	0.824	NA
83716	[NM_031476]	chr16:84853586-84943116	+	4589	ENST00000262424.10_2, ENST00000563066.5_3, ENST00000564567.5_1, ENST00000565561.1_1, ENST00000566151.1_1, ENST00000566165.1_1, ENST00000566431.5_1, ENST00000566789.1_3, ENST00000567845.5_1, ENST00000569090.1_1, ENST00000569262.5_1	CRISPLD2	lncRNA, nonsense_mediated_decay, protein_coding, retained_intron	0.4	0.53	0.22	0.22	0.36	0.38	0.45	0.31	0.39	0.26	0.24	0.18	0.45	0.45	0.33	32.512	-0.849976	-3.39714	0.000680947	0.0105067	32.512	-0.0195717	-0.086934	0.930724	0.970321
5207	[NM_001271804, NM_001271805, NM_002625, NR_073450]	chrX:54959566-55024967	-	1885	ENST00000374992.6_1, ENST00000375006.7_1, ENST00000545676.5_1, ENST00000614686.1_1	PFKFB1	protein_coding	0.15	0.23	0.12	0.04	0.05	0.12	0.17	0	0.16	0.12	0.05	0	0.07	0	0.03	2.70309	-0.849631	-1.02217	0.306699	NA	2.70309	-1.34724	-1.62897	0.10332	NA
51090	[NM_015993]	chr16:57290008-57318584	-	1497	ENST00000219207.10_2, ENST00000564018.1_1, ENST00000569059.5_1, ENST00000613167.4_1	PLLP	protein_coding	0.44	0.09	0.09	0.26	0.67	0.86	0.28	0.35	0.46	0.29	0.14	0.13	1	0.65	0.57	12.1184	-0.849322	-1.63473	0.102105	0.357839	12.1184	1.24028	2.78835	0.00529772	0.0321681
147727	[NR_024333]	chr19:10762537-10764548	-	2011	ENST00000591501.1_1	ILF3-DT	lncRNA	3.67	4.29	1.94	1.84	4.61	5.29	3.3	2.79	2.91	1.67	1.61	2.13	3.48	3.43	3.76	123.456	-0.84894	-5.55162	2.83036e-08	1.78296e-06	123.456	0.344667	2.4869	0.012886	0.0648761
100130275	[NR_033910]	chr6:10412550-10416402	+	1304	ENST00000420777.1_1, ENST00000443546.1_1	TFAP2A-AS1	lncRNA	2.51	2.32	1.48	1.4	1.19	1.23	1.21	2.03	1.84	0.85	0.7	1	0.92	1.28	0.76	33.7325	-0.848229	-3.35709	0.000787673	0.0118283	33.7325	-0.817094	-3.35575	0.000791502	0.00686664
51365	[NM_001206960, NM_001206961, NM_001293225, NM_015900, NR_120610]	chr3:119316694-119348658	+	1918	ENST00000273371.9_2, ENST00000472126.1_1, ENST00000475963.1_1, ENST00000488919.5_1, ENST00000494440.5_2, ENST00000495992.5_1	PLA1A	protein_coding, retained_intron	0.03	0	0	0.07	0.05	0	0.04	0.04	0	0	0	0	0.02	0	0.05	0.656606	-0.848021	-0.406499	0.684376	NA	0.656606	0.266091	0.134217	0.893231	NA
57171	[NM_001135917, NM_020438, NR_072983]	chr9:131843382-131852717	+	2176	ENST00000327812.12_4, ENST00000372546.9_2, ENST00000406974.7_1, ENST00000412363.1_4, ENST00000480255.2_1	DOLPP1	nonsense_mediated_decay, protein_coding, retained_intron	16.21	18.86	12.79	8.69	17.06	15.99	12.57	23.29	12.39	11.13	7.13	5.81	14.76	12.16	13.38	564.796	-0.847886	-4.12319	3.73666e-05	0.000933818	564.796	-0.0956967	-0.469622	0.638625	0.825767
3672	[NM_181501]	chr5:52084135-52249485	+	4796	ENST00000274311.3_2, ENST00000282588.6_1, ENST00000504086.1_1, ENST00000504669.5_1, ENST00000506275.1_1, ENST00000506949.1_1, ENST00000509049.1_1, ENST00000513737.5_1, ENST00000514262.5_1, ENST00000650673.1_1	ITGA1, PELO	lncRNA, nonsense_mediated_decay, protein_coding, retained_intron	6.21	6	2.6	4.01	1.97	1.88	8.3	4.09	7.59	2.46	3.89	4.8	1.59	2.38	1.94	391.202	-0.846986	-3.41271	0.000643201	0.0100743	391.202	-1.65342	-6.6324	3.30271e-11	1.51639e-09
23363	[NM_001173408, NM_001173431, NM_015311]	chr2:220415449-220436268	-	7275	ENST00000289656.3_1, ENST00000373873.8_1, ENST00000373876.5_2, ENST00000404537.6_3, ENST00000456147.1_1, ENST00000462385.1_1, ENST00000462534.5_1, ENST00000465149.1_1, ENST00000465589.1_1, ENST00000472388.1_1, ENST00000489804.5_1, ENST00000491370.1_1, ENST00000596474.1_1, ENST00000603926.5_1, ENST00000604031.5_1	OBSL1	lncRNA, protein_coding, retained_intron	0.01	0	0.01	0	0	0	0.03	0	0.03	0.03	0	0	0.02	0.04	0.02	1.0989	-0.846967	-0.52809	0.597437	NA	1.0989	0.0504562	0.033045	0.973639	NA
100288428	[NR_033378]	chr3:8262833-8543344	-	2147	ENST00000420095.2_2, ENST00000439407.1_1, ENST00000446281.5_2, ENST00000452802.6_2, ENST00000455811.2_1, ENST00000654635.1_1, ENST00000656911.1_1, ENST00000659617.1_1	LMCD1-AS1	lncRNA	0.13	0.22	0.02	0.15	0.16	0.27	0.05	0.13	0.08	0.09	0.08	0	0.09	0.27	0.19	5.4631	-0.846818	-1.2959	0.195008	0.4986	5.4631	0.755918	1.36471	0.172345	0.399162
102724552	[NR_125999]	chr1:8484704-8495076	+	694	ENST00000444276.1_2, ENST00000449895.5_2, ENST00000653698.1_1	RERE-AS1	lncRNA	0.33	0.11	0	0	0.07	0.24	0.3	0	0.1	0.24	0.07	0.17	0.11	0	0.04	1.37498	-0.846569	-0.686635	0.492313	NA	1.37498	-0.824445	-0.701547	0.482962	NA
4998	[NM_001190818, NM_001190819, NM_004153]	chr1:52838500-52870143	-	3169	ENST00000371566.1_1, ENST00000371568.8_2	ORC1	protein_coding	8.41	8.44	5.09	4.74	8.93	7.95	8.9	9.78	6.65	4.81	4.98	3.2	9.6	9.65	7.01	461.86	-0.846468	-9.3297	1.06173e-20	5.95896e-18	461.86	0.111372	1.30845	0.19072	0.425464
256355	[NR_026676]	chr7:23530006-23531031	+	1025	ENST00000439199.1_1	RPS2P32	processed_pseudogene	0.55	0.48	0.33	0.07	0.54	0.25	0.18	0.23	0.38	0.2	0.18	0.2	0.11	0.08	0.05	4.70254	-0.846292	-1.27256	0.203174	0.507665	4.70254	-1.00507	-1.54926	0.121319	0.319662
4172	[NM_001270472, NM_002388]	chr6:52128811-52149679	-	3208	ENST00000229854.12_3, ENST00000419835.8_4, ENST00000421471.1_1, ENST00000476448.1_1, ENST00000596288.6_3, ENST00000616552.4_2	MCM3	lncRNA, protein_coding	11.31	12.13	7.74	5.8	13.56	13.21	12.45	14.4	9.64	8.13	7.41	3.75	17.07	13.1	13.8	687.358	-0.84585	-5.63089	1.79281e-08	1.2321e-06	687.358	0.327944	2.22431	0.0261278	0.108823
53405	[NM_001114086, NM_001256023, NM_016929, NR_045672, NR_045673, NR_045674]	chr6:45866189-46048085	-	8279	ENST00000185206.12_3, ENST00000339561.11_2, ENST00000464137.1_1, ENST00000476852.1_1, ENST00000484572.2_2, ENST00000486570.2_2, ENST00000487396.3_2, ENST00000544153.3_2, ENST00000642250.1_1, ENST00000643162.1_1, ENST00000644324.1_1, ENST00000644878.1_1, ENST00000645626.1_1	CLIC5	lncRNA, nonsense_mediated_decay, protein_coding	1.46	1.12	0.69	0.6	2.01	2.87	0.83	1.21	1.05	0.72	0.54	0.5	2.96	2.97	2.97	120.925	-0.844468	-3.77606	0.000159329	0.00323218	120.925	1.36408	6.59046	4.38454e-11	1.93592e-09
11186	[NM_001206957, NM_007182, NM_170712, NM_170713, NM_170714]	chr3:50367216-50378367	-	2344	ENST00000327761.7_1, ENST00000357043.6_2, ENST00000359365.8_2, ENST00000395117.6_1, ENST00000395126.7_1, ENST00000478619.1_1, ENST00000482447.1_1, ENST00000488024.1_1, ENST00000494145.1_1, ENST00000616212.4_1	RASSF1	lncRNA, nonsense_mediated_decay, protein_coding, retained_intron	3.29	4.37	3.03	1.82	6.74	5.33	2.93	6.12	3.95	3.19	2.36	0.91	4.19	3.59	5.35	129.82	-0.843651	-2.74386	0.00607221	0.0554903	129.82	0.372112	1.23977	0.215061	0.456963
128272	[NM_153213]	chr1:16524598-16539104	-	3029	ENST00000270747.8_2, ENST00000441785.1_2, ENST00000449495.1_1, ENST00000471928.1_1, ENST00000478117.5_1, ENST00000478210.1_1	ARHGEF19	lncRNA, protein_coding	0.85	1.05	0.86	0.57	0.53	0.57	0.71	1.73	0.6	0.95	0.41	0.06	0.87	0.72	0.41	43.8774	-0.843645	-2.17139	0.0299014	0.17024	43.8774	-0.574498	-1.51512	0.129742	0.332599
23220	[NM_001300727, NM_015177]	chr11:58938902-58976060	+	5854	ENST00000227451.4_2, ENST00000527475.1_1, ENST00000531902.1_1, ENST00000532982.5_1	DTX4	lncRNA, protein_coding, retained_intron	9.97	11.84	9.46	5.29	9.36	7.97	7.17	14.8	6.87	7.41	3.98	2.74	7.41	5.55	6.34	857.715	-0.843001	-3.22354	0.00126616	0.0170723	857.715	-0.387816	-1.48755	0.136869	0.344039
29893	[NM_001256014, NM_001256015, NM_001256016, NM_013290, NM_016556, NR_045669, NR_045670, NR_045671]	chr17:40724327-40729849	-	1980	ENST00000253789.9_1, ENST00000393795.7_1, ENST00000586337.5_1, ENST00000587209.5_1, ENST00000587268.1_1, ENST00000588544.5_1, ENST00000589505.5_1, ENST00000590760.5_1, ENST00000590931.1_1	PSMC3IP	nonsense_mediated_decay, protein_coding, retained_intron	11.67	12.73	7.02	6.29	22.89	21.77	13.66	14.96	14.23	6.87	8.53	7.76	22.28	23.19	22.18	403.849	-0.842949	-7.93648	2.08e-15	5.60352e-13	403.849	0.821648	8.40616	4.23648e-17	4.50371e-15
83639	[NM_001130011, NM_031451]	chr19:43892762-43922767	+	1739	ENST00000598265.1_1, ENST00000601707.1_1, ENST00000602198.5_1	TEX101	lncRNA, protein_coding	0.05	0	0	0	0	0	0	0	0	0	0	0	0	0.05	0	0.176169	-0.842728	-0.224568	0.822316	NA	0.176169	-0.729214	-0.194319	0.845926	NA
1896	[NM_001005609, NM_001005610, NM_001005612, NM_001005613, NM_001399]	chrX:68835910-69259321	+	5572	ENST00000338901.4_1, ENST00000374548.5_1, ENST00000374552.9_2, ENST00000374553.6_1, ENST00000502251.5_1, ENST00000503592.5_2, ENST00000510681.2_1, ENST00000524573.5_1, ENST00000525810.5_1, ENST00000527388.5_1, ENST00000530321.1_1, ENST00000533317.5_1, ENST00000616899.1_1	EDA	lncRNA, protein_coding, retained_intron	0.19	0.21	0.15	0.05	0.25	0.13	0.26	0.09	0.08	0.31	0.05	0.02	0.25	0.2	0.19	7.4068	-0.842234	-1.43251	0.151998	0.442588	7.4068	0.502747	0.932166	0.351251	0.604745
101927181	[NR_108066]	chr7:2477397-2487485	+	2067	ENST00000258711.7_1, ENST00000313156.3_1, ENST00000618655.2_2	CHST12	lncRNA, protein_coding	0.88	1.07	0.89	0.76	0.51	0.66	1.06	0.77	0.56	0.49	0.3	0.06	0.42	0.47	0.49	25.0799	-0.84179	-2.28002	0.0226067	0.142229	25.0799	-0.644476	-1.80382	0.0712596	0.223009
5913	[NM_005055, NM_032645]	chr11:47459307-47470730	-	1671	ENST00000298854.7_2, ENST00000352508.7_1, ENST00000524487.5_1, ENST00000528356.1_1, ENST00000529341.1_1	RAPSN	lncRNA, protein_coding	0.11	0	0.03	0.04	0	0	0.04	0.15	0	0	0.06	0	0	0	0	0.827249	-0.841625	-0.420173	0.674359	NA	0.827249	-3.01677	-1.45541	0.145555	NA
23504	[NM_015347]	chr12:130880680-131002410	-	6322	ENST00000261655.8_2, ENST00000535703.6_2, ENST00000536632.1_2, ENST00000540658.1_1, ENST00000541840.2_2, ENST00000544568.2_1, ENST00000643940.1_1, ENST00000644209.1_1, ENST00000647475.1_1	RIMBP2	nonsense_mediated_decay, protein_coding, retained_intron	0.04	0.03	0.03	0.02	0	0	0.02	0.01	0.02	0	0.02	0	0.01	0.01	0	1.77002	-0.841439	-0.763077	0.445417	NA	1.77002	-2.55016	-2.00671	0.0447807	NA
6992	[NM_021959]	chr6:30034931-30038108	+	1662	ENST00000376758.1_1, ENST00000376763.5_1, ENST00000376765.6_1, ENST00000376769.6_1, ENST00000376772.8_2, ENST00000376773.5_1	PPP1R11	protein_coding	170.04	183.55	113.71	93.19	162.74	137.33	109.91	162.06	125.67	83.44	66.66	55.39	119.16	116.78	117	3880.09	-0.841369	-6.38831	1.67734e-10	1.79316e-08	3880.09	-0.118312	-0.901084	0.367543	0.620429
8971	[NM_006026]	chr3:129033613-129035120	-	1507	ENST00000333762.6_2	H1FX	protein_coding	95.89	127.31	98.85	50	140.01	127.68	69.74	173.15	68.67	84.2	44.93	27.32	130.52	80.98	103.18	2725.98	-0.840779	-2.77636	0.00549716	0.0515287	2725.98	0.218039	0.720841	0.471008	0.707164
201780	[NM_152679]	chr4:48485359-48491541	+	2118	ENST00000273861.5_2, ENST00000652393.1_1	SLC10A4	protein_coding, retained_intron	0.08	0.06	0.06	0	0	0	0	0	0.03	0.02	0	0	0	0	0	0.683937	-0.840505	-0.322112	0.747368	NA	0.683937	-2.75924	-1.04478	0.296124	NA
440044	[NM_001004326, NR_033396]	chr11:64981310-65010228	+	2892	ENST00000525264.5_1, ENST00000525437.5_2, ENST00000529062.5_3, ENST00000530038.5_1, ENST00000534471.1_1	SLC22A20P	lncRNA, retained_intron, transcribed_unitary_pseudogene	0.34	0.23	0.3	0.11	0.05	0	0.21	0.18	0.14	0.13	0.07	0.04	0.06	0.15	0.03	5.41367	-0.840204	-1.38631	0.165652	0.459974	5.41367	-2.03525	-3.11832	0.00181888	0.0136615
4947	[NM_001301302, NM_002537]	chr15:64979772-64995480	-	1934	ENST00000326005.10_1, ENST00000558194.5_1, ENST00000559555.1_1, ENST00000559665.6_1, ENST00000559753.1_1, ENST00000559912.2_3, ENST00000560258.6_1, ENST00000560781.6_1, ENST00000560837.5_1	OAZ2	lncRNA, protein_coding, retained_intron	17.75	19.09	12.63	9.41	17.02	17.72	10.92	15	11.55	7.88	6.79	4.4	12.85	12.3	10.67	468.093	-0.839942	-5.981	2.21766e-09	1.86699e-07	468.093	0.00658297	0.048083	0.96165	0.983279
54596	[NM_001164835, NM_019079]	chr1:62660473-62678001	+	3990	ENST00000363304.1, ENST00000498273.2_2	L1TD1, Y_RNA	misc_RNA, protein_coding	0.05	0.08	0.04	0.05	0.06	0.13	0.08	0.08	0.01	0.04	0.02	0.02	0.06	0.04	0.05	4.15865	-0.838742	-1.2424	0.214089	NA	4.15865	0.316756	0.542871	0.587218	0.79242
54586	[NM_001161585, NM_020641]	chr9:27284653-27297137	-	1036	ENST00000380031.2_2, ENST00000380032.8_4, ENST00000484994.1_1, ENST00000537675.5_3, ENST00000640247.1_1	EQTN, LINC00032	lncRNA, protein_coding	0.18	0.15	0	0.21	0.1	0.27	0.34	0.08	0	0.11	0.1	0	0	0	0	1.7679	-0.838536	-0.656182	0.511707	NA	1.7679	-1.47549	-1.11622	0.264327	NA
100533107|51750|8771	[NM_001283009, NM_001283010, NM_003823, NM_016434, NM_032957, NR_037882]	chr20:62289162-62330051	+	6352	ENST00000318100.9_2, ENST00000356810.5_2, ENST00000360203.10_2, ENST00000369996.3_3, ENST00000370003.2_2, ENST00000370018.7_2, ENST00000425905.5_4, ENST00000463361.1_1, ENST00000469728.5_2, ENST00000480273.5_1, ENST00000482936.6_2, ENST00000488316.1_2, ENST00000492259.6_2, ENST00000496281.2_2, ENST00000496816.5_2, ENST00000508582.6_2, ENST00000645309.1_1, ENST00000646389.1_1, ENST00000647249.1_1	RTEL1, RTEL1-TNFRSF6B, TNFRSF6B	lncRNA, nonsense_mediated_decay, protein_coding, retained_intron	1.78	2.25	1.95	0.74	2.07	1.84	2.04	3.08	1.17	1.62	1.1	0.47	2.13	1.4	1.81	175.419	-0.838186	-2.82838	0.00467843	0.0452719	175.419	-0.0293732	-0.10077	0.919733	0.965149
677833	[NR_002982]	chr11:2985000-2985123	-	123	ENST00000384281.1	SNORA54	snoRNA	0	12.77	0	0	0	0	0	0	0	0	0	0	0	0	0	0.137807	-0.837933	-0.223477	0.823164	NA	0.137807	-1.66353	-0.443727	0.65724	NA
83478	[NM_001025616, NM_001042669, NM_001287805, NM_031305]	chr4:86396283-86923823	+	5765	ENST00000264343.4_1, ENST00000395183.6_1, ENST00000395184.6_2, ENST00000502537.1_1, ENST00000503917.1_1, ENST00000503995.5_1, ENST00000505856.1_1, ENST00000506421.5_1, ENST00000509300.5_1, ENST00000509709.1_1, ENST00000512201.5_2, ENST00000514229.5_2	ARHGAP24	lncRNA, protein_coding, retained_intron	0.02	0.13	0.05	0.02	0.12	0.05	0.06	0.14	0	0.01	0.02	0.09	0.1	0.09	0.08	5.48206	-0.836568	-0.93328	0.350675	0.651369	5.48206	0.517091	0.620362	0.53502	0.754102
146909	[NM_001264573, NM_001265577]	chr17:43002078-43025079	-	4289	ENST00000585687.1_1, ENST00000587309.5_1, ENST00000590129.1_1, ENST00000593135.5_1	KIF18B	protein_coding, retained_intron	9.37	11.43	8.57	4.85	10.95	8.68	5.54	10.87	5.35	5.62	3.47	2.02	7.17	5.14	6.35	585.977	-0.836212	-3.28067	0.00103561	0.0144711	585.977	-0.0752114	-0.296854	0.766578	0.895681
128308	[NM_001321284, NM_181441, NM_181454, NM_181455, NM_181456, NM_181462, NM_181463, NM_181464, NM_181465]	chr1:228294379-228297013	-	906	ENST00000295008.8_2, ENST00000336300.9_2, ENST00000336520.8_3, ENST00000348259.9_2, ENST00000366731.9_1, ENST00000366732.5_1, ENST00000366733.5_2, ENST00000366734.5_2, ENST00000366735.5_2, ENST00000366736.5_2, ENST00000366738.5_2, ENST00000366739.5_2, ENST00000366740.5_2, ENST00000366741.5_2, ENST00000366742.5_2, ENST00000366744.5_2, ENST00000366746.7_2, ENST00000366747.7_2, ENST00000391867.8_3, …	MRPL55	lncRNA, protein_coding, retained_intron	36.66	54.24	47.98	16.7	47.22	46.54	29.4	106.6	33.71	36.1	23.21	16.74	48	33.07	38.96	418.306	-0.834319	-2.36135	0.0182084	0.123374	418.306	-0.12209	-0.347031	0.728568	0.875701
104472716	[NR_126447]	chr1:119590027-119605910	+	562	ENST00000423984.2_1	WARS2-IT1	lncRNA	0.26	0.35	0	0.25	0.18	0	0.13	0	0.27	0.11	0.16	0	0.15	0.32	0.1	1.33971	-0.834215	-0.679868	0.496588	NA	1.33971	-0.401698	-0.349462	0.726742	NA
101927503	[NM_001323425]	chr11:1049777-1055764	+	1211	ENST00000534584.2_1, ENST00000617529.1_1	LINC02688	lncRNA	0.28	0.46	0.12	0.05	0	0.17	0.05	0.44	0.42	0.4	0.25	0.08	0.09	0.19	0.07	4.59527	-0.833776	-1.08302	0.2788	0.588715	4.59527	-1.80252	-2.24833	0.0245553	0.104353
4015	[NM_001178102, NM_001317073, NM_002317]	chr5:121398889-121414196	-	5540	ENST00000231004.5_2, ENST00000503759.5_1, ENST00000505593.5_1, ENST00000508067.1_4, ENST00000513319.5_1, ENST00000639739.1_1	LOX	lncRNA, nonsense_mediated_decay, protein_coding, retained_intron	0.02	0	0	0	0	0	0.01	0	0	0	0.04	0	0.01	0.02	0	0.610488	-0.833097	-0.345208	0.729938	NA	0.610488	-0.80508	-0.334775	0.737795	NA
[truncated: 26,307 more rows]

## Sheet: GOrilla siHOXA-AS3 down
GO term	Description	P-value	FDR q-value	Enrichment (N, B, n, b)
[truncated: 30 more rows]

## Sheet: GOrilla siHOXA-AS3 up
GO term	Description	P-value	FDR q-value	Enrichment (N, B, n, b)
[truncated: 90 more rows]

[truncated: 2 more sheets: GOrilla siHOXB-AS3 down, GOrilla siHOXB-AS3 up]
