# Supplementary material for: Highly conserved and cis-acting lncRNAs produced from paralogous regions in the center of HOXA and HOXB clusters in the endoderm lineage
Source: PLoS Genet. 2021 Jul 19;17(7):e1009681. doi: 10.1371/journal.pgen.1009681 (PMC8330917; doi:10.1371/journal.pgen.1009681)
Supplement: S1 Dataset — (ZIP) [file pgen.1009681.s015.zip]

Archive with 127 entries (123 files):
- HOXB-AS3_var1/
- HOXB-AS3_var1/lncLOOM_Results.txt
- HOXB-AS3_var1/HOXB-AS3_var1_RESULTS.html
- __MACOSX/HOXB-AS3_var1/._HOXB-AS3_var1_RESULTS.html
- HOXB-AS3_var1/Run_Files/
- HOXB-AS3_var1/LOOM_HOXB-AS3.bed
- HOXB-AS3_var1/Html_Files/
- HOXB-AS3_var1/Run_Files/Random_4_11.fasta
- HOXB-AS3_var1/Run_Files/Random_4_6.fasta
- HOXB-AS3_var1/Run_Files/Random_2_14.fasta
- HOXB-AS3_var1/Run_Files/Random_3_14.fasta
- HOXB-AS3_var1/Run_Files/Random_1_24.fasta
- HOXB-AS3_var1/Run_Files/Random_2_16.fasta
- HOXB-AS3_var1/Run_Files/Random_3_16.fasta
- HOXB-AS3_var1/Run_Files/Random_1_19.fasta
- HOXB-AS3_var1/Run_Files/Random_4_4.fasta
- HOXB-AS3_var1/Run_Files/Random_4_13.fasta
- HOXB-AS3_var1/Run_Files/Random_1_8.fasta
- HOXB-AS3_var1/Run_Files/Random_2_9.fasta
- HOXB-AS3_var1/Run_Files/Random_4_17.fasta
- HOXB-AS3_var1/Run_Files/Random_2_12.fasta
- HOXB-AS3_var1/Run_Files/Random_3_12.fasta
- HOXB-AS3_var1/Run_Files/Random_1_20.fasta
- HOXB-AS3_var1/Run_Files/Random_3_9.fasta
- HOXB-AS3_var1/Run_Files/Random_1_22.fasta
- HOXB-AS3_var1/Run_Files/Random_2_10.fasta
- HOXB-AS3_var1/Run_Files/Random_3_10.fasta
- HOXB-AS3_var1/Run_Files/Random_4_15.fasta
- HOXB-AS3_var1/Run_Files/Random_4_2.fasta
- HOXB-AS3_var1/Run_Files/Random_1_18.fasta
- HOXB-AS3_var1/Run_Files/Random_1_25.fasta
- HOXB-AS3_var1/Run_Files/Random_2_17.fasta
- HOXB-AS3_var1/Run_Files/Random_3_17.fasta
- HOXB-AS3_var1/Run_Files/Random_4_12.fasta
- HOXB-AS3_var1/Run_Files/Random_1_9.fasta
- HOXB-AS3_var1/Run_Files/Random_2_8.fasta
- HOXB-AS3_var1/Run_Files/Random_4_5.fasta
- HOXB-AS3_var1/Run_Files/Random_4_7.fasta
- HOXB-AS3_var1/Run_Files/Random_4_10.fasta
- HOXB-AS3_var1/Run_Files/Random_2_15.fasta
- HOXB-AS3_var1/Run_Files/Random_3_15.fasta
- HOXB-AS3_var1/Run_Files/Random_1_23.fasta
- HOXB-AS3_var1/Run_Files/Random_2_11.fasta
- HOXB-AS3_var1/Run_Files/Random_3_11.fasta
- HOXB-AS3_var1/Run_Files/Random_4_3.fasta
- HOXB-AS3_var1/Run_Files/Random_4_14.fasta
- HOXB-AS3_var1/Run_Files/Random_4_16.fasta
- HOXB-AS3_var1/Run_Files/Random_4_1.fasta
- HOXB-AS3_var1/Run_Files/Random_3_8.fasta
- HOXB-AS3_var1/Run_Files/Random_2_13.fasta
- HOXB-AS3_var1/Run_Files/Random_3_13.fasta
- HOXB-AS3_var1/Run_Files/Random_1_21.fasta
- HOXB-AS3_var1/Run_Files/Random_1_10.fasta
- HOXB-AS3_var1/Run_Files/Random_3_22.fasta
- HOXB-AS3_var1/Run_Files/Random_3_4.fasta
- HOXB-AS3_var1/Run_Files/Random_2_22.fasta
- HOXB-AS3_var1/Run_Files/Random_1_1.fasta
- HOXB-AS3_var1/Run_Files/Random_4_18.fasta
- HOXB-AS3_var1/Run_Files/Random_1_3.fasta
- HOXB-AS3_var1/Run_Files/Random_2_2.fasta
- HOXB-AS3_var1/Run_Files/Random_4_25.fasta
- HOXB-AS3_var1/Run_Files/Random_3_20.fasta
- HOXB-AS3_var1/Run_Files/Random_3_6.fasta
- HOXB-AS3_var1/Run_Files/Random_2_20.fasta
- HOXB-AS3_var1/Run_Files/Random_1_12.fasta
- HOXB-AS3_var1/Run_Files/Random_1_16.fasta
- HOXB-AS3_var1/Run_Files/Random_3_24.fasta
- HOXB-AS3_var1/Run_Files/Random_3_2.fasta
- HOXB-AS3_var1/Run_Files/Random_2_24.fasta
- HOXB-AS3_var1/Run_Files/Random_3_19.fasta
- HOXB-AS3_var1/Run_Files/Random_2_19.fasta
- HOXB-AS3_var1/Run_Files/Random_2_6.fasta
- HOXB-AS3_var1/Run_Files/Random_1_7.fasta
- HOXB-AS3_var1/Run_Files/Random_4_21.fasta
- HOXB-AS3_var1/Run_Files/Mafft.fasta
- HOXB-AS3_var1/Run_Files/Random_4_9.fasta
- HOXB-AS3_var1/Run_Files/Random_4_23.fasta
- HOXB-AS3_var1/Run_Files/Random_1_5.fasta
- HOXB-AS3_var1/Run_Files/Random_2_4.fasta
- HOXB-AS3_var1/Run_Files/Blast/
- HOXB-AS3_var1/Run_Files/Random_1_14.fasta
- HOXB-AS3_var1/Run_Files/Random_4_24.fasta
- HOXB-AS3_var1/Run_Files/Random_4_19.fasta
- HOXB-AS3_var1/Run_Files/Random_1_2.fasta
- HOXB-AS3_var1/Run_Files/Random_2_3.fasta
- HOXB-AS3_var1/Run_Files/query_HOXB-AS3.fa
- HOXB-AS3_var1/Run_Files/Sequences.fasta
- HOXB-AS3_var1/Run_Files/HOXB-AS3.psl
- HOXB-AS3_var1/Run_Files/Random_3_21.fasta
- HOXB-AS3_var1/Run_Files/Random_3_7.fasta
- HOXB-AS3_var1/Run_Files/Random_2_21.fasta
- HOXB-AS3_var1/Run_Files/Random_1_13.fasta
- HOXB-AS3_var1/Run_Files/Random_1_11.fasta
- HOXB-AS3_var1/Run_Files/Random_3_23.fasta
- HOXB-AS3_var1/Run_Files/Random_3_5.fasta
- HOXB-AS3_var1/Run_Files/Random_2_23.fasta
- HOXB-AS3_var1/Run_Files/Random_2_1.fasta
- HOXB-AS3_var1/Run_Files/Random_1_4.fasta
- HOXB-AS3_var1/Run_Files/Random_2_5.fasta
- HOXB-AS3_var1/Run_Files/Random_4_22.fasta
- HOXB-AS3_var1/Run_Files/Random_4_8.fasta
- HOXB-AS3_var1/Run_Files/Random_3_1.fasta
- HOXB-AS3_var1/Run_Files/Random_1_15.fasta
- HOXB-AS3_var1/Run_Files/Random_3_18.fasta
- HOXB-AS3_var1/Run_Files/Random_2_18.fasta
- HOXB-AS3_var1/Run_Files/Random_1_17.fasta
- HOXB-AS3_var1/Run_Files/Random_3_25.fasta
- HOXB-AS3_var1/Run_Files/Random_3_3.fasta
- HOXB-AS3_var1/Run_Files/Random_2_25.fasta
- HOXB-AS3_var1/Run_Files/Random_4_20.fasta
- HOXB-AS3_var1/Run_Files/Random_2_7.fasta
- HOXB-AS3_var1/Run_Files/Random_1_6.fasta
- HOXB-AS3_var1/Html_Files/Modules.html
- HOXB-AS3_var1/Html_Files/kmers_in_seqs_level.html
- HOXB-AS3_var1/Html_Files/kmers_in_blocks.html
- HOXB-AS3_var1/Html_Files/kmers_in_blocks_level.html
- HOXB-AS3_var1/Html_Files/miRNA_Matches.html
- HOXB-AS3_var1/Html_Files/kmers_in_blocks_layer_conservation.html
- HOXB-AS3_var1/Html_Files/kmers_in_seqs.html
- HOXB-AS3_var1/Html_Files/kmers_in_seqs_level_graded.html
- HOXB-AS3_var1/Html_Files/kmers_in_seqs_graded.html
- HOXB-AS3_var1/Html_Files/eCLIP_results_BLAT.html
- HOXB-AS3_var1/Html_Files/kmers_in_seqs_layer_conservation.html
- HOXB-AS3_var1/Run_Files/Blast/Sequences_BLAST_DBmain.nhr
- HOXB-AS3_var1/Run_Files/Blast/Sequences_blast_resultsmain.xml
- HOXB-AS3_var1/Run_Files/Blast/Sequences_BLAST_DBmain.nin
- HOXB-AS3_var1/Run_Files/Blast/Sequences_BLAST_DBmain.nsq
