# Supplementary material for: Highly conserved and cis-acting lncRNAs produced from paralogous regions in the center of HOXA and HOXB clusters in the endoderm lineage
Source: PLoS Genet. 2021 Jul 19;17(7):e1009681. doi: 10.1371/journal.pgen.1009681 (PMC8330917; doi:10.1371/journal.pgen.1009681)
Supplement: S1 Dataset — (ZIP) [file pgen.1009681.s015.zip › HOXB-AS3_var1/lncLOOM_Results.txt]

==========================================================================================================
==========================================================================================================
LncLOOM Results
==========================================================================================================
==========================================================================================================

All Sequences in Dataset (Main Graph Calculation):
Name                                                   Depth          Length
----------------------------------------------------------------------------------------------------------
>HOXB-AS3                                              1              573
>HOXB_DOG_ISOFORM1                                     2              2741
>HOXB5OS                                               3              596
>HOXB_OPOSSUM                                          4              1381
>HOXB_XENOPUS                                          5              647
>HOXB_COELACANTH_HOXB                                  6              974
>HOXB_GAR                                              7              2133
>HOXB_SHARK                                            8              912
==========================================================================================================

Sequences with extended 5' region (5' Graph Calculation):
Name                                                   Depth          Length of Extension
----------------------------------------------------------------------------------------------------------
None

==========================================================================================================

Sequences with extended 3' region (3' Graph Calculation):
Name                                                   Depth          Length of Extension
----------------------------------------------------------------------------------------------------------
>HOXB-AS3                                              1              59
>HOXB_DOG_ISOFORM1                                     2              0
>HOXB5OS                                               3              64
>HOXB_OPOSSUM                                          4              105
>HOXB_XENOPUS                                          5              111
==========================================================================================================

Main Graph Results (Section 1 of 4)


***************************************************************************************************************************************************************************************************************************************************************************************************************************************************************************************************************************************************************************************************************************************************************************************************************************************************************************************************************************************************************************************************************************************************************************************************************************************************************************************************************************************************************************************************************************************
Motif Neighborhood 1   Depth:5
_______________________________________________________________________________________________________________________________________________________________________________________________________________________________________________________________________________________________________________________________________________________________________________________________________________________________________________________________________________________________________________________________________________________________________________________________________________________________________________________________________________________________________________________________________________________________________________________________________________________________________________________________________________________________________________________________________________________________________________________________________________________________________________________________________________________________________________________________________

Species                                                Start          End            Width          Depth          Conserved Sites                                                                                                                                                                                                                                                                                                                       Motif Neighborhood
_______________________________________________________________________________________________________________________________________________________________________________________________________________________________________________________________________________________________________________________________________________________________________________________________________________________________________________________________________________________________________________________________________________________________________________________________________________________________________________________________________________________________________________________________________________________________________________________________________________________________________________________________________________________________________________________________________________________________________________________________________________________________________________________________________________________________________________________________________

>HOXB-AS3                                              1              30             30             1              GTCATAGCGACTTTTGGGATAGTTTGCTAT                                                                                                                                                                                                                                                                                                        GTCATAGCGACTTTTGGGATAGTTTGCTAT
>HOXB_DOG_ISOFORM1                                     81             110            30             2              GTCATAGCGACTTTTGGGATAGTTTGCTAT                                                                                                                                                                                                                                                                                                        GTCATAGCGACTTTTGGGATAGTTTGCTAT
>HOXB5OS                                               3              32             30             3              GTCATAGCGACTTTTGGG-TAGTTTGCT                                                                                                                                                                                                                                                                                                          GTCATAGCGACTTTTGGGgTAGTTTGCTtt
>HOXB_OPOSSUM                                          418            447            30             4              GTCATAGCGACTTTTGGG-TAGTTTGCT                                                                                                                                                                                                                                                                                                          GTCATAGCGACTTTTGGGaTAGTTTGCTat
>HOXB_XENOPUS                                          60             391            332            5              GTCATA--------------------------------------------------------------------------------------------------------------------------------------------------------------------------------------------------------------------------------------------------------------------------------------------------------------GCGACTTT          GTCATAcctacttgggctttactttgcccaaatcaccaaaggggacggggatgccttggcttcactctgctctggggggagctgtattttagcctgatcgaattttcgtggctgcacagaacaaacagaagaaaagactttgcggaacgggggggaaaaaaaatgcaacaaagtcatctgctttccagattattcgccataaaccaccctcccaattcccatgcctgtaactaaataatccgctagaaacgcagcaaaactggtgtcatctccacaaagtgtaaaaacctggaattcagtgagtaattGCGACTTTgccacctctgtaacag
_______________________________________________________________________________________________________________________________________________________________________________________________________________________________________________________________________________________________________________________________________________________________________________________________________________________________________________________________________________________________________________________________________________________________________________________________________________________________________________________________________________________________________________________________________________________________________________________________________________________________________________________________________________________________________________________________________________________________________________________________________________________________________________________________________________________________________________________________________

Individual Motif Sites in Neighborhood 1:
----------------------------------------------------------------

--------------------------------------------------------------------------------------------------------------------------------------------------------------------------------------------------------------------------------------------------------------------------------------------------------------------------------------------------------------------------------------------------------------------------------------------------------------------------------------------------------------------------------------------------------------------------------------------------------------------------------------------------------------------------------------------------------------------------------------------------------------------------------------------------------------------------------------------------------------------------------------------------------------------------------------------------------------------------------------------------------------------------------------------------------------------------------------------------------------------------------------
Motif 1.1   Depth:5

E(i)-value=Undefined    P(i)-value=Undefined    E(r)-value=0.000    E(r)-value=0.000
--------------------------------------------------------------------------------------------------------------------------------------------------------------------------------------------------------------------------------------------------------------------------------------------------------------------------------------------------------------------------------------------------------------------------------------------------------------------------------------------------------------------------------------------------------------------------------------------------------------------------------------------------------------------------------------------------------------------------------------------------------------------------------------------------------------------------------------------------------------------------------------------------------------------------------------------------------------------------------------------------------------------------------------------------------------------------------------------------------------------------------------
Species                                                Start          End            Width          Depth                    -Site-          
--------------------------------------------------------------------------------------------------------------------------------------------------------------------------------------------------------------------------------------------------------------------------------------------------------------------------------------------------------------------------------------------------------------------------------------------------------------------------------------------------------------------------------------------------------------------------------------------------------------------------------------------------------------------------------------------------------------------------------------------------------------------------------------------------------------------------------------------------------------------------------------------------------------------------------------------------------------------------------------------------------------------------------------------------------------------------------------------------------------------------------------
>HOXB-AS3                                              1              6              6              1                        -GTCATA-gcgacttttg
>HOXB_DOG_ISOFORM1                                     81             86             6              2              acatctaaat-GTCATA-gcgacttttg
>HOXB5OS                                               3              8              6              3              at        -GTCATA-gcgacttttg
>HOXB_OPOSSUM                                          418            423            6              4              acatctaaat-GTCATA-gcgacttttg
>HOXB_XENOPUS                                          60             65             6              5              acatggaaat-GTCATA-cctacttggg
--------------------------------------------------------------------------------------------------------------------------------------------------------------------------------------------------------------------------------------------------------------------------------------------------------------------------------------------------------------------------------------------------------------------------------------------------------------------------------------------------------------------------------------------------------------------------------------------------------------------------------------------------------------------------------------------------------------------------------------------------------------------------------------------------------------------------------------------------------------------------------------------------------------------------------------------------------------------------------------------------------------------------------------------------------------------------------------------------------------------------------------
Motif 1.1 (GTCATA) Annotations:
----------------------------------------------
TargetScan Matches:
 None


eCLIP determined binding proteins (based on BLAT alignment):
 None


eCLIP determined binding proteins (based on BED File):
 None
--------------------------------------------------------------------------------------------------------------------------------------------------------------------------------------------------------------------------------------------------------------------------------------------------------------------------------------------------------------------------------------------------------------------------------------------------------------------------------------------------------------------------------------------------------------------------------------------------------------------------------------------------------------------------------------------------------------------------------------------------------------------------------------------------------------------------------------------------------------------------------------------------------------------------------------------------------------------------------------------------------------------------------------------------------------------------------------------------------------------------------------


--------------------------------------------------------------------------------------------------------------------------------------------------------------------------------------------------------------------------------------------------------------------------------------------------------------------------------------------------------------------------------------------------------------------------------------------------------------------------------------------------------------------------------------------------------------------------------------------------------------------------------------------------------------------------------------------------------------------------------------------------------------------------------------------------------------------------------------------------------------------------------------------------------------------------------------------------------------------------------------------------------------------------------------------------------------------------------------------------------------------------------------
Motif 1.2   Depth:5

E(i)-value=Undefined    P(i)-value=Undefined    E(r)-value=0.000    E(r)-value=0.000
--------------------------------------------------------------------------------------------------------------------------------------------------------------------------------------------------------------------------------------------------------------------------------------------------------------------------------------------------------------------------------------------------------------------------------------------------------------------------------------------------------------------------------------------------------------------------------------------------------------------------------------------------------------------------------------------------------------------------------------------------------------------------------------------------------------------------------------------------------------------------------------------------------------------------------------------------------------------------------------------------------------------------------------------------------------------------------------------------------------------------------------
Species                                                Start          End            Width          Depth                    -Site-          
--------------------------------------------------------------------------------------------------------------------------------------------------------------------------------------------------------------------------------------------------------------------------------------------------------------------------------------------------------------------------------------------------------------------------------------------------------------------------------------------------------------------------------------------------------------------------------------------------------------------------------------------------------------------------------------------------------------------------------------------------------------------------------------------------------------------------------------------------------------------------------------------------------------------------------------------------------------------------------------------------------------------------------------------------------------------------------------------------------------------------------------
>HOXB-AS3                                              7              14             8              1              gtcata    -GCGACTTT-tgggatagtt
>HOXB_DOG_ISOFORM1                                     87             94             8              2              aaatgtcata-GCGACTTT-tgggatagtt
>HOXB5OS                                               9              16             8              3              atgtcata  -GCGACTTT-tggggtagtt
>HOXB_OPOSSUM                                          424            431            8              4              aaatgtcata-GCGACTTT-tgggatagtt
>HOXB_XENOPUS                                          368            375            8              5              gtgagtaatt-GCGACTTT-gccacctctg
--------------------------------------------------------------------------------------------------------------------------------------------------------------------------------------------------------------------------------------------------------------------------------------------------------------------------------------------------------------------------------------------------------------------------------------------------------------------------------------------------------------------------------------------------------------------------------------------------------------------------------------------------------------------------------------------------------------------------------------------------------------------------------------------------------------------------------------------------------------------------------------------------------------------------------------------------------------------------------------------------------------------------------------------------------------------------------------------------------------------------------------
Motif 1.2 (GCGACTTT) Annotations:
----------------------------------------------
TargetScan Matches:
 None


eCLIP determined binding proteins (based on BLAT alignment):
 None


eCLIP determined binding proteins (based on BED File):
 None
--------------------------------------------------------------------------------------------------------------------------------------------------------------------------------------------------------------------------------------------------------------------------------------------------------------------------------------------------------------------------------------------------------------------------------------------------------------------------------------------------------------------------------------------------------------------------------------------------------------------------------------------------------------------------------------------------------------------------------------------------------------------------------------------------------------------------------------------------------------------------------------------------------------------------------------------------------------------------------------------------------------------------------------------------------------------------------------------------------------------------------------


--------------------------------------------------------------------------------------------------------------------------------------------------------------------------------------------------------------------------------------------------------------------------------------------------------------------------------------------------------------------------------------------------------------------------------------------------------------------------------------------------------------------------------------------------------------------------------------------------------------------------------------------------------------------------------------------------------------------------------------------------------------------------------------------------------------------------------------------------------------------------------------------------------------------------------------------------------------------------------------------------------------------------------------------------------------------------------------------------------------------------------------
Motif 1.3   Depth:4

E(i)-value=Undefined    P(i)-value=Undefined    E(r)-value=0.000    E(r)-value=0.000
--------------------------------------------------------------------------------------------------------------------------------------------------------------------------------------------------------------------------------------------------------------------------------------------------------------------------------------------------------------------------------------------------------------------------------------------------------------------------------------------------------------------------------------------------------------------------------------------------------------------------------------------------------------------------------------------------------------------------------------------------------------------------------------------------------------------------------------------------------------------------------------------------------------------------------------------------------------------------------------------------------------------------------------------------------------------------------------------------------------------------------------
Species                                                Start          End            Width          Depth                    -Site-          
--------------------------------------------------------------------------------------------------------------------------------------------------------------------------------------------------------------------------------------------------------------------------------------------------------------------------------------------------------------------------------------------------------------------------------------------------------------------------------------------------------------------------------------------------------------------------------------------------------------------------------------------------------------------------------------------------------------------------------------------------------------------------------------------------------------------------------------------------------------------------------------------------------------------------------------------------------------------------------------------------------------------------------------------------------------------------------------------------------------------------------------
>HOXB-AS3                                              1              18             18             1                        -GTCATAGCGACTTTTGGG-atagtttgct
>HOXB_DOG_ISOFORM1                                     81             98             18             2              acatctaaat-GTCATAGCGACTTTTGGG-atagtttgct
>HOXB5OS                                               3              20             18             3              at        -GTCATAGCGACTTTTGGG-gtagtttgct
>HOXB_OPOSSUM                                          418            435            18             4              acatctaaat-GTCATAGCGACTTTTGGG-atagtttgct
--------------------------------------------------------------------------------------------------------------------------------------------------------------------------------------------------------------------------------------------------------------------------------------------------------------------------------------------------------------------------------------------------------------------------------------------------------------------------------------------------------------------------------------------------------------------------------------------------------------------------------------------------------------------------------------------------------------------------------------------------------------------------------------------------------------------------------------------------------------------------------------------------------------------------------------------------------------------------------------------------------------------------------------------------------------------------------------------------------------------------------------
Motif 1.3 (GTCATAGCGACTTTTGGG) Annotations:
----------------------------------------------
TargetScan Matches:
 None


eCLIP determined binding proteins (based on BLAT alignment):
 None


eCLIP determined binding proteins (based on BED File):
 None
--------------------------------------------------------------------------------------------------------------------------------------------------------------------------------------------------------------------------------------------------------------------------------------------------------------------------------------------------------------------------------------------------------------------------------------------------------------------------------------------------------------------------------------------------------------------------------------------------------------------------------------------------------------------------------------------------------------------------------------------------------------------------------------------------------------------------------------------------------------------------------------------------------------------------------------------------------------------------------------------------------------------------------------------------------------------------------------------------------------------------------------


--------------------------------------------------------------------------------------------------------------------------------------------------------------------------------------------------------------------------------------------------------------------------------------------------------------------------------------------------------------------------------------------------------------------------------------------------------------------------------------------------------------------------------------------------------------------------------------------------------------------------------------------------------------------------------------------------------------------------------------------------------------------------------------------------------------------------------------------------------------------------------------------------------------------------------------------------------------------------------------------------------------------------------------------------------------------------------------------------------------------------------------
Motif 1.4   Depth:4

E(i)-value=Undefined    P(i)-value=Undefined    E(r)-value=0.000    E(r)-value=0.000
--------------------------------------------------------------------------------------------------------------------------------------------------------------------------------------------------------------------------------------------------------------------------------------------------------------------------------------------------------------------------------------------------------------------------------------------------------------------------------------------------------------------------------------------------------------------------------------------------------------------------------------------------------------------------------------------------------------------------------------------------------------------------------------------------------------------------------------------------------------------------------------------------------------------------------------------------------------------------------------------------------------------------------------------------------------------------------------------------------------------------------------
Species                                                Start          End            Width          Depth                    -Site-          
--------------------------------------------------------------------------------------------------------------------------------------------------------------------------------------------------------------------------------------------------------------------------------------------------------------------------------------------------------------------------------------------------------------------------------------------------------------------------------------------------------------------------------------------------------------------------------------------------------------------------------------------------------------------------------------------------------------------------------------------------------------------------------------------------------------------------------------------------------------------------------------------------------------------------------------------------------------------------------------------------------------------------------------------------------------------------------------------------------------------------------------
>HOXB-AS3                                              20             28             9              1              acttttggga-TAGTTTGCT-atcgacaaag
>HOXB_DOG_ISOFORM1                                     100            108            9              2              acttttggga-TAGTTTGCT-atggacaaag
>HOXB5OS                                               22             30             9              3              acttttgggg-TAGTTTGCT-ttcggcaaag
>HOXB_OPOSSUM                                          437            445            9              4              acttttggga-TAGTTTGCT-atcgataaag
--------------------------------------------------------------------------------------------------------------------------------------------------------------------------------------------------------------------------------------------------------------------------------------------------------------------------------------------------------------------------------------------------------------------------------------------------------------------------------------------------------------------------------------------------------------------------------------------------------------------------------------------------------------------------------------------------------------------------------------------------------------------------------------------------------------------------------------------------------------------------------------------------------------------------------------------------------------------------------------------------------------------------------------------------------------------------------------------------------------------------------------
Motif 1.4 (TAGTTTGCT) Annotations:
----------------------------------------------
TargetScan Matches:
 None


eCLIP determined binding proteins (based on BLAT alignment):
 None


eCLIP determined binding proteins (based on BED File):
 None
--------------------------------------------------------------------------------------------------------------------------------------------------------------------------------------------------------------------------------------------------------------------------------------------------------------------------------------------------------------------------------------------------------------------------------------------------------------------------------------------------------------------------------------------------------------------------------------------------------------------------------------------------------------------------------------------------------------------------------------------------------------------------------------------------------------------------------------------------------------------------------------------------------------------------------------------------------------------------------------------------------------------------------------------------------------------------------------------------------------------------------------


--------------------------------------------------------------------------------------------------------------------------------------------------------------------------------------------------------------------------------------------------------------------------------------------------------------------------------------------------------------------------------------------------------------------------------------------------------------------------------------------------------------------------------------------------------------------------------------------------------------------------------------------------------------------------------------------------------------------------------------------------------------------------------------------------------------------------------------------------------------------------------------------------------------------------------------------------------------------------------------------------------------------------------------------------------------------------------------------------------------------------------------
Motif 1.5   Depth:2

E(i)-value=Undefined    P(i)-value=Undefined    E(r)-value=0.000    E(r)-value=0.000
--------------------------------------------------------------------------------------------------------------------------------------------------------------------------------------------------------------------------------------------------------------------------------------------------------------------------------------------------------------------------------------------------------------------------------------------------------------------------------------------------------------------------------------------------------------------------------------------------------------------------------------------------------------------------------------------------------------------------------------------------------------------------------------------------------------------------------------------------------------------------------------------------------------------------------------------------------------------------------------------------------------------------------------------------------------------------------------------------------------------------------------
Species                                                Start          End            Width          Depth                    -Site-          
--------------------------------------------------------------------------------------------------------------------------------------------------------------------------------------------------------------------------------------------------------------------------------------------------------------------------------------------------------------------------------------------------------------------------------------------------------------------------------------------------------------------------------------------------------------------------------------------------------------------------------------------------------------------------------------------------------------------------------------------------------------------------------------------------------------------------------------------------------------------------------------------------------------------------------------------------------------------------------------------------------------------------------------------------------------------------------------------------------------------------------------
>HOXB-AS3                                              1              30             30             1                        -GTCATAGCGACTTTTGGGATAGTTTGCTAT-cgacaaaggg
>HOXB_DOG_ISOFORM1                                     81             110            30             2              acatctaaat-GTCATAGCGACTTTTGGGATAGTTTGCTAT-ggacaaaggg
--------------------------------------------------------------------------------------------------------------------------------------------------------------------------------------------------------------------------------------------------------------------------------------------------------------------------------------------------------------------------------------------------------------------------------------------------------------------------------------------------------------------------------------------------------------------------------------------------------------------------------------------------------------------------------------------------------------------------------------------------------------------------------------------------------------------------------------------------------------------------------------------------------------------------------------------------------------------------------------------------------------------------------------------------------------------------------------------------------------------------------------
Motif 1.5 (GTCATAGCGACTTTTGGGATAGTTTGCTAT) Annotations:
----------------------------------------------
TargetScan Matches:
 None


eCLIP determined binding proteins (based on BLAT alignment):
 None


eCLIP determined binding proteins (based on BED File):
 None
--------------------------------------------------------------------------------------------------------------------------------------------------------------------------------------------------------------------------------------------------------------------------------------------------------------------------------------------------------------------------------------------------------------------------------------------------------------------------------------------------------------------------------------------------------------------------------------------------------------------------------------------------------------------------------------------------------------------------------------------------------------------------------------------------------------------------------------------------------------------------------------------------------------------------------------------------------------------------------------------------------------------------------------------------------------------------------------------------------------------------------------


***************************************************************************************************************************************************************************************
Motif Neighborhood 2   Depth:5
_______________________________________________________________________________________________________________________________________________________________________________________

Species                                                Start          End            Width          Depth          Conserved Sites       Motif Neighborhood
_______________________________________________________________________________________________________________________________________________________________________________________

>HOXB-AS3                                              236            247            12             1              AGCGCCACCGCC          AGCGCCACCGCC
>HOXB_DOG_ISOFORM1                                     319            330            12             2              AGCGCCACCGCC          AGCGCCACCGCC
>HOXB5OS                                               241            252            12             3              AGCGCCACCGCC          AGCGCCACCGCC
>HOXB_OPOSSUM                                          955            966            12             4              GCCACC                aatGCCACCtta
>HOXB_XENOPUS                                          373            384            12             5              GCCACC                tttGCCACCtct
_______________________________________________________________________________________________________________________________________________________________________________________

Individual Motif Sites in Neighborhood 2:
----------------------------------------------------------------

--------------------------------------------------------------------------------------------------------------------------------------------------------------------------------------
Motif 2.1   Depth:5

E(i)-value=Undefined    P(i)-value=Undefined    E(r)-value=0.000    E(r)-value=0.000
--------------------------------------------------------------------------------------------------------------------------------------------------------------------------------------
Species                                                Start          End            Width          Depth                    -Site-          
--------------------------------------------------------------------------------------------------------------------------------------------------------------------------------------
>HOXB-AS3                                              239            244            6              1              gtcccttagc-GCCACC-gcctcacatg
>HOXB_DOG_ISOFORM1                                     322            327            6              2              gtccctcagc-GCCACC-gcccctgtgc
>HOXB5OS                                               244            249            6              3              ttccctcagc-GCCACC-gcccctcgtg
>HOXB_OPOSSUM                                          958            963            6              4              gtttaccaat-GCCACC-ttaggaatca
>HOXB_XENOPUS                                          376            381            6              5              ttgcgacttt-GCCACC-tctgtaacag
--------------------------------------------------------------------------------------------------------------------------------------------------------------------------------------
Motif 2.1 (GCCACC) Annotations:
----------------------------------------------
TargetScan Matches:
 None


eCLIP determined binding proteins (based on BLAT alignment):
 None


eCLIP determined binding proteins (based on BED File):
 None
--------------------------------------------------------------------------------------------------------------------------------------------------------------------------------------


--------------------------------------------------------------------------------------------------------------------------------------------------------------------------------------
Motif 2.2   Depth:3

E(i)-value=Undefined    P(i)-value=Undefined    E(r)-value=0.000    E(r)-value=0.000
--------------------------------------------------------------------------------------------------------------------------------------------------------------------------------------
Species                                                Start          End            Width          Depth                    -Site-          
--------------------------------------------------------------------------------------------------------------------------------------------------------------------------------------
>HOXB-AS3                                              236            247            12             1              gacgtccctt-AGCGCCACCGCC-tcacatgcca
>HOXB_DOG_ISOFORM1                                     319            330            12             2              gacgtccctc-AGCGCCACCGCC-cctgtgccaa
>HOXB5OS                                               241            252            12             3              gacttccctc-AGCGCCACCGCC-cctcgtgcca
--------------------------------------------------------------------------------------------------------------------------------------------------------------------------------------
Motif 2.2 (AGCGCCACCGCC) Annotations:
----------------------------------------------
TargetScan Matches:
 None


eCLIP determined binding proteins (based on BLAT alignment):
 None


eCLIP determined binding proteins (based on BED File):
 None
--------------------------------------------------------------------------------------------------------------------------------------------------------------------------------------


***************************************************************************************************************************************************************************
Motif Neighborhood 3   Depth:5
___________________________________________________________________________________________________________________________________________________________________________

Species                                                Start          End            Width          Depth          Conserved Sites   Motif Neighborhood
___________________________________________________________________________________________________________________________________________________________________________

>HOXB-AS3                                              409            416            8              1              GGTAAACT          GGTAAACT
>HOXB_DOG_ISOFORM1                                     2635           2642           8              2              GGTAAACT          GGTAAACT
>HOXB5OS                                               453            460            8              3              GGTAAACT          GGTAAACT
>HOXB_OPOSSUM                                          1269           1276           8              4              TAAACT            aaTAAACT
>HOXB_XENOPUS                                          529            536            8              5              TAAACT            caTAAACT
___________________________________________________________________________________________________________________________________________________________________________

Individual Motif Sites in Neighborhood 3:
----------------------------------------------------------------

--------------------------------------------------------------------------------------------------------------------------------------------------------------------------
Motif 3.1   Depth:5

E(i)-value=Undefined    P(i)-value=Undefined    E(r)-value=0.000    E(r)-value=0.000
--------------------------------------------------------------------------------------------------------------------------------------------------------------------------
Species                                                Start          End            Width          Depth                    -Site-          
--------------------------------------------------------------------------------------------------------------------------------------------------------------------------
>HOXB-AS3                                              411            416            6              1              accggcctgg-TAAACT-cgcacctctt
>HOXB_DOG_ISOFORM1                                     2637           2642           6              2              accagccggg-TAAACT-tgcaccgctc
>HOXB5OS                                               455            460            6              3              cccagcccgg-TAAACT-cactgtcgct
>HOXB_OPOSSUM                                          1271           1276           6              4              gggtctgcaa-TAAACT-catctccaca
>HOXB_XENOPUS                                          531            536            6              5              gtttttatca-TAAACT-gctccgaccc
--------------------------------------------------------------------------------------------------------------------------------------------------------------------------
Motif 3.1 (TAAACT) Annotations:
----------------------------------------------
TargetScan Matches:
 None


eCLIP determined binding proteins (based on BLAT alignment):
 None


eCLIP determined binding proteins (based on BED File):
 None
--------------------------------------------------------------------------------------------------------------------------------------------------------------------------


--------------------------------------------------------------------------------------------------------------------------------------------------------------------------
Motif 3.2   Depth:3

E(i)-value=Undefined    P(i)-value=Undefined    E(r)-value=0.000    E(r)-value=0.000
--------------------------------------------------------------------------------------------------------------------------------------------------------------------------
Species                                                Start          End            Width          Depth                    -Site-          
--------------------------------------------------------------------------------------------------------------------------------------------------------------------------
>HOXB-AS3                                              409            416            8              1              acaccggcct-GGTAAACT-cgcacctctt
>HOXB_DOG_ISOFORM1                                     2635           2642           8              2              acaccagccg-GGTAAACT-tgcaccgctc
>HOXB5OS                                               453            460            8              3              accccagccc-GGTAAACT-cactgtcgct
--------------------------------------------------------------------------------------------------------------------------------------------------------------------------
Motif 3.2 (GGTAAACT) Annotations:
----------------------------------------------
TargetScan Matches:
 None


eCLIP determined binding proteins (based on BLAT alignment):
 None


eCLIP determined binding proteins (based on BED File):
 None
--------------------------------------------------------------------------------------------------------------------------------------------------------------------------


******************************************************************************************************************************************************************************
Motif Neighborhood 4   Depth:4
______________________________________________________________________________________________________________________________________________________________________________

Species                                                Start          End            Width          Depth          Conserved Sites    Motif Neighborhood
______________________________________________________________________________________________________________________________________________________________________________

>HOXB-AS3                                              32             40             9              1              GACAAAGGG          GACAAAGGG
>HOXB_DOG_ISOFORM1                                     112            120            9              2              GACAAAGGG          GACAAAGGG
>HOXB5OS                                               34             42             9              3              CAAAGGG            ggCAAAGGG
>HOXB_OPOSSUM                                          479            487            9              4              CAAAGGG            ggCAAAGGG
______________________________________________________________________________________________________________________________________________________________________________

Individual Motif Sites in Neighborhood 4:
----------------------------------------------------------------

-----------------------------------------------------------------------------------------------------------------------------------------------------------------------------
Motif 4.1   Depth:4

E(i)-value=Undefined    P(i)-value=Undefined    E(r)-value=0.000    E(r)-value=0.000
-----------------------------------------------------------------------------------------------------------------------------------------------------------------------------
Species                                                Start          End            Width          Depth                    -Site-          
-----------------------------------------------------------------------------------------------------------------------------------------------------------------------------
>HOXB-AS3                                              34             40             7              1              ttgctatcga-CAAAGGG-agacaaagtc
>HOXB_DOG_ISOFORM1                                     114            120            7              2              ttgctatgga-CAAAGGG-ggacaaagtc
>HOXB5OS                                               36             42             7              3              ttgctttcgg-CAAAGGG-ggacaaagtc
>HOXB_OPOSSUM                                          481            487            7              4              gggggagggg-CAAAGGG-gggcgaacag
-----------------------------------------------------------------------------------------------------------------------------------------------------------------------------
Motif 4.1 (CAAAGGG) Annotations:
----------------------------------------------
TargetScan Matches:
 None


eCLIP determined binding proteins (based on BLAT alignment):
 None


eCLIP determined binding proteins (based on BED File):
 None
-----------------------------------------------------------------------------------------------------------------------------------------------------------------------------


-----------------------------------------------------------------------------------------------------------------------------------------------------------------------------
Motif 4.2   Depth:2

E(i)-value=Undefined    P(i)-value=Undefined    E(r)-value=0.000    E(r)-value=0.000
-----------------------------------------------------------------------------------------------------------------------------------------------------------------------------
Species                                                Start          End            Width          Depth                    -Site-          
-----------------------------------------------------------------------------------------------------------------------------------------------------------------------------
>HOXB-AS3                                              32             40             9              1              gtttgctatc-GACAAAGGG-agacaaagtc
>HOXB_DOG_ISOFORM1                                     112            120            9              2              gtttgctatg-GACAAAGGG-ggacaaagtc
-----------------------------------------------------------------------------------------------------------------------------------------------------------------------------
Motif 4.2 (GACAAAGGG) Annotations:
----------------------------------------------
TargetScan Matches:
 None


eCLIP determined binding proteins (based on BLAT alignment):
 None


eCLIP determined binding proteins (based on BED File):
 None
-----------------------------------------------------------------------------------------------------------------------------------------------------------------------------


*********************************************************************************************************************************************************************************************************************************
Motif Neighborhood 5   Depth:4
_________________________________________________________________________________________________________________________________________________________________________________________________________________________________

Species                                                Start          End            Width          Depth          Conserved Sites                     Motif Neighborhood
_________________________________________________________________________________________________________________________________________________________________________________________________________________________________

>HOXB-AS3                                              103            119            17             1              CTCCTCACCAGCTCCCC                   CTCCTCACCAGCTCCCC
>HOXB_DOG_ISOFORM1                                     183            199            17             2              CTCCTCACCAGCTCCCC                   CTCCTCACCAGCTCCCC
>HOXB5OS                                               93             120            28             3              CCTCACCA-----------GCTCCCC          acCCTCACCAtctcttcaccgGCTCCCC
>HOXB_OPOSSUM                                          523            539            17             4              CTCCCC                              cctccctagctCTCCCC
_________________________________________________________________________________________________________________________________________________________________________________________________________________________________

Individual Motif Sites in Neighborhood 5:
----------------------------------------------------------------

--------------------------------------------------------------------------------------------------------------------------------------------------------------------------------------------------------------------------------
Motif 5.1   Depth:4

E(i)-value=Undefined    P(i)-value=Undefined    E(r)-value=0.010    E(r)-value=0.000
--------------------------------------------------------------------------------------------------------------------------------------------------------------------------------------------------------------------------------
Species                                                Start          End            Width          Depth                    -Site-          
--------------------------------------------------------------------------------------------------------------------------------------------------------------------------------------------------------------------------------
>HOXB-AS3                                              114            119            6              1              tcctcaccag-CTCCCC-ctccctccaa
>HOXB_DOG_ISOFORM1                                     194            199            6              2              tcctcaccag-CTCCCC-tcccccccaa
>HOXB5OS                                               115            120            6              3              tcttcaccgg-CTCCCC-ctcccccccc
>HOXB_OPOSSUM                                          534            539            6              4              ctccctagct-CTCCCC-cccacccccc
--------------------------------------------------------------------------------------------------------------------------------------------------------------------------------------------------------------------------------
Motif 5.1 (CTCCCC) Annotations:
----------------------------------------------
TargetScan Matches:
 None


eCLIP determined binding proteins (based on BLAT alignment):
 None


eCLIP determined binding proteins (based on BED File):
 None
--------------------------------------------------------------------------------------------------------------------------------------------------------------------------------------------------------------------------------


--------------------------------------------------------------------------------------------------------------------------------------------------------------------------------------------------------------------------------
Motif 5.2   Depth:3

E(i)-value=Undefined    P(i)-value=Undefined    E(r)-value=0.000    E(r)-value=0.000
--------------------------------------------------------------------------------------------------------------------------------------------------------------------------------------------------------------------------------
Species                                                Start          End            Width          Depth                    -Site-          
--------------------------------------------------------------------------------------------------------------------------------------------------------------------------------------------------------------------------------
>HOXB-AS3                                              105            112            8              1              tcggcttcct-CCTCACCA-gctccccctc
>HOXB_DOG_ISOFORM1                                     185            192            8              2              ttggctgtct-CCTCACCA-gctcccctcc
>HOXB5OS                                               95             102            8              3              cctccaagac-CCTCACCA-tctcttcacc
--------------------------------------------------------------------------------------------------------------------------------------------------------------------------------------------------------------------------------
Motif 5.2 (CCTCACCA) Annotations:
----------------------------------------------
TargetScan Matches:
 None


eCLIP determined binding proteins (based on BLAT alignment):
 None


eCLIP determined binding proteins (based on BED File):
 None
--------------------------------------------------------------------------------------------------------------------------------------------------------------------------------------------------------------------------------


--------------------------------------------------------------------------------------------------------------------------------------------------------------------------------------------------------------------------------
Motif 5.3   Depth:3

E(i)-value=Undefined    P(i)-value=Undefined    E(r)-value=0.000    E(r)-value=0.000
--------------------------------------------------------------------------------------------------------------------------------------------------------------------------------------------------------------------------------
Species                                                Start          End            Width          Depth                    -Site-          
--------------------------------------------------------------------------------------------------------------------------------------------------------------------------------------------------------------------------------
>HOXB-AS3                                              113            119            7              1              ctcctcacca-GCTCCCC-ctccctccaa
>HOXB_DOG_ISOFORM1                                     193            199            7              2              ctcctcacca-GCTCCCC-tcccccccaa
>HOXB5OS                                               114            120            7              3              ctcttcaccg-GCTCCCC-ctcccccccc
--------------------------------------------------------------------------------------------------------------------------------------------------------------------------------------------------------------------------------
Motif 5.3 (GCTCCCC) Annotations:
----------------------------------------------
TargetScan Matches:
 None


eCLIP determined binding proteins (based on BLAT alignment):
 None


eCLIP determined binding proteins (based on BED File):
 None
--------------------------------------------------------------------------------------------------------------------------------------------------------------------------------------------------------------------------------


--------------------------------------------------------------------------------------------------------------------------------------------------------------------------------------------------------------------------------
Motif 5.4   Depth:2

E(i)-value=Undefined    P(i)-value=Undefined    E(r)-value=0.000    E(r)-value=0.000
--------------------------------------------------------------------------------------------------------------------------------------------------------------------------------------------------------------------------------
Species                                                Start          End            Width          Depth                    -Site-          
--------------------------------------------------------------------------------------------------------------------------------------------------------------------------------------------------------------------------------
>HOXB-AS3                                              103            119            17             1              cctcggcttc-CTCCTCACCAGCTCCCC-ctccctccaa
>HOXB_DOG_ISOFORM1                                     183            199            17             2              tcttggctgt-CTCCTCACCAGCTCCCC-tcccccccaa
--------------------------------------------------------------------------------------------------------------------------------------------------------------------------------------------------------------------------------
Motif 5.4 (CTCCTCACCAGCTCCCC) Annotations:
----------------------------------------------
TargetScan Matches:
>HOXB-AS3:    miR-1224-5p,miR-138-5p,
>HOXB_DOG_ISOFORM1:    miR-1224-5p,miR-138-5p,


eCLIP determined binding proteins (based on BLAT alignment):
 None


eCLIP determined binding proteins (based on BED File):
 None
--------------------------------------------------------------------------------------------------------------------------------------------------------------------------------------------------------------------------------


************************************************************************************************************************************************************************************************************************************************************************
Motif Neighborhood 6   Depth:4
________________________________________________________________________________________________________________________________________________________________________________________________________________________________________________________________________

Species                                                Start          End            Width          Depth          Conserved Sites                                  Motif Neighborhood
________________________________________________________________________________________________________________________________________________________________________________________________________________________________________________________________________

>HOXB-AS3                                              135            173            39             1              GTAAGAAGTTGGGCCAAGCTGGAAGGGATTGACCGGCCG          GTAAGAAGTTGGGCCAAGCTGGAAGGGATTGACCGGCCG
>HOXB_DOG_ISOFORM1                                     215            253            39             2              GTAAGAAGTTGGGCCAAGCTGGAAGGGATTGACCGGCCG          GTAAGAAGTTGGGCCAAGCTGGAAGGGATTGACCGGCCG
>HOXB5OS                                               140            178            39             3              GTAAGAAGTTGGGCC-AGCTGGAAGGGATTGACCG              GTAAGAAGTTGGGCCcAGCTGGAAGGGATTGACCGacgc
>HOXB_OPOSSUM                                          557            591            35             4              GTAAGAAGTT-------GAAGGGA                         GTAAGAAGTTtggctaaGAAGGGAgagattgagct
________________________________________________________________________________________________________________________________________________________________________________________________________________________________________________________________________

Individual Motif Sites in Neighborhood 6:
----------------------------------------------------------------

-----------------------------------------------------------------------------------------------------------------------------------------------------------------------------------------------------------------------------------------------------------------------
Motif 6.1   Depth:4

E(i)-value=Undefined    P(i)-value=Undefined    E(r)-value=0.000    E(r)-value=0.000
-----------------------------------------------------------------------------------------------------------------------------------------------------------------------------------------------------------------------------------------------------------------------
Species                                                Start          End            Width          Depth                    -Site-          
-----------------------------------------------------------------------------------------------------------------------------------------------------------------------------------------------------------------------------------------------------------------------
>HOXB-AS3                                              135            144            10             1              tccaagtcca-GTAAGAAGTT-gggccaagct
>HOXB_DOG_ISOFORM1                                     215            224            10             2              cccaagtcct-GTAAGAAGTT-gggccaagct
>HOXB5OS                                               140            149            10             3              cacaggtcct-GTAAGAAGTT-gggcccagct
>HOXB_OPOSSUM                                          557            566            10             4              cccaagtcct-GTAAGAAGTT-tggctaagaa
-----------------------------------------------------------------------------------------------------------------------------------------------------------------------------------------------------------------------------------------------------------------------
Motif 6.1 (GTAAGAAGTT) Annotations:
----------------------------------------------
TargetScan Matches:
 None


eCLIP determined binding proteins (based on BLAT alignment):
 None


eCLIP determined binding proteins (based on BED File):
 None
-----------------------------------------------------------------------------------------------------------------------------------------------------------------------------------------------------------------------------------------------------------------------


-----------------------------------------------------------------------------------------------------------------------------------------------------------------------------------------------------------------------------------------------------------------------
Motif 6.2   Depth:4

E(i)-value=Undefined    P(i)-value=Undefined    E(r)-value=0.000    E(r)-value=0.000
-----------------------------------------------------------------------------------------------------------------------------------------------------------------------------------------------------------------------------------------------------------------------
Species                                                Start          End            Width          Depth                    -Site-          
-----------------------------------------------------------------------------------------------------------------------------------------------------------------------------------------------------------------------------------------------------------------------
>HOXB-AS3                                              156            162            7              1              ggccaagctg-GAAGGGA-ttgaccggcc
>HOXB_DOG_ISOFORM1                                     236            242            7              2              ggccaagctg-GAAGGGA-ttgaccggcc
>HOXB5OS                                               161            167            7              3              ggcccagctg-GAAGGGA-ttgaccgacg
>HOXB_OPOSSUM                                          574            580            7              4              gtttggctaa-GAAGGGA-gagattgagc
-----------------------------------------------------------------------------------------------------------------------------------------------------------------------------------------------------------------------------------------------------------------------
Motif 6.2 (GAAGGGA) Annotations:
----------------------------------------------
TargetScan Matches:
>HOXB-AS3:    miR-204-5p/211-5p,
>HOXB_DOG_ISOFORM1:    miR-204-5p/211-5p,
>HOXB5OS:    miR-204-5p/211-5p,
>HOXB_OPOSSUM:    miR-204-5p/211-5p,


eCLIP determined binding proteins (based on BLAT alignment):
 None


eCLIP determined binding proteins (based on BED File):
 None
-----------------------------------------------------------------------------------------------------------------------------------------------------------------------------------------------------------------------------------------------------------------------


-----------------------------------------------------------------------------------------------------------------------------------------------------------------------------------------------------------------------------------------------------------------------
Motif 6.3   Depth:3

E(i)-value=Undefined    P(i)-value=Undefined    E(r)-value=0.000    E(r)-value=0.000
-----------------------------------------------------------------------------------------------------------------------------------------------------------------------------------------------------------------------------------------------------------------------
Species                                                Start          End            Width          Depth                    -Site-          
-----------------------------------------------------------------------------------------------------------------------------------------------------------------------------------------------------------------------------------------------------------------------
>HOXB-AS3                                              135            149            15             1              tccaagtcca-GTAAGAAGTTGGGCC-aagctggaag
>HOXB_DOG_ISOFORM1                                     215            229            15             2              cccaagtcct-GTAAGAAGTTGGGCC-aagctggaag
>HOXB5OS                                               140            154            15             3              cacaggtcct-GTAAGAAGTTGGGCC-cagctggaag
-----------------------------------------------------------------------------------------------------------------------------------------------------------------------------------------------------------------------------------------------------------------------
Motif 6.3 (GTAAGAAGTTGGGCC) Annotations:
----------------------------------------------
TargetScan Matches:
 None


eCLIP determined binding proteins (based on BLAT alignment):
 None


eCLIP determined binding proteins (based on BED File):
 None
-----------------------------------------------------------------------------------------------------------------------------------------------------------------------------------------------------------------------------------------------------------------------


-----------------------------------------------------------------------------------------------------------------------------------------------------------------------------------------------------------------------------------------------------------------------
Motif 6.4   Depth:3

E(i)-value=Undefined    P(i)-value=Undefined    E(r)-value=0.000    E(r)-value=0.000
-----------------------------------------------------------------------------------------------------------------------------------------------------------------------------------------------------------------------------------------------------------------------
Species                                                Start          End            Width          Depth                    -Site-          
-----------------------------------------------------------------------------------------------------------------------------------------------------------------------------------------------------------------------------------------------------------------------
>HOXB-AS3                                              151            169            19             1              agttgggcca-AGCTGGAAGGGATTGACCG-gccgtttcct
>HOXB_DOG_ISOFORM1                                     231            249            19             2              agttgggcca-AGCTGGAAGGGATTGACCG-gccgccgcct
>HOXB5OS                                               156            174            19             3              agttgggccc-AGCTGGAAGGGATTGACCG-acgcctcttc
-----------------------------------------------------------------------------------------------------------------------------------------------------------------------------------------------------------------------------------------------------------------------
Motif 6.4 (AGCTGGAAGGGATTGACCG) Annotations:
----------------------------------------------
TargetScan Matches:
>HOXB-AS3:    miR-188-5p,miR-204-5p/211-5p,
>HOXB_DOG_ISOFORM1:    miR-188-5p,miR-204-5p/211-5p,
>HOXB5OS:    miR-188-5p,miR-204-5p/211-5p,


eCLIP determined binding proteins (based on BLAT alignment):
 None


eCLIP determined binding proteins (based on BED File):
 None
-----------------------------------------------------------------------------------------------------------------------------------------------------------------------------------------------------------------------------------------------------------------------


-----------------------------------------------------------------------------------------------------------------------------------------------------------------------------------------------------------------------------------------------------------------------
Motif 6.5   Depth:2

E(i)-value=Undefined    P(i)-value=Undefined    E(r)-value=0.000    E(r)-value=0.000
-----------------------------------------------------------------------------------------------------------------------------------------------------------------------------------------------------------------------------------------------------------------------
Species                                                Start          End            Width          Depth                    -Site-          
-----------------------------------------------------------------------------------------------------------------------------------------------------------------------------------------------------------------------------------------------------------------------
>HOXB-AS3                                              135            173            39             1              tccaagtcca-GTAAGAAGTTGGGCCAAGCTGGAAGGGATTGACCGGCCG-tttcctctcc
>HOXB_DOG_ISOFORM1                                     215            253            39             2              cccaagtcct-GTAAGAAGTTGGGCCAAGCTGGAAGGGATTGACCGGCCG-ccgcctcctc
-----------------------------------------------------------------------------------------------------------------------------------------------------------------------------------------------------------------------------------------------------------------------
Motif 6.5 (GTAAGAAGTTGGGCCAAGCTGGAAGGGATTGACCGGCCG) Annotations:
----------------------------------------------
TargetScan Matches:
>HOXB-AS3:    miR-188-5p,miR-204-5p/211-5p,miR-328-3p,
>HOXB_DOG_ISOFORM1:    miR-188-5p,miR-204-5p/211-5p,miR-328-3p,


eCLIP determined binding proteins (based on BLAT alignment):
 None


eCLIP determined binding proteins (based on BED File):
 None
-----------------------------------------------------------------------------------------------------------------------------------------------------------------------------------------------------------------------------------------------------------------------


*********************************************************************************************************************************************************************
Motif Neighborhood 7   Depth:4
_____________________________________________________________________________________________________________________________________________________________________

Species                                                Start          End            Width          Depth          Conserved Sites Motif Neighborhood
_____________________________________________________________________________________________________________________________________________________________________

>HOXB-AS3                                              190            195            6              1              GGCCTC          GGCCTC
>HOXB_DOG_ISOFORM1                                     273            278            6              2              GGCCTC          GGCCTC
>HOXB5OS                                               195            200            6              3              GGCCTC          GGCCTC
>HOXB_OPOSSUM                                          650            655            6              4              GGCCTC          GGCCTC
_____________________________________________________________________________________________________________________________________________________________________

Individual Motif Sites in Neighborhood 7:
----------------------------------------------------------------

--------------------------------------------------------------------------------------------------------------------------------------------------------------------
Motif 7.1   Depth:4

E(i)-value=Undefined    P(i)-value=Undefined    E(r)-value=0.010    E(r)-value=0.000
--------------------------------------------------------------------------------------------------------------------------------------------------------------------
Species                                                Start          End            Width          Depth                    -Site-          
--------------------------------------------------------------------------------------------------------------------------------------------------------------------
>HOXB-AS3                                              190            195            6              1              ctccctcgcc-GGCCTC-ggcggagatt
>HOXB_DOG_ISOFORM1                                     273            278            6              2              cgccctcgag-GGCCTC-tgcggagatt
>HOXB5OS                                               195            200            6              3              gccctaggct-GGCCTC-tgcggagatt
>HOXB_OPOSSUM                                          650            655            6              4              ttagaaccag-GGCCTC-cagggatctt
--------------------------------------------------------------------------------------------------------------------------------------------------------------------
Motif 7.1 (GGCCTC) Annotations:
----------------------------------------------
TargetScan Matches:
 None


eCLIP determined binding proteins (based on BLAT alignment):
 None


eCLIP determined binding proteins (based on BED File):
 None
--------------------------------------------------------------------------------------------------------------------------------------------------------------------


*********************************************************************************************************************************************************************************************************
Motif Neighborhood 8   Depth:4
_________________________________________________________________________________________________________________________________________________________________________________________________________

Species                                                Start          End            Width          Depth          Conserved Sites             Motif Neighborhood
_________________________________________________________________________________________________________________________________________________________________________________________________________

>HOXB-AS3                                              197            214            18             1              GCGGAGATTCCAGGCCCT          GCGGAGATTCCAGGCCCT
>HOXB_DOG_ISOFORM1                                     280            297            18             2              GCGGAGATTCCAGGCCCT          GCGGAGATTCCAGGCCCT
>HOXB5OS                                               202            219            18             3              GCGGAGATTCCAGGCCC           GCGGAGATTCCAGGCCCc
>HOXB_OPOSSUM                                          908            925            18             4              TCCAGGC                     ctaaggaaTCCAGGCacc
_________________________________________________________________________________________________________________________________________________________________________________________________________

Individual Motif Sites in Neighborhood 8:
----------------------------------------------------------------

--------------------------------------------------------------------------------------------------------------------------------------------------------------------------------------------------------
Motif 8.1   Depth:4

E(i)-value=Undefined    P(i)-value=Undefined    E(r)-value=0.000    E(r)-value=0.000
--------------------------------------------------------------------------------------------------------------------------------------------------------------------------------------------------------
Species                                                Start          End            Width          Depth                    -Site-          
--------------------------------------------------------------------------------------------------------------------------------------------------------------------------------------------------------
>HOXB-AS3                                              205            211            7              1              cggcggagat-TCCAGGC-cctatagaaa
>HOXB_DOG_ISOFORM1                                     288            294            7              2              ctgcggagat-TCCAGGC-cctccagaga
>HOXB5OS                                               210            216            7              3              ctgcggagat-TCCAGGC-cccacagaga
>HOXB_OPOSSUM                                          916            922            7              4              gtctaaggaa-TCCAGGC-accaactgac
--------------------------------------------------------------------------------------------------------------------------------------------------------------------------------------------------------
Motif 8.1 (TCCAGGC) Annotations:
----------------------------------------------
TargetScan Matches:
 None


eCLIP determined binding proteins (based on BLAT alignment):
 None


eCLIP determined binding proteins (based on BED File):
 None
--------------------------------------------------------------------------------------------------------------------------------------------------------------------------------------------------------


--------------------------------------------------------------------------------------------------------------------------------------------------------------------------------------------------------
Motif 8.2   Depth:3

E(i)-value=Undefined    P(i)-value=Undefined    E(r)-value=0.000    E(r)-value=0.000
--------------------------------------------------------------------------------------------------------------------------------------------------------------------------------------------------------
Species                                                Start          End            Width          Depth                    -Site-          
--------------------------------------------------------------------------------------------------------------------------------------------------------------------------------------------------------
>HOXB-AS3                                              197            213            17             1              gccggcctcg-GCGGAGATTCCAGGCCC-tatagaaacc
>HOXB_DOG_ISOFORM1                                     280            296            17             2              gagggcctct-GCGGAGATTCCAGGCCC-tccagagacc
>HOXB5OS                                               202            218            17             3              gctggcctct-GCGGAGATTCCAGGCCC-cacagagacc
--------------------------------------------------------------------------------------------------------------------------------------------------------------------------------------------------------
Motif 8.2 (GCGGAGATTCCAGGCCC) Annotations:
----------------------------------------------
TargetScan Matches:
>HOXB-AS3:    miR-216a-5p,miR-216b-5p,
>HOXB_DOG_ISOFORM1:    miR-216a-5p,miR-216b-5p,
>HOXB5OS:    miR-216a-5p,miR-216b-5p,


eCLIP determined binding proteins (based on BLAT alignment):
 None


eCLIP determined binding proteins (based on BED File):
 None
--------------------------------------------------------------------------------------------------------------------------------------------------------------------------------------------------------


--------------------------------------------------------------------------------------------------------------------------------------------------------------------------------------------------------
Motif 8.3   Depth:2

E(i)-value=Undefined    P(i)-value=Undefined    E(r)-value=0.000    E(r)-value=0.000
--------------------------------------------------------------------------------------------------------------------------------------------------------------------------------------------------------
Species                                                Start          End            Width          Depth                    -Site-          
--------------------------------------------------------------------------------------------------------------------------------------------------------------------------------------------------------
>HOXB-AS3                                              197            214            18             1              gccggcctcg-GCGGAGATTCCAGGCCCT-atagaaacca
>HOXB_DOG_ISOFORM1                                     280            297            18             2              gagggcctct-GCGGAGATTCCAGGCCCT-ccagagaccc
--------------------------------------------------------------------------------------------------------------------------------------------------------------------------------------------------------
Motif 8.3 (GCGGAGATTCCAGGCCCT) Annotations:
----------------------------------------------
TargetScan Matches:
>HOXB-AS3:    miR-216a-5p,miR-216b-5p,
>HOXB_DOG_ISOFORM1:    miR-216a-5p,miR-216b-5p,


eCLIP determined binding proteins (based on BLAT alignment):
 None


eCLIP determined binding proteins (based on BED File):
 None
--------------------------------------------------------------------------------------------------------------------------------------------------------------------------------------------------------


************************************************************************************************************************************************************************************************
Motif Neighborhood 9   Depth:3
________________________________________________________________________________________________________________________________________________________________________________________________

Species                                                Start          End            Width          Depth          Conserved Sites          Motif Neighborhood
________________________________________________________________________________________________________________________________________________________________________________________________

>HOXB-AS3                                              42             56             15             1              GACAAAGTCAAGGGG          GACAAAGTCAAGGGG
>HOXB_DOG_ISOFORM1                                     122            136            15             2              GACAAAGTCAAGGGG          GACAAAGTCAAGGGG
>HOXB5OS                                               44             58             15             3              GACAAAGTCA               GACAAAGTCAtgggg
________________________________________________________________________________________________________________________________________________________________________________________________

Individual Motif Sites in Neighborhood 9:
----------------------------------------------------------------

-----------------------------------------------------------------------------------------------------------------------------------------------------------------------------------------------
Motif 9.1   Depth:3

E(i)-value=Undefined    P(i)-value=Undefined    E(r)-value=0.000    E(r)-value=0.000
-----------------------------------------------------------------------------------------------------------------------------------------------------------------------------------------------
Species                                                Start          End            Width          Depth                    -Site-          
-----------------------------------------------------------------------------------------------------------------------------------------------------------------------------------------------
>HOXB-AS3                                              42             51             10             1              gacaaaggga-GACAAAGTCA-aggggtgaag
>HOXB_DOG_ISOFORM1                                     122            131            10             2              gacaaagggg-GACAAAGTCA-aggggcgagg
>HOXB5OS                                               44             53             10             3              ggcaaagggg-GACAAAGTCA-tggggtgaga
-----------------------------------------------------------------------------------------------------------------------------------------------------------------------------------------------
Motif 9.1 (GACAAAGTCA) Annotations:
----------------------------------------------
TargetScan Matches:
 None


eCLIP determined binding proteins (based on BLAT alignment):
 None


eCLIP determined binding proteins (based on BED File):
 None
-----------------------------------------------------------------------------------------------------------------------------------------------------------------------------------------------


-----------------------------------------------------------------------------------------------------------------------------------------------------------------------------------------------
Motif 9.2   Depth:2

E(i)-value=Undefined    P(i)-value=Undefined    E(r)-value=0.000    E(r)-value=0.000
-----------------------------------------------------------------------------------------------------------------------------------------------------------------------------------------------
Species                                                Start          End            Width          Depth                    -Site-          
-----------------------------------------------------------------------------------------------------------------------------------------------------------------------------------------------
>HOXB-AS3                                              42             56             15             1              gacaaaggga-GACAAAGTCAAGGGG-tgaagggaaa
>HOXB_DOG_ISOFORM1                                     122            136            15             2              gacaaagggg-GACAAAGTCAAGGGG-cgagggggaa
-----------------------------------------------------------------------------------------------------------------------------------------------------------------------------------------------
Motif 9.2 (GACAAAGTCAAGGGG) Annotations:
----------------------------------------------
TargetScan Matches:
 None


eCLIP determined binding proteins (based on BLAT alignment):
 None


eCLIP determined binding proteins (based on BED File):
 None
-----------------------------------------------------------------------------------------------------------------------------------------------------------------------------------------------


*********************************************************************************************************************************************************************************
Motif Neighborhood 10   Depth:3
_________________________________________________________________________________________________________________________________________________________________________________

Species                                                Start          End            Width          Depth          Conserved Sites     Motif Neighborhood
_________________________________________________________________________________________________________________________________________________________________________________

>HOXB-AS3                                              65             74             10             1              AAGGAGGGCC          AAGGAGGGCC
>HOXB_DOG_ISOFORM1                                     145            154            10             2              AAGGAGGGCC          AAGGAGGGCC
>HOXB5OS                                               67             76             10             3              AAGGAGG             AAGGAGGacc
_________________________________________________________________________________________________________________________________________________________________________________

Individual Motif Sites in Neighborhood 10:
----------------------------------------------------------------

--------------------------------------------------------------------------------------------------------------------------------------------------------------------------------
Motif 10.1   Depth:3

E(i)-value=Undefined    P(i)-value=Undefined    E(r)-value=0.000    E(r)-value=0.000
--------------------------------------------------------------------------------------------------------------------------------------------------------------------------------
Species                                                Start          End            Width          Depth                    -Site-          
--------------------------------------------------------------------------------------------------------------------------------------------------------------------------------
>HOXB-AS3                                              65             71             7              1              ggtgaaggga-AAGGAGG-gccaagtaga
>HOXB_DOG_ISOFORM1                                     145            151            7              2              ggcgaggggg-AAGGAGG-gcccagtaga
>HOXB5OS                                               67             73             7              3              ggtgagaggg-AAGGAGG-acccaaaaca
--------------------------------------------------------------------------------------------------------------------------------------------------------------------------------
Motif 10.1 (AAGGAGG) Annotations:
----------------------------------------------
TargetScan Matches:
 None


eCLIP determined binding proteins (based on BLAT alignment):
 None


eCLIP determined binding proteins (based on BED File):
 None
--------------------------------------------------------------------------------------------------------------------------------------------------------------------------------


--------------------------------------------------------------------------------------------------------------------------------------------------------------------------------
Motif 10.2   Depth:2

E(i)-value=Undefined    P(i)-value=Undefined    E(r)-value=0.000    E(r)-value=0.000
--------------------------------------------------------------------------------------------------------------------------------------------------------------------------------
Species                                                Start          End            Width          Depth                    -Site-          
--------------------------------------------------------------------------------------------------------------------------------------------------------------------------------
>HOXB-AS3                                              65             74             10             1              ggtgaaggga-AAGGAGGGCC-aagtagagcc
>HOXB_DOG_ISOFORM1                                     145            154            10             2              ggcgaggggg-AAGGAGGGCC-cagtagagcc
--------------------------------------------------------------------------------------------------------------------------------------------------------------------------------
Motif 10.2 (AAGGAGGGCC) Annotations:
----------------------------------------------
TargetScan Matches:
 None


eCLIP determined binding proteins (based on BLAT alignment):
 None


eCLIP determined binding proteins (based on BED File):
 None
--------------------------------------------------------------------------------------------------------------------------------------------------------------------------------


************************************************************************************************************************************************************************************
Motif Neighborhood 11   Depth:3
____________________________________________________________________________________________________________________________________________________________________________________

Species                                                Start          End            Width          Depth          Conserved Sites      Motif Neighborhood
____________________________________________________________________________________________________________________________________________________________________________________

>HOXB-AS3                                              76             86             11             1              AGTAGAGCCTC          AGTAGAGCCTC
>HOXB_DOG_ISOFORM1                                     156            166            11             2              AGTAGAGCCTC          AGTAGAGCCTC
>HOXB5OS                                               78             88             11             3              AGCCTC               aaaacAGCCTC
____________________________________________________________________________________________________________________________________________________________________________________

Individual Motif Sites in Neighborhood 11:
----------------------------------------------------------------

-----------------------------------------------------------------------------------------------------------------------------------------------------------------------------------
Motif 11.1   Depth:3

E(i)-value=Undefined    P(i)-value=Undefined    E(r)-value=0.000    E(r)-value=0.000
-----------------------------------------------------------------------------------------------------------------------------------------------------------------------------------
Species                                                Start          End            Width          Depth                    -Site-          
-----------------------------------------------------------------------------------------------------------------------------------------------------------------------------------
>HOXB-AS3                                              81             86             6              1              ggccaagtag-AGCCTC-cacgaccctc
>HOXB_DOG_ISOFORM1                                     161            166            6              2              ggcccagtag-AGCCTC-tacgattctt
>HOXB5OS                                               83             88             6              3              gacccaaaac-AGCCTC-caagaccctc
-----------------------------------------------------------------------------------------------------------------------------------------------------------------------------------
Motif 11.1 (AGCCTC) Annotations:
----------------------------------------------
TargetScan Matches:
>HOXB-AS3:    miR-485-5p,
>HOXB_DOG_ISOFORM1:    miR-485-5p,
>HOXB5OS:    miR-485-5p,


eCLIP determined binding proteins (based on BLAT alignment):
 None


eCLIP determined binding proteins (based on BED File):
 None
-----------------------------------------------------------------------------------------------------------------------------------------------------------------------------------


-----------------------------------------------------------------------------------------------------------------------------------------------------------------------------------
Motif 11.2   Depth:2

E(i)-value=Undefined    P(i)-value=Undefined    E(r)-value=0.000    E(r)-value=0.000
-----------------------------------------------------------------------------------------------------------------------------------------------------------------------------------
Species                                                Start          End            Width          Depth                    -Site-          
-----------------------------------------------------------------------------------------------------------------------------------------------------------------------------------
>HOXB-AS3                                              76             86             11             1              aggagggcca-AGTAGAGCCTC-cacgaccctc
>HOXB_DOG_ISOFORM1                                     156            166            11             2              aggagggccc-AGTAGAGCCTC-tacgattctt
-----------------------------------------------------------------------------------------------------------------------------------------------------------------------------------
Motif 11.2 (AGTAGAGCCTC) Annotations:
----------------------------------------------
TargetScan Matches:
>HOXB-AS3:    miR-485-5p,miR-760,
>HOXB_DOG_ISOFORM1:    miR-485-5p,miR-760,


eCLIP determined binding proteins (based on BLAT alignment):
 None


eCLIP determined binding proteins (based on BED File):
 None
-----------------------------------------------------------------------------------------------------------------------------------------------------------------------------------


******************************************************************************************************************************************************************************************************************************
Motif Neighborhood 12   Depth:3
______________________________________________________________________________________________________________________________________________________________________________________________________________________________

Species                                                Start          End            Width          Depth          Conserved Sites                    Motif Neighborhood
______________________________________________________________________________________________________________________________________________________________________________________________________________________________

>HOXB-AS3                                              380            403            24             1              GAGCGGCCGGGATGCGGCCACACC           GAGCGGCCGGGATGCGGCCACACC
>HOXB_DOG_ISOFORM1                                     2606           2629           24             2              GAGCGGCCGGGATGCGGCCACACC           GAGCGGCCGGGATGCGGCCACACC
>HOXB5OS                                               263            293            31             3              GCCGGGA------------CCACAC          atgcaGCCGGGAaatcgccattacCCACACt
______________________________________________________________________________________________________________________________________________________________________________________________________________________________

Individual Motif Sites in Neighborhood 12:
----------------------------------------------------------------

-----------------------------------------------------------------------------------------------------------------------------------------------------------------------------------------------------------------------------
Motif 12.1   Depth:3

E(i)-value=Undefined    P(i)-value=Undefined    E(r)-value=0.000    E(r)-value=0.000
-----------------------------------------------------------------------------------------------------------------------------------------------------------------------------------------------------------------------------
Species                                                Start          End            Width          Depth                    -Site-          
-----------------------------------------------------------------------------------------------------------------------------------------------------------------------------------------------------------------------------
>HOXB-AS3                                              385            391            7              1              tccgagagcg-GCCGGGA-tgcggccaca
>HOXB_DOG_ISOFORM1                                     2611           2617           7              2              gctccgagcg-GCCGGGA-tgcggccaca
>HOXB5OS                                               268            274            7              3              tgccaatgca-GCCGGGA-aatcgccatt
-----------------------------------------------------------------------------------------------------------------------------------------------------------------------------------------------------------------------------
Motif 12.1 (GCCGGGA) Annotations:
----------------------------------------------
TargetScan Matches:
 None


eCLIP determined binding proteins (based on BLAT alignment):
 None


eCLIP determined binding proteins (based on BED File):
 None
-----------------------------------------------------------------------------------------------------------------------------------------------------------------------------------------------------------------------------


-----------------------------------------------------------------------------------------------------------------------------------------------------------------------------------------------------------------------------
Motif 12.2   Depth:3

E(i)-value=Undefined    P(i)-value=Undefined    E(r)-value=0.000    E(r)-value=0.000
-----------------------------------------------------------------------------------------------------------------------------------------------------------------------------------------------------------------------------
Species                                                Start          End            Width          Depth                    -Site-          
-----------------------------------------------------------------------------------------------------------------------------------------------------------------------------------------------------------------------------
>HOXB-AS3                                              397            402            6              1              cgggatgcgg-CCACAC-cggcctggta
>HOXB_DOG_ISOFORM1                                     2623           2628           6              2              cgggatgcgg-CCACAC-cagccgggta
>HOXB5OS                                               287            292            6              3              tcgccattac-CCACAC-tgggcaagag
-----------------------------------------------------------------------------------------------------------------------------------------------------------------------------------------------------------------------------
Motif 12.2 (CCACAC) Annotations:
----------------------------------------------
TargetScan Matches:
 None


eCLIP determined binding proteins (based on BLAT alignment):
 None


eCLIP determined binding proteins (based on BED File):
 None
-----------------------------------------------------------------------------------------------------------------------------------------------------------------------------------------------------------------------------


-----------------------------------------------------------------------------------------------------------------------------------------------------------------------------------------------------------------------------
Motif 12.3   Depth:2

E(i)-value=Undefined    P(i)-value=Undefined    E(r)-value=0.000    E(r)-value=0.000
-----------------------------------------------------------------------------------------------------------------------------------------------------------------------------------------------------------------------------
Species                                                Start          End            Width          Depth                    -Site-          
-----------------------------------------------------------------------------------------------------------------------------------------------------------------------------------------------------------------------------
>HOXB-AS3                                              380            403            24             1              caggctccga-GAGCGGCCGGGATGCGGCCACACC-ggcctggtaa
>HOXB_DOG_ISOFORM1                                     2606           2629           24             2              gccgggctcc-GAGCGGCCGGGATGCGGCCACACC-agccgggtaa
-----------------------------------------------------------------------------------------------------------------------------------------------------------------------------------------------------------------------------
Motif 12.3 (GAGCGGCCGGGATGCGGCCACACC) Annotations:
----------------------------------------------
TargetScan Matches:
>HOXB-AS3:    miR-324-5p,
>HOXB_DOG_ISOFORM1:    miR-324-5p,


eCLIP determined binding proteins (based on BLAT alignment):
 None


eCLIP determined binding proteins (based on BED File):
 None
-----------------------------------------------------------------------------------------------------------------------------------------------------------------------------------------------------------------------------


******************************************************************************************************************************************************************************
Motif Neighborhood 13   Depth:3
______________________________________________________________________________________________________________________________________________________________________________

Species                                                Start          End            Width          Depth          Conserved Sites    Motif Neighborhood
______________________________________________________________________________________________________________________________________________________________________________

>HOXB-AS3                                              497            505            9              1              AATTTAGAA          AATTTAGAA
>HOXB_DOG_ISOFORM1                                     2724           2732           9              2              AATTTAGAA          AATTTAGAA
>HOXB5OS                                               524            532            9              3              AATTTAGAA          AATTTAGAA
______________________________________________________________________________________________________________________________________________________________________________

Individual Motif Sites in Neighborhood 13:
----------------------------------------------------------------

-----------------------------------------------------------------------------------------------------------------------------------------------------------------------------
Motif 13.1   Depth:3

E(i)-value=Undefined    P(i)-value=Undefined    E(r)-value=0.000    E(r)-value=0.000
-----------------------------------------------------------------------------------------------------------------------------------------------------------------------------
Species                                                Start          End            Width          Depth                    -Site-          
-----------------------------------------------------------------------------------------------------------------------------------------------------------------------------
>HOXB-AS3                                              497            505            9              1              cgtctgtatc-AATTTAGAA-cgagataaat
>HOXB_DOG_ISOFORM1                                     2724           2732           9              2              tcgctgtgtt-AATTTAGAA-tgagataaa
>HOXB5OS                                               524            532            9              3              cgcccatgcc-AATTTAGAA-tgaaatagat
-----------------------------------------------------------------------------------------------------------------------------------------------------------------------------
Motif 13.1 (AATTTAGAA) Annotations:
----------------------------------------------
TargetScan Matches:
 None


eCLIP determined binding proteins (based on BLAT alignment):
 None


eCLIP determined binding proteins (based on BED File):
 None
-----------------------------------------------------------------------------------------------------------------------------------------------------------------------------


***************************************************************************************************************************************************************************
Motif Neighborhood 14   Depth:2
___________________________________________________________________________________________________________________________________________________________________________

Species                                                Start          End            Width          Depth          Conserved Sites   Motif Neighborhood
___________________________________________________________________________________________________________________________________________________________________________

>HOXB-AS3                                              126            133            8              1              CCAAGTCC          CCAAGTCC
>HOXB_DOG_ISOFORM1                                     206            213            8              2              CCAAGTCC          CCAAGTCC
___________________________________________________________________________________________________________________________________________________________________________

Individual Motif Sites in Neighborhood 14:
----------------------------------------------------------------

--------------------------------------------------------------------------------------------------------------------------------------------------------------------------
Motif 14.1   Depth:2

E(i)-value=Undefined    P(i)-value=Undefined    E(r)-value=0.000    E(r)-value=0.000
--------------------------------------------------------------------------------------------------------------------------------------------------------------------------
Species                                                Start          End            Width          Depth                    -Site-          
--------------------------------------------------------------------------------------------------------------------------------------------------------------------------
>HOXB-AS3                                              126            133            8              1              ccccctccct-CCAAGTCC-agtaagaagt
>HOXB_DOG_ISOFORM1                                     206            213            8              2              cccctccccc-CCAAGTCC-tgtaagaagt
--------------------------------------------------------------------------------------------------------------------------------------------------------------------------
Motif 14.1 (CCAAGTCC) Annotations:
----------------------------------------------
TargetScan Matches:
 None


eCLIP determined binding proteins (based on BLAT alignment):
 None


eCLIP determined binding proteins (based on BED File):
 None
--------------------------------------------------------------------------------------------------------------------------------------------------------------------------


************************************************************************************************************************************************************************
Motif Neighborhood 15   Depth:2
________________________________________________________________________________________________________________________________________________________________________

Species                                                Start          End            Width          Depth          Conserved Sites  Motif Neighborhood
________________________________________________________________________________________________________________________________________________________________________

>HOXB-AS3                                              183            189            7              1              CCTCGCC          CCTCGCC
>HOXB_DOG_ISOFORM1                                     260            266            7              2              CCTCGCC          CCTCGCC
________________________________________________________________________________________________________________________________________________________________________

Individual Motif Sites in Neighborhood 15:
----------------------------------------------------------------

-----------------------------------------------------------------------------------------------------------------------------------------------------------------------
Motif 15.1   Depth:2

E(i)-value=Undefined    P(i)-value=Undefined    E(r)-value=0.000    E(r)-value=0.000
-----------------------------------------------------------------------------------------------------------------------------------------------------------------------
Species                                                Start          End            Width          Depth                    -Site-          
-----------------------------------------------------------------------------------------------------------------------------------------------------------------------
>HOXB-AS3                                              183            189            7              1              gtttcctctc-CCTCGCC-ggcctcggcg
>HOXB_DOG_ISOFORM1                                     260            266            7              2              gccgccgcct-CCTCGCC-ctcgagggcc
-----------------------------------------------------------------------------------------------------------------------------------------------------------------------
Motif 15.1 (CCTCGCC) Annotations:
----------------------------------------------
TargetScan Matches:
 None


eCLIP determined binding proteins (based on BLAT alignment):
 None


eCLIP determined binding proteins (based on BED File):
 None
-----------------------------------------------------------------------------------------------------------------------------------------------------------------------


*********************************************************************************************************************************************************************************
Motif Neighborhood 16   Depth:2
_________________________________________________________________________________________________________________________________________________________________________________

Species                                                Start          End            Width          Depth          Conserved Sites     Motif Neighborhood
_________________________________________________________________________________________________________________________________________________________________________________

>HOXB-AS3                                              225            234            10             1              GGACGTCCCT          GGACGTCCCT
>HOXB_DOG_ISOFORM1                                     308            317            10             2              GGACGTCCCT          GGACGTCCCT
_________________________________________________________________________________________________________________________________________________________________________________

Individual Motif Sites in Neighborhood 16:
----------------------------------------------------------------

--------------------------------------------------------------------------------------------------------------------------------------------------------------------------------
Motif 16.1   Depth:2

E(i)-value=Undefined    P(i)-value=Undefined    E(r)-value=0.000    E(r)-value=0.000
--------------------------------------------------------------------------------------------------------------------------------------------------------------------------------
Species                                                Start          End            Width          Depth                    -Site-          
--------------------------------------------------------------------------------------------------------------------------------------------------------------------------------
>HOXB-AS3                                              225            234            10             1              atagaaacca-GGACGTCCCT-tagcgccacc
>HOXB_DOG_ISOFORM1                                     308            317            10             2              ccagagaccc-GGACGTCCCT-cagcgccacc
--------------------------------------------------------------------------------------------------------------------------------------------------------------------------------
Motif 16.1 (GGACGTCCCT) Annotations:
----------------------------------------------
TargetScan Matches:
 None


eCLIP determined binding proteins (based on BLAT alignment):
 None


eCLIP determined binding proteins (based on BED File):
 None
--------------------------------------------------------------------------------------------------------------------------------------------------------------------------------


************************************************************************************************************************************************************************
Motif Neighborhood 17   Depth:2
________________________________________________________________________________________________________________________________________________________________________

Species                                                Start          End            Width          Depth          Conserved Sites  Motif Neighborhood
________________________________________________________________________________________________________________________________________________________________________

>HOXB-AS3                                              282            288            7              1              CCGCACC          CCGCACC
>HOXB_DOG_ISOFORM1                                     364            370            7              2              CCGCACC          CCGCACC
________________________________________________________________________________________________________________________________________________________________________

Individual Motif Sites in Neighborhood 17:
----------------------------------------------------------------

-----------------------------------------------------------------------------------------------------------------------------------------------------------------------
Motif 17.1   Depth:2

E(i)-value=Undefined    P(i)-value=Undefined    E(r)-value=0.000    E(r)-value=0.000
-----------------------------------------------------------------------------------------------------------------------------------------------------------------------
Species                                                Start          End            Width          Depth                    -Site-          
-----------------------------------------------------------------------------------------------------------------------------------------------------------------------
>HOXB-AS3                                              282            288            7              1              ccagcgatat-CCGCACC-agcggagaag
>HOXB_DOG_ISOFORM1                                     364            370            7              2              ccgccgagac-CCGCACC-gggcaagaga
-----------------------------------------------------------------------------------------------------------------------------------------------------------------------
Motif 17.1 (CCGCACC) Annotations:
----------------------------------------------
TargetScan Matches:
 None


eCLIP determined binding proteins (based on BLAT alignment):
 None


eCLIP determined binding proteins (based on BED File):
 None
-----------------------------------------------------------------------------------------------------------------------------------------------------------------------


***************************************************************************************************************************************************************************
Motif Neighborhood 18   Depth:2
___________________________________________________________________________________________________________________________________________________________________________

Species                                                Start          End            Width          Depth          Conserved Sites   Motif Neighborhood
___________________________________________________________________________________________________________________________________________________________________________

>HOXB-AS3                                              303            310            8              1              CAGGCTGC          CAGGCTGC
>HOXB_DOG_ISOFORM1                                     1006           1013           8              2              CAGGCTGC          CAGGCTGC
___________________________________________________________________________________________________________________________________________________________________________

Individual Motif Sites in Neighborhood 18:
----------------------------------------------------------------

--------------------------------------------------------------------------------------------------------------------------------------------------------------------------
Motif 18.1   Depth:2

E(i)-value=Undefined    P(i)-value=Undefined    E(r)-value=0.000    E(r)-value=0.000
--------------------------------------------------------------------------------------------------------------------------------------------------------------------------
Species                                                Start          End            Width          Depth                    -Site-          
--------------------------------------------------------------------------------------------------------------------------------------------------------------------------
>HOXB-AS3                                              303            310            8              1              gagaaggttc-CAGGCTGC-cggcggcggc
>HOXB_DOG_ISOFORM1                                     1006           1013           8              2              aaaatggtat-CAGGCTGC-agtcctgggc
--------------------------------------------------------------------------------------------------------------------------------------------------------------------------
Motif 18.1 (CAGGCTGC) Annotations:
----------------------------------------------
TargetScan Matches:
 None


eCLIP determined binding proteins (based on BLAT alignment):
 None


eCLIP determined binding proteins (based on BED File):
 None
--------------------------------------------------------------------------------------------------------------------------------------------------------------------------


***************************************************************************************************************************************************************************
Motif Neighborhood 19   Depth:2
___________________________________________________________________________________________________________________________________________________________________________

Species                                                Start          End            Width          Depth          Conserved Sites   Motif Neighborhood
___________________________________________________________________________________________________________________________________________________________________________

>HOXB-AS3                                              315            322            8              1              GGCGGCGC          GGCGGCGC
>HOXB_DOG_ISOFORM1                                     2587           2594           8              2              GGCGGCGC          GGCGGCGC
___________________________________________________________________________________________________________________________________________________________________________

Individual Motif Sites in Neighborhood 19:
----------------------------------------------------------------

--------------------------------------------------------------------------------------------------------------------------------------------------------------------------
Motif 19.1   Depth:2

E(i)-value=Undefined    P(i)-value=Undefined    E(r)-value=0.000    E(r)-value=0.000
--------------------------------------------------------------------------------------------------------------------------------------------------------------------------
Species                                                Start          End            Width          Depth                    -Site-          
--------------------------------------------------------------------------------------------------------------------------------------------------------------------------
>HOXB-AS3                                              315            322            8              1              ggctgccggc-GGCGGCGC-agagagcggg
>HOXB_DOG_ISOFORM1                                     2587           2594           8              2              agcttgggcg-GGCGGCGC-ggccgggctc
--------------------------------------------------------------------------------------------------------------------------------------------------------------------------
Motif 19.1 (GGCGGCGC) Annotations:
----------------------------------------------
TargetScan Matches:
 None


eCLIP determined binding proteins (based on BLAT alignment):
 None


eCLIP determined binding proteins (based on BED File):
 None
--------------------------------------------------------------------------------------------------------------------------------------------------------------------------


*********************************************************************************************************************************************************************
Motif Neighborhood 20   Depth:2
_____________________________________________________________________________________________________________________________________________________________________

Species                                                Start          End            Width          Depth          Conserved Sites Motif Neighborhood
_____________________________________________________________________________________________________________________________________________________________________

>HOXB-AS3                                              354            359            6              1              CCGGGC          CCGGGC
>HOXB_DOG_ISOFORM1                                     2597           2602           6              2              CCGGGC          CCGGGC
_____________________________________________________________________________________________________________________________________________________________________

Individual Motif Sites in Neighborhood 20:
----------------------------------------------------------------

--------------------------------------------------------------------------------------------------------------------------------------------------------------------
Motif 20.1   Depth:2

E(i)-value=Undefined    P(i)-value=Undefined    E(r)-value=0.090    E(r)-value=0.010
--------------------------------------------------------------------------------------------------------------------------------------------------------------------
Species                                                Start          End            Width          Depth                    -Site-          
--------------------------------------------------------------------------------------------------------------------------------------------------------------------
>HOXB-AS3                                              354            359            6              1              ggaggaagcc-CCGGGC-gtggcgtggt
>HOXB_DOG_ISOFORM1                                     2597           2602           6              2              ggcggcgcgg-CCGGGC-tccgagcggc
--------------------------------------------------------------------------------------------------------------------------------------------------------------------
Motif 20.1 (CCGGGC) Annotations:
----------------------------------------------
TargetScan Matches:
 None


eCLIP determined binding proteins (based on BLAT alignment):
 None


eCLIP determined binding proteins (based on BED File):
 None
--------------------------------------------------------------------------------------------------------------------------------------------------------------------


************************************************************************************************************************************************************************
Motif Neighborhood 21   Depth:2
________________________________________________________________________________________________________________________________________________________________________

Species                                                Start          End            Width          Depth          Conserved Sites  Motif Neighborhood
________________________________________________________________________________________________________________________________________________________________________

>HOXB-AS3                                              454            460            7              1              TCCCCAC          TCCCCAC
>HOXB_DOG_ISOFORM1                                     2689           2695           7              2              TCCCCAC          TCCCCAC
________________________________________________________________________________________________________________________________________________________________________

Individual Motif Sites in Neighborhood 21:
----------------------------------------------------------------

-----------------------------------------------------------------------------------------------------------------------------------------------------------------------
Motif 21.1   Depth:2

E(i)-value=Undefined    P(i)-value=Undefined    E(r)-value=0.000    E(r)-value=0.000
-----------------------------------------------------------------------------------------------------------------------------------------------------------------------
Species                                                Start          End            Width          Depth                    -Site-          
-----------------------------------------------------------------------------------------------------------------------------------------------------------------------
>HOXB-AS3                                              454            460            7              1              ctcattccct-TCCCCAC-cccctatttt
>HOXB_DOG_ISOFORM1                                     2689           2695           7              2              ctcccccacc-TCCCCAC-gtaaaaattt
-----------------------------------------------------------------------------------------------------------------------------------------------------------------------
Motif 21.1 (TCCCCAC) Annotations:
----------------------------------------------
TargetScan Matches:
>HOXB-AS3:    miR-491-5p,
>HOXB_DOG_ISOFORM1:    miR-491-5p,


eCLIP determined binding proteins (based on BLAT alignment):
 None


eCLIP determined binding proteins (based on BED File):
 None
-----------------------------------------------------------------------------------------------------------------------------------------------------------------------


*********************************************************************************************************************************************************************************
Motif Neighborhood 22   Depth:2
_________________________________________________________________________________________________________________________________________________________________________________

Species                                                Start          End            Width          Depth          Conserved Sites     Motif Neighborhood
_________________________________________________________________________________________________________________________________________________________________________________

>HOXB-AS3                                              475            484            10             1              TTTTATTTGG          TTTTATTTGG
>HOXB_DOG_ISOFORM1                                     2703           2712           10             2              TTTTATTTGG          TTTTATTTGG
_________________________________________________________________________________________________________________________________________________________________________________

Individual Motif Sites in Neighborhood 22:
----------------------------------------------------------------

--------------------------------------------------------------------------------------------------------------------------------------------------------------------------------
Motif 22.1   Depth:2

E(i)-value=Undefined    P(i)-value=Undefined    E(r)-value=0.000    E(r)-value=0.000
--------------------------------------------------------------------------------------------------------------------------------------------------------------------------------
Species                                                Start          End            Width          Depth                    -Site-          
--------------------------------------------------------------------------------------------------------------------------------------------------------------------------------
>HOXB-AS3                                              475            484            10             1              tattttaaag-TTTTATTTGG-gtcgtctgta
>HOXB_DOG_ISOFORM1                                     2703           2712           10             2              cacgtaaaaa-TTTTATTTGG-atcgctgtgt
--------------------------------------------------------------------------------------------------------------------------------------------------------------------------------
Motif 22.1 (TTTTATTTGG) Annotations:
----------------------------------------------
TargetScan Matches:
 None


eCLIP determined binding proteins (based on BLAT alignment):
 None


eCLIP determined binding proteins (based on BED File):
 None
--------------------------------------------------------------------------------------------------------------------------------------------------------------------------------


***************************************************************************************************************************************************************************
Motif Neighborhood 23   Depth:2
___________________________________________________________________________________________________________________________________________________________________________

Species                                                Start          End            Width          Depth          Conserved Sites   Motif Neighborhood
___________________________________________________________________________________________________________________________________________________________________________

>HOXB-AS3                                              507            514            8              1              GAGATAAA          GAGATAAA
>HOXB_DOG_ISOFORM1                                     2734           2741           8              2              GAGATAAA          GAGATAAA
___________________________________________________________________________________________________________________________________________________________________________

Individual Motif Sites in Neighborhood 23:
----------------------------------------------------------------

--------------------------------------------------------------------------------------------------------------------------------------------------------------------------
Motif 23.1   Depth:2

E(i)-value=Undefined    P(i)-value=Undefined    E(r)-value=0.000    E(r)-value=0.000
--------------------------------------------------------------------------------------------------------------------------------------------------------------------------
Species                                                Start          End            Width          Depth                    -Site-          
--------------------------------------------------------------------------------------------------------------------------------------------------------------------------
>HOXB-AS3                                              507            514            8              1              aatttagaac-GAGATAAA-ttaagacaaa
>HOXB_DOG_ISOFORM1                                     2734           2741           8              2              aatttagaat-GAGATAAA-
--------------------------------------------------------------------------------------------------------------------------------------------------------------------------
Motif 23.1 (GAGATAAA) Annotations:
----------------------------------------------
TargetScan Matches:
 None


eCLIP determined binding proteins (based on BLAT alignment):
 None


eCLIP determined binding proteins (based on BED File):
 None
--------------------------------------------------------------------------------------------------------------------------------------------------------------------------


============================================================================================================================================================================================================================================================================================================
5' Graph Results (Section 2 of 4)


============================================================================================================================================================================================================================================================================================================
3' Graph Results (Section 3 of 4)


============================================================================================================================================================================================================================================================================================================
Motifs per sequence (Section 4 of 4)


------------------------------------------------------------------------------------------------------------------------------------------------------
Start          End            Significance                    Motif          			TargetScan			eCLIP
------------------------------------------------------------------------------------------------------------------------------------------------------

>HOXB-AS3

1              30             Undefined,Undefined,0.000,0.000 GTCATAGCGACTTTTGGGATAGTTTGCTAT						
32             40             Undefined,Undefined,0.000,0.000 GACAAAGGG						
42             56             Undefined,Undefined,0.000,0.000 GACAAAGTCAAGGGG						
65             74             Undefined,Undefined,0.000,0.000 AAGGAGGGCC						
76             86             Undefined,Undefined,0.000,0.000 AGTAGAGCCTC			miR-485-5p,miR-760,			
103            119            Undefined,Undefined,0.000,0.000 CTCCTCACCAGCTCCCC			miR-1224-5p,miR-138-5p,			
126            133            Undefined,Undefined,0.000,0.000 CCAAGTCC						
135            173            Undefined,Undefined,0.000,0.000 GTAAGAAGTTGGGCCAAGCTGGAAGGGATTGACCGGCCG			miR-188-5p,miR-204-5p/211-5p,miR-328-3p,			
183            189            Undefined,Undefined,0.000,0.000 CCTCGCC						
190            195            Undefined,Undefined,0.010,0.000 GGCCTC						
197            214            Undefined,Undefined,0.000,0.000 GCGGAGATTCCAGGCCCT			miR-216a-5p,miR-216b-5p,			
225            234            Undefined,Undefined,0.000,0.000 GGACGTCCCT						
236            247            Undefined,Undefined,0.000,0.000 AGCGCCACCGCC						
282            288            Undefined,Undefined,0.000,0.000 CCGCACC						
303            310            Undefined,Undefined,0.000,0.000 CAGGCTGC						
315            322            Undefined,Undefined,0.000,0.000 GGCGGCGC						
354            359            Undefined,Undefined,0.090,0.010 CCGGGC						
380            403            Undefined,Undefined,0.000,0.000 GAGCGGCCGGGATGCGGCCACACC			miR-324-5p,			
409            416            Undefined,Undefined,0.000,0.000 GGTAAACT						
454            460            Undefined,Undefined,0.000,0.000 TCCCCAC			miR-491-5p,			
475            484            Undefined,Undefined,0.000,0.000 TTTTATTTGG						
497            505            Undefined,Undefined,0.000,0.000 AATTTAGAA						
507            514            Undefined,Undefined,0.000,0.000 GAGATAAA						
______________________________________________________________________________________________________________________________________________________

>HOXB_DOG_ISOFORM1

81             110            Undefined,Undefined,0.000,0.000 GTCATAGCGACTTTTGGGATAGTTTGCTAT						
112            120            Undefined,Undefined,0.000,0.000 GACAAAGGG						
122            136            Undefined,Undefined,0.000,0.000 GACAAAGTCAAGGGG						
145            154            Undefined,Undefined,0.000,0.000 AAGGAGGGCC						
156            166            Undefined,Undefined,0.000,0.000 AGTAGAGCCTC			miR-485-5p,miR-760,			
183            199            Undefined,Undefined,0.000,0.000 CTCCTCACCAGCTCCCC			miR-1224-5p,miR-138-5p,			
206            213            Undefined,Undefined,0.000,0.000 CCAAGTCC						
215            253            Undefined,Undefined,0.000,0.000 GTAAGAAGTTGGGCCAAGCTGGAAGGGATTGACCGGCCG			miR-188-5p,miR-204-5p/211-5p,miR-328-3p,			
260            266            Undefined,Undefined,0.000,0.000 CCTCGCC						
273            278            Undefined,Undefined,0.010,0.000 GGCCTC						
280            297            Undefined,Undefined,0.000,0.000 GCGGAGATTCCAGGCCCT			miR-216a-5p,miR-216b-5p,			
308            317            Undefined,Undefined,0.000,0.000 GGACGTCCCT						
319            330            Undefined,Undefined,0.000,0.000 AGCGCCACCGCC						
364            370            Undefined,Undefined,0.000,0.000 CCGCACC						
1006           1013           Undefined,Undefined,0.000,0.000 CAGGCTGC						
2587           2594           Undefined,Undefined,0.000,0.000 GGCGGCGC						
2597           2602           Undefined,Undefined,0.090,0.010 CCGGGC						
2606           2629           Undefined,Undefined,0.000,0.000 GAGCGGCCGGGATGCGGCCACACC			miR-324-5p,			
2635           2642           Undefined,Undefined,0.000,0.000 GGTAAACT						
2689           2695           Undefined,Undefined,0.000,0.000 TCCCCAC			miR-491-5p,			
2703           2712           Undefined,Undefined,0.000,0.000 TTTTATTTGG						
2724           2732           Undefined,Undefined,0.000,0.000 AATTTAGAA						
2734           2741           Undefined,Undefined,0.000,0.000 GAGATAAA						
______________________________________________________________________________________________________________________________________________________

>HOXB5OS

3              20             Undefined,Undefined,0.000,0.000 GTCATAGCGACTTTTGGG						
22             30             Undefined,Undefined,0.000,0.000 TAGTTTGCT						
36             42             Undefined,Undefined,0.000,0.000 CAAAGGG						
44             53             Undefined,Undefined,0.000,0.000 GACAAAGTCA						
67             73             Undefined,Undefined,0.000,0.000 AAGGAGG						
83             88             Undefined,Undefined,0.000,0.000 AGCCTC			miR-485-5p,			
95             102            Undefined,Undefined,0.000,0.000 CCTCACCA						
114            120            Undefined,Undefined,0.000,0.000 GCTCCCC						
140            154            Undefined,Undefined,0.000,0.000 GTAAGAAGTTGGGCC						
156            174            Undefined,Undefined,0.000,0.000 AGCTGGAAGGGATTGACCG			miR-188-5p,miR-204-5p/211-5p,			
195            200            Undefined,Undefined,0.010,0.000 GGCCTC						
202            218            Undefined,Undefined,0.000,0.000 GCGGAGATTCCAGGCCC			miR-216a-5p,miR-216b-5p,			
241            252            Undefined,Undefined,0.000,0.000 AGCGCCACCGCC						
268            274            Undefined,Undefined,0.000,0.000 GCCGGGA						
287            292            Undefined,Undefined,0.000,0.000 CCACAC						
453            460            Undefined,Undefined,0.000,0.000 GGTAAACT						
524            532            Undefined,Undefined,0.000,0.000 AATTTAGAA						
______________________________________________________________________________________________________________________________________________________

>HOXB_OPOSSUM

418            435            Undefined,Undefined,0.000,0.000 GTCATAGCGACTTTTGGG						
437            445            Undefined,Undefined,0.000,0.000 TAGTTTGCT						
481            487            Undefined,Undefined,0.000,0.000 CAAAGGG						
534            539            Undefined,Undefined,0.010,0.000 CTCCCC						
557            566            Undefined,Undefined,0.000,0.000 GTAAGAAGTT						
574            580            Undefined,Undefined,0.000,0.000 GAAGGGA			miR-204-5p/211-5p,			
650            655            Undefined,Undefined,0.010,0.000 GGCCTC						
916            922            Undefined,Undefined,0.000,0.000 TCCAGGC						
958            963            Undefined,Undefined,0.000,0.000 GCCACC						
1271           1276           Undefined,Undefined,0.000,0.000 TAAACT						
______________________________________________________________________________________________________________________________________________________

>HOXB_XENOPUS

60             65             Undefined,Undefined,0.000,0.000 GTCATA						
368            375            Undefined,Undefined,0.000,0.000 GCGACTTT						
376            381            Undefined,Undefined,0.000,0.000 GCCACC						
531            536            Undefined,Undefined,0.000,0.000 TAAACT						
______________________________________________________________________________________________________________________________________________________

>HOXB_COELACANTH_HOXB

______________________________________________________________________________________________________________________________________________________

>HOXB_GAR

______________________________________________________________________________________________________________________________________________________

>HOXB_SHARK

______________________________________________________________________________________________________________________________________________________
