# Supplementary material for: Highly conserved and cis-acting lncRNAs produced from paralogous regions in the center of HOXA and HOXB clusters in the endoderm lineage
Source: PLoS Genet. 2021 Jul 19;17(7):e1009681. doi: 10.1371/journal.pgen.1009681 (PMC8330917; doi:10.1371/journal.pgen.1009681)
Supplement: S1 Dataset — (ZIP) [file pgen.1009681.s015.zip › HOXB-AS3_var1/LOOM_HOXB-AS3.bed]

browser position chr17:46667781-46683776
track name="HOXB-AS3_var1" description="LncLOOM Conserved Motifs" useScore="1" color="100,50,0" visibility="1" maxItems="45"
chr17	46667781	46667811	GTCATAGCGACTTTTGGGATAGTTTGCTAT	125	+	46667781	46667811
chr17	46667781	46667799	GTCATAGCGACTTTTGGG	375	+	46667781	46667799
chr17	46667800	46667809	TAGTTTGCT	375	+	46667800	46667809
chr17	46667781	46667787	GTCATA	500	+	46667781	46667787
chr17	46667787	46667795	GCGACTTT	500	+	46667787	46667795
chr17	46667812	46667821	GACAAAGGG	125	+	46667812	46667821
chr17	46667814	46667821	CAAAGGG	375	+	46667814	46667821
chr17	46667822	46667837	GACAAAGTCAAGGGG	125	+	46667822	46667837
chr17	46667822	46667832	GACAAAGTCA	250	+	46667822	46667832
chr17	46667845	46667855	AAGGAGGGCC	125	+	46667845	46667855
chr17	46667845	46667852	AAGGAGG	250	+	46667845	46667852
chr17	46667856	46667867	AGTAGAGCCTC	125	+	46667856	46667867
chr17	46667861	46667867	AGCCTC	250	+	46667861	46667867
chr17	46667883	46667900	CTCCTCACCAGCTCCCC	125	+	46667883	46667900
chr17	46667885	46667893	CCTCACCA	250	+	46667885	46667893
chr17	46667893	46667900	GCTCCCC	250	+	46667893	46667900
chr17	46667894	46667900	CTCCCC	375	+	46667894	46667900
chr17	46667906	46667914	CCAAGTCC	125	+	46667906	46667914
chr17	46667915	46667951	GTAAGAAGTTGGGCCAAGCTGGAAGGGATTGACCGGCCG	125	+	46667915	46667951
chr17	46681288	46681291	GTAAGAAGTTGGGCCAAGCTGGAAGGGATTGACCGGCCG	125	+	46681288	46681291
chr17	46667915	46667930	GTAAGAAGTTGGGCC	250	+	46667915	46667930
chr17	46667931	46667950	AGCTGGAAGGGATTGACCG	250	+	46667931	46667950
chr17	46667915	46667925	GTAAGAAGTT	375	+	46667915	46667925
chr17	46667936	46667943	GAAGGGA	375	+	46667936	46667943
chr17	46681300	46681307	CCTCGCC	125	+	46681300	46681307
chr17	46681307	46681313	GGCCTC	375	+	46681307	46681313
chr17	46681314	46681332	GCGGAGATTCCAGGCCCT	125	+	46681314	46681332
chr17	46681314	46681331	GCGGAGATTCCAGGCCC	250	+	46681314	46681331
chr17	46681322	46681329	TCCAGGC	375	+	46681322	46681329
chr17	46681342	46681352	GGACGTCCCT	125	+	46681342	46681352
chr17	46681353	46681365	AGCGCCACCGCC	250	+	46681353	46681365
chr17	46681356	46681362	GCCACC	500	+	46681356	46681362
chr17	46681399	46681406	CCGCACC	125	+	46681399	46681406
chr17	46683505	46683513	CAGGCTGC	125	+	46683505	46683513
chr17	46683517	46683525	GGCGGCGC	125	+	46683517	46683525
chr17	46683556	46683562	CCGGGC	125	+	46683556	46683562
chr17	46683582	46683606	GAGCGGCCGGGATGCGGCCACACC	125	+	46683582	46683606
chr17	46683587	46683594	GCCGGGA	250	+	46683587	46683594
chr17	46683599	46683605	CCACAC	250	+	46683599	46683605
chr17	46683611	46683619	GGTAAACT	250	+	46683611	46683619
chr17	46683613	46683619	TAAACT	500	+	46683613	46683619
chr17	46683656	46683663	TCCCCAC	125	+	46683656	46683663
chr17	46683677	46683687	TTTTATTTGG	125	+	46683677	46683687
chr17	46683699	46683708	AATTTAGAA	250	+	46683699	46683708
chr17	46683709	46683717	GAGATAAA	125	+	46683709	46683717
