# Supplementary material for: Highly conserved and cis-acting lncRNAs produced from paralogous regions in the center of HOXA and HOXB clusters in the endoderm lineage
Source: PLoS Genet. 2021 Jul 19;17(7):e1009681. doi: 10.1371/journal.pgen.1009681 (PMC8330917; doi:10.1371/journal.pgen.1009681)
Supplement: S1 Dataset — (ZIP) [file pgen.1009681.s015.zip › HOXB-AS3_var1/Run_Files/Random_1_23.fasta]

>1
CGGAAAGCTCCCATACTTCCACGACGTGGTGGACCTGATAAGGGGGCGTAAAGTACCACCGCCAGAGCGGGGCCGCAACGGCCCAATATCCGTCTAATTGGTCTCCAGACTTCCGTCATGAAACCTAGCGCTTATACACTTCAGTACCCGCGGAGGTTTGCCCGAAGCTCCAGCATAGTCCAGGCTAACCTGTTGAGAGAACTGACTCAGCCTAAAACCCGTCCCGATCTTGAGGGCTATCTCTCTGCTGCGGTAGATGGAAAAGCGCTCAATGATCGGCAGTCGAATTCAAAAGCCAACCATTGGATATATAGGCCGACCCCACAGGGAAGATTCTTCCGCCAGAGCCTCCGCTACTATCTGAGTAGGTTAGTCCTTGCACACCAGGAAGGAGCATAATTCTTAGTCGATTCCGGAAGGTCCCCCGTTGACTCCTAAGGAGAATCTCGCTCTCACTTGGAGGGCACCACGGGAGGTAGGGGGGTGGCCGCTCAGCGTCACCCCAGAGCAAAACCTTCAGGTCCCTAGAATTAAAACGAAAATCGGGGCCCTCCCATAGCGCTTTCCGAAGTA
>2
TTTGATAACTTAAACTGCACATTCAGCATTCGGTTGATAGAGCCTCCCTGCCGGCAGGGTGCTAGGCGAGGACATCCAATAGGTTGCCCAGATGAGCCAAATGGAATTTCCCTCTGAGGTCTGGACGCAGAGAGCCCCCCCGGTATTAGGTGGTCCTCCTTCAGTACCCTAGGTCCTTCCTTTTGCCTCCCTCCAGGCCCTTTTTCGCGCTTTGGCTGGATGTAAATGGGGAGTGAAAAAGGCCCTTTAGCCAGGTAATAGCTCGACCCAAGCTCATTGCTTCATTGCAGCGTGTACCAGCTCGCTCACCAATGAGCCCTAATCCACCGAGAAAGGGGTTTTTGAAACAGAGAAGAAAATATGGGTAGGTCTATCCTCCGATCCCAAACTAGCTCTTTTAGAAATAATGGGGAGAAACTTCCGGCAAGCTCTCGCTAAGCGAGCTGCGAAGATTCGAATAAGTTTTGAAAGTAGGGGAGGTCTGCGGCTGCCGAAAAGATTCAGAAGAAAGGGGGGACTGGCGGTCACTCAAAAGCTGCTCCTCCTGGGAAGACAACAGTATTAAGGTTTTACCCGCCCCATCGGACTTGCTCCTTCAAGCCAGCTTGAGATTTTAGAATTCCCTGAAACTAGCGGACCACCTGGCGGTTCTCGCGTTAATAAAAGCTACCCAATATGCTTGGGCCTCCAACTCTGCCCAAGACGGAAACCGAATCCCCCCCTTCTTCCTAAGATATTGCTGCAATCCTCTCTGGGCATTCGGCTCAAGGAAGGGCCTCAATTCAAACGCCGGGTCTCCCACAATTCCCTCTTTTACCGGGCAGAAAGGCTCTGCTACCTCAATTCCCGGGCCTTGGTATCCTTCCCACCCGGACCGCCGCTGGACCCTGAAGTCAGACACTTTTGAACCGCCACTCTGCCCTAGCACATCCGTTTAGAGCCCAACTGTGATGGTTCATCAGCTTGGAAGCATGTCGACAGGACTCGCTCTTGCCTTCTCCAACCTATTAGCTTTGGATAGAGATCACTTCAAAAACCTCCTCCCCCCAAGAACCCCCTCCCCCATTCGGGGTCCAGACCTTGCCACAACGCTATGGTCAGGGCTCGCTTCTGAAGTGCGATCTGCCCGATAAAAGCGACCTATGGAGTCTTCTCCCTTCCAACTGTTGGCAAAATGGAGATGCGGGGCCCTGGTCAGCAGCTCCCCGCTGCTTTCTCGCAAGTCCCCTCTTTCTTCCAACCTCCAAGCTGAGCTTGTGCAATTGAATGGCCAGGACCAAAGCAGGCATAAGGGCATTTTACCAAAAGCGCAAACGGTGAAAACCTTTTCAATCGAGGAAGGAGTTGCCCTTGCACTTAGGTTCTCTGCCCCCGATGGGCTCTCAGGCACGGCATTGGGCTTAGGTCTGAAGAATCGCCCTAGCCCATTGGGATTAAAAAGGTAGCTCTCGGGGAAAGAATGCATTAGGAACTCTCCTTGCTCCCACCCTGAAGGAGGGGGAAAGTAGAGATGGTTTGGTCCTAAATGTTGTATCCAAAAGGGGGCACTGGAGATTTTCTCTCAGTCTCTCAAAGTCCCCCGAGGGGGCAGCGAAGCAAGATTCAAGGAAGGTCCACTCGGATCCGTATCTACTCTGCGGATTATGTCCGCCCTCTTCTTGGCCTCAGTGCAAATGAATCTCTAATTCTTTCTGATCATCCCTGGGTCCCAGCGGGACCAAGGGGCCGGCTGACTCAGCTGAGCGTCAAAGAGCCACCCGAGCAAAAAATAGGGATCACCTTCTGGTTATGAAGTTGCTAAAGGCTGGACCGACCACCAACAAGGCAGCAGGCAAATCAAGCGTAGGTGGAGCAAGCTTTCCAGCGGGGCTCTCTGGGCTTCTTTGCCCTTCCTCGTTGTAGGCTCGCTTAGGGCCCTCGTTCAGCCAGATTTCACAGTTGAAGCCTACTTCCAGGGACGCCAATCAGCGCGGGATGGGAGATGGGTTTCCCAAAAAGAACTGCACCCTGGAAGAGGGATCCAAAAAAATTAAAAAACAAGACAGGGCCTCTTTCCCCTGTCTTCCTAAAGGCCCAAAAAAATTTCGCCAAAAAACGGGACGATTTCTGGAGGCTGCAAGGGTGGGGTTAAAACCCTGGCCAAATTGGCTCGGAACCCGGGCCCCATTCAGCAACACCAATGACTTCCCTCCGGCTCTGTATCTTTGGGCCTCTCCAGCAATCGTAGGCCCCTATGAAGTCCCCCCAGTGATTCCTCTGAACCCCTTTGAACCATCCCCATGGGATAGAGTGGAGTCATGTTCTAGGGCTCTTTGATTTAGGGAGAACCCCAAACTCTTCTCTCGCTGTCACTCTAAATTTTCGCCAAGTCAAAGGGGGGCCTCCTGGTCCCCGTTCGACGGGGAGTAATTGGTCCAGCGGGAGGGCATAAAGAAGATTTTTAACGGGAAAAAGGGCGTTCAGTAGCAACTTTCCTGTTGCGAAGTCCCTAGGCTCACCTGCTCATTCGGGGCATTATATTGGAGGATCCACCCAGATAGGGAGGGAGTCGGGGCTGACTCACTTTGAAGGTTCTCTTCTGGGAGGAGGCTTCCCTTACTTTGTGGGCAATCAGGCATCCCTTTTGTATCAGGCTCTGTCTTTGAAGGAAACCTGTGATCTAAGAGCCCTCTCCCGGACTGGCCGTTCATTTTCATTTTATTACCCTAACGTTTCATCTACGGGGACTCCTTCTTAGGTTT
>3
ACTCGCCCCGGCAACAGAAAAGGCCCGAAGATGGCTGCGGGAGAACCCCCCCTCCTGTTGAAAAGTCGGGAGCAGGATTCCTGGCTATGGAAATTAAAGGAACTAGTGGGCCCGAATTTCAACATGTTCCCTCCTCAGCATCAGCGAGCGCAAGACCGCTTCCCTCCGCCCCGCCTCAGTCAGAGAATTAGCGTAGGAGGCAAGGAGACCTGCCAGCGACCCGGACCCCATTTCAGGGATGGCAACCCAAGCCGGGAGCTGAATGGCTCTCCAGAGTCCCCAGACATATGGACGCTGATCCTCAGTCCAGGGCGATGGCCAAAGTATTGGCGAGTAAGCAGGGCCCGGGCATCCCCAGACTGCTCCCAGGCCCAGGTCGACACTTTACTTTGCAAAGAACCCTTGCGATCCCCAGCCTCAACCGGAAGGCAGGAGTCCTAGTGGCCCAGATAGCCGGTGCTTTTTCAGGGCTGCCCCCAGGCCAGGCCAGGACAAACACGCCCAACCTGACCGTTCCCGAAAAACTCAGAGTGAAAGAGTACTGTGGGGGCCAGGCCCGCTGGGGGTTGGGGGACGCATCCACCTAGGCGCCCCTG
>4
TTGGCTGGTTTCTCATCTCGCCGGGTCCGCAAGATCCCGATGCCAACCGTTTACTTCCGCTTCGGTACCCTGGAGTAGTGGGGCAGAAACTGAGAGGCCTAGAATACGACTGACGCAAAAAATTAGGGACACATAATGGCCTCAGCATTCTAGGATAGACCTCTCCTTCTCACAGTACGAAATCAGCCGTCTCCACCCAAGTTTGGCCTCTTAAATCAACTAGAACTTAAACACTAGGAATTATCCGAATAACTAAGACTCCCTTCGTGACCAGTGATTCACGTATCTCATCTCGTCCTCCACCGAAATCTCCCCTTCCAGGAAGTGATCTTTTCTCTCCCTCTGCCGCGGTTCCCCCGGCTTCCTTAACCCTGGGATTTCATCTGGACAGAGGAGACAAGGAAGTTTAGCTACAAGTTCTCTGTGGGAACCTTGGACCTCATAGAAGCGCCTTCTTACCAAGGGACAAGTGGGACTTCCTCAACAAAGGCTTCTCTTTTTCTGGGGGCCCTCCTAGGGGACACCTAAATCGGACAGGAAGACTTTCTCCTCCCCCCTTCCCCAACGCCTGAATGCCATGGCCTGAGCAACACGCCCCCCTTGAGGGCTTTTATTCTGGACCTGGGAATTTATTCTCGGGATGATACCAAGTCGGTGGGTGGGCCTTCAATGCTGAACCTCTTTTTGCAGTTTGGACTCCATTTACTCCTGTTGGAGACTAAGCCTGAAAGGAAGAAATTCTCTCCATGGGTCTCGAATTCTTTTTGTCTTTTCTGAGGTAGGACTCATCCCTCTCTAAGATGACTCAAAAGTATGATTGATGAACAGATCCCTTCCTAATCAATCTTAGCCCTGAACCTGCTTCTGCTTAAGGAAATTAAGCAAGGAAGACTCTTGTTCCTCGCCCCCCCGGCCGGATGAAATTCTCATGGGGAGGGCCTGGGTTTGCTCCGAATTTTCAACAATGGTTGAACGATTAATTGGCTCAGGCAGTCCGAGGCTTGCCCTCACAGGCCCATAACTTTCGGTAAAGCCCATTTCTTCCTCCTCAGTACAATCCCAAGGGATTGTTGCGGCACTCAGAGGTCTTGGCCATGCCTCCTGGTCTTGGGTCTCCAACGAACCGAGACTCCCTACTCCTGGACTGCTCCTAATCCGATCCTACCAAGATGCTTGTTGACATTGCCTTGTAAGCCCGAGCACCTCGCCCCTGGTTGGGCTTCGGTTCCTTCAGCCTGGTCCGGCTCTTGGACCAGGTTAAACTTAAAGGAATACGATCAGGCTGTACCAGGGAGGGACCAGGAACTCTATGCCTTCTCCCTCTAAACCCCCTACGTAAAGGCTAATCCGTCCCGCCGGCTTAGAACAACAGACAAGAGTC
>5
CAGTTGCTGGTCCCATTACGTGTGACCAGGGGTCCTACCTCGTGCTACTTTCTGAAAAGGGTTATAATTTCTGCGCTTGCACAGTAATAGAAGAAATGTGGACAACGATACCCAATTCATCATAAGTATTTCTATCCGTGACATACATATTAAACATTCTAATATTATTTGGCCTCAATTAGTTTGATCCTCGGGCGTGGTGCTGTCACAAACGGCACCCTGGGAAAATTGACTACATAATGCCCTGGGCGTTTTTTCACCCTGCCTAAACCATACAACGCTAATCCTTGGTTTAGGTATTTGGCCAAAGACACAGCAGGTGAGGGCTGTGGGCCCTGTACCAAATGCAACACATCAACTACACAAGGAGTTCAAATGCCCCTTTTTCTGCAGATCAACCATTTCACCAAGATCGACAAGGAATGCGGGAACATCTTGGTGCCCAATTTCAACTTCTTATTGTTTGTTGAAGCGCCCTATCCTCTTCCCAAAAACCGATGTGAAACATTGATCATGTTGGAGACTTGGAATTTTGGATCTGTTTGCTGTGATGTGACGCACACATCCAACATTTGTAAAACTGTTTGATATCCTGGTATGCACTTCCACTTGCCTTTCATCAGGAATTTCCAATTCTGTTCCCCTAA
>6
GGTCACGTGTAGGGGAACAATTTTTAAACGAAACAGAGTCGGTGTTATTTGTTTATTAACTGGGGTGGTAGGTACGATTTTGACTTAATTTTTAAATCAAGGTTTAGGCAAAACTATCACTACTGCAAAGGATAAGAGGATACTAAACTTTTTAAACGTCACACCTAATATAGTTTATAAATGCCTAAAGAACCATCTTGCTTTTGGGATTTTGAGTTTTTTGAACATTATAAGCTTAATTCTAAAATTATTAGCCCATGATTATTTGAATTTGAAATTGAATATGCGTTTTTATTACAGGGATTGACTTGTAGATTTTTCTCAGGGTTGTCTTAAGGGACAAGCAAATTGACTGTAGTAAACTGTCCGATTCGAACAAATGATTTGTTACTTTTGATGGGACCTATACGAACATAAACAATTCCCGGAAAATAGAATTTTCACATTAAAAGCAACATTAATTCTTGAAAAGGTTGTAGTCGTAAGTAGAATGACAATATAATATATAATACTTATTTGCAATTTGATTTTTCTCGTGATGTGCCAGATTATTATTCTCAAATATATTTCTTAATTTCTCTTAAGGACCTTTTAGACGAGAATTGCAGACCCAAAAACATTTGAGGATTAATTCGCACTCTGTAGCTGGAATTTTTGGTTGTATAAGAATACATCCGCAAATCTTTTTGACTAAACTCTTAAGGGTTATGGTGGAGTTGAAGTGGTTTGATGAATGATTAATTTGAATAGGAACTTACTATTGTTAATTATGCCAGACAGAAAGATGCTGTTGGTATCTCATACTGGGTTCGAAGGAAGTCGTTCTAATGCCATGGATGTGAATACAGAACTCTCCTTAGGTATTTTTCGGGTCATTATATGCAATGGATAAATGAAATTTCTACTAAACTAATTTTGGGTTTTTTGACGTGAAAAAAAATAAGTTAGTTTTTAACACAAGATGGACTAAATTA
>7
TTACCTTTGAAAAACAAAGCCAGCCTTGTTAATTATAGTAGAAAATGAAACGTATTACTACTTTAACCGGCGAGCTTTTTTTTTCCGAGTCTGGTTGATTGACGCAATTAGTGCACGTTCTGGGCCTTAGTGCGAATAAGTTGTCTGAATAGGAATACACAGATTAGCTAAAACTTTAACAAGTTTCAGTTTTCACAACTGACCTTCTCTCACTCAATTTTGCCTGATGAGCGCAGCAATTATGTCGGTTCCAATGGGTGCTAACCTTCCTCTTTGAAAGCTGGTTGTCAGAAATCCTTGTCGGGTCTGTTGTAGCGACGAACGCGAAATAAAAATGGGAAATCTTTGCGCGTTCATTTCTCGGGCTGGAGGTTAAATTTACTAATACCAAAATCCCTAACGATTTTAATACTACTTCTTAAAATTGCTTGCAACTTGTTGACATCATTAAACGTTCCATTAAATCGCGGCACCGACAGCGGACCTTTTTAAACAACGAATTCTTTAAGCGCTATATTGAGATTTGGCGATATTTTTAACTGATGGGAAAATCTTCCTAGGTAAAGCGTTAACTTCTGGGCTTCCTAGCAGTCTTTAAGATAGGGAGAGTGAGCTACCAAGAGAGGAAAAAAAAGAAGGGGAAATTGCTTGATTCTTGAGGGCTGATAAAATTGGAAAAGGTATAACCTCACACATATTTAAAAGTTTCTCGGTTTCAGGCTGAGGACCCTATTGGCTAGACATTTAGAGAACAATCCAAATTGTTTTTTTAAATAGCTGATGCTCTCTGGCCCTTACTAACAAGTCACCCTCTGTCTTTTTTTTAGTCTGAGCATGTCTCTCTTGTCGACTGGCGTAGTGCTTGAGCACTTGATAATTGCGCAACTTTACTTACATTCAGAACTAAAAGTAAATGCTTAACGGTCTTTAAAAGACTGCTAGTAGCAGGAGACTTCCAAATATCAGTAACATAAATACATTTGGTGCCTCTTTATTCGCCCGTCACAATTTGATCTTCCTCCTATTAACGTTTTGCATAATCAATAAGTTAATGCCCAACGACTAGATCAAATGAAGGTTTAAATCAAAGTACCCTCGTTTTAACACCCGGGCCTAAAAGCTAAGCTATAAGAAATAATAACCAAATCGAATTAGCGATGCATCTTTGACTCAAGTAAGCAGACTTGTTAACAATATTCTAAAGAAAGCTTTTCGAGCCACCTATCTTGCGGTTGAGTGGAAGAAGTGTTAGATCAAATTAAAAGACCCCCCACATATTTCATCTTGCAATTTTCTCGGACCAGATACTGATCCCGCGGTATTAAGCTGGTTGCGTGAAATTTGAATCCAACAGCATGAAAAAAGTGAAAATTATTCCATATTTTCCAGCGTTTCCGGTAACAAAGTTTGAAGCCCCTGACCTGCTTGTTTTAACTTAACGGCTTTTAATAGTTTCAGGTTTACATAACTAAATAACATTTTTGTTAGGGTACATCTTACGTAGTATTAAATCCTACCTATCGGAATTAAATCTCACAAGCGTGTTCAAACCTTTTGAAGGGAGGAGGAGAGTTAGTGTTAAATAGGTGGCGCACAACTACCTTTTCGACGGAAAGTTTTGAAGTGGGTCATTTTTACGTAAGAATTAACACCAATAGGAACGAACGATTTTACTTTAAAAAATCTTCTTAAAGAAACCAGTTTGTATTTCACATTAGAGTGATTACCTATTTTCCTCAAGAGCTCCAACCCACCTTTATTGTCTGACCACACCGAATTCATTCCATCCGATTAATTCACCAGCAAATATGTGGGCGCTTGTCCGACTAGTCAACCGGTTCCTGATTTCGGACAATTGATTAAAGACGGAGTGAGTTACCTTTCTGTACCAGCACAAGACCTTGCGGTCCGACATAAACACAGCTTTACTTTAGTTTAGATACTTCCGGCAAGACGGAACTTGAGGGTTTAATTTAGAAGACGTTTGCGCGTGCGGCTGTCGTGTTAACTAAACCCCGAGTAAAAAACGCTTTTTCTTCGCCAAAATGTCTTTTTTGCGGTTGGATCGGACCTTCCTCGAGCAAACCCACCTGCGGGTTAAAACTATTATTCCACGCAGTTGAGAAAGCATAT
>8
TTGCCAACTTTAGTGATTTTAAGGATGTAATGCTTCCAGCCTGCAATGGCGGGGGCGTCTGGAAGAATCTCCACAGCAGATTTTCCAAGGGGCTCTCGTAGTTTCGGACCATTCAAAGCTCAAATGCCACTCTAGAAACATGTAGATCAAATTCGATTTTGCACTGAACGCGCCGTGTTGTAGCCTTCAATGACAGCACTAAGCACATGGCCAGCGCTTTTTTCTTCTTGATGTTCATGAGATGTTAGTCTGGTCGTGGCAGTTGACAACCCCTTTGGTGGTCCTAACAGTTGTGCCAAAGCTCCCCAATTCACCGGTCTACCGTGTTGTAACTAGCTCGTGCATAGTAGTTTAAACTGTTCGTTACAAGTTCTTGATCGGCCAGGCAATTCTAGGCTAAGTTGGAATTGAAGTGTCGTTAGGGGTCGTTGACTCGTTTGCAGGATCCAACGAACCTACACGCGAAAAATAGGAGACCCTACATCATAGCATTACAGGAGAATAGTCGTTTTGTGTTTTGACGGGTTCCTCTTTCACTCGTTTCCGCATCAGAGTGTTCACAGAATTATTTTTGTCGTGTTTGGGGAGCCGCGAGTCACGGAAGCGGGCCGGCTCAAAGTCAAAAGTCGGCAATCTGTTGGTCGAACAATCCATCCTGCTTAGATTCAGTACAGCGCATCCCAAAGTCCGCCGGGATAGAATGTTGCTGTTTGGAACGAGTACTGTGCCCGACGTCCTTTTGGGACACAATGGTTGCCGTCTTGATCCCGTACATTCTGGAACTTCATCACCTCACCAAAGTCGATTCAGATGGTCTGAGGTTTGCTCAGGTTCAGACTATGCACTGTCTTGTGGCCCGGAACATGTTCTACGGAACTGGGACCTTGCACAGGAGCAACCCTTCGGCTGCAG
