# Supplementary material for: Highly conserved and cis-acting lncRNAs produced from paralogous regions in the center of HOXA and HOXB clusters in the endoderm lineage
Source: PLoS Genet. 2021 Jul 19;17(7):e1009681. doi: 10.1371/journal.pgen.1009681 (PMC8330917; doi:10.1371/journal.pgen.1009681)
Supplement: S1 Dataset — (ZIP) [file pgen.1009681.s015.zip › HOXB-AS3_var1/Run_Files/Random_3_8.fasta]

>1
TTGAAGCCGACTGGAGGAGGTTCCGCGGACCGGGGGGCACATCCGGGTCGAAAGAGCGGAAGACTCCCGATAAACGCGTCGGCCCTCCAGCCTGAGATTGAAGTGAAGCTTTATGATAGCAGAGCGCCCGGAAACGTGACCATGTACACTCAAGGCAAAGTAGATGAGCGGAAGTCCTTTCCTCAGCCTGCAAGGCCGCCTCGCAATGGCAAGATGAATTCATCCCCGAGGACGCATCAAAACGGTTAAGACGTAATCTTCTGGGAGGAGTAGAGACTTATAGATCGGAGGCCAACAACCCCCCCTGAGCCCTGAAAGGAAGCACTCCCGACCCAACAGGAACCCAGGACCCGGGGGGTTATCGAGGCAGTCAGGAGGGTCCGGAATTTCCTTCAACTGAGCCAGAGGCCCCGGGAAGCGGGGGGCCGAGGATGCGTCTATCCAAAGAGGCGGCTGGGACACCCTCGGAGCTGGCCGGAAGAAGTTCCTTACGCGGGCAGATGCAATGTCTCCCCTTATTTCAGTTCTGAAGAAAGGTACCGAACTCGAAACCCCCTACTTATGTTCAATGCT
>2
CCCCACTCAAGACTTCCTTGTCCTGTACCTTCCCCAGCTTCAGCCAGCTTTTACCCTCCAGCGGTTGGATTCAGTGATTGGTCGAGAGGGGGAAGATCAACCGGCCTCATCCCTGTTCTATGAAATGATGCCCAAATCCTCTTGGCCCCAAACCCACGAAGGATGCGAATGCTTAGACTCTCCAAGAGGGAGGGGAATTCATTTCCTAGGGGGGGAAGCTTTGTCCTTCTTCCAGCCTTAGAAACCACTTTGCTCCAAAAAATTCCTGAAAGCCCGGTTCCCTAAGGCTCGGAGGCCGGATGGCTGGCCCGGTTGTTGGTAAACCCTCCCCCCATCAAAGAGTCCTCCGGATTTCCCTCGGAAGCGACAGGGTCCCTCTCAGGGGCGCTTGGGGAGAACGGGACTTCGAGGGGGCGAATTTTTGACAGAGCCTGGTCCCAAGGGGTTGAATCTTTGGCACCCATGGGGTCCAAAATTCCCTCCCCCAAAATCCTCAGCGAAGAAGCTCCTCAGCACTCAGCGATAAGTCTTCTAGACTGGGGCTGGAAGGGAACGGTTCCAAGAGTCTGTCCAGGTTGCGCACGGAGGGGTTGGGGAGCCCTCTGGTCCTTTAAGGCCCTTGGGTAATGACAGGGAGGGGAAAGGAAAGGCTTTATCATGCATAAAAAACAATTTTCGGGTAAATTTAATTGGTCTAGGACTCAAGACATCCCTTGCACTATCCCCCGCTCCTAATCCGAGGGTGCTGGGATTGGGCCCCCTTCCAGTAGGCAAGTCGGTGTGAGTTCCAAGGGGGTCCATCACCCTCCAAAAAATTACTCAGCCCTCAGGATCAGGTCACTCTCCTGGGGAGGCTGAAAGGCTTACTTCGGCAGGGGTCCTAAAGCGCAAAGACCAGACACTTCCTGCGGGCAATAGCCCCCAAGGCAGAAGATGCGTTGACCCACTCAATCTTAGTCCCACCAGTCTGCTTCCATTTTCATCTCCTTTCGTTCGAAATCTAAAGAAACCCTCCCTGGTACGACTCCAGAGAATCAATCTTTGGCCTTCAGCGGTTACTCAGGAAGATTGATGCTCTTCCCGAAAAAACCATGGGCCCCCGGATGTTGGCATTTATGAAAGTCTTGCCCATTGCGTGATCAAGAGGCCGGAGACATTGCAAGATCCCGACATGCTGGCATCTCATTTATACCCTTTTCAAGGGACAAAAATTTGATTGGTCCGACCTTCCCCCTTCCCTAGAACTATTCTCAATCCTAATTGCAGCGTCCCCCAAAAAAAAAGCTTTTAATGGAGATCTAGGCTTTCCTCCTATGTAAAATTCACATCGCATGGTCTCTTCGGTCGCACCCTGCGGAAAAAAAAGTCGATAGCAAAATCAAGGTTTTAATCATCCCCTCACACTCTCTACAGCCCGGGCCCGATGTCAATCTCTCCCAACCCCCCCTCGCGGGCCAGTGAAACTCCTCATCGGGTTCTTCCTCCCCTTCCTTCTTCTCCTTTCACCACTGCAGTGGCAAGAGAGGGCCAGAAACCAGGTTCTGGACTCCTTGGAGCTTGCCCCACCGACCCACTGGTTCCTCAAGAGATCTCCTGTTCCTCCTGGGCCTCGTTTATCATCATCCAGCCGGCGCTTCTCCGTGCCGCTCAGCCCCAAACTGAGGAACTTGGAACTGGGGTGGGGCATGGAATTTCAAGGACGTTTGAGTACCCGGGAAATGGGCGCTGCTCCCGGTCCAGCCCCCCTCTTTCAAATCTTTTGGGTCTCACCCGGGATCTTCTTCTCAGTTCGTACCAACTCAGCATGGGAATAGTTTGCCCCAAAGTTGCCGACCCCCACTTGGCAACCTGTTCTCTTCCCCACCAGCCTCTCTTGTCCCTTCTTTTGGAATACGTCACCCCTTCATGGCCTCTGGCCTTCCCCAGATTCCAGGCTTCATTGGTCAGGGCATATTCAGGAGCCTCAATCCCCGGGCCATTGGCAGGACCACCTTTCCTAGGAAAATTAAAGTCGCAGGCCTCTGTTAAAGTTCACCTGCATTGTCGACAGCCCCTGCATGGTGAAGTCAATTCCCGCCGGCGCCGAAAAATTCGGAACCCAGCCGTTGACCCTCGATTGCTAAGTGGCGGCCCCCATTTTGTCCTTCAGGGGGGGGGGATTCCTGGTTGTTAAGAGTTCTAAGGCAGCCTTGACCTACCTTAGAGTGGCAGGCCCAGGCAGGGGAATCGTCCCATCTTCCGAGCATGTGGCGCCTACCAGCCCAAGGAATCATATCTCTCGGTGCCAGACCTCTGGGTATCCTTCCCTCTAACACATTGGCTTAATGCATTTGTTTCAACCCATTAGACCCGCTGTAAGAGCCCTTCTCTGGCCTTCAGTGACCCTTCTTGACCGGGGGATCGTGGCAAGCCCCCTTGAGGGAAAAGGGGACGGGGCGGAAAACCTACGCCGCCCTCCGATGGTGGGTTCCTCGGGTTGCCCCATAATCCTCCAGAAGAACTGTCCAACTTCATCTTCTCCCCTAGATAGGAACCCTCAGAGAGAGGGGCCCTACCTCCTCCACAGAGCGCCCACCAAGGATTTATGGCCAGGGAAGGGAGAGTGAGCCTTGATTGGCATTTTATTCCCATTCGCTTATGCGAGAACTCTTGGCTGGGCCGGCCCCTTCGAGGAGTATCCTTCTGGTTGAAGGAATGACCTAATAGTCCAGAGAGGTTGACTAAGTAGTCAGAAAACTAAC
>3
AGCGGAAGAATTGACCAAAGGAAATCAGAAGGAGGCCAGTCTAACCTGCGGGAATGGTACGGAACGGCAATTTGAAAGTGTCTTTAATTGCGGAGACCACTGGAAGAACTAAGGAACGGCAAGAGGGGTCCAGGAACCAGCCCTTGGGAGTTTATGCTTTCTACCCGCTCATGGGCAGTGGGCAAGGGCTGCCGCGGGCCCGTACTGGAGGACCCTGGAGGTTGCCGAGGGGCGGGGAAAACACTGCACTCTCTATAAAGGCCCCTGGACCGAATGAGTAGACTCACTACCCCTGGGCGGGCCCTGGGGCATTTCAAGTCTAAGAGGCGCAAAAGAGATCTGGGGAAAGTCCAGAAAAATAGTGCCAACCCGGCCAGCTGCGTAACGTTCAGACAAATATGGACTCAACTGCGCCAGCTGGAGCCCTCTGGATCCCTTCTCCGAAGGGGCCCGTAAGCGCTATAGCAGCCCCAGCCAGATATCAGCGGCCAAGGCAGGGGGAGGATCTCGCCTGACTAATTGGGTTACTGGGACGGGCCGGCCCCCCAATCGCCCCAAGCAAATTGGAATTTTAGAGGAAGGACCTTGGCCAAGAG
>4
GCTCGCTTCTTCTTGCATTACCCCTTCTCTTCCGCAGGGGCGCTTCCCACCGACTCCATCCACTTTTGACCACCCCCGGACATTAATCCCGAGGCTTGCTCGGCTCAAAACTTTTTTCAGATCTAACTCTCTCCCTCTAGCACACCCCTCTCCTGAAGAACCGGCTCAGTGATTTCTGACCAATTGCCCACTACTCCTAAGCCACCTTTCCTCCTGGGCACCTTGGCCCCCCTATTCCACCGCCTGGTCTCAGAAACCCCAGGACAATTTTCGGGGCTCTGCTTCAAACAGCTGAAAACCTAGTGGAGGCAAAATATGACTCATCTCTCCGGATTTAACTGGGGTTCCCTGGAGGGGCGAGAGCGCTTTGCAAATGGGCGAAGGTAAAAGAGGTTTGTTTTTCTCTACGGTACCCTGTTACAATGCCTTGAAAAGAAGAAACCGCGACTCCCCTTTCCCGGTGGAAAGTCGACAAGGGCCCAAGGTTGGAAAGGCTGAGCGGCCTGAGGCATGGACCCCCCCCTTCCAAAGCGCCAAGGCTTTCCCTTCTACCCCTTTTTCACTCATATGCCGAGCTGGGATTTCGGAATTTGAGAAAAAATCCTTGTGTGCCGAAGAGGCTATTTCCTTGCCTTCCCTTAACTGGCCCCCCGACAATAGGTTCAGAACAGCTAAACTTAACAACTCCTTCTTCCCCTAGGGGGGTTACAAGACCTTTCAGAAAAGGTTTTCCAGATGCCAAAGCAACCTCAAAACGTGAGTCACAGTTCCCTGGCAAGGTGTCTAATGAACACTGAATGCCTCGTTCTTTTTTTCGCTAAGCTCTGCTGCTTACGTTTTCTTGGCACTTTCAACCCCCACCCTCCGTTTTCATTGAACTAACCTGTGAAGGCAGAACTGCTGCCTCTACCCCTGGACCTGAAAGTCAATTGGCCCTTAAGGGTGAGGACTGCCATCCTCCCGCTTAAATTTGCCTTGTGAGGCTCTCTCTAGGTTGGGCCTGGCAGGGAGCAACTCCTATTGAATGACCGATTTCTCCAAACAGCCTCTGTTTTTCTGAGCGAGCACCGATTGGAAATACTGAGCCTCCCCCAAAGGCGTTACTGGGGCTGGATACCAGAGCCCTCTGGAACAACTTAAGCCAAGTAAACGAATGCCAAGGCCCTCAAGGAATTTTCTCTGATGAGCACTTCTTTCCCAGTCTGCCAAGGCTGATGATGGAATCTCCTTTGGCCAGAGGTAATTCTTTAGCCCAAATGCTATGGGAAACTTCCTGATTCCCGACCCCTCCAAAAGAAGTGTGAATTTGGGCCGGCTCACTTGGGAATGCCCTCGGACTGGCGGCTTGAGCGGATTTATTTGACACATTGGCAATAGCCGG
>5
CAAACAGAACACATGTTAGAATGCCCATAAGGCAACATCCTTTTATTTGGATCTCCTGCATCATGGTTGTCTAACCCTTGCTCACTGGTGTGCCATAAACCGCTTGCATTTACTTTCTATTTGTCCAATCCTCAGCTACATAAAAACCTGCATTACTCGCACGCTGGTTTTCTTAACATTTTCAGGGAAAGGCACTTTGCGTCTTTCAGGTATGTGAAAAATGTCAACAGGTTCTTGTCTTATTCTTCAGTACAACCATTATTTTCCATCCTTACTTAAAAGCATGCTGCATGCTGGAGTGTAAAACAAACATACAGTTGCCTCCTTGTTCTAAGGGTTCACTTTGGGAAAACCCTGAACCAAATTGATCATATCGATCACTCCAAATCCAAACTTGTTCTTTTACTAACCATCCCACAATTCACTGGCGGAGCTTAACTTTTTCCCGGCATCCACCTTTGGGAAAAATTCCCACACCATTCCAGAGCTAACAAAACGAATCTACAGTTACCACTAAAGTAGTGTACTTTTATGGTAACAAAGCCCCTGGGTACTTCTTGCAGAAGTAATGTCCCCACTGCACCTTGTACTTTTAGTTCATCCAAGAGATTACCAACCAACCGAAGGTACCCCGCCTATGCTGGACC
>6
TTGTCAGGTATCTAGGAGTGAGCTATGATAAAGTGAAGGAAAGTTTGAACTTTTTACCCTTGTAGAGCAAAACTTTACTTCCAGTAACCTGAAGGGTTACATCTGCTTGATTTAATTCAGTATAAGATTTACAAAATTTAAAAAATTGCTTTCTAAAAAAACCTTAACCTTGCTGACGAGTTACGGCTCAACGATATTTTGGTATAAGATCTTAATTTGATTGAATTACACGTGCTGTTCAAACGGGATAAACTACAGATAAGTACCATGATGCCTTATTTCCGTTCCTTTTTTGATTAAAGAAATAGAAACACTTGAGTGTTTTTTCGGCTAACCCTTTATGCCATCTTAGATATGATACATATGACGGTAAGAATTATAACAAATAAACTGCTTTGTTCTATTTCTCACGTACTCCATCCGATAAGCAAAGCTTCCTTGACTTTTTAACCTTATTCAAATATATCTCGCTGCTATAGGAATCCTATTAAAATTCTTGGCAAACTTGAGTCATTTACATGCTAACGAGATCGGAAGTTAAAGGTGCCTGTGAAAAGACCTGAGTTAAAGTAGTTTGTAGGAAGAGGGAAGAAAACCTTAAACAAAATGATGATCAATTTGTTTTGTAGGGCTGTATGCTGCTTTGCGATAATAAATTCCTGGTTTGATTACTCGTTAACTTTGAAAAGACATTGCTTATCTCTAGATTTTTTAAACCGAAAAATCGTTTAGAAATAACTGAAAAGGGTGCAAAAGGACTAATTATTACAAAAAGGGCGTTATTTTCCAAACCATGATTTATAATCAGTTCATTTAGATATTATGAAGCTTGACAACGAATGTTTTTTGTCGGTACAAAAGGGTATCCATTAATGAGACTTATTAAGCTTATCAGGATACGAAACAAGAGAAGTATTTACACACACGCTTAATTCTACTTGTCCTTACGAACAAACGGGATTGGTGAAATAAAT
>7
AATTCAAGACTTATTTTTACGAGATCAGCACCAGGCTACTGTCAGTCTATGCAATTCAGCGAATCAGGGACCTCAAATTAGCAATAGACAAAAAGTTATTTTCTGCTAGCTTTTTATCGTTACAAGTTCACCAAATTTTTCTATTTTATTTTTGCGCCAGTTCGACGTCCGGGATAGCTGCTTTCGGAAGTCCTGGGCTGCCCTTTTTACTGACCAGGGCGGACAGCAAAGGGCAAAATCGTAACCAGCTGGCCCAGCGTAAATGCTTTTTGTAAATCTATGCAAACTGCTTAGAGTGTTAAAAAGGGAAGGCAGGGTCTCTCTAACTTTAGACTCCTTTAAAAAATTAAATCATGGGGAAAGTCGCACTGGTCTGTCCTTAAAGACAAAGAAGCATGGCTTGAAGAGGATTTTAACACCTCAGATAATTGGTAGACAAACGGTTTGCTCTTGTAAATCTATAAAAGTAAGTGGAACAGTGGTTTTAGGGCATTTAGTCATTACCTCTAAGGCCGGCGTAACTTACGAACTGGAAAAAAAGATTTAACTTAGCACAATCGTTTGGCTGCCACGGGCAGCAAAGTAAACTTTCAGCGGGCCGCGTGTGAAATTCACAACTTACAAATTTACCAACAAAAATTTTTATCTTAACAATCTCTATAGTGCATTTTTTAAAACGTTTTTTTCTATCATGTTCAACATGGAAATCTATGCTACTAACTTGGAAAAAACGAAGCATTAATCTCGACCGCTCATTACGTTAAGAAACTAATTGATACAATCTCGGCAGGGGTTAATTGGGACGATAACATTTTAAGCTTAGTTCGATTTCAGACACTTCCTTCGCTTAAGTCAGTTACCACCTTGGCTTGTTCCCTTAAAAAAAATTACTATGTTTTAAATTATAAATCCGACGTTGTTAGCTAAAAAGTTCGCAGATGTTGCATTTTCCAACTTACGTTAAATGAATCGTAAAACTGGAAAACTTTAATTTGAATAAGACACGCCGTGGAGAGCGGAACTTAGAGAGGGAAAGCGTTTGACCTTGTTAGGACCCAGATCAAAGCGTGCTGCCAAAAATGATTACGTAGAGGAAATTTGCGCGCTTTTATCAAGGGGGTAGAAATAGGCCGGAAATTCTGCGATTTGATCCCGGGTTATATGCAGCTGGCGCTCACTTCTTAGCAATTATAATTAAACCAATGATATTTAATTCGCAGTTTTGTTCTTTACTAATTCGTGCTCATAAGATCTTTCTACCAGGCAGCCAAATGGGATCTTTTTTAATGGTCGGGAAACTTACTAATCATGGAGTAAGTTTTTAGAATGTTGTTACTATTGATTTAACAGTTTTCAACTCCAGGGAATTGGGTTGGCCGCAAAGGCATTTTGGGAATACCACATAGCAATTTTGTCTATTTCTCTTTTCGGGATGGAACACTTCTGCGAATTTCCACTGAGCTTGTACCCTGGGACCAGGGTGAGATGTGTTTAAAGCTTTTGAGAAGAGACTTTCAATTAAACAGCAACACCTTTCATTCACCACAAAACGTAAGGATCCGAATGGAAATTAAAAATAATTAATAAAATTTCAGGCTTAACTGTTGAGGCCGATTTCAAATTCGTAAGTTTATCTGACTCCGAACTTTGTCTTTGGCTATCCCGACTTAGCCCAGCTTTTCTATTTGGTAGGGAATGTCAAATAGAAGTGCTCTCTAAAAGATTACTAATTTGGTTGCACAGTTTAAGAATTTTATTGATTTATATTTAACTTCAGATCTCCGGTTTTTTTGCGACTTCAGGAAAAATAGCAGACGAGATCCACTTCAAGTTAGCCGAAGATTCCTGCGGCAAATCTAACTAAAGTGAACAAACCTACAGAAATTTAGGCAAAACCGTCGCCCACAGAACATCACTCAGTCAAGATAGATTGCTATCTTATTTAAACAAAAAGAATTTTGGGGATAATTCTTGGGAGCGTGCAAACTTTAAATTTGATTAATTAACTTAAGTGGTTAACTAAATAACGTTTCAAGACTTTACCTCGACATTCGTGGGTAGAAGGGTCGGAGACTTCTTTGCCTTAAATAAGTTTAACTGTTCGGCAGAAAGAGCTCGACTACTTACCAGATC
>8
CTTTTTAGGATCCATTTTAAGCGAGCGCGAGTTCCACATTCCCATGTTGTGATAGCGTGCAGGCTGTTCCAACTTCGCAAGTGGAATTAACTACCATCTTTATTTGGCGAATGGTCATCGTTCAGCTTTGGATCATCAGTATGTTTTAGCGTCTCAGCCAGCAATGCCCTCTGCCTTCCTAAGATCTCCTCATTCATATGGTAGTCCAAAGCCACAGGGGAGGAACACTCCTTTGTTGAACGGCTCTGGCAAGCCGCGAGAACCAATTGTGACAAGATGTACAGAGTCCGCGATTGGTAGGGAGAGTTATGTAAGCAACTAAACTTAGAAGAAAAGTCAACCCATCAACAAGTCCCACTCTAAAGTGCCTTTCTTCTGCCTACTTCTTTCATTTGAGCTCATAGGCCAAGCAAGTGTACTAGCAGCTCAGAGATCGCTAGCTTCCGTCGCTAACCAGAAAACCAGTCTTGGGTACCCGGCTTCACTGCCGCAGTTCTCCGAGTTGAGCTGGCGGCGGATGGCGAACAAACTCTGCCTAGCGCCCCCATTCTTGCTTTTTGGGTTGTTTTCCGCTTTTCAACGTGCGAGTTTGTATTTCTTCTTTAACGTAGACCACTGTTTATGAACGCTTCGCCTACAGGCTTCATGGTAAACTCTTGCATGGCAACCTTGTGATTCGACATCCTACCATGGGGAAGGTTTTGAGCAGACAAAAGTTACTACTCGCAGCGGCAACCGATTGCTCCTAGCTGTTAAACAAGTTTAAGCTCACCGGATTTAAACCAACACAATTACACAAAGGCGGCTTTTTAGGCGCTAAAGATACAGCCAAGGAAACGCCGTGCCGATGGTGTCTACTTAGAGCAACAGTTTTGTTATGTCTGCCTCTCTTCACTAGTGTGAGCGCAGGCA
