# Supplementary material for: Highly conserved and cis-acting lncRNAs produced from paralogous regions in the center of HOXA and HOXB clusters in the endoderm lineage
Source: PLoS Genet. 2021 Jul 19;17(7):e1009681. doi: 10.1371/journal.pgen.1009681 (PMC8330917; doi:10.1371/journal.pgen.1009681)
Supplement: S1 Dataset — (ZIP) [file pgen.1009681.s015.zip › HOXB-AS3_var1/Run_Files/Random_2_22.fasta]

>1
ATAAGAAAGAAATTATGTCCGAATGCCGGCCCTAGGCCCCGAAGTTATTAAGGGGCCAACAAAAAGACAGTAAGGGCTGAGGGTGCTACGGAGGTTCTGTGACCTAACTAGCGAAAAAACCTCTTTTAGGAGGCCCGACGAAGGCTCTCGCATAGGTAGCCATTCGATCTGCTCGGGTGTCGCCGGGCATCCACTAAATGGCGAGAGCGCTTCCCATGGGCCCAAGGAGGGAGTCCAGACACTTTCAGGCAGAATAATACTTACTGCCCCCCTCGGAATTGGGGCTCGCGCTCGCCGGTAACGGGCATGGACGCCCGGAAGGCCTTTGCATTTGGGGTGGGGGAAGCCAAGGTGGTGAGGGCTTAAGAGGCTAAGGGGGAGGCCGAGTGCAGGCGTCCTTAGGCTCGGAAGTCGCCTTATCCCACTCTCAAACTTCAAAGTCCTCAAGGGGCCCAGACAAGGATTTTTCTCGAAAGAAGCTCCGGGCTGGATCCTAGCCTCGGCCCTTTTCCCCGCCCGCCTCTGCGCCCCGGAAGAGCCCAAGATCCGGTCGAGGACAAACCCCCTTAAGAG
>2
CAAAATAGTCTCTGCTCAAACAGAAAACAGCCCAACCCAAAGGGTCTTTTCGATGTCAAGGATGTCCCCCCACCCTCCAGGGTAGGAGGATCAGGATCTCTAGCTCCAGGATACCCTCCAGCAGCCTGTAGATAAGGCTTTGGAATCTTGGAAGCCTGAAATTTCGTTAAAAGCCTGCTTCAATTAAGGAATCCCGTCTCCGATGCATCTATGGAATTGAGCTTCCACCCTAAGTGATTCAGGGAGACTCCTCGAGGAACCCCCGGGAAAAGCCATGACTTCTTAACATCCTTCGCCGCCCATACTCCCCGAGCCTCATACTTAACTCTGAAGAACAGGGGGAAGCCCCCTTGATGTCTCCCCTCACAATCTTCGTCTCTTGCCCAAACCATGGTTTATTTCTGCTCGGATCCCCTTCAACCGATGAGCTTGTCGGAGGGGGGCTCTCTTGTAGCAAGCGAGGGCAGAGAGGCAAGCAGAAGCTCCTCAGGGGGATAACGGGGAATCCAGATCAATCCTTTAGGCATTCCTATAGAATTAAACCCGTCGCATGGTGTTCCTTGACAACCCGAGGGGCTGCCTAAAGTTGTGAGGGGCACTGGGCAGCGCACCCTGGATCTGGGCGGCGCTCAAGCATACAAGGCTTGATTGGAATACGTTAATCGCTGCTTCAAATCCCAAGATCAAAACGAGCCCACCCCGCCCTGACACAACCTTGTCGATGCACAAAATCTCATACTTGCGCAAGGAGTTTTTCCAGGGGCCCGCTCCCTTTGAGAAACAGAACTCAAGAGATCCATCGGAGTGGCTCACCAGACCGGTGAGGCCCCCTTACTCCGGGGGCTCCGGCCAGCATTGGGGAAGCAGGCAAAAATCGGTTATGGGGGATCTGTCTAAAAGCCCATCCCTCGAGCGTTATTGGATCGGGAGGGAGGGGATGATGGCTGCCCACTCAGCTGGAAAATCTCTAAGCCCTGACCTTCCTAAAGGCGATCAAAGTCAGGTTCCAGATTCTTGTGAATTAAAGATAAGTCATGGCCAGTTGGAAACGAGAGGCTCCAGCTCTCTTTCAGTGATAACATAGGCGTATCCCCGATAGACCCGGGGGTTCATCTAATGGGCCTGTAAAGGCATCTCTCTGGCCGTCTAACTCTGGGGGGAGCGCACCCCCAAACCTCGGCGGCTGAAGGCCAACTTTGAAAGGCTGGCATCCAATCCCCTCTGGCTTCCTTTTGCTATGCCCAAAAGTTCTTTAAAACGTTCCAATGCCCACATACATTCACTCTCAAAGGCAGCCTTTTCCTCGAGAGGACAGCCCAAAAATAGCTCCTTTCAGCTCGAGCTTCAAAGGCCTCAGCCCGCCCCATGATCCCCGCCCTCCAGCCGGCCAGGGGGGGACATGCGACCAGGAGAAAAGTCCACTCCCCTGACAAATCAAAAAAGGCTTTGATGGCTCCCCAGGGTCCTCAGAGCCTCCTTTGCCCCTTGGGAAATCCAAGGGACGAAAGATGAACCCAAGGCCCCTCTCCCCCCCAGCAAGCACCCGGAGTCGAGAAGGGGAAGTTGATTTGGCTCCTGACTTCTCTGGTATTCCAAAGCCCCTCCGTGAGCGTCTCGCCAGTCTCGAAGCTTTCTTCATTGGAGGGGCTCGATCGTTCTCCTAGTGCTTGTCCAAGGTTTATACCTTGGGTCAACTTGCCCCAAATTCTTCATGAAGGCTCCCTCTTCTCGGGGGTAAGGAGGTTCGCCAAAGTCCTCAGATTTAGTCGGTCTTTCTCAAAATCCTCTCTCGAGACAATAAGGGAAGGCAAAACTTCATTCAGGATGCAATTTCCTGGAGGCGGCTTCCAATTTTGCTCTCGGAACTGGTTTGGGTCATTCGGGAGATTATCCCCGAGATCTTAGCCGCGTGGAGAATGATCAGCCCAAGGTATGCACCTCGGAAACTGAGTCTGACGGCTTTTCCGGGTTACCAGGGCCGAAGGTCCTCCTGTAATTCTTGGATCCCCACTGATTGAGACCGCTTGGGTCTCCAATTCTGAGCCATTGCTCTTAATACTCCTGCTCTCCGGGGAGAGAAAGCGGCTCACCACCAAAACCCTCGGGGGAAAAATTCGAGTTCTCCTCGTGAGCCCTAAAAATCCCCCCCGCTGGGTTCCTGAAAGCCCCTCCTGAAAGCTTGATCTGGCCACTGAGCTTCATCCCAGGTCTTCTTTGGAATCTTCATGGAAGAAACTAATTCTATGAGACATCTTCTCCGACCGCACAGCCTTATCCGGCTTGGCTTGCCCATCAGCCTCTCTCAGACCCCGCAATCTCCCACCTGAATTGCCAAAGGGCTCCTCAAGCTCCTCTCGACTGCCTCCCCAGATCTGGGAAAGATTCCTCCGCACTCTGCATTCCGAACCATGAAGATAGGGGTTTTCCCTCAAAATTTATTCTGGCTTGCCCAGATAGCTCCCACTAAACCACTTTGTGCCAGGCCAGAGGAGGCTCGCATCTGAGTCGGGTTCTGTTTCACCTCCGGGCTGATTTCGGCGGGCACCTTCAGGAGCTCCTTTTCTTGATCTTCTCTCTTCGTCCCAGGGCAGACACAGGCCCCGGATCCATCGTCACCCTTCTCTTCCTTAAAGGCCCCTTGGGCAGCTTGAGCCACAATGTCGCTCGCAGAAGTCTGAGGTAATTGAGTTTTCAAGACGGAGACCACCGACTGGGGGTGGTGGCTTCATCTGCCGACAGGC
>3
TACCGCCAGTGCTGGGAGGTCAGCTTGGATCACAATTGACGAGACTTCTTGATAGTCCCTTTGGAAAGGACCCAAGCGATGCAACACGAGTCCTGACCCCAATCTGAAAAGGAGGAGGCCGAAGGACCTGGAAGGGAGCCAGAGCACAGTCTTCCGGGGAGAAAGGAAGGATTTAAGCAAGCCAGCCTTATACCACTCAGGAAGAGACCGCCATGAAATGGCTTGCTCGGGGAATCTGCCTCGAGCCTAAATTACCTCTGCAGAGGGAGAAGTCCCCCCCAAGAACTTTAGCTCTATCTGGAGGGGCGAGCTGGGCAGGGACGACGGCTGGCCCTCCGAGATCCCCAGATGGAACTGGCAATACAAAAGGAAAAGGCAAAGGACCCCCACTGGGATGGAAGCCCCTCAGAAGGTAGATCATTTGACATAGCCGTGGCTCGGCCGGCCCCTAGGGGATGTCCCCCGTCCGGAAATTCGCACAGTGGGGGTCATCTAAGGGCCGGATTTACTGGTGGAATAGCGCGTTTGGAAGTTTAGACCAGGAGCGGAAAAAGGCCGCCTTCCTTCCTCTCACTGGGCTCTGGCGTCGTATAGGA
>4
TTGACTGAGAGCTGTTAACTTGGAATCTTGACCTTTTTAATCCTGAAACTGGTTGGACCTCTTCTCGAAAACAAACCCCCCTCGGCCACCCTGCAGCCCAAGCTCCCTAATGCTGTTCCACGCCTCTGGCGTAAGTGGTACCTGCGGCTTCCTCTTGGGAAACAAAACTTGAAGGAATCCTTATCAACCAGGAATCACTCTTTTGACCCGAACCTCCACTCAGTTGAGGGTTTTGATACCACCCAGGGCCTGAAAAGAATCCAATCATTAAGGAATTGTTTAAAGTCAGGCCCCTGGGAAGCACTTCCAAAATGCCTGCAATTCAACTTTCTCCCTTGCATCTCCGGCTTTTCTTCGCTTTGGACCAAGACCAACTTGGTCACTTCCTGCGCGACCCCCAATACGCATTAAAGTTTACATGACCTCAGATCAGCCTCAGGTGGTGGGAGGGGAATTATCCACGGATCCTGACCTCCCTTCACTGAAGCCCCTCAGCTGGCCTAAACTAGGATAAGGAGATGCTACGGGGTCTGATTTGATATCCCCTTGTTAAATTGATTTTGCTTCAGAAAATTTTCCCCTCAGGAAGCGATGCTAGCCGTGGTGGCCCAGCTGATAGCGATTCCGCAACATTTCCGCTTCTGCCCTTTCTTTCAGAACGCAGAGATAGCTTTCATACGGTAACGCCGACACAACAAATCTTCGGGCGCAATTCTGCCTACACTGACTGCCTTCAGGGTCTCACGTCAACTTCTTCCGGCCTAAGTAAGATACCCACGTACTGCACACGTGCTCCAGACGCCCTCCCCTCCCTCCAAACTCGATGGGGAACAAGGTCAGCTTAGGAAAAACTTCCTCCTTACCACGGTGGAGGAGGCTAAACCACGTTTTAGAGCCCAGGGAATAAGAACTTGTCGCTTAACACTGGAGAAGCCGCTGGCAACATAAGGACCTATTTGCTTTGCGATTGAACTATGCTTTTGTCGTTAAGGGCTCGAAACTGCCTACCTCAAAACCTCTGACGCCCTCCAGATTGGTGGAGGAGACAACTCTTGATCGCGGATACCTCACTTTTTCCCGCCCAACTAGAGTCCTTTTCTATCCTTTCTCTTGATCTACCAGGGCTCACCCCCATGGAATCTTACTTCCTTGTCTTGGGTTCTCTAACAAAACTACCCCCTGAAGCTTTTACGCCCACCTGCCCTGGGCATTCTGGTCTCTATCGGGAGTTACCGGTTCTCGGCTTTCAACAAATGCTCATTCACTCTGTGGGAAAAAGTCGAAACTTAACTCAACTTCGGCGCACTCGCTGAGAGATGGTGGCGGGGCTGTTTCAATGAGAACGGCCTCCATCGCAGACTGCTTAGCATTCCCAAATTCG
>5
TTACCATCTGGGTCCTTCTATGTGGCTCACTATTCTTAATTAACACATTATTCCTTATGTTCCTCACGCATCCCAAAGCTACACTGCACTGTAACCTACCTAATCACAGTTGCACAATTTCCTGCCCTAGATTGGGCCGAGGAACACTAAAGTACCAACATTGAATGTGGAAATCGCAGAGGAGGTCCAGCATGGGTTTCCAACTGTTCAACACTAAATTATTTAAATAAAGATGTTGGGTAAATATGTTCTTATTGGAACTCAAAATGTTTCTAATGCGCCAAATGGAAAAAAACCGGACCTGGATAAAACAAAACCAAGGCACTAAGAACTTAAATCTCAAGAAGTGTTTGTTGTCACAGTTTGGGGCACAATTTCATTAATGGCCCTAGCTCTGATTGGCTGCATCTTGTAATGCTCCAAAATTGAATGTCCAATCAGTTAAACCTGGACCTAAAAGGAAACCTGGAGTGTTATGGCAAAAATAGTTGGGTTGTGGTACCACACGGCTGCTGTTTGGGAAACCTATCTGAAATCCAAAAATTGAGGTTGAGCTTGCAACCCTTCGGGCTTCTGTAAATGGAGCAACTTTTCAATAGCACCACCCTAGTATACAACTTGCTACAATATTATAAAAATGGGATCCT
>6
GATGAGTCTTGGAATATCTTCAATCACGTCTCACGTCTTTCCAAGTTTCTTAATTATGTCGGGCCTATATAGATTACACATGAACTTAAACTTAATAAGTCCTATTTTCAAAAACAAAATTTTTTTAAATAAGCTGCTGGCAAGTCATGGAGATTACGACTTTGTACTTCTACAGGGTAAAGGAAATAATAAACCAATTGACCAAACTTGGCAAGTGTCGCACCTCGATCATATTACAAGGCAGCCTTGTATTATCTATTTTTTTGAAAACAGACCGCTCTTCTATGAATGTTTTCCGTCGGCCGCAGAGTCACAGTCCTTCTGATTTACAAATAAGGATGTTTAGATTGACTCAGGTATTCCGCAAAGTTCCCTATTGACCAAGCTGGACGTATATGAAAATTATTTCTTATACTAATAGAGTTGTAGTATTAAATGAGCTGGCATAGAGTTCCTAATTTGAGAGGACTGAAACCTTATCGGCCATATAATATCTACCTGAGCGTTTGGGACGGTGTAGACCTTTTTCGAATCAGTCATCTGTCAACACAGATAAAAGAATTGAGTAGTATTTTTAACACAGTGACTGCATGACGGATGAAAACTCAAACTGTCGAGCTTATCTTGATTTTGAAAAGGCTTGGGTTTTGTTCCCCTGAAGTAACTATCTGTTTGTATGCTGAAAAAAAAAGCCTTAAAGTTTGAATTGAGTGCAAAGTGATTAAAATGAAGAATGAGAACAAAGTGAACACTGCAATTGGGAAGCAAACGTATTACAGATTGACCTGGGGGAGGAAACTTTACGGACATTAATAATACACTTGGGCTTTAGCGGAAATTGAAGATAGAGATGTTACCGAATCTGTTATGTTCAGAGTCATTAATACTGAATTGTAACTTAAGCCCTTGGTACTTGCACAACCCAGTAAAAACTTGGTGTTTGGATTATGACTTTACCTGTTAACACGGTAAAG
>7
ACTTTCTTATTTGTAATCTTTGTCTTTGCAATTCTGCAAATCTTATTTTTGTATTGCATCAGAGATAATAAGCGATTCGAAGCTTAGATCAAAGCTTTTTTACACAAAAACGAGTTGCAAGTGTAATGGCTTTGTCATTAGTGGATTTCTTTCAACTGTATTGATGGCCCTTACGTTCAAAAAAAACGGTTTGTTTTTCCTGCACTAAATTTAACTCGCAAACAGGTTTTACTTACTCTGTCACCCGGTTGCTTATACAGGCATTTCTAAAATTTATTTCGAAAAATGAAGACTTGCTTTCCTAACGAGATTCAAGTCCTTGGGTTGCAAAGAATGGCTTAAACTAATCATTTCAACAATTTTACACGAAAGACCAACAATGCCTTTGCGTTTATCACTTGCCAGAATTTCTGCAAATTTTCTACCGTTACAAATCAGTTGCTGTAAAACAAAAAAACAAAAGCTTGTTAATTCAAATGTGAGTTCTAAAGATCCGACGTAGTATTATTATGTAACATGTCTGTAAAAAAGAACAGGCCCCGAGTTCGAGATCAAACCTAAGAACACGCTGTCATTACTAAGAACGAAGAACCAAAAGTGTGTGACTTGATTAGCATTTTCCAAATCGTCGTTTCCCTTCTGTCCTTTCTGCCTTAGAGTGCGAAAATTCTTTTTAGTGAAAGGGAGTGAATTGGACAGCGCCGGTTAAGCGAAGCTTAACATCTGCCCTATGCCTTCTAACCTTAAAGTCGAGAGATATCAATGGTAAGGATTGGCGCTTTCCACGATTCTAACGTAAAGCAGATCAAGAAACGTGAATTCTGAGCCTTTTTTTGAGAAAACTTTTCTACGGCAAGTGTATAGTCTAGGATAACCTAAAAAAGAACTTTAAAACATTAGTACCACAGATTAAACCGAAATTATCATGAAAAAATTATAACGACATCATATTCCATACCCACAAACATCTTTATTATAAGAGTAAAAAAGGCGTTATTTCTAAAAGCTACTCAACGGGTGTGATTATGTAATTCATCAATTTTCTACTTGGGCAAGACAGCCTGAAGTTTAGTTTTATTATCTAAGATTAAGGCAGGCATAAGCTTCCGAATGACCGCCAAAAGATCGATGCTCATCATACTTGATGTTCACCAATGTAACAAGAAATAATTAAAAAGTTCTTATCCTAAAAAAGACCGACCTCTTAGTCTTTCTGTACCAATCTATTAAGCTTTTGGCTGTTTATAAATAATCTCAGTTCTCTCTGAGACAAGGGGGACCGTAAAGCCGGGTTACAATTACCAGAGAGCCTGGGCCAGACAACAAGATTATGCAGTTTCGAAATTATATCCAAAGCGTTATCAAGACCAGAAGTCCCGAGAGGCCAGCGCGATGGCTTAACCATGGAAACACCTGCAGATATCAGAAGTCTTCAACCAGAAAATTCAAAAAGTCCAATTTATGAACTCGCAGAGGATTTCTGGTTAATTTCCTAAGAAACTAAGGAAATGAGTAGGCCCACACCCATAGGGTGCTATCTCACGTGCGATGCTTACACCTATCTTTGTGGCCTAGAAGATCCTCATAGATTCAGGTAATGTGAGTGTTTGCTGAAATCTTCAGAGTTTGGCCTGGTATGGACGCCAATTTTCGCTAATAAAACAACCTTGAAAGAGCGCCTTTTTTTCCTTAAATTGTCTGAGCTGTTTGAACAAGTTTTGTTTAAACAGGAATGTCCTAAGATCATCTTTATGTTAGGCTTGAAGGGAAAGGCCCTAGCCTAAAAAGTTGAAAAATTAATTGTGTCTGCTTAAAAGGCGTCAAAACTTCATAGTAGATGGAATAATGGGAAGGAGCTTACTCCAGAAATTTATCTGATTCAAACAGCGAAAGCTCTTCTAACAAATAACAAGCATGACCTGGTTAAAAAAAAAGTTTTTGAAACGCGCAGTGGGCAAGGCAAAACTTTAGACCAAACTCTTCATAGCGAACACAAATCAAGGTTTATCGCCACTTTTGGTAGAAAAACCTAAAGCTTTATGGCAGGAGGATAAGACGAGAATTTAAACCAGAATTCCCCATACGAAATTGCGAGGCTACGACCCTATAGGGAGTTGCATGGTCCTCCTCCAC
>8
CCTTGCTCAGGCTCACTATACTCTATCTGAGTCATGGCTTGATCTGTGGCACAAGTCCGTTAGCAGACGTAGCAGCCAGGCTAGGCTAAAGAGCACTTCCACTGTTGACTCACACTGCGAGTGGCGGGTCTTGTTTAGGGGCGATAGTGGTGTCTCTGCACATGACCCTCGTGCTCTTTAGAAATCTTGTCCGCATGGCTTGTCTGCCTAAGGACTTTTTTTTCCTCCGTCAGGTATGTCACCGTGTGTTCGCACAGATGTAAACAAGAGCCAAAATGTGGCGTACGGGGCGTGCGTGGGTCTCTCCGTTCGGTTTAGAGTTCACATTGCGACCCCATTATTATTCGGCGGGCACATTTTCGGCTGTGCGGAATGTCGTGATGGTGTTATGTAACAGTGGGGCGATGTTGCGAGTCGAGCAACGAAGGCGCTTTTCAGAGTGCTTTTAGAAACACATGGCCTCTCTTTTTCAAGCTTGCGAACCGTCCGCAGAACACACCTATGAGCCTTTGTGGATTCGGCAAAGTTACACCGGTGACATTAGTACTTCCAGTATCCAGACAATCAAGAAGGCAGTCGCAGCAGTTGCCTTTCACTTCAGTTTGTGCAGCCAAAGTCTGAGTTTCGCTGCCTTGTTATCATGCTATAGGCGCGCGCACGCTCCTTACACACGTTTAGGAACCCCAGACTTGGGCGAATATACTTAGGACGCAATGAGCCCGCAGCTCACCCATAGGATTTTTTGGGCAGCTTCAATAACAGGATCATTGGTTCATCAGGCAGCCCCAGTTCCACCACTTTTCCACTGGAGCGTGTGAAGCCTGGCCTCGAGGTGGCTTTTCTCACCTTTGCAAAGCCAAGCATGCAAGTCGCGCCAAGGAGCACACTCATTTTGCACAAGCGTACACTGTG
