# Supplementary material for: Highly conserved and cis-acting lncRNAs produced from paralogous regions in the center of HOXA and HOXB clusters in the endoderm lineage
Source: PLoS Genet. 2021 Jul 19;17(7):e1009681. doi: 10.1371/journal.pgen.1009681 (PMC8330917; doi:10.1371/journal.pgen.1009681)
Supplement: S1 Dataset — (ZIP) [file pgen.1009681.s015.zip › HOXB-AS3_var1/Run_Files/Sequences.fasta]

>HOXB-AS3
GTCATAGCGACTTTTGGGATAGTTTGCTATCGACAAAGGGAGACAAAGTCAAGGGGTGAAGGGAAAGGAGGGCCAAGTAGAGCCTCCACGACCCTCGGCTTCCTCCTCACCAGCTCCCCCTCCCTCCAAGTCCAGTAAGAAGTTGGGCCAAGCTGGAAGGGATTGACCGGCCGTTTCCTCTCCCTCGCCGGCCTCGGCGG
AGATTCCAGGCCCTATAGAAACCAGGACGTCCCTTAGCGCCACCGCCTCACATGCCAGTGCTGCCGGGAACCCAGCGATATCCGCACCAGCGGAGAAGGTTCCAGGCTGCCGGCGGCGGCGCAGAGAGCGGGAAGAGAGGCTCGGAGGAAGCCCCGGGCGTGGCGTGGTCAGGCTCCGAGAGCGGCCGGGATGCGGCCAC
ACCGGCCTGGTAAACTCGCACCTCTTAGGATCTTGCTCCCGGACTCATTCCCTTCCCCACCCCCTATTTTAAAGTTTTATTTGGGTCGTCTGTATCAATTTAGAACGAGATAAATTAAGACAAAGAAAGTAAAATAAATCGAAATAAAATATAGGAATAGCTCTTGGCGAAAA
>HOXB_DOG_ISOFORM1
TGAGGGGTATCTGTCTGACTTCTCGGCGATTTTTACGATCTAACTTCGAGATAAAACCCCTATCCATTTGACATCTAAATGTCATAGCGACTTTTGGGATAGTTTGCTATGGACAAAGGGGGACAAAGTCAAGGGGCGAGGGGGAAGGAGGGCCCAGTAGAGCCTCTACGATTCTTGGCTGTCTCCTCACCAGCTCCCCT
CCCCCCCAAGTCCTGTAAGAAGTTGGGCCAAGCTGGAAGGGATTGACCGGCCGCCGCCTCCTCGCCCTCGAGGGCCTCTGCGGAGATTCCAGGCCCTCCAGAGACCCGGACGTCCCTCAGCGCCACCGCCCCTGTGCCAATGCCGCTGGGAAACCGCCGAGACCCGCACCGGGCAAGAGAACTGCAGGGGGCCAACTGGG
GGAGGCCGGAACGAGGGAGGGAAGGGGGGAGGGGGCGCACACCCACAGAGGCCAGAGCGACCGGCTTCTGGGCGCCCTGAAGCCCAGACACCCCTATGCTGTCTTTCGCAGCCCCCTCTCTGGAGCCTCCTCTCTCAGCTTAAAAGGGCGACTTAGAGCTCGCCTCCGTGGCCCCTTTCGGTTCCTCCTCCCATCTTCCC
TGCCTTGGCTCCCCCTCCAGGAAGCAGCCACCCCTCTCTCTTTCTCAGCCACCGAATTTCCTGGGAAGCCTCTCCCTGCAGCGCCCAGAGATGGGGTTCAGCCCCGTCTTGGGGTGGGGGGAGAGGGAGACAAACCTAAGCCCCACCCCCTCCAAAATCGATGCAAAAGAATAAGAATTGTAGAATCTCCCTTACCTTTG
TAGACCTTGGGATTTCTTCCCTCCGATTGAAAGGGGTGAAGAGGAAGGGGGGGGGGAAGCGTTCTGTTTCTTCTTCATCTTCCAGATAATATTGTCCCAACCTGAGAGCCGTCGCTTCCCCTTCTCTGACTTGGGAGAGAGGGTGTTTCGCTTTTCTGATATTTGCATAGAAAATGGAGTAAGTTCTGGCTTTGAAAAAT
GGTATCAGGCTGCAGTCCTGGGCAGATTGTCCATTTACCCTCCATGATGACTAAAATCCCAGATCAGCAAGCAAATCAACTTAGAAATTAAAATTATTTTTGGTTCTCTCTTTTGTGTAATTCCCACCCCTCCTTCTTTCTCTCTTTCTCTCTCTCTCTCTCTCTCTCTCTCTCTCTCCCTCCTTTCCCTCTCTCTTCCT
CTCTCTCTTTTGCTTTATCGAGCTGATATTGAAGTATAAAAATATCAAGAGGCTGGAGCCCTGAAGGACGACAGTGCTCCGACCTAGGTGTGGTGTCCAAAAGAATGCTGCATTATAACCACCAGGGAAATGATAAAAAGTTCATGTTCACGATCGCCCGGCCACATGACCGGCGCCGGCCAATCGCTGGATTCAACCAC
TCATAAACTTCTATCACAAAGTTGTAAATTTTCATAAAACAACAAGGAATTTATTGCATTTCTTCATGGCTGCTCCACCAGCAACCCTTTTCTCGGTCGCCATCTTCTTTTCTTCTCCTTCTCGCTATTTGGGGAAACCCCAATCTGAGAAGGGATGAGATTTGGGGTGCAGGGAATCAGACTGAGGAGCCACAGGGGTC
CATCTGGAGAGGGGATTCTCTCCAGAACCTCCCTATTCTCACAGGAGCTCTGCCTCCCTCTTCTAGTAAGAATTCACCCCAAATCCTCCACACAGGGGCCATTCTAAGGCAGTTTTGGGGTGAGTCGGGAGTAACAGCGGGTATCCAAAATTGCCACTTGCATCAAGGCAAAATGAAGGCTTCAGGGTCCCCTCTCCTCC
TCTGAATGCCCCCCTCATTCCCAGCCCTCTAGATGGTGGGACCCCCACCTGTGAGGCGTGTAGCATTGCGGGTGTGGGGGTCTTAGATCCCCTAGGGCCTAGTTTTCACCTAGGAAAGAAAGGCGGCCCTGACAGAGGCCAAGGTGGACAGCCTAGCAACCAGAGTCTCGCCTCTGCACCCCAGAAACTGGAAGAGGGTG
AAGCCAGATCCCTGCCTCTTCCACCCAAATGCCCACATGCTCAGGTTCCCAATGACAGCTCCATGTGCTCTCCAGGGGGTTCTGCGGTCATTAATGGGGGAAAGTGCCGGTTCAGGGGGACTTTTACCTACAAATTCAAATTAAAGAGATTCTCCTAAAACGCGCTTCCATTCAAACCTGCTTCTTTCTTTCTGTCCCAA
AACCTGTTCTTTGCATTTAAATAATCCAAGGTCTGTAATCGAATAAATTCTAAAAATCAGCTCCACAGGTCTAGATGCGTAGGCACCGTCCTCCAGGTTTATGTTCCTCAATCAAGGGGTGTTTTGGAGGAAAAAACCCTACAAAACAAACAAAAAAATCTCCACCGCCACCAAACAGAATTCACCCCGTGTTTCCCAGG
GCCCCTGAAATACTGCTGTATTTTGAATTGAGCTACCAGCGCCCAAGTGCAGGAAACGAAATAACATCCCCCAAAAAACGTTTTCTCTTTTTTCTCTCTTTCTCTGTATTCCCGAGGAGATTCCAGGTTGCCGGCAGCGCGGACCGCGGGCAGCAAGGCGCGGAGGGAGCCCGCGGAGCTTGGGCGGGCGGCGCGGCCGG
GCTCCGAGCGGCCGGGATGCGGCCACACCAGCCGGGTAAACTTGCACCGCTCAGACTCTCGTTCTCAGGGCTCATCCACTCCCCCACCTCCCCACGTAAAAATTTTATTTGGATCGCTGTGTTAATTTAGAATGAGATAAA
>HOXB5OS
ATGTCATAGCGACTTTTGGGGTAGTTTGCTTTCGGCAAAGGGGGACAAAGTCATGGGGTGAGAGGGAAGGAGGACCCAAAACAGCCTCCAAGACCCTCACCATCTCTTCACCGGCTCCCCCTCCCCCCCCACAGGTCCTGTAAGAAGTTGGGCCCAGCTGGAAGGGATTGACCGACGCCTCTTCGCCCTAGGCTGGCCTC
TGCGGAGATTCCAGGCCCCACAGAGACCAGGACTTCCCTCAGCGCCACCGCCCCTCGTGCCAATGCAGCCGGGAAATCGCCATTACCCACACTGGGCAAGAGAAACCGCACGGGGGCAATCGGAGAGGCCAGGAAAAGGGAGAGATGGAGGGAGAAGGTTCCAGGTTGGCCGTACTCAGGAGCAGGCCGAACGGCCCAGA
GGAAGCCCTGGCGTCCGGTGCTGCCAGGCTCACTGCGGACGCACCCCAGCCCGGTAAACTCACTGTCGCTCGCCGGGACTGGTTTCCCTTCAATTTAAAAATTTCATGTGGATCGCCCATGCCAATTTAGAATGAAATAGATTTAAATACATAAAGTAAAAATAAATTGAAATAAAAGCAAGGCATCTGATGAAAA
>HOXB_OPOSSUM
ATCTAACCCCCAAGCCCCCATTGCCCTAAACACGCAGCGAAGAGAGGGAGAGGAACCGGACTTACTCTGGAGAACGCTGGACCTCGGGCCTCCCTCCGTTGTCTCCGCCGCCGCCGCCGCCACCGTCGCTGCCACCTCTGCTTTTGCTGCTGCTGAGGCCGGGCCCTCAGCTCCTCTCAGCTGGGAGAGAGCTCACCTAC
CTCTGCCCCCTTCCCCGCCACTGCGAGCAGTTAAAGTGTCACTTACATTCTCGAGAATGTGAAATATACCGCGCGGTGTCAACTCCCCAAAACCATAAAACTAACTTTATGGACCTCACGTGACTTTCTCGAGCCAGTGAGGGGTATCTGTCTGACTTCTCGGCGATTTTTACGATCTAACTTCGAGATAAAACCCCTAT
CCATTTGACATCTAAATGTCATAGCGACTTTTGGGATAGTTTGCTATCGATAAAGGAAAAAAAATAAAGGGGGGGAGGGGCAAAGGGGGGCGAACAGACACTCCTGGACTTTCGACCGGTCGCCTCCCTAGCTCTCCCCCCCACCCCCCAAGTCCTGTAAGAAGTTTGGCTAAGAAGGGAGAGATTGAGCTGGCCAGTTC
CCCAACCCTTACACGGAGTCCCTGCTCCTGCTGCCCTTCTTAGAACCAGGGCCTCCAGGGATCTTTCCGATCCAGCTTGTTTCCCGTGCCAACTCCACCTGGACGCCTTGAAAACCCAGCGTCAGACAAGAAAACTCCACTGGCACAATTGAGGCGGGGGTGAAGAAGGACTTGAACCCTCAGAGGCTAGAGAGATGTAA
GGGAATACGACCATGCTGGGGACCATAAGGAACAGAACTAAAGAAGTGGGGAGCCACTAGGAGCACGGAGGCCCTCCCCGACTGACGCATTGCGGTTGCCTCCTGGTCTAAGGAATCCAGGCACCAACTGACCTCTTCAAACCCCAAGTTTACCAATGCCACCTTAGGAATCACTTCTTCTCTTTTCTCTCCTTTTTCTT
GCCCTCTGCTTTTCTTCTTTCTTTCTTAATTCCATTTACTCCCCCCCTCCCACCCCTTCTTCTCCACCTCTTCTATCCGTGGAACCATAATGAAATCAAATAAAAGAAATTAGGGCCGAAAGAGAGCTTGCTCAGGAAGGCGGTTAATAAAGGGAAGCTGGTTTGAGGCACTTGATTTCCCCGTCTAATTGCCTTCATTG
GCTTTCCCTACTTTGATGTGGAACAGGATTTGGCGCTAATAAAATAAGGACTTTCGGTCTGGGTCTGCAATAAACTCATCTCCACACAAAATCAACCAAGTCTTCTTCCCTGCGTCTTCCTTTCCTAATGACCAGAGTGAAAAACATATATGTTATTTTCTTGCTGCTGAATTTTTTCAGT
>HOXB_XENOPUS
TCTGGGCCATTTGTACCATGGAACTTCTACATAAAACCCAATCCATTTGACATGGAAATGTCATACCTACTTGGGCTTTACTTTGCCCAAATCACCAAAGGGGACGGGGATGCCTTGGCTTCACTCTGCTCTGGGGGGAGCTGTATTTTAGCCTGATCGAATTTTCGTGGCTGCACAGAACAAACAGAAGAAAAGACTTT
GCGGAACGGGGGGGAAAAAAAATGCAACAAAGTCATCTGCTTTCCAGATTATTCGCCATAAACCACCCTCCCAATTCCCATGCCTGTAACTAAATAATCCGCTAGAAACGCAGCAAAACTGGTGTCATCTCCACAAAGTGTAAAAACCTGGAATTCAGTGAGTAATTGCGACTTTGCCACCTCTGTAACAGCATCAATTT
GTCTGCCCTGCTCTGTGCAACACTTTCAGCTTCCCCCTTGGGTTACATAAGGGTGCAAAGAATCCCAATGATTGAGAAAAGTTTATTTTCATTGCCAATGTGTTAACCTATTACATCATGGTTTTTATCATAAACTGCTCCGACCCTGTGTAAATAAATGCTTCTTAACGAGTGTGGGTGCTTATGATTTCCTCATTAAC
AACCTTGTTATACTCCAATTTACAGTATTTATATTTGAACGTGTCAG
>HOXB_COELACANTH_HOXB
AAAACACTAATACTAAGCTTTTCAACTGCATGTCATGGACGATTTACAATTTTTGGAGAATAAGAAAGTTTAGAACTCATTGGATTCATCTAAAAGTGCATGATATTTAATCGCCTAACGGGATGACACATAGGTGAGTTTTGATTAAATAATTAGCTTGTTCAAATTTTGCATTGGAGTGTTGTGTGATTTAGCAACGC
TCTGGTTGTCTCGTGCGAACTTAAATTTGTTCAGGCGGTAGGAAAATAGATTCAATGGCCGGCAGCAAATTTTATCTAAAAGAGGATGCAATGACTGTGAACTTGGTCTGAAGCGGGCTCTGCTGGTGGTTTGTGGTGTTACAGATCCTAGAGAATCAATTGTTCTACTGTCGGTATACCATTAAAGAGAGGAAGCCAAT
GAAAAATGAATTTGAAGTCTTCGCCTTTCTACACGGGTTTTTCCTTTGTATATGGCTTGAAATCAGACCTATCCAAAGTTTGCATTATTCACGCCAAGAATGTGGAAAAAGAGAAAAAGGAAACCGAACTCTTGAAACGGTTTGAAAAGAAAACGCCCTTAACAAGAAGTAATATCCAATTTAGGGAGGGGGCAACTAAG
CAGGAGAATAACTAACTGGGGACATTGCAAAAACGTTTATAAATACAATTGTATCTATTTTCAAGTTAAAAGAAACAAGAAAGCGTTTGAAGACAACCCACTCCCTTCTTATTGGAGAATGTTAAAAGAAGTTTGAAACCCTTATATTTAACTGCGTGAGTATTTCTTCTATGCATTATATTTTCTTGTACTTATACTTT
AATGTATTGGATTAATTGTATTTTTTTTATCTGTAAATACCTTTTATAGCAATAGTTAGATGATCAGCATTGCCTTTGTAACTATTGTTGACTTCAGAACTGGATTATCTAACCGCAGTTTTAGTTTCCTTTATTGCACTGTATTTAAAACATGGAAAAATAAATTGAAATGAG
>HOXB_GAR
TTTGGTATACTTTGGCAAAGGGTACAGCAAAATTTCAAAACGCGGGGAGGCAGAGAAAGGCAGATGGTTACATTTGGCTTGAGAGCGCCTCCACTCCACCCCGAGCTCTCAAAAGAAATGTGGGAAGTATCTCAACAGTGGGGGATTAATTGGGTTTTCCTTTGTGAAACCGGTCGGACTCCGAGCAGCACAAACACATT
TTCGAACTCGCCCCCTGAAAGAAACCAAGCGACAAACTGTTTGGGGAGGGAGGGGGGAATTCAGAAGCCAGTGTCGCCAGGAGGAAACTGGGACAAGCAGCGAGAGAGCCCGGAATCTCAGCGGAAACACCGCCGAGGAATCGCACCTACGAGAACAGCGCTCTTTTAAAACTATTAGCCTTGTTTTACCGAGACAGAAA
AACAAGTCGGGCATGCCTGTCATTTTGAGTAACTTCTCCGAAGATCGCTCACTGCTCTGTGTACATGCTAGATTTGTTTATGTAAGTAAATACTCTATTCGTAAAATGAAATGTTTTTTGTGTTTGTATTTGCTCTGATAAATCACATTGATCAAGATTTATTCAGGGAACTGATAGCATTGTTCGAGGTTTATGCCAAA
TATTTTAATGTATGAGGTCATAATTACGAAAATTATATATATATATGCTTAGAAAATGTGTATATAAGGGCTTGATGCGTTTTGCATAAGTTAATTACAGTAAGTCCGTGTTCCTAGGTACAGCTTCATTACAATTATACTGAAAATCATTTAGGTCTCTTTCTGTCTGGGTTTTAAACCCATTCTAGCTTTTTTAGTGT
AAAATAAAAATTAAAATGTGAAGAAATGAATTTTCATCTTTTTTTTTAAAGGAACCAAAAACTACTGAGTACTCTCTGGCAAAGAAAGGTCAGAACTCCAAAGGAAACTTTTAAATTCAAAACAGACCGTAGCGACCCAAAGGAAAAAACAGACTGCGATTTATTTCAACTTTTTTTTTCGAAAATAGTTTCTTTGTATA
CTTCCTTAAGAATAAATAAGGAGCTCGGTAAGTGGACTCCATGTTACACTTAAAAATGTTTAAATAGATGCACCCACTGAATTAAAGTCGAAGGAGTCCCGCAAGAGCTCATAAAAAGACTTTTCGAGTTCCTCTCGCCTATTTTTCACAGCACAGATTTCAGCCTTTTTAAAACGTTTTAACAAAAAAAAGTTTGAGGC
TAAGAGTCCGAATCAATCGTCATTTACAATTCTTAAAATTAAATGTTAAAACATTAACAAAATGGTGAGATGTTTCGTTACATATTCTTAGCTATTATAAATCTGAACTTTTAATTTTAAGCACATTAAACAGAAGGCTTTTCTTTTTTTTTTATTCGCTACCCCGAGATCTTTCCCCTCATTCACCCTGTGAGACTGTT
GCACTGATAAAAATCGCCCAAGCAAGACAGTTTGAAAACACACTTTCCGACTGTTTCCAAAGTCAGAGCTTAATTGTTACTTACGGCTTTCGCATGAGGTTTCTAAGCGCGGTGGGTCCTTATTTCTGCATTAACTCGAGTTTATTTTAAAAAAAATCAAATACAAGAAGAAAATAAACATCAGCAAATCGATAATTACT
GTAACATCGCTCTCTCGCGCGCGGGGGGGGAAGCCGCCTGTATTTAATTACTCTATTCCACGTGAGATTGTTCTTAATTATAATTTAAAAAGGCACCATAAGGTGAACAATTAATAAAAGAAAGGCTGTTTTCGTCGCTAAAACGGTACCAATCATAACGACAATATAGAGAAAGAATCACCCTATAATATTTAAACCGA
CGTGGCAGGCAGAGTGATTCTATGGATTAAATGAAGTAGGTAAAAGATAATATAAACTTGCCTTGTTGACTGAGGTTTATTTCTAATTATTACTCATCAATTACTTGATCCTCAAAGACACTTAATTGCGCTGAACTCATCAGCTGGCCCGTTACCTCCTACAATTCTGCGCAGATTAGCCGGTAAATATTTAATTGCTA
GGTGCGAGTTTGATCTCATTTACTCCCGTTTTAAACGCTGATGTGGAAAACTGTAGCAAAGGCCAGGAACAACTTAAATGTTCACTGCTTTGCCCACTAACTAATGATTAACTCGGCTGGGGTGGAAATCCGC
>HOXB_SHARK
GCCTCCTTTTTTATAGTTTGTCCCAAAGCAGACTGGGGTTAGTTCAAAAACTGCCTCAGATAGCACACATACACACACAGACAGAATGCACGGAGGAGCGGGTCCAGAGGAGCAGGACCTCTGCGCCCTAAATGCGTCTGGGAGCAGAGACGCTGCAGCACATCAGCCGCTGAAAAGTAAACGGTGGCCGGTCTTGGAGA
ATGGGACACCTGGAGCTTGCATTTTGGGGATTGACAGCGGCGTGTCATCCACCCGTGCTCTGCGCTGCAGCTTCACAGGCGGAGAAATTAACCGGCAGGCTCCACTTTCAGAGGGTCCACAGACCTCTGCACGGCTGCGCAAGGTTTTCCTCCATCCTCTTCTTCCTCTCTGTGACCTAAATGTTTTTAGTTTGTTCTTC
TGTTCAAACAGTTACTCCGTCCGTTTGTCCTCTTCATCTGTACCATTCACTGCCGAGGAAGAGGAAGCTGTCGGGGATGAGTTCATCAGTTTGTTCTCCTTCTTCCACTTCATCCTCCGGTTCTGGAACCAGATCTTGATCTGGCGCTCCGTGAGACAGAGCGCATGGGCGATCTCGATGCGCCGCCGCCGCGTCAGGTA
CCGGTTGAAGTGGAACTCCTTCTCCAGCTCCAGAGTCTGGTAGCGCGTGTACGTCTGCCGCCCGCGCCTGCCGGGGCTGCCGAAGGTGCCTGCGTGCGGGGACAGAAGTACAGAAGGAAAGTTAACGTTTAACCCACCTCAAAACAAAAACTGTACGTGTTTGAGACAGAAACAAGCTAAGCCTGTATAATTTACAGTAT
TTCATTTTCTCTTTTATTTTATTTTATTTTTACCAGACGATGTATTTGCATTTAATAGAATAAATATTTATTTTAGATTGTGTTTAACATTTTTGCCGGTTGTGCAGTACTT
