# Supplementary material for: Highly conserved and cis-acting lncRNAs produced from paralogous regions in the center of HOXA and HOXB clusters in the endoderm lineage
Source: PLoS Genet. 2021 Jul 19;17(7):e1009681. doi: 10.1371/journal.pgen.1009681 (PMC8330917; doi:10.1371/journal.pgen.1009681)
Supplement: S1 Dataset — (ZIP) [file pgen.1009681.s015.zip › HOXB-AS3_var1/Run_Files/Blast/Sequences_blast_resultsmain.xml]

<?xml version="1.0"?>
<!DOCTYPE BlastOutput PUBLIC "-//NCBI//NCBI BlastOutput/EN" "http://www.ncbi.nlm.nih.gov/dtd/NCBI_BlastOutput.dtd">
<BlastOutput>
  <BlastOutput_program>blastn</BlastOutput_program>
  <BlastOutput_version>BLASTN 2.5.0+</BlastOutput_version>
  <BlastOutput_reference>Stephen F. Altschul, Thomas L. Madden, Alejandro A. Sch&amp;auml;ffer, Jinghui Zhang, Zheng Zhang, Webb Miller, and David J. Lipman (1997), &quot;Gapped BLAST and PSI-BLAST: a new generation of protein database search programs&quot;, Nucleic Acids Res. 25:3389-3402.</BlastOutput_reference>
  <BlastOutput_db>./HOXB-AS3_var1/Run_Files/Blast/Sequences_BLAST_DBmain</BlastOutput_db>
  <BlastOutput_query-ID>Query_1</BlastOutput_query-ID>
  <BlastOutput_query-def>HOXB-AS3</BlastOutput_query-def>
  <BlastOutput_query-len>573</BlastOutput_query-len>
  <BlastOutput_param>
    <Parameters>
      <Parameters_expect>1e-05</Parameters_expect>
      <Parameters_sc-match>2</Parameters_sc-match>
      <Parameters_sc-mismatch>-3</Parameters_sc-mismatch>
      <Parameters_gap-open>5</Parameters_gap-open>
      <Parameters_gap-extend>2</Parameters_gap-extend>
      <Parameters_filter>L;m;</Parameters_filter>
    </Parameters>
  </BlastOutput_param>
<BlastOutput_iterations>
<Iteration>
  <Iteration_iter-num>1</Iteration_iter-num>
  <Iteration_query-ID>Query_1</Iteration_query-ID>
  <Iteration_query-def>HOXB-AS3</Iteration_query-def>
  <Iteration_query-len>573</Iteration_query-len>
<Iteration_hits>
<Hit>
  <Hit_num>1</Hit_num>
  <Hit_id>gnl|BL_ORD_ID|0</Hit_id>
  <Hit_def>HOXB-AS3</Hit_def>
  <Hit_accession>0</Hit_accession>
  <Hit_len>573</Hit_len>
  <Hit_hsps>
    <Hsp>
      <Hsp_num>1</Hsp_num>
      <Hsp_bit-score>1034.62</Hsp_bit-score>
      <Hsp_score>1146</Hsp_score>
      <Hsp_evalue>0</Hsp_evalue>
      <Hsp_query-from>1</Hsp_query-from>
      <Hsp_query-to>573</Hsp_query-to>
      <Hsp_hit-from>1</Hsp_hit-from>
      <Hsp_hit-to>573</Hsp_hit-to>
      <Hsp_query-frame>1</Hsp_query-frame>
      <Hsp_hit-frame>1</Hsp_hit-frame>
      <Hsp_identity>573</Hsp_identity>
      <Hsp_positive>573</Hsp_positive>
      <Hsp_gaps>0</Hsp_gaps>
      <Hsp_align-len>573</Hsp_align-len>
      <Hsp_qseq>GTCATAGCGACTTTTGGGATAGTTTGCTATCGACAAAGGGAGACAAAGTCAAGGGGTGAAGGGAAAGGAGGGCCAAGTAGAGCCTCCACGACCCTCGGCTTCCTCCTCACCAGCTCCCCCTCCCTCCAAGTCCAGTAAGAAGTTGGGCCAAGCTGGAAGGGATTGACCGGCCGTTTCCTCTCCCTCGCCGGCCTCGGCGGAGATTCCAGGCCCTATAGAAACCAGGACGTCCCTTAGCGCCACCGCCTCACATGCCAGTGCTGCCGGGAACCCAGCGATATCCGCACCAGCGGAGAAGGTTCCAGGCTGCCGGCGGCGGCGCAGAGAGCGGGAAGAGAGGCTCGGAGGAAGCCCCGGGCGTGGCGTGGTCAGGCTCCGAGAGCGGCCGGGATGCGGCCACACCGGCCTGGTAAACTCGCACCTCTTAGGATCTTGCTCCCGGACTCATTCCCTTCCCCACCCCCTATTTTAAAGTTTTATTTGGGTCGTCTGTATCAATTTAGAACGAGATAAATTAAGACAAAGAAAGTAAAATAAATCGAAATAAAATATAGGAATAGCTCTTGGCGAAAA</Hsp_qseq>
      <Hsp_hseq>GTCATAGCGACTTTTGGGATAGTTTGCTATCGACAAAGGGAGACAAAGTCAAGGGGTGAAGGGAAAGGAGGGCCAAGTAGAGCCTCCACGACCCTCGGCTTCCTCCTCACCAGCTCCCCCTCCCTCCAAGTCCAGTAAGAAGTTGGGCCAAGCTGGAAGGGATTGACCGGCCGTTTCCTCTCCCTCGCCGGCCTCGGCGGAGATTCCAGGCCCTATAGAAACCAGGACGTCCCTTAGCGCCACCGCCTCACATGCCAGTGCTGCCGGGAACCCAGCGATATCCGCACCAGCGGAGAAGGTTCCAGGCTGCCGGCGGCGGCGCAGAGAGCGGGAAGAGAGGCTCGGAGGAAGCCCCGGGCGTGGCGTGGTCAGGCTCCGAGAGCGGCCGGGATGCGGCCACACCGGCCTGGTAAACTCGCACCTCTTAGGATCTTGCTCCCGGACTCATTCCCTTCCCCACCCCCTATTTTAAAGTTTTATTTGGGTCGTCTGTATCAATTTAGAACGAGATAAATTAAGACAAAGAAAGTAAAATAAATCGAAATAAAATATAGGAATAGCTCTTGGCGAAAA</Hsp_hseq>
      <Hsp_midline>|||||||||||||||||||||||||||||||||||||||||||||||||||||||||||||||||||||||||||||||||||||||||||||||||||||||||||||||||||||||||||||||||||||||||||||||||||||||||||||||||||||||||||||||||||||||||||||||||||||||||||||||||||||||||||||||||||||||||||||||||||||||||||||||||||||||||||||||||||||||||||||||||||||||||||||||||||||||||||||||||||||||||||||||||||||||||||||||||||||||||||||||||||||||||||||||||||||||||||||||||||||||||||||||||||||||||||||||||||||||||||||||||||||||||||||||||||||||||||||||||||||||||||||||||||||||||||||||||||||||||||||||||||||||||||||||||||||||||||||||||||||||||||||</Hsp_midline>
    </Hsp>
  </Hit_hsps>
</Hit>
<Hit>
  <Hit_num>2</Hit_num>
  <Hit_id>gnl|BL_ORD_ID|2</Hit_id>
  <Hit_def>HOXB_DOG_ISOFORM1</Hit_def>
  <Hit_accession>2</Hit_accession>
  <Hit_len>2741</Hit_len>
  <Hit_hsps>
    <Hsp>
      <Hsp_num>1</Hsp_num>
      <Hsp_bit-score>331.303</Hsp_bit-score>
      <Hsp_score>366</Hsp_score>
      <Hsp_evalue>1.01458e-93</Hsp_evalue>
      <Hsp_query-from>1</Hsp_query-from>
      <Hsp_query-to>288</Hsp_query-to>
      <Hsp_hit-from>81</Hsp_hit-from>
      <Hsp_hit-to>370</Hsp_hit-to>
      <Hsp_query-frame>1</Hsp_query-frame>
      <Hsp_hit-frame>1</Hsp_hit-frame>
      <Hsp_identity>249</Hsp_identity>
      <Hsp_positive>249</Hsp_positive>
      <Hsp_gaps>4</Hsp_gaps>
      <Hsp_align-len>291</Hsp_align-len>
      <Hsp_qseq>GTCATAGCGACTTTTGGGATAGTTTGCTATCGACAAAGGGAGACAAAGTCAAGGGGTGAAGGGAAAGGAGGGCCAAGTAGAGCCTCCACGACCCTCGGCTTCCTCCTCACCAGCTCCCCCTCCCTCCAAGTCCAGTAAGAAGTTGGGCCAAGCTGGAAGGGATTGACCG---GCCGTTTCCTCTCCCTCGCCGGCCTCGGCGGAGATTCCAGGCCCTATAGAAACCAGGACGTCCCTTAGCGCCACCGCCTCACATGCCAGTGCTGCCGGGAACCCAGCGATATCCGCACC</Hsp_qseq>
      <Hsp_hseq>GTCATAGCGACTTTTGGGATAGTTTGCTATGGACAAAGGGGGACAAAGTCAAGGGGCGAGGGGGAAGGAGGGCCCAGTAGAGCCTCTACGATTCTTGGCTGTCTCCTCACCAGCTCCCCTCCCCCCCAAGTCCTGTAAGAAGTTGGGCCAAGCTGGAAGGGATTGACCGGCCGCCGCCTCCTCGCCCTCGAGGGCCTCTGCGGAGATTCCAGGCCCTCCAGAGACCCGGACGTCCCTCAGCGCCACCGCC-CCTGTGCCAATGCCGCTGGGAAACCGCCGAGACCCGCACC</Hsp_hseq>
      <Hsp_midline>|||||||||||||||||||||||||||||| ||||||||| ||||||||||||||| || ||| |||||||||| ||||||||||| ||||  || ||||  |||||||||||||||||  ||| |||||||| |||||||||||||||||||||||||||||||||||   ||||  ||||| ||||||  |||||| ||||||||||||||||||  ||| ||| |||||||||| |||||||||||| |   ||||| ||| || ||||| ||  ||| | |||||||</Hsp_midline>
    </Hsp>
    <Hsp>
      <Hsp_num>2</Hsp_num>
      <Hsp_bit-score>145.556</Hsp_bit-score>
      <Hsp_score>160</Hsp_score>
      <Hsp_evalue>8.35026e-38</Hsp_evalue>
      <Hsp_query-from>293</Hsp_query-from>
      <Hsp_query-to>514</Hsp_query-to>
      <Hsp_hit-from>2514</Hsp_hit-from>
      <Hsp_hit-to>2741</Hsp_hit-to>
      <Hsp_query-frame>1</Hsp_query-frame>
      <Hsp_hit-frame>1</Hsp_hit-frame>
      <Hsp_identity>176</Hsp_identity>
      <Hsp_positive>176</Hsp_positive>
      <Hsp_gaps>18</Hsp_gaps>
      <Hsp_align-len>234</Hsp_align-len>
      <Hsp_qseq>GAGAAGGTTCCAGGCTGCCGGCGGCGGCGCAGAGAGCGGGAAGAGAGGCTCGGAGGAAGCCCC--------GGGCGTG--GCGTGGTCAGGCTCCGAGAGCGGCCGGGATGCGGCCACACCGGCCTGGTAAACTCGCACCTCTTAGGATCTTGCTC-CCGGACTCATTCCCTTCCCCACC-CCCTATTTTAAAGTTTTATTTGGGTCGTCTGTATCAATTTAGAACGAGATAAA</Hsp_qseq>
      <Hsp_hseq>GAGGAGATTCCAGGTTGCCGGCAGCG---CGGACCGCGGGCAGCAAGGCGCGGAGGGAGCCCGCGGAGCTTGGGCGGGCGGCGCGGCCGGGCTCCGAG--CGGCCGGGATGCGGCCACACCAGCCGGGTAAACTTGCACCGCTCAGACTCTCGTTCTCAGGGCTCATCCACTCCCCCACCTCCCCACGTAAAAATTTTATTTGGATCG-CTGTGTTAATTTAGAATGAGATAAA</Hsp_hseq>
      <Hsp_midline>||| || ||||||| ||||||| |||   | ||  ||||| ||  |||| |||||| |||||         ||||| |  ||| || | |||||||||  ||||||||||||||||||||| ||| |||||||| ||||| || ||  ||| | || | || ||||| | || ||||||| ||| |  | ||| |||||||||| ||| |||| | ||||||||| ||||||||</Hsp_midline>
    </Hsp>
  </Hit_hsps>
</Hit>
<Hit>
  <Hit_num>3</Hit_num>
  <Hit_id>gnl|BL_ORD_ID|1</Hit_id>
  <Hit_def>HOXB5OS</Hit_def>
  <Hit_accession>1</Hit_accession>
  <Hit_len>596</Hit_len>
  <Hit_hsps>
    <Hsp>
      <Hsp_num>1</Hsp_num>
      <Hsp_bit-score>268.185</Hsp_bit-score>
      <Hsp_score>296</Hsp_score>
      <Hsp_evalue>1.01547e-74</Hsp_evalue>
      <Hsp_query-from>1</Hsp_query-from>
      <Hsp_query-to>270</Hsp_query-to>
      <Hsp_hit-from>3</Hsp_hit-from>
      <Hsp_hit-to>275</Hsp_hit-to>
      <Hsp_query-frame>1</Hsp_query-frame>
      <Hsp_hit-frame>1</Hsp_hit-frame>
      <Hsp_identity>227</Hsp_identity>
      <Hsp_positive>227</Hsp_positive>
      <Hsp_gaps>7</Hsp_gaps>
      <Hsp_align-len>275</Hsp_align-len>
      <Hsp_qseq>GTCATAGCGACTTTTGGGATAGTTTGCTATCGACAAAGGGAGACAAAGTCAAGGGGTGAAGGGAAAGGAGGGCCAAGTAGAGCCTCCACGACCCTCGGCTTCCTCCTCACCAGCTCCCCCTCCCTC----CAAGTCCAGTAAGAAGTTGGGCCAAGCTGGAAGGGATTGACCGGCCGTTTCCTCTCCCT-CGCCGGCCTCGGCGGAGATTCCAGGCCCTATAGAAACCAGGACGTCCCTTAGCGCCACCGCCTCACATGCCAGTGCTGCCGGGAA</Hsp_qseq>
      <Hsp_hseq>GTCATAGCGACTTTTGGGGTAGTTTGCTTTCGGCAAAGGGGGACAAAGTCATGGGGTGAGAGGGAAGGAGGACCCAAAACAGCCTCCAAGACCCTCACCAT-CTCTTCACCGGCTCCCCCTCCCCCCCCACAGGTCCTGTAAGAAGTTGGGCCCAGCTGGAAGGGATTGACC-GACGCCTCTTCGCCCTAGGCTGGCCTCTGCGGAGATTCCAGGCCCCACAGAGACCAGGACTTCCCTCAGCGCCACCGCCCCTCGTGCCAATGCAGCCGGGAA</Hsp_hseq>
      <Hsp_midline>|||||||||||||||||| ||||||||| ||| ||||||| |||||||||| |||||||  || ||||||| || |  | |||||||| |||||||  | | ||| ||||| |||||||||||| |    || |||| ||||||||||||||| |||||||||||||||||| | ||  || || ||||  || |||||| ||||||||||||||||| | ||| |||||||| ||||| |||||||||||| | | ||||| ||| ||||||||</Hsp_midline>
    </Hsp>
  </Hit_hsps>
</Hit>
<Hit>
  <Hit_num>4</Hit_num>
  <Hit_id>gnl|BL_ORD_ID|3</Hit_id>
  <Hit_def>HOXB_OPOSSUM</Hit_def>
  <Hit_accession>3</Hit_accession>
  <Hit_len>1381</Hit_len>
  <Hit_hsps>
    <Hsp>
      <Hsp_num>1</Hsp_num>
      <Hsp_bit-score>114.899</Hsp_bit-score>
      <Hsp_score>126</Hsp_score>
      <Hsp_evalue>1.41403e-28</Hsp_evalue>
      <Hsp_query-from>1</Hsp_query-from>
      <Hsp_query-to>178</Hsp_query-to>
      <Hsp_hit-from>418</Hsp_hit-from>
      <Hsp_hit-to>601</Hsp_hit-to>
      <Hsp_query-frame>1</Hsp_query-frame>
      <Hsp_hit-frame>1</Hsp_hit-frame>
      <Hsp_identity>141</Hsp_identity>
      <Hsp_positive>141</Hsp_positive>
      <Hsp_gaps>10</Hsp_gaps>
      <Hsp_align-len>186</Hsp_align-len>
      <Hsp_qseq>GTCATAGCGACTTTTGGGATAGTTTGCTATCGACAAAGGGAGACAAAGTCAAGGGGTGAAGGG--AAAGGAGGGCCAAGTAGAGCCTCCACGACCCTCG-GCTTCCTCCTCACCAGCT----CCCCCTCCCTCCAAGTCCAGTAAGAAGTTGGGCCAAGCTGGAAGGGATTGA-CCGGCCGTTTCC</Hsp_qseq>
      <Hsp_hseq>GTCATAGCGACTTTTGGGATAGTTTGCTATCGATAAA-GGAAAAAAAATAAAGGGGGGGAGGGGCAAAGGGGGGCGAA-CAGACACTCCTGGACTTTCGACCGGTCGCCTCCCTAGCTCTCCCCCCCACCCCCCAAGTCCTGTAAGAAGTTTGGCTAAGAAGGGAGAGATTGAGCTGGCCAGTTCC</Hsp_hseq>
      <Hsp_midline>||||||||||||||||||||||||||||||||| ||| ||| | ||| | |||||| | ||||  ||||| |||| ||  |||  ||||  |||  |||  |   | |||| | ||||    ||||| ||| |||||||| |||||||||| ||| |||  || || |||||| | ||||  ||||</Hsp_midline>
    </Hsp>
  </Hit_hsps>
</Hit>
</Iteration_hits>
  <Iteration_stat>
    <Statistics>
      <Statistics_db-num>8</Statistics_db-num>
      <Statistics_db-len>9957</Statistics_db-len>
      <Statistics_hsp-len>16</Statistics_hsp-len>
      <Statistics_eff-space>5474753</Statistics_eff-space>
      <Statistics_kappa>0.41</Statistics_kappa>
      <Statistics_lambda>0.625</Statistics_lambda>
      <Statistics_entropy>0.78</Statistics_entropy>
    </Statistics>
  </Iteration_stat>
</Iteration>
<Iteration>
  <Iteration_iter-num>2</Iteration_iter-num>
  <Iteration_query-ID>Query_2</Iteration_query-ID>
  <Iteration_query-def>HOXB5OS</Iteration_query-def>
  <Iteration_query-len>596</Iteration_query-len>
<Iteration_hits>
<Hit>
  <Hit_num>1</Hit_num>
  <Hit_id>gnl|BL_ORD_ID|1</Hit_id>
  <Hit_def>HOXB5OS</Hit_def>
  <Hit_accession>1</Hit_accession>
  <Hit_len>596</Hit_len>
  <Hit_hsps>
    <Hsp>
      <Hsp_num>1</Hsp_num>
      <Hsp_bit-score>1076.09</Hsp_bit-score>
      <Hsp_score>1192</Hsp_score>
      <Hsp_evalue>0</Hsp_evalue>
      <Hsp_query-from>1</Hsp_query-from>
      <Hsp_query-to>596</Hsp_query-to>
      <Hsp_hit-from>1</Hsp_hit-from>
      <Hsp_hit-to>596</Hsp_hit-to>
      <Hsp_query-frame>1</Hsp_query-frame>
      <Hsp_hit-frame>1</Hsp_hit-frame>
      <Hsp_identity>596</Hsp_identity>
      <Hsp_positive>596</Hsp_positive>
      <Hsp_gaps>0</Hsp_gaps>
      <Hsp_align-len>596</Hsp_align-len>
      <Hsp_qseq>ATGTCATAGCGACTTTTGGGGTAGTTTGCTTTCGGCAAAGGGGGACAAAGTCATGGGGTGAGAGGGAAGGAGGACCCAAAACAGCCTCCAAGACCCTCACCATCTCTTCACCGGCTCCCCCTCCCCCCCCACAGGTCCTGTAAGAAGTTGGGCCCAGCTGGAAGGGATTGACCGACGCCTCTTCGCCCTAGGCTGGCCTCTGCGGAGATTCCAGGCCCCACAGAGACCAGGACTTCCCTCAGCGCCACCGCCCCTCGTGCCAATGCAGCCGGGAAATCGCCATTACCCACACTGGGCAAGAGAAACCGCACGGGGGCAATCGGAGAGGCCAGGAAAAGGGAGAGATGGAGGGAGAAGGTTCCAGGTTGGCCGTACTCAGGAGCAGGCCGAACGGCCCAGAGGAAGCCCTGGCGTCCGGTGCTGCCAGGCTCACTGCGGACGCACCCCAGCCCGGTAAACTCACTGTCGCTCGCCGGGACTGGTTTCCCTTCAATTTAAAAATTTCATGTGGATCGCCCATGCCAATTTAGAATGAAATAGATTTAAATACATAAAGTAAAAATAAATTGAAATAAAAGCAAGGCATCTGATGAAAA</Hsp_qseq>
      <Hsp_hseq>ATGTCATAGCGACTTTTGGGGTAGTTTGCTTTCGGCAAAGGGGGACAAAGTCATGGGGTGAGAGGGAAGGAGGACCCAAAACAGCCTCCAAGACCCTCACCATCTCTTCACCGGCTCCCCCTCCCCCCCCACAGGTCCTGTAAGAAGTTGGGCCCAGCTGGAAGGGATTGACCGACGCCTCTTCGCCCTAGGCTGGCCTCTGCGGAGATTCCAGGCCCCACAGAGACCAGGACTTCCCTCAGCGCCACCGCCCCTCGTGCCAATGCAGCCGGGAAATCGCCATTACCCACACTGGGCAAGAGAAACCGCACGGGGGCAATCGGAGAGGCCAGGAAAAGGGAGAGATGGAGGGAGAAGGTTCCAGGTTGGCCGTACTCAGGAGCAGGCCGAACGGCCCAGAGGAAGCCCTGGCGTCCGGTGCTGCCAGGCTCACTGCGGACGCACCCCAGCCCGGTAAACTCACTGTCGCTCGCCGGGACTGGTTTCCCTTCAATTTAAAAATTTCATGTGGATCGCCCATGCCAATTTAGAATGAAATAGATTTAAATACATAAAGTAAAAATAAATTGAAATAAAAGCAAGGCATCTGATGAAAA</Hsp_hseq>
      <Hsp_midline>||||||||||||||||||||||||||||||||||||||||||||||||||||||||||||||||||||||||||||||||||||||||||||||||||||||||||||||||||||||||||||||||||||||||||||||||||||||||||||||||||||||||||||||||||||||||||||||||||||||||||||||||||||||||||||||||||||||||||||||||||||||||||||||||||||||||||||||||||||||||||||||||||||||||||||||||||||||||||||||||||||||||||||||||||||||||||||||||||||||||||||||||||||||||||||||||||||||||||||||||||||||||||||||||||||||||||||||||||||||||||||||||||||||||||||||||||||||||||||||||||||||||||||||||||||||||||||||||||||||||||||||||||||||||||||||||||||||||||||||||||||||||||||||||||||||||||||||||||||</Hsp_midline>
    </Hsp>
  </Hit_hsps>
</Hit>
<Hit>
  <Hit_num>2</Hit_num>
  <Hit_id>gnl|BL_ORD_ID|2</Hit_id>
  <Hit_def>HOXB_DOG_ISOFORM1</Hit_def>
  <Hit_accession>2</Hit_accession>
  <Hit_len>2741</Hit_len>
  <Hit_hsps>
    <Hsp>
      <Hsp_num>1</Hsp_num>
      <Hsp_bit-score>333.106</Hsp_bit-score>
      <Hsp_score>368</Hsp_score>
      <Hsp_evalue>3.02685e-94</Hsp_evalue>
      <Hsp_query-from>1</Hsp_query-from>
      <Hsp_query-to>354</Hsp_query-to>
      <Hsp_hit-from>79</Hsp_hit-from>
      <Hsp_hit-to>431</Hsp_hit-to>
      <Hsp_query-frame>1</Hsp_query-frame>
      <Hsp_hit-frame>1</Hsp_hit-frame>
      <Hsp_identity>295</Hsp_identity>
      <Hsp_positive>295</Hsp_positive>
      <Hsp_gaps>13</Hsp_gaps>
      <Hsp_align-len>360</Hsp_align-len>
      <Hsp_qseq>ATGTCATAGCGACTTTTGGGGTAGTTTGCTTTCGGCAAAGGGGGACAAAGTCATGGGGTGAGAGGGAAGGAGGACCCAAAACAGCCTCCAAGACCCTCACCA-TCTCTTCACCGGCTCCCCCTCCCCCCCCACAGGTCCTGTAAGAAGTTGGGCCCAGCTGGAAGGGATTGACCGAC----GCCTCTTCGCCCTAGGCTGGCCTCTGCGGAGATTCCAGGCCCCACAGAGACCAGGACTTCCCTCAGCGCCACCGCCCCTCGTGCCAATGCAGCCGGGAAATCGCCATTACCCACACTGGGCAAGAGAAACCGCACGGGGGCAA-TCGGAGAGGCCAGGAAAAGGGAGAGATGGAGGGAG</Hsp_qseq>
      <Hsp_hseq>ATGTCATAGCGACTTTTGGGATAGTTTGCTATGGACAAAGGGGGACAAAGTCAAGGGGCGAGGGGGAAGGAGGGCCCAGTAGAGCCTCTACGATTCTTGGCTGTCTCCTCACCAGCTCCCC-TCCCCCCCAA---GTCCTGTAAGAAGTTGGGCCAAGCTGGAAGGGATTGACCGGCCGCCGCCTCCTCGCCCTCGAG-GGCCTCTGCGGAGATTCCAGGCCCTCCAGAGACCCGGACGTCCCTCAGCGCCACCGCCCCT-GTGCCAATGCCGCTGGGAAACCGCCGAGACCCGCACCGGGCAAGAG-AACTGCAGGGGGCCAACTGGGGGAGGCCGGAACGAGGGAGGGAAGGGGGGAG</Hsp_hseq>
      <Hsp_midline>|||||||||||||||||||| ||||||||| | | |||||||||||||||||| |||| ||| |||||||||| ||||  | |||||| | ||  ||   |  |||| ||||| ||||||| |||||||| |   |||||||||||||||||||| ||||||||||||||||||| |    ||||| ||||||| |   ||||||||||||||||||||||||  |||||||| |||| ||||||||||||||||||||| |||||||||| || |||||| ||||   |||| ||| ||||||||| ||| ||| |||| ||| | || |||||| | |  |||||| || || |||||</Hsp_midline>
    </Hsp>
  </Hit_hsps>
</Hit>
<Hit>
  <Hit_num>3</Hit_num>
  <Hit_id>gnl|BL_ORD_ID|0</Hit_id>
  <Hit_def>HOXB-AS3</Hit_def>
  <Hit_accession>0</Hit_accession>
  <Hit_len>573</Hit_len>
  <Hit_hsps>
    <Hsp>
      <Hsp_num>1</Hsp_num>
      <Hsp_bit-score>268.185</Hsp_bit-score>
      <Hsp_score>296</Hsp_score>
      <Hsp_evalue>1.05741e-74</Hsp_evalue>
      <Hsp_query-from>3</Hsp_query-from>
      <Hsp_query-to>275</Hsp_query-to>
      <Hsp_hit-from>1</Hsp_hit-from>
      <Hsp_hit-to>270</Hsp_hit-to>
      <Hsp_query-frame>1</Hsp_query-frame>
      <Hsp_hit-frame>1</Hsp_hit-frame>
      <Hsp_identity>227</Hsp_identity>
      <Hsp_positive>227</Hsp_positive>
      <Hsp_gaps>7</Hsp_gaps>
      <Hsp_align-len>275</Hsp_align-len>
      <Hsp_qseq>GTCATAGCGACTTTTGGGGTAGTTTGCTTTCGGCAAAGGGGGACAAAGTCATGGGGTGAGAGGGAAGGAGGACCCAAAACAGCCTCCAAGACCCTCACCAT-CTCTTCACCGGCTCCCCCTCCCCCCCCACAGGTCCTGTAAGAAGTTGGGCCCAGCTGGAAGGGATTGACC-GACGCCTCTTCGCCCTAGGCTGGCCTCTGCGGAGATTCCAGGCCCCACAGAGACCAGGACTTCCCTCAGCGCCACCGCCCCTCGTGCCAATGCAGCCGGGAA</Hsp_qseq>
      <Hsp_hseq>GTCATAGCGACTTTTGGGATAGTTTGCTATCGACAAAGGGAGACAAAGTCAAGGGGTGAAGGGAAAGGAGGGCCAAGTAGAGCCTCCACGACCCTCGGCTTCCTCCTCACCAGCTCCCCCTCCCTC----CAAGTCCAGTAAGAAGTTGGGCCAAGCTGGAAGGGATTGACCGGCCGTTTCCTCTCCCT-CGCCGGCCTCGGCGGAGATTCCAGGCCCTATAGAAACCAGGACGTCCCTTAGCGCCACCGCCTCACATGCCAGTGCTGCCGGGAA</Hsp_hseq>
      <Hsp_midline>|||||||||||||||||| ||||||||| ||| ||||||| |||||||||| |||||||  || ||||||| || |  | |||||||| |||||||  | | ||| ||||| |||||||||||| |    || |||| ||||||||||||||| |||||||||||||||||| | ||  || || ||||  || |||||| ||||||||||||||||| | ||| |||||||| ||||| |||||||||||| | | ||||| ||| ||||||||</Hsp_midline>
    </Hsp>
  </Hit_hsps>
</Hit>
<Hit>
  <Hit_num>4</Hit_num>
  <Hit_id>gnl|BL_ORD_ID|3</Hit_id>
  <Hit_def>HOXB_OPOSSUM</Hit_def>
  <Hit_accession>3</Hit_accession>
  <Hit_len>1381</Hit_len>
  <Hit_hsps>
    <Hsp>
      <Hsp_num>1</Hsp_num>
      <Hsp_bit-score>89.6514</Hsp_bit-score>
      <Hsp_score>98</Hsp_score>
      <Hsp_evalue>5.86387e-21</Hsp_evalue>
      <Hsp_query-from>1</Hsp_query-from>
      <Hsp_query-to>171</Hsp_query-to>
      <Hsp_hit-from>416</Hsp_hit-from>
      <Hsp_hit-to>588</Hsp_hit-to>
      <Hsp_query-frame>1</Hsp_query-frame>
      <Hsp_hit-frame>1</Hsp_hit-frame>
      <Hsp_identity>125</Hsp_identity>
      <Hsp_positive>125</Hsp_positive>
      <Hsp_gaps>2</Hsp_gaps>
      <Hsp_align-len>173</Hsp_align-len>
      <Hsp_qseq>ATGTCATAGCGACTTTTGGGGTAGTTTGCTTTCGGCAAAGGGGGACAAAGTCATGGGGTGAGAGGGAAGGAGGACCCAAAACAGCCTCCAAGACCCTC-ACC-ATCTCTTCACCGGCTCCCCCTCCCCCCCCACAGGTCCTGTAAGAAGTTGGGCCCAGCTGGAAGGGATTGA</Hsp_qseq>
      <Hsp_hseq>ATGTCATAGCGACTTTTGGGATAGTTTGCTATCGATAAAGGAAAAAAAATAAAGGGGGGGAGGGGCAAAGGGGGGCGAACAGACACTCCTGGACTTTCGACCGGTCGCCTCCCTAGCTCTCCCCCCCACCCCCCAAGTCCTGTAAGAAGTTTGGCTAAGAAGGGAGAGATTGA</Hsp_hseq>
      <Hsp_midline>|||||||||||||||||||| ||||||||| |||  |||||   | |||   | |||| ||| || || | ||  | || | |  ||||  |||  || |||  || | || |  |||| ||| ||| |||| || ||||||||||||||| |||  ||  || || ||||||</Hsp_midline>
    </Hsp>
  </Hit_hsps>
</Hit>
</Iteration_hits>
  <Iteration_stat>
    <Statistics>
      <Statistics_db-num>8</Statistics_db-num>
      <Statistics_db-len>9957</Statistics_db-len>
      <Statistics_hsp-len>16</Statistics_hsp-len>
      <Statistics_eff-space>5700820</Statistics_eff-space>
      <Statistics_kappa>0.41</Statistics_kappa>
      <Statistics_lambda>0.625</Statistics_lambda>
      <Statistics_entropy>0.78</Statistics_entropy>
    </Statistics>
  </Iteration_stat>
</Iteration>
<Iteration>
  <Iteration_iter-num>3</Iteration_iter-num>
  <Iteration_query-ID>Query_3</Iteration_query-ID>
  <Iteration_query-def>HOXB_DOG_ISOFORM1</Iteration_query-def>
  <Iteration_query-len>2741</Iteration_query-len>
<Iteration_hits>
<Hit>
  <Hit_num>1</Hit_num>
  <Hit_id>gnl|BL_ORD_ID|2</Hit_id>
  <Hit_def>HOXB_DOG_ISOFORM1</Hit_def>
  <Hit_accession>2</Hit_accession>
  <Hit_len>2741</Hit_len>
  <Hit_hsps>
    <Hsp>
      <Hsp_num>1</Hsp_num>
      <Hsp_bit-score>4944.32</Hsp_bit-score>
      <Hsp_score>5482</Hsp_score>
      <Hsp_evalue>0</Hsp_evalue>
      <Hsp_query-from>1</Hsp_query-from>
      <Hsp_query-to>2741</Hsp_query-to>
      <Hsp_hit-from>1</Hsp_hit-from>
      <Hsp_hit-to>2741</Hsp_hit-to>
      <Hsp_query-frame>1</Hsp_query-frame>
      <Hsp_hit-frame>1</Hsp_hit-frame>
      <Hsp_identity>2741</Hsp_identity>
      <Hsp_positive>2741</Hsp_positive>
      <Hsp_gaps>0</Hsp_gaps>
      <Hsp_align-len>2741</Hsp_align-len>
      <Hsp_qseq>TGAGGGGTATCTGTCTGACTTCTCGGCGATTTTTACGATCTAACTTCGAGATAAAACCCCTATCCATTTGACATCTAAATGTCATAGCGACTTTTGGGATAGTTTGCTATGGACAAAGGGGGACAAAGTCAAGGGGCGAGGGGGAAGGAGGGCCCAGTAGAGCCTCTACGATTCTTGGCTGTCTCCTCACCAGCTCCCCTCCCCCCCAAGTCCTGTAAGAAGTTGGGCCAAGCTGGAAGGGATTGACCGGCCGCCGCCTCCTCGCCCTCGAGGGCCTCTGCGGAGATTCCAGGCCCTCCAGAGACCCGGACGTCCCTCAGCGCCACCGCCCCTGTGCCAATGCCGCTGGGAAACCGCCGAGACCCGCACCGGGCAAGAGAACTGCAGGGGGCCAACTGGGGGAGGCCGGAACGAGGGAGGGAAGGGGGGAGGGGGCGCACACCCACAGAGGCCAGAGCGACCGGCTTCTGGGCGCCCTGAAGCCCAGACACCCCTATGCTGTCTTTCGCAGCCCCCTCTCTGGAGCCTCCTCTCTCAGCTTAAAAGGGCGACTTAGAGCTCGCCTCCGTGGCCCCTTTCGGTTCCTCCTCCCATCTTCCCTGCCTTGGCTCCCCCTCCAGGAAGCAGCCACCCCTCTCTCTTTCTCAGCCACCGAATTTCCTGGGAAGCCTCTCCCTGCAGCGCCCAGAGATGGGGTTCAGCCCCGTCTTGGGGTGGGGGGAGAGGGAGACAAACCTAAGCCCCACCCCCTCCAAAATCGATGCAAAAGAATAAGAATTGTAGAATCTCCCTTACCTTTGTAGACCTTGGGATTTCTTCCCTCCGATTGAAAGGGGTGAAGAGGAAGGGGGGGGGGAAGCGTTCTGTTTCTTCTTCATCTTCCAGATAATATTGTCCCAACCTGAGAGCCGTCGCTTCCCCTTCTCTGACTTGGGAGAGAGGGTGTTTCGCTTTTCTGATATTTGCATAGAAAATGGAGTAAGTTCTGGCTTTGAAAAATGGTATCAGGCTGCAGTCCTGGGCAGATTGTCCATTTACCCTCCATGATGACTAAAATCCCAGATCAGCAAGCAAATCAACTTAGAAATTAAAATTATTTTTGGTTCTCTCTTTTGTGTAATTCCCACCCCTCCTTCTTTCTCTCTTTCTCTCTCTCTCTCTCTCTCTCTCTCTCTCTCCCTCCTTTCCCTCTCTCTTCCTCTCTCTCTTTTGCTTTATCGAGCTGATATTGAAGTATAAAAATATCAAGAGGCTGGAGCCCTGAAGGACGACAGTGCTCCGACCTAGGTGTGGTGTCCAAAAGAATGCTGCATTATAACCACCAGGGAAATGATAAAAAGTTCATGTTCACGATCGCCCGGCCACATGACCGGCGCCGGCCAATCGCTGGATTCAACCACTCATAAACTTCTATCACAAAGTTGTAAATTTTCATAAAACAACAAGGAATTTATTGCATTTCTTCATGGCTGCTCCACCAGCAACCCTTTTCTCGGTCGCCATCTTCTTTTCTTCTCCTTCTCGCTATTTGGGGAAACCCCAATCTGAGAAGGGATGAGATTTGGGGTGCAGGGAATCAGACTGAGGAGCCACAGGGGTCCATCTGGAGAGGGGATTCTCTCCAGAACCTCCCTATTCTCACAGGAGCTCTGCCTCCCTCTTCTAGTAAGAATTCACCCCAAATCCTCCACACAGGGGCCATTCTAAGGCAGTTTTGGGGTGAGTCGGGAGTAACAGCGGGTATCCAAAATTGCCACTTGCATCAAGGCAAAATGAAGGCTTCAGGGTCCCCTCTCCTCCTCTGAATGCCCCCCTCATTCCCAGCCCTCTAGATGGTGGGACCCCCACCTGTGAGGCGTGTAGCATTGCGGGTGTGGGGGTCTTAGATCCCCTAGGGCCTAGTTTTCACCTAGGAAAGAAAGGCGGCCCTGACAGAGGCCAAGGTGGACAGCCTAGCAACCAGAGTCTCGCCTCTGCACCCCAGAAACTGGAAGAGGGTGAAGCCAGATCCCTGCCTCTTCCACCCAAATGCCCACATGCTCAGGTTCCCAATGACAGCTCCATGTGCTCTCCAGGGGGTTCTGCGGTCATTAATGGGGGAAAGTGCCGGTTCAGGGGGACTTTTACCTACAAATTCAAATTAAAGAGATTCTCCTAAAACGCGCTTCCATTCAAACCTGCTTCTTTCTTTCTGTCCCAAAACCTGTTCTTTGCATTTAAATAATCCAAGGTCTGTAATCGAATAAATTCTAAAAATCAGCTCCACAGGTCTAGATGCGTAGGCACCGTCCTCCAGGTTTATGTTCCTCAATCAAGGGGTGTTTTGGAGGAAAAAACCCTACAAAACAAACAAAAAAATCTCCACCGCCACCAAACAGAATTCACCCCGTGTTTCCCAGGGCCCCTGAAATACTGCTGTATTTTGAATTGAGCTACCAGCGCCCAAGTGCAGGAAACGAAATAACATCCCCCAAAAAACGTTTTCTCTTTTTTCTCTCTTTCTCTGTATTCCCGAGGAGATTCCAGGTTGCCGGCAGCGCGGACCGCGGGCAGCAAGGCGCGGAGGGAGCCCGCGGAGCTTGGGCGGGCGGCGCGGCCGGGCTCCGAGCGGCCGGGATGCGGCCACACCAGCCGGGTAAACTTGCACCGCTCAGACTCTCGTTCTCAGGGCTCATCCACTCCCCCACCTCCCCACGTAAAAATTTTATTTGGATCGCTGTGTTAATTTAGAATGAGATAAA</Hsp_qseq>
      <Hsp_hseq>TGAGGGGTATCTGTCTGACTTCTCGGCGATTTTTACGATCTAACTTCGAGATAAAACCCCTATCCATTTGACATCTAAATGTCATAGCGACTTTTGGGATAGTTTGCTATGGACAAAGGGGGACAAAGTCAAGGGGCGAGGGGGAAGGAGGGCCCAGTAGAGCCTCTACGATTCTTGGCTGTCTCCTCACCAGCTCCCCTCCCCCCCAAGTCCTGTAAGAAGTTGGGCCAAGCTGGAAGGGATTGACCGGCCGCCGCCTCCTCGCCCTCGAGGGCCTCTGCGGAGATTCCAGGCCCTCCAGAGACCCGGACGTCCCTCAGCGCCACCGCCCCTGTGCCAATGCCGCTGGGAAACCGCCGAGACCCGCACCGGGCAAGAGAACTGCAGGGGGCCAACTGGGGGAGGCCGGAACGAGGGAGGGAAGGGGGGAGGGGGCGCACACCCACAGAGGCCAGAGCGACCGGCTTCTGGGCGCCCTGAAGCCCAGACACCCCTATGCTGTCTTTCGCAGCCCCCTCTCTGGAGCCTCCTCTCTCAGCTTAAAAGGGCGACTTAGAGCTCGCCTCCGTGGCCCCTTTCGGTTCCTCCTCCCATCTTCCCTGCCTTGGCTCCCCCTCCAGGAAGCAGCCACCCCTCTCTCTTTCTCAGCCACCGAATTTCCTGGGAAGCCTCTCCCTGCAGCGCCCAGAGATGGGGTTCAGCCCCGTCTTGGGGTGGGGGGAGAGGGAGACAAACCTAAGCCCCACCCCCTCCAAAATCGATGCAAAAGAATAAGAATTGTAGAATCTCCCTTACCTTTGTAGACCTTGGGATTTCTTCCCTCCGATTGAAAGGGGTGAAGAGGAAGGGGGGGGGGAAGCGTTCTGTTTCTTCTTCATCTTCCAGATAATATTGTCCCAACCTGAGAGCCGTCGCTTCCCCTTCTCTGACTTGGGAGAGAGGGTGTTTCGCTTTTCTGATATTTGCATAGAAAATGGAGTAAGTTCTGGCTTTGAAAAATGGTATCAGGCTGCAGTCCTGGGCAGATTGTCCATTTACCCTCCATGATGACTAAAATCCCAGATCAGCAAGCAAATCAACTTAGAAATTAAAATTATTTTTGGTTCTCTCTTTTGTGTAATTCCCACCCCTCCTTCTTTCTCTCTTTCTCTCTCTCTCTCTCTCTCTCTCTCTCTCTCCCTCCTTTCCCTCTCTCTTCCTCTCTCTCTTTTGCTTTATCGAGCTGATATTGAAGTATAAAAATATCAAGAGGCTGGAGCCCTGAAGGACGACAGTGCTCCGACCTAGGTGTGGTGTCCAAAAGAATGCTGCATTATAACCACCAGGGAAATGATAAAAAGTTCATGTTCACGATCGCCCGGCCACATGACCGGCGCCGGCCAATCGCTGGATTCAACCACTCATAAACTTCTATCACAAAGTTGTAAATTTTCATAAAACAACAAGGAATTTATTGCATTTCTTCATGGCTGCTCCACCAGCAACCCTTTTCTCGGTCGCCATCTTCTTTTCTTCTCCTTCTCGCTATTTGGGGAAACCCCAATCTGAGAAGGGATGAGATTTGGGGTGCAGGGAATCAGACTGAGGAGCCACAGGGGTCCATCTGGAGAGGGGATTCTCTCCAGAACCTCCCTATTCTCACAGGAGCTCTGCCTCCCTCTTCTAGTAAGAATTCACCCCAAATCCTCCACACAGGGGCCATTCTAAGGCAGTTTTGGGGTGAGTCGGGAGTAACAGCGGGTATCCAAAATTGCCACTTGCATCAAGGCAAAATGAAGGCTTCAGGGTCCCCTCTCCTCCTCTGAATGCCCCCCTCATTCCCAGCCCTCTAGATGGTGGGACCCCCACCTGTGAGGCGTGTAGCATTGCGGGTGTGGGGGTCTTAGATCCCCTAGGGCCTAGTTTTCACCTAGGAAAGAAAGGCGGCCCTGACAGAGGCCAAGGTGGACAGCCTAGCAACCAGAGTCTCGCCTCTGCACCCCAGAAACTGGAAGAGGGTGAAGCCAGATCCCTGCCTCTTCCACCCAAATGCCCACATGCTCAGGTTCCCAATGACAGCTCCATGTGCTCTCCAGGGGGTTCTGCGGTCATTAATGGGGGAAAGTGCCGGTTCAGGGGGACTTTTACCTACAAATTCAAATTAAAGAGATTCTCCTAAAACGCGCTTCCATTCAAACCTGCTTCTTTCTTTCTGTCCCAAAACCTGTTCTTTGCATTTAAATAATCCAAGGTCTGTAATCGAATAAATTCTAAAAATCAGCTCCACAGGTCTAGATGCGTAGGCACCGTCCTCCAGGTTTATGTTCCTCAATCAAGGGGTGTTTTGGAGGAAAAAACCCTACAAAACAAACAAAAAAATCTCCACCGCCACCAAACAGAATTCACCCCGTGTTTCCCAGGGCCCCTGAAATACTGCTGTATTTTGAATTGAGCTACCAGCGCCCAAGTGCAGGAAACGAAATAACATCCCCCAAAAAACGTTTTCTCTTTTTTCTCTCTTTCTCTGTATTCCCGAGGAGATTCCAGGTTGCCGGCAGCGCGGACCGCGGGCAGCAAGGCGCGGAGGGAGCCCGCGGAGCTTGGGCGGGCGGCGCGGCCGGGCTCCGAGCGGCCGGGATGCGGCCACACCAGCCGGGTAAACTTGCACCGCTCAGACTCTCGTTCTCAGGGCTCATCCACTCCCCCACCTCCCCACGTAAAAATTTTATTTGGATCGCTGTGTTAATTTAGAATGAGATAAA</Hsp_hseq>
      <Hsp_midline>|||||||||||||||||||||||||||||||||||||||||||||||||||||||||||||||||||||||||||||||||||||||||||||||||||||||||||||||||||||||||||||||||||||||||||||||||||||||||||||||||||||||||||||||||||||||||||||||||||||||||||||||||||||||||||||||||||||||||||||||||||||||||||||||||||||||||||||||||||||||||||||||||||||||||||||||||||||||||||||||||||||||||||||||||||||||||||||||||||||||||||||||||||||||||||||||||||||||||||||||||||||||||||||||||||||||||||||||||||||||||||||||||||||||||||||||||||||||||||||||||||||||||||||||||||||||||||||||||||||||||||||||||||||||||||||||||||||||||||||||||||||||||||||||||||||||||||||||||||||||||||||||||||||||||||||||||||||||||||||||||||||||||||||||||||||||||||||||||||||||||||||||||||||||||||||||||||||||||||||||||||||||||||||||||||||||||||||||||||||||||||||||||||||||||||||||||||||||||||||||||||||||||||||||||||||||||||||||||||||||||||||||||||||||||||||||||||||||||||||||||||||||||||||||||||||||||||||||||||||||||||||||||||||||||||||||||||||||||||||||||||||||||||||||||||||||||||||||||||||||||||||||||||||||||||||||||||||||||||||||||||||||||||||||||||||||||||||||||||||||||||||||||||||||||||||||||||||||||||||||||||||||||||||||||||||||||||||||||||||||||||||||||||||||||||||||||||||||||||||||||||||||||||||||||||||||||||||||||||||||||||||||||||||||||||||||||||||||||||||||||||||||||||||||||||||||||||||||||||||||||||||||||||||||||||||||||||||||||||||||||||||||||||||||||||||||||||||||||||||||||||||||||||||||||||||||||||||||||||||||||||||||||||||||||||||||||||||||||||||||||||||||||||||||||||||||||||||||||||||||||||||||||||||||||||||||||||||||||||||||||||||||||||||||||||||||||||||||||||||||||||||||||||||||||||||||||||||||||||||||||||||||||||||||||||||||||||||||||||||||||||||||||||||||||||||||||||||||||||||||||||||||||||||||||||||||||||||||||||||||||||||||||||||||||||||||||||||||||||||||||||||||||||||||||||||||||||||||||||||||||||||||||||||||||||||||||||||||||||||||||||||||||||||||||||||||||||||||||||||||||||||||||||||||||||||||||||||||||||||||||||||||||||||||||||||||||||||||||||||||||||||||||||||||||||||||||||||||||||||||||||||||||||||||||||||||||||||||||||||||||||||||||||||||||||||||||||||||||||||||||||||||||||||||||||||||||||||||||||||||||||||||||||||||||||||||||||||||||||||||||||||||||||||||||||||||||||||||||||||||||||||||||||||||||||||||||||||||||||||||||||||||||||||||||||||||||||||||||||||||||||||||||||||||||||||||||||||||||||||||||||||||||||||||||||||||||||||||||||||||||||||||||||||||||||||||||||||||||||||||||||||||||||||||||||||||||||||||||||||||||||||||||||||||||||||||||||||||||||||||||||||||||||||||||||||||||||||||||||||||||||||||||||||||||||||||||||||||||||||||||||||||||||||||||||||||||||||||||||||||||||||||||||||||||||||||||||||||||||||||||||||||||||||||||||||||||||||||||||||||||||||||||||||||||||||</Hsp_midline>
    </Hsp>
  </Hit_hsps>
</Hit>
<Hit>
  <Hit_num>2</Hit_num>
  <Hit_id>gnl|BL_ORD_ID|1</Hit_id>
  <Hit_def>HOXB5OS</Hit_def>
  <Hit_accession>1</Hit_accession>
  <Hit_len>596</Hit_len>
  <Hit_hsps>
    <Hsp>
      <Hsp_num>1</Hsp_num>
      <Hsp_bit-score>333.106</Hsp_bit-score>
      <Hsp_score>368</Hsp_score>
      <Hsp_evalue>1.41874e-93</Hsp_evalue>
      <Hsp_query-from>79</Hsp_query-from>
      <Hsp_query-to>431</Hsp_query-to>
      <Hsp_hit-from>1</Hsp_hit-from>
      <Hsp_hit-to>354</Hsp_hit-to>
      <Hsp_query-frame>1</Hsp_query-frame>
      <Hsp_hit-frame>1</Hsp_hit-frame>
      <Hsp_identity>295</Hsp_identity>
      <Hsp_positive>295</Hsp_positive>
      <Hsp_gaps>13</Hsp_gaps>
      <Hsp_align-len>360</Hsp_align-len>
      <Hsp_qseq>ATGTCATAGCGACTTTTGGGATAGTTTGCTATGGACAAAGGGGGACAAAGTCAAGGGGCGAGGGGGAAGGAGGGCCCAGTAGAGCCTCTACGATTCTTGGCTGTCTCCTCACCAGCTCCCC-TCCCCCCCAA---GTCCTGTAAGAAGTTGGGCCAAGCTGGAAGGGATTGACCGGCCGCCGCCTCCTCGCCCTCGAG-GGCCTCTGCGGAGATTCCAGGCCCTCCAGAGACCCGGACGTCCCTCAGCGCCACCGCCCCT-GTGCCAATGCCGCTGGGAAACCGCCGAGACCCGCACCGGGCAAGAG-AACTGCAGGGGGCCAACTGGGGGAGGCCGGAACGAGGGAGGGAAGGGGGGAG</Hsp_qseq>
      <Hsp_hseq>ATGTCATAGCGACTTTTGGGGTAGTTTGCTTTCGGCAAAGGGGGACAAAGTCATGGGGTGAGAGGGAAGGAGGACCCAAAACAGCCTCCAAGACCCTCACCA-TCTCTTCACCGGCTCCCCCTCCCCCCCCACAGGTCCTGTAAGAAGTTGGGCCCAGCTGGAAGGGATTGACCGAC----GCCTCTTCGCCCTAGGCTGGCCTCTGCGGAGATTCCAGGCCCCACAGAGACCAGGACTTCCCTCAGCGCCACCGCCCCTCGTGCCAATGCAGCCGGGAAATCGCCATTACCCACACTGGGCAAGAGAAACCGCACGGGGGCAA-TCGGAGAGGCCAGGAAAAGGGAGAGATGGAGGGAG</Hsp_hseq>
      <Hsp_midline>|||||||||||||||||||| ||||||||| | | |||||||||||||||||| |||| ||| |||||||||| ||||  | |||||| | ||  ||   |  |||| ||||| ||||||| |||||||| |   |||||||||||||||||||| ||||||||||||||||||| |    ||||| ||||||| |   ||||||||||||||||||||||||  |||||||| |||| ||||||||||||||||||||| |||||||||| || |||||| ||||   |||| ||| ||||||||| ||| ||| |||| ||| | || |||||| | |  |||||| || || |||||</Hsp_midline>
    </Hsp>
  </Hit_hsps>
</Hit>
<Hit>
  <Hit_num>3</Hit_num>
  <Hit_id>gnl|BL_ORD_ID|0</Hit_id>
  <Hit_def>HOXB-AS3</Hit_def>
  <Hit_accession>0</Hit_accession>
  <Hit_len>573</Hit_len>
  <Hit_hsps>
    <Hsp>
      <Hsp_num>1</Hsp_num>
      <Hsp_bit-score>331.303</Hsp_bit-score>
      <Hsp_score>366</Hsp_score>
      <Hsp_evalue>4.95189e-93</Hsp_evalue>
      <Hsp_query-from>81</Hsp_query-from>
      <Hsp_query-to>370</Hsp_query-to>
      <Hsp_hit-from>1</Hsp_hit-from>
      <Hsp_hit-to>288</Hsp_hit-to>
      <Hsp_query-frame>1</Hsp_query-frame>
      <Hsp_hit-frame>1</Hsp_hit-frame>
      <Hsp_identity>249</Hsp_identity>
      <Hsp_positive>249</Hsp_positive>
      <Hsp_gaps>4</Hsp_gaps>
      <Hsp_align-len>291</Hsp_align-len>
      <Hsp_qseq>GTCATAGCGACTTTTGGGATAGTTTGCTATGGACAAAGGGGGACAAAGTCAAGGGGCGAGGGGGAAGGAGGGCCCAGTAGAGCCTCTACGATTCTTGGCTGTCTCCTCACCAGCTCCCCTCCCCCCCAAGTCCTGTAAGAAGTTGGGCCAAGCTGGAAGGGATTGACCGGCCGCCGCCTCCTCGCCCTCGAGGGCCTCTGCGGAGATTCCAGGCCCTCCAGAGACCCGGACGTCCCTCAGCGCCACCGCC-CCTGTGCCAATGCCGCTGGGAAACCGCCGAGACCCGCACC</Hsp_qseq>
      <Hsp_hseq>GTCATAGCGACTTTTGGGATAGTTTGCTATCGACAAAGGGAGACAAAGTCAAGGGGTGAAGGGAAAGGAGGGCCAAGTAGAGCCTCCACGACCCTCGGCTTCCTCCTCACCAGCTCCCCCTCCCTCCAAGTCCAGTAAGAAGTTGGGCCAAGCTGGAAGGGATTGACCG---GCCGTTTCCTCTCCCTCGCCGGCCTCGGCGGAGATTCCAGGCCCTATAGAAACCAGGACGTCCCTTAGCGCCACCGCCTCACATGCCAGTGCTGCCGGGAACCCAGCGATATCCGCACC</Hsp_hseq>
      <Hsp_midline>|||||||||||||||||||||||||||||| ||||||||| ||||||||||||||| || ||| |||||||||| ||||||||||| ||||  || ||||  |||||||||||||||||  ||| |||||||| |||||||||||||||||||||||||||||||||||   ||||  ||||| ||||||  |||||| ||||||||||||||||||  ||| ||| |||||||||| |||||||||||| |   ||||| ||| || ||||| ||  ||| | |||||||</Hsp_midline>
    </Hsp>
    <Hsp>
      <Hsp_num>2</Hsp_num>
      <Hsp_bit-score>145.556</Hsp_bit-score>
      <Hsp_score>160</Hsp_score>
      <Hsp_evalue>4.07554e-37</Hsp_evalue>
      <Hsp_query-from>2514</Hsp_query-from>
      <Hsp_query-to>2741</Hsp_query-to>
      <Hsp_hit-from>293</Hsp_hit-from>
      <Hsp_hit-to>514</Hsp_hit-to>
      <Hsp_query-frame>1</Hsp_query-frame>
      <Hsp_hit-frame>1</Hsp_hit-frame>
      <Hsp_identity>176</Hsp_identity>
      <Hsp_positive>176</Hsp_positive>
      <Hsp_gaps>18</Hsp_gaps>
      <Hsp_align-len>234</Hsp_align-len>
      <Hsp_qseq>GAGGAGATTCCAGGTTGCCGGCAGCG---CGGACCGCGGGCAGCAAGGCGCGGAGGGAGCCCGCGGAGCTTGGGCGGGCGGCGCGGCCGGGCTCCGAG--CGGCCGGGATGCGGCCACACCAGCCGGGTAAACTTGCACCGCTCAGACTCTCGTTCTCAGGGCTCATCCACTCCCCCACCTCCCCACGTAAAAATTTTATTTGGATCG-CTGTGTTAATTTAGAATGAGATAAA</Hsp_qseq>
      <Hsp_hseq>GAGAAGGTTCCAGGCTGCCGGCGGCGGCGCAGAGAGCGGGAAGAGAGGCTCGGAGGAAGCCCC--------GGGCGTG--GCGTGGTCAGGCTCCGAGAGCGGCCGGGATGCGGCCACACCGGCCTGGTAAACTCGCACCTCTTAGGATCTTGCTC-CCGGACTCATTCCCTTCCCCACC-CCCTATTTTAAAGTTTTATTTGGGTCGTCTGTATCAATTTAGAACGAGATAAA</Hsp_hseq>
      <Hsp_midline>||| || ||||||| ||||||| |||   | ||  ||||| ||  |||| |||||| |||||         ||||| |  ||| || | |||||||||  ||||||||||||||||||||| ||| |||||||| ||||| || ||  ||| | || | || ||||| | || ||||||| ||| |  | ||| |||||||||| ||| |||| | ||||||||| ||||||||</Hsp_midline>
    </Hsp>
  </Hit_hsps>
</Hit>
<Hit>
  <Hit_num>4</Hit_num>
  <Hit_id>gnl|BL_ORD_ID|3</Hit_id>
  <Hit_def>HOXB_OPOSSUM</Hit_def>
  <Hit_accession>3</Hit_accession>
  <Hit_len>1381</Hit_len>
  <Hit_hsps>
    <Hsp>
      <Hsp_num>1</Hsp_num>
      <Hsp_bit-score>250.151</Hsp_bit-score>
      <Hsp_score>276</Hsp_score>
      <Hsp_evalue>1.32995e-68</Hsp_evalue>
      <Hsp_query-from>1</Hsp_query-from>
      <Hsp_query-to>246</Hsp_query-to>
      <Hsp_hit-from>338</Hsp_hit-from>
      <Hsp_hit-to>588</Hsp_hit-to>
      <Hsp_query-frame>1</Hsp_query-frame>
      <Hsp_hit-frame>1</Hsp_hit-frame>
      <Hsp_identity>207</Hsp_identity>
      <Hsp_positive>207</Hsp_positive>
      <Hsp_gaps>5</Hsp_gaps>
      <Hsp_align-len>251</Hsp_align-len>
      <Hsp_qseq>TGAGGGGTATCTGTCTGACTTCTCGGCGATTTTTACGATCTAACTTCGAGATAAAACCCCTATCCATTTGACATCTAAATGTCATAGCGACTTTTGGGATAGTTTGCTATGGACAAAGGGGGACAAAGTCAAGGGGCGAGGGGGAAGGAGGGCCCAGTAGAGCCTCTACGATTCTTG-GCTGTCTCCTCACCAGCT----CCCCTCCCCCCCAAGTCCTGTAAGAAGTTGGGCCAAGCTGGAAGGGATTGA</Hsp_qseq>
      <Hsp_hseq>TGAGGGGTATCTGTCTGACTTCTCGGCGATTTTTACGATCTAACTTCGAGATAAAACCCCTATCCATTTGACATCTAAATGTCATAGCGACTTTTGGGATAGTTTGCTATCGATAAAGGAAAAAAAATAAAGGGGGGGAGGGGCAAAGGGGGGCGAACAGACACTCCTGGACTTTCGACCGGTCGCCTCCCTAGCTCTCCCCCCCACCCCCCAAGTCCTGTAAGAAGTTTGGCTAAGAAGGGAGAGATTGA</Hsp_hseq>
      <Hsp_midline>|||||||||||||||||||||||||||||||||||||||||||||||||||||||||||||||||||||||||||||||||||||||||||||||||||||||||||||| || |||||   | |||   | |||| |||||| || | ||| | |  |||  |||   || | | |  | ||| |||| | ||||    ||||  ||||||||||||||||||||||| ||| |||  || || ||||||</Hsp_midline>
    </Hsp>
  </Hit_hsps>
</Hit>
<Hit>
  <Hit_num>5</Hit_num>
  <Hit_id>gnl|BL_ORD_ID|4</Hit_id>
  <Hit_def>HOXB_XENOPUS</Hit_def>
  <Hit_accession>4</Hit_accession>
  <Hit_len>647</Hit_len>
  <Hit_hsps>
    <Hsp>
      <Hsp_num>1</Hsp_num>
      <Hsp_bit-score>66.2076</Hsp_bit-score>
      <Hsp_score>72</Hsp_score>
      <Hsp_evalue>3.13604e-13</Hsp_evalue>
      <Hsp_query-from>21</Hsp_query-from>
      <Hsp_query-to>93</Hsp_query-to>
      <Hsp_hit-from>1</Hsp_hit-from>
      <Hsp_hit-to>72</Hsp_hit-to>
      <Hsp_query-frame>1</Hsp_query-frame>
      <Hsp_hit-frame>1</Hsp_hit-frame>
      <Hsp_identity>59</Hsp_identity>
      <Hsp_positive>59</Hsp_positive>
      <Hsp_gaps>1</Hsp_gaps>
      <Hsp_align-len>73</Hsp_align-len>
      <Hsp_qseq>TCTCGGCGATTTTTACGATCTAACTTCGAGATAAAACCCCTATCCATTTGACATCTAAATGTCATAGCGACTT</Hsp_qseq>
      <Hsp_hseq>TCTGGGCCATTTGTACCATGGAACTTCTACATAAAACCCA-ATCCATTTGACATGGAAATGTCATACCTACTT</Hsp_hseq>
      <Hsp_midline>||| ||| |||| ||| ||  |||||| | |||||||||  |||||||||||||  |||||||||| | ||||</Hsp_midline>
    </Hsp>
  </Hit_hsps>
</Hit>
</Iteration_hits>
  <Iteration_stat>
    <Statistics>
      <Statistics_db-num>8</Statistics_db-num>
      <Statistics_db-len>9957</Statistics_db-len>
      <Statistics_hsp-len>18</Statistics_hsp-len>
      <Statistics_eff-space>26720799</Statistics_eff-space>
      <Statistics_kappa>0.41</Statistics_kappa>
      <Statistics_lambda>0.625</Statistics_lambda>
      <Statistics_entropy>0.78</Statistics_entropy>
    </Statistics>
  </Iteration_stat>
</Iteration>
<Iteration>
  <Iteration_iter-num>4</Iteration_iter-num>
  <Iteration_query-ID>Query_4</Iteration_query-ID>
  <Iteration_query-def>HOXB_OPOSSUM</Iteration_query-def>
  <Iteration_query-len>1381</Iteration_query-len>
<Iteration_hits>
<Hit>
  <Hit_num>1</Hit_num>
  <Hit_id>gnl|BL_ORD_ID|3</Hit_id>
  <Hit_def>HOXB_OPOSSUM</Hit_def>
  <Hit_accession>3</Hit_accession>
  <Hit_len>1381</Hit_len>
  <Hit_hsps>
    <Hsp>
      <Hsp_num>1</Hsp_num>
      <Hsp_bit-score>2491.74</Hsp_bit-score>
      <Hsp_score>2762</Hsp_score>
      <Hsp_evalue>0</Hsp_evalue>
      <Hsp_query-from>1</Hsp_query-from>
      <Hsp_query-to>1381</Hsp_query-to>
      <Hsp_hit-from>1</Hsp_hit-from>
      <Hsp_hit-to>1381</Hsp_hit-to>
      <Hsp_query-frame>1</Hsp_query-frame>
      <Hsp_hit-frame>1</Hsp_hit-frame>
      <Hsp_identity>1381</Hsp_identity>
      <Hsp_positive>1381</Hsp_positive>
      <Hsp_gaps>0</Hsp_gaps>
      <Hsp_align-len>1381</Hsp_align-len>
      <Hsp_qseq>ATCTAACCCCCAAGCCCCCATTGCCCTAAACACGCAGCGAAGAGAGGGAGAGGAACCGGACTTACTCTGGAGAACGCTGGACCTCGGGCCTCCCTCCGTTGTCTCCGCCGCCGCCGCCGCCACCGTCGCTGCCACCTCTGCTTTTGCTGCTGCTGAGGCCGGGCCCTCAGCTCCTCTCAGCTGGGAGAGAGCTCACCTACCTCTGCCCCCTTCCCCGCCACTGCGAGCAGTTAAAGTGTCACTTACATTCTCGAGAATGTGAAATATACCGCGCGGTGTCAACTCCCCAAAACCATAAAACTAACTTTATGGACCTCACGTGACTTTCTCGAGCCAGTGAGGGGTATCTGTCTGACTTCTCGGCGATTTTTACGATCTAACTTCGAGATAAAACCCCTATCCATTTGACATCTAAATGTCATAGCGACTTTTGGGATAGTTTGCTATCGATAAAGGAAAAAAAATAAAGGGGGGGAGGGGCAAAGGGGGGCGAACAGACACTCCTGGACTTTCGACCGGTCGCCTCCCTAGCTCTCCCCCCCACCCCCCAAGTCCTGTAAGAAGTTTGGCTAAGAAGGGAGAGATTGAGCTGGCCAGTTCCCCAACCCTTACACGGAGTCCCTGCTCCTGCTGCCCTTCTTAGAACCAGGGCCTCCAGGGATCTTTCCGATCCAGCTTGTTTCCCGTGCCAACTCCACCTGGACGCCTTGAAAACCCAGCGTCAGACAAGAAAACTCCACTGGCACAATTGAGGCGGGGGTGAAGAAGGACTTGAACCCTCAGAGGCTAGAGAGATGTAAGGGAATACGACCATGCTGGGGACCATAAGGAACAGAACTAAAGAAGTGGGGAGCCACTAGGAGCACGGAGGCCCTCCCCGACTGACGCATTGCGGTTGCCTCCTGGTCTAAGGAATCCAGGCACCAACTGACCTCTTCAAACCCCAAGTTTACCAATGCCACCTTAGGAATCACTTCTTCTCTTTTCTCTCCTTTTTCTTGCCCTCTGCTTTTCTTCTTTCTTTCTTAATTCCATTTACTCCCCCCCTCCCACCCCTTCTTCTCCACCTCTTCTATCCGTGGAACCATAATGAAATCAAATAAAAGAAATTAGGGCCGAAAGAGAGCTTGCTCAGGAAGGCGGTTAATAAAGGGAAGCTGGTTTGAGGCACTTGATTTCCCCGTCTAATTGCCTTCATTGGCTTTCCCTACTTTGATGTGGAACAGGATTTGGCGCTAATAAAATAAGGACTTTCGGTCTGGGTCTGCAATAAACTCATCTCCACACAAAATCAACCAAGTCTTCTTCCCTGCGTCTTCCTTTCCTAATGACCAGAGTGAAAAACATATATGTTATTTTCTTGCTGCTGAATTTTTTCAGT</Hsp_qseq>
      <Hsp_hseq>ATCTAACCCCCAAGCCCCCATTGCCCTAAACACGCAGCGAAGAGAGGGAGAGGAACCGGACTTACTCTGGAGAACGCTGGACCTCGGGCCTCCCTCCGTTGTCTCCGCCGCCGCCGCCGCCACCGTCGCTGCCACCTCTGCTTTTGCTGCTGCTGAGGCCGGGCCCTCAGCTCCTCTCAGCTGGGAGAGAGCTCACCTACCTCTGCCCCCTTCCCCGCCACTGCGAGCAGTTAAAGTGTCACTTACATTCTCGAGAATGTGAAATATACCGCGCGGTGTCAACTCCCCAAAACCATAAAACTAACTTTATGGACCTCACGTGACTTTCTCGAGCCAGTGAGGGGTATCTGTCTGACTTCTCGGCGATTTTTACGATCTAACTTCGAGATAAAACCCCTATCCATTTGACATCTAAATGTCATAGCGACTTTTGGGATAGTTTGCTATCGATAAAGGAAAAAAAATAAAGGGGGGGAGGGGCAAAGGGGGGCGAACAGACACTCCTGGACTTTCGACCGGTCGCCTCCCTAGCTCTCCCCCCCACCCCCCAAGTCCTGTAAGAAGTTTGGCTAAGAAGGGAGAGATTGAGCTGGCCAGTTCCCCAACCCTTACACGGAGTCCCTGCTCCTGCTGCCCTTCTTAGAACCAGGGCCTCCAGGGATCTTTCCGATCCAGCTTGTTTCCCGTGCCAACTCCACCTGGACGCCTTGAAAACCCAGCGTCAGACAAGAAAACTCCACTGGCACAATTGAGGCGGGGGTGAAGAAGGACTTGAACCCTCAGAGGCTAGAGAGATGTAAGGGAATACGACCATGCTGGGGACCATAAGGAACAGAACTAAAGAAGTGGGGAGCCACTAGGAGCACGGAGGCCCTCCCCGACTGACGCATTGCGGTTGCCTCCTGGTCTAAGGAATCCAGGCACCAACTGACCTCTTCAAACCCCAAGTTTACCAATGCCACCTTAGGAATCACTTCTTCTCTTTTCTCTCCTTTTTCTTGCCCTCTGCTTTTCTTCTTTCTTTCTTAATTCCATTTACTCCCCCCCTCCCACCCCTTCTTCTCCACCTCTTCTATCCGTGGAACCATAATGAAATCAAATAAAAGAAATTAGGGCCGAAAGAGAGCTTGCTCAGGAAGGCGGTTAATAAAGGGAAGCTGGTTTGAGGCACTTGATTTCCCCGTCTAATTGCCTTCATTGGCTTTCCCTACTTTGATGTGGAACAGGATTTGGCGCTAATAAAATAAGGACTTTCGGTCTGGGTCTGCAATAAACTCATCTCCACACAAAATCAACCAAGTCTTCTTCCCTGCGTCTTCCTTTCCTAATGACCAGAGTGAAAAACATATATGTTATTTTCTTGCTGCTGAATTTTTTCAGT</Hsp_hseq>
      <Hsp_midline>|||||||||||||||||||||||||||||||||||||||||||||||||||||||||||||||||||||||||||||||||||||||||||||||||||||||||||||||||||||||||||||||||||||||||||||||||||||||||||||||||||||||||||||||||||||||||||||||||||||||||||||||||||||||||||||||||||||||||||||||||||||||||||||||||||||||||||||||||||||||||||||||||||||||||||||||||||||||||||||||||||||||||||||||||||||||||||||||||||||||||||||||||||||||||||||||||||||||||||||||||||||||||||||||||||||||||||||||||||||||||||||||||||||||||||||||||||||||||||||||||||||||||||||||||||||||||||||||||||||||||||||||||||||||||||||||||||||||||||||||||||||||||||||||||||||||||||||||||||||||||||||||||||||||||||||||||||||||||||||||||||||||||||||||||||||||||||||||||||||||||||||||||||||||||||||||||||||||||||||||||||||||||||||||||||||||||||||||||||||||||||||||||||||||||||||||||||||||||||||||||||||||||||||||||||||||||||||||||||||||||||||||||||||||||||||||||||||||||||||||||||||||||||||||||||||||||||||||||||||||||||||||||||||||||||||||||||||||||||||||||||||||||||||||||||||||||||||||||||||||||||||||||||||||||||||||||||||||||||||||||||||||||||||||||||||||||||||||||||||||||||||||||||||||||||||||||||||||||||||||||||||||||||||||||||||||||||||||||||||||||||||||||||||||||||||||||||||||||||||||||||||||||||||||||||||||||||||||||||||||||||||||||||||||||||||||||||||||||||||||||||||||||||||||||||||||||||||||||||||||||||||||||||||||||||||||||||||||||||||||||||||||||||||||||||||</Hsp_midline>
    </Hsp>
  </Hit_hsps>
</Hit>
<Hit>
  <Hit_num>2</Hit_num>
  <Hit_id>gnl|BL_ORD_ID|2</Hit_id>
  <Hit_def>HOXB_DOG_ISOFORM1</Hit_def>
  <Hit_accession>2</Hit_accession>
  <Hit_len>2741</Hit_len>
  <Hit_hsps>
    <Hsp>
      <Hsp_num>1</Hsp_num>
      <Hsp_bit-score>250.151</Hsp_bit-score>
      <Hsp_score>276</Hsp_score>
      <Hsp_evalue>6.66739e-69</Hsp_evalue>
      <Hsp_query-from>338</Hsp_query-from>
      <Hsp_query-to>588</Hsp_query-to>
      <Hsp_hit-from>1</Hsp_hit-from>
      <Hsp_hit-to>246</Hsp_hit-to>
      <Hsp_query-frame>1</Hsp_query-frame>
      <Hsp_hit-frame>1</Hsp_hit-frame>
      <Hsp_identity>207</Hsp_identity>
      <Hsp_positive>207</Hsp_positive>
      <Hsp_gaps>5</Hsp_gaps>
      <Hsp_align-len>251</Hsp_align-len>
      <Hsp_qseq>TGAGGGGTATCTGTCTGACTTCTCGGCGATTTTTACGATCTAACTTCGAGATAAAACCCCTATCCATTTGACATCTAAATGTCATAGCGACTTTTGGGATAGTTTGCTATCGATAAAGGAAAAAAAATAAAGGGGGGGAGGGGCAAAGGGGGGCGAACAGACACTCCTGGACTTTCGACCGGTCGCCTCCCTAGCTCTCCCCCCCACCCCCCAAGTCCTGTAAGAAGTTTGGCTAAGAAGGGAGAGATTGA</Hsp_qseq>
      <Hsp_hseq>TGAGGGGTATCTGTCTGACTTCTCGGCGATTTTTACGATCTAACTTCGAGATAAAACCCCTATCCATTTGACATCTAAATGTCATAGCGACTTTTGGGATAGTTTGCTATGGACAAAGGGGGACAAAGTCAAGGGGCGAGGGGGAAGGAGGGCCCAGTAGAGCCTCTACGATTCTTG-GCTGTCTCCTCACCAGCT----CCCCTCCCCCCCAAGTCCTGTAAGAAGTTGGGCCAAGCTGGAAGGGATTGA</Hsp_hseq>
      <Hsp_midline>|||||||||||||||||||||||||||||||||||||||||||||||||||||||||||||||||||||||||||||||||||||||||||||||||||||||||||||| || |||||   | |||   | |||| |||||| || | ||| | |  |||  |||   || | | |  | ||| |||| | ||||    ||||  ||||||||||||||||||||||| ||| |||  || || ||||||</Hsp_midline>
    </Hsp>
  </Hit_hsps>
</Hit>
<Hit>
  <Hit_num>3</Hit_num>
  <Hit_id>gnl|BL_ORD_ID|0</Hit_id>
  <Hit_def>HOXB-AS3</Hit_def>
  <Hit_accession>0</Hit_accession>
  <Hit_len>573</Hit_len>
  <Hit_hsps>
    <Hsp>
      <Hsp_num>1</Hsp_num>
      <Hsp_bit-score>114.899</Hsp_bit-score>
      <Hsp_score>126</Hsp_score>
      <Hsp_evalue>3.4599e-28</Hsp_evalue>
      <Hsp_query-from>418</Hsp_query-from>
      <Hsp_query-to>601</Hsp_query-to>
      <Hsp_hit-from>1</Hsp_hit-from>
      <Hsp_hit-to>178</Hsp_hit-to>
      <Hsp_query-frame>1</Hsp_query-frame>
      <Hsp_hit-frame>1</Hsp_hit-frame>
      <Hsp_identity>141</Hsp_identity>
      <Hsp_positive>141</Hsp_positive>
      <Hsp_gaps>10</Hsp_gaps>
      <Hsp_align-len>186</Hsp_align-len>
      <Hsp_qseq>GTCATAGCGACTTTTGGGATAGTTTGCTATCGATAAA-GGAAAAAAAATAAAGGGGGGGAGGGGCAAAGGGGGGCGAA-CAGACACTCCTGGACTTTCGACCGGTCGCCTCCCTAGCTCTCCCCCCCACCCCCCAAGTCCTGTAAGAAGTTTGGCTAAGAAGGGAGAGATTGAGCTGGCCAGTTCC</Hsp_qseq>
      <Hsp_hseq>GTCATAGCGACTTTTGGGATAGTTTGCTATCGACAAAGGGAGACAAAGTCAAGGGGTGAAGGG--AAAGGAGGGCCAAGTAGAGCCTCCACGACCCTCG-GCTTCCTCCTCACCAGCT----CCCCCTCCCTCCAAGTCCAGTAAGAAGTTGGGCCAAGCTGGAAGGGATTGA-CCGGCCGTTTCC</Hsp_hseq>
      <Hsp_midline>||||||||||||||||||||||||||||||||| ||| ||| | ||| | |||||| | ||||  ||||| |||| ||  |||  ||||  |||  |||  |   | |||| | ||||    ||||| ||| |||||||| |||||||||| ||| |||  || || |||||| | ||||  ||||</Hsp_midline>
    </Hsp>
  </Hit_hsps>
</Hit>
<Hit>
  <Hit_num>4</Hit_num>
  <Hit_id>gnl|BL_ORD_ID|1</Hit_id>
  <Hit_def>HOXB5OS</Hit_def>
  <Hit_accession>1</Hit_accession>
  <Hit_len>596</Hit_len>
  <Hit_hsps>
    <Hsp>
      <Hsp_num>1</Hsp_num>
      <Hsp_bit-score>89.6514</Hsp_bit-score>
      <Hsp_score>98</Hsp_score>
      <Hsp_evalue>1.3779e-20</Hsp_evalue>
      <Hsp_query-from>416</Hsp_query-from>
      <Hsp_query-to>588</Hsp_query-to>
      <Hsp_hit-from>1</Hsp_hit-from>
      <Hsp_hit-to>171</Hsp_hit-to>
      <Hsp_query-frame>1</Hsp_query-frame>
      <Hsp_hit-frame>1</Hsp_hit-frame>
      <Hsp_identity>125</Hsp_identity>
      <Hsp_positive>125</Hsp_positive>
      <Hsp_gaps>2</Hsp_gaps>
      <Hsp_align-len>173</Hsp_align-len>
      <Hsp_qseq>ATGTCATAGCGACTTTTGGGATAGTTTGCTATCGATAAAGGAAAAAAAATAAAGGGGGGGAGGGGCAAAGGGGGGCGAACAGACACTCCTGGACTTTCGACCGGTCGCCTCCCTAGCTCTCCCCCCCACCCCCCAAGTCCTGTAAGAAGTTTGGCTAAGAAGGGAGAGATTGA</Hsp_qseq>
      <Hsp_hseq>ATGTCATAGCGACTTTTGGGGTAGTTTGCTTTCGGCAAAGGGGGACAAAGTCATGGGGTGAGAGGGAAGGAGGACCCAAAACAGCCTCCAAGACCCTC-ACC-ATCTCTTCACCGGCTCCCCCTCCCCCCCCACAGGTCCTGTAAGAAGTTGGGCCCAGCTGGAAGGGATTGA</Hsp_hseq>
      <Hsp_midline>|||||||||||||||||||| ||||||||| |||  |||||   | |||   | |||| ||| || || | ||  | || | |  ||||  |||  || |||  || | || |  |||| ||| ||| |||| || ||||||||||||||| |||  ||  || || ||||||</Hsp_midline>
    </Hsp>
  </Hit_hsps>
</Hit>
<Hit>
  <Hit_num>5</Hit_num>
  <Hit_id>gnl|BL_ORD_ID|4</Hit_id>
  <Hit_def>HOXB_XENOPUS</Hit_def>
  <Hit_accession>4</Hit_accession>
  <Hit_len>647</Hit_len>
  <Hit_hsps>
    <Hsp>
      <Hsp_num>1</Hsp_num>
      <Hsp_bit-score>66.2076</Hsp_bit-score>
      <Hsp_score>72</Hsp_score>
      <Hsp_evalue>1.57218e-13</Hsp_evalue>
      <Hsp_query-from>358</Hsp_query-from>
      <Hsp_query-to>430</Hsp_query-to>
      <Hsp_hit-from>1</Hsp_hit-from>
      <Hsp_hit-to>72</Hsp_hit-to>
      <Hsp_query-frame>1</Hsp_query-frame>
      <Hsp_hit-frame>1</Hsp_hit-frame>
      <Hsp_identity>59</Hsp_identity>
      <Hsp_positive>59</Hsp_positive>
      <Hsp_gaps>1</Hsp_gaps>
      <Hsp_align-len>73</Hsp_align-len>
      <Hsp_qseq>TCTCGGCGATTTTTACGATCTAACTTCGAGATAAAACCCCTATCCATTTGACATCTAAATGTCATAGCGACTT</Hsp_qseq>
      <Hsp_hseq>TCTGGGCCATTTGTACCATGGAACTTCTACATAAAACCCA-ATCCATTTGACATGGAAATGTCATACCTACTT</Hsp_hseq>
      <Hsp_midline>||| ||| |||| ||| ||  |||||| | |||||||||  |||||||||||||  |||||||||| | ||||</Hsp_midline>
    </Hsp>
  </Hit_hsps>
</Hit>
</Iteration_hits>
  <Iteration_stat>
    <Statistics>
      <Statistics_db-num>8</Statistics_db-num>
      <Statistics_db-len>9957</Statistics_db-len>
      <Statistics_hsp-len>17</Statistics_hsp-len>
      <Statistics_eff-space>13395844</Statistics_eff-space>
      <Statistics_kappa>0.41</Statistics_kappa>
      <Statistics_lambda>0.625</Statistics_lambda>
      <Statistics_entropy>0.78</Statistics_entropy>
    </Statistics>
  </Iteration_stat>
</Iteration>
<Iteration>
  <Iteration_iter-num>5</Iteration_iter-num>
  <Iteration_query-ID>Query_5</Iteration_query-ID>
  <Iteration_query-def>HOXB_XENOPUS</Iteration_query-def>
  <Iteration_query-len>647</Iteration_query-len>
<Iteration_hits>
<Hit>
  <Hit_num>1</Hit_num>
  <Hit_id>gnl|BL_ORD_ID|4</Hit_id>
  <Hit_def>HOXB_XENOPUS</Hit_def>
  <Hit_accession>4</Hit_accession>
  <Hit_len>647</Hit_len>
  <Hit_hsps>
    <Hsp>
      <Hsp_num>1</Hsp_num>
      <Hsp_bit-score>1168.07</Hsp_bit-score>
      <Hsp_score>1294</Hsp_score>
      <Hsp_evalue>0</Hsp_evalue>
      <Hsp_query-from>1</Hsp_query-from>
      <Hsp_query-to>647</Hsp_query-to>
      <Hsp_hit-from>1</Hsp_hit-from>
      <Hsp_hit-to>647</Hsp_hit-to>
      <Hsp_query-frame>1</Hsp_query-frame>
      <Hsp_hit-frame>1</Hsp_hit-frame>
      <Hsp_identity>647</Hsp_identity>
      <Hsp_positive>647</Hsp_positive>
      <Hsp_gaps>0</Hsp_gaps>
      <Hsp_align-len>647</Hsp_align-len>
      <Hsp_qseq>TCTGGGCCATTTGTACCATGGAACTTCTACATAAAACCCAATCCATTTGACATGGAAATGTCATACCTACTTGGGCTTTACTTTGCCCAAATCACCAAAGGGGACGGGGATGCCTTGGCTTCACTCTGCTCTGGGGGGAGCTGTATTTTAGCCTGATCGAATTTTCGTGGCTGCACAGAACAAACAGAAGAAAAGACTTTGCGGAACGGGGGGGAAAAAAAATGCAACAAAGTCATCTGCTTTCCAGATTATTCGCCATAAACCACCCTCCCAATTCCCATGCCTGTAACTAAATAATCCGCTAGAAACGCAGCAAAACTGGTGTCATCTCCACAAAGTGTAAAAACCTGGAATTCAGTGAGTAATTGCGACTTTGCCACCTCTGTAACAGCATCAATTTGTCTGCCCTGCTCTGTGCAACACTTTCAGCTTCCCCCTTGGGTTACATAAGGGTGCAAAGAATCCCAATGATTGAGAAAAGTTTATTTTCATTGCCAATGTGTTAACCTATTACATCATGGTTTTTATCATAAACTGCTCCGACCCTGTGTAAATAAATGCTTCTTAACGAGTGTGGGTGCTTATGATTTCCTCATTAACAACCTTGTTATACTCCAATTTACAGTATTTATATTTGAACGTGTCAG</Hsp_qseq>
      <Hsp_hseq>TCTGGGCCATTTGTACCATGGAACTTCTACATAAAACCCAATCCATTTGACATGGAAATGTCATACCTACTTGGGCTTTACTTTGCCCAAATCACCAAAGGGGACGGGGATGCCTTGGCTTCACTCTGCTCTGGGGGGAGCTGTATTTTAGCCTGATCGAATTTTCGTGGCTGCACAGAACAAACAGAAGAAAAGACTTTGCGGAACGGGGGGGAAAAAAAATGCAACAAAGTCATCTGCTTTCCAGATTATTCGCCATAAACCACCCTCCCAATTCCCATGCCTGTAACTAAATAATCCGCTAGAAACGCAGCAAAACTGGTGTCATCTCCACAAAGTGTAAAAACCTGGAATTCAGTGAGTAATTGCGACTTTGCCACCTCTGTAACAGCATCAATTTGTCTGCCCTGCTCTGTGCAACACTTTCAGCTTCCCCCTTGGGTTACATAAGGGTGCAAAGAATCCCAATGATTGAGAAAAGTTTATTTTCATTGCCAATGTGTTAACCTATTACATCATGGTTTTTATCATAAACTGCTCCGACCCTGTGTAAATAAATGCTTCTTAACGAGTGTGGGTGCTTATGATTTCCTCATTAACAACCTTGTTATACTCCAATTTACAGTATTTATATTTGAACGTGTCAG</Hsp_hseq>
      <Hsp_midline>|||||||||||||||||||||||||||||||||||||||||||||||||||||||||||||||||||||||||||||||||||||||||||||||||||||||||||||||||||||||||||||||||||||||||||||||||||||||||||||||||||||||||||||||||||||||||||||||||||||||||||||||||||||||||||||||||||||||||||||||||||||||||||||||||||||||||||||||||||||||||||||||||||||||||||||||||||||||||||||||||||||||||||||||||||||||||||||||||||||||||||||||||||||||||||||||||||||||||||||||||||||||||||||||||||||||||||||||||||||||||||||||||||||||||||||||||||||||||||||||||||||||||||||||||||||||||||||||||||||||||||||||||||||||||||||||||||||||||||||||||||||||||||||||||||||||||||||||||||||||||||||||||||||||||||||||||||||||||||||||||||||||</Hsp_midline>
    </Hsp>
  </Hit_hsps>
</Hit>
<Hit>
  <Hit_num>2</Hit_num>
  <Hit_id>gnl|BL_ORD_ID|3</Hit_id>
  <Hit_def>HOXB_OPOSSUM</Hit_def>
  <Hit_accession>3</Hit_accession>
  <Hit_len>1381</Hit_len>
  <Hit_hsps>
    <Hsp>
      <Hsp_num>1</Hsp_num>
      <Hsp_bit-score>66.2076</Hsp_bit-score>
      <Hsp_score>72</Hsp_score>
      <Hsp_evalue>7.27899e-14</Hsp_evalue>
      <Hsp_query-from>1</Hsp_query-from>
      <Hsp_query-to>72</Hsp_query-to>
      <Hsp_hit-from>358</Hsp_hit-from>
      <Hsp_hit-to>430</Hsp_hit-to>
      <Hsp_query-frame>1</Hsp_query-frame>
      <Hsp_hit-frame>1</Hsp_hit-frame>
      <Hsp_identity>59</Hsp_identity>
      <Hsp_positive>59</Hsp_positive>
      <Hsp_gaps>1</Hsp_gaps>
      <Hsp_align-len>73</Hsp_align-len>
      <Hsp_qseq>TCTGGGCCATTTGTACCATGGAACTTCTACATAAAACCCA-ATCCATTTGACATGGAAATGTCATACCTACTT</Hsp_qseq>
      <Hsp_hseq>TCTCGGCGATTTTTACGATCTAACTTCGAGATAAAACCCCTATCCATTTGACATCTAAATGTCATAGCGACTT</Hsp_hseq>
      <Hsp_midline>||| ||| |||| ||| ||  |||||| | |||||||||  |||||||||||||  |||||||||| | ||||</Hsp_midline>
    </Hsp>
  </Hit_hsps>
</Hit>
<Hit>
  <Hit_num>3</Hit_num>
  <Hit_id>gnl|BL_ORD_ID|2</Hit_id>
  <Hit_def>HOXB_DOG_ISOFORM1</Hit_def>
  <Hit_accession>2</Hit_accession>
  <Hit_len>2741</Hit_len>
  <Hit_hsps>
    <Hsp>
      <Hsp_num>1</Hsp_num>
      <Hsp_bit-score>66.2076</Hsp_bit-score>
      <Hsp_score>72</Hsp_score>
      <Hsp_evalue>7.27899e-14</Hsp_evalue>
      <Hsp_query-from>1</Hsp_query-from>
      <Hsp_query-to>72</Hsp_query-to>
      <Hsp_hit-from>21</Hsp_hit-from>
      <Hsp_hit-to>93</Hsp_hit-to>
      <Hsp_query-frame>1</Hsp_query-frame>
      <Hsp_hit-frame>1</Hsp_hit-frame>
      <Hsp_identity>59</Hsp_identity>
      <Hsp_positive>59</Hsp_positive>
      <Hsp_gaps>1</Hsp_gaps>
      <Hsp_align-len>73</Hsp_align-len>
      <Hsp_qseq>TCTGGGCCATTTGTACCATGGAACTTCTACATAAAACCCA-ATCCATTTGACATGGAAATGTCATACCTACTT</Hsp_qseq>
      <Hsp_hseq>TCTCGGCGATTTTTACGATCTAACTTCGAGATAAAACCCCTATCCATTTGACATCTAAATGTCATAGCGACTT</Hsp_hseq>
      <Hsp_midline>||| ||| |||| ||| ||  |||||| | |||||||||  |||||||||||||  |||||||||| | ||||</Hsp_midline>
    </Hsp>
  </Hit_hsps>
</Hit>
</Iteration_hits>
  <Iteration_stat>
    <Statistics>
      <Statistics_db-num>8</Statistics_db-num>
      <Statistics_db-len>9957</Statistics_db-len>
      <Statistics_hsp-len>16</Statistics_hsp-len>
      <Statistics_eff-space>6202099</Statistics_eff-space>
      <Statistics_kappa>0.41</Statistics_kappa>
      <Statistics_lambda>0.625</Statistics_lambda>
      <Statistics_entropy>0.78</Statistics_entropy>
    </Statistics>
  </Iteration_stat>
</Iteration>
<Iteration>
  <Iteration_iter-num>6</Iteration_iter-num>
  <Iteration_query-ID>Query_6</Iteration_query-ID>
  <Iteration_query-def>HOXB_COELACANTH_HOXB</Iteration_query-def>
  <Iteration_query-len>974</Iteration_query-len>
<Iteration_hits>
<Hit>
  <Hit_num>1</Hit_num>
  <Hit_id>gnl|BL_ORD_ID|5</Hit_id>
  <Hit_def>HOXB_COELACANTH_HOXB</Hit_def>
  <Hit_accession>5</Hit_accession>
  <Hit_len>974</Hit_len>
  <Hit_hsps>
    <Hsp>
      <Hsp_num>1</Hsp_num>
      <Hsp_bit-score>1757.77</Hsp_bit-score>
      <Hsp_score>1948</Hsp_score>
      <Hsp_evalue>0</Hsp_evalue>
      <Hsp_query-from>1</Hsp_query-from>
      <Hsp_query-to>974</Hsp_query-to>
      <Hsp_hit-from>1</Hsp_hit-from>
      <Hsp_hit-to>974</Hsp_hit-to>
      <Hsp_query-frame>1</Hsp_query-frame>
      <Hsp_hit-frame>1</Hsp_hit-frame>
      <Hsp_identity>974</Hsp_identity>
      <Hsp_positive>974</Hsp_positive>
      <Hsp_gaps>0</Hsp_gaps>
      <Hsp_align-len>974</Hsp_align-len>
      <Hsp_qseq>AAAACACTAATACTAAGCTTTTCAACTGCATGTCATGGACGATTTACAATTTTTGGAGAATAAGAAAGTTTAGAACTCATTGGATTCATCTAAAAGTGCATGATATTTAATCGCCTAACGGGATGACACATAGGTGAGTTTTGATTAAATAATTAGCTTGTTCAAATTTTGCATTGGAGTGTTGTGTGATTTAGCAACGCTCTGGTTGTCTCGTGCGAACTTAAATTTGTTCAGGCGGTAGGAAAATAGATTCAATGGCCGGCAGCAAATTTTATCTAAAAGAGGATGCAATGACTGTGAACTTGGTCTGAAGCGGGCTCTGCTGGTGGTTTGTGGTGTTACAGATCCTAGAGAATCAATTGTTCTACTGTCGGTATACCATTAAAGAGAGGAAGCCAATGAAAAATGAATTTGAAGTCTTCGCCTTTCTACACGGGTTTTTCCTTTGTATATGGCTTGAAATCAGACCTATCCAAAGTTTGCATTATTCACGCCAAGAATGTGGAAAAAGAGAAAAAGGAAACCGAACTCTTGAAACGGTTTGAAAAGAAAACGCCCTTAACAAGAAGTAATATCCAATTTAGGGAGGGGGCAACTAAGCAGGAGAATAACTAACTGGGGACATTGCAAAAACGTTTATAAATACAATTGTATCTATTTTCAAGTTAAAAGAAACAAGAAAGCGTTTGAAGACAACCCACTCCCTTCTTATTGGAGAATGTTAAAAGAAGTTTGAAACCCTTATATTTAACTGCGTGAGTATTTCTTCTATGCATTATATTTTCTTGTACTTATACTTTAATGTATTGGATTAATTGTATTTTTTTTATCTGTAAATACCTTTTATAGCAATAGTTAGATGATCAGCATTGCCTTTGTAACTATTGTTGACTTCAGAACTGGATTATCTAACCGCAGTTTTAGTTTCCTTTATTGCACTGTATTTAAAACATGGAAAAATAAATTGAAATGAG</Hsp_qseq>
      <Hsp_hseq>AAAACACTAATACTAAGCTTTTCAACTGCATGTCATGGACGATTTACAATTTTTGGAGAATAAGAAAGTTTAGAACTCATTGGATTCATCTAAAAGTGCATGATATTTAATCGCCTAACGGGATGACACATAGGTGAGTTTTGATTAAATAATTAGCTTGTTCAAATTTTGCATTGGAGTGTTGTGTGATTTAGCAACGCTCTGGTTGTCTCGTGCGAACTTAAATTTGTTCAGGCGGTAGGAAAATAGATTCAATGGCCGGCAGCAAATTTTATCTAAAAGAGGATGCAATGACTGTGAACTTGGTCTGAAGCGGGCTCTGCTGGTGGTTTGTGGTGTTACAGATCCTAGAGAATCAATTGTTCTACTGTCGGTATACCATTAAAGAGAGGAAGCCAATGAAAAATGAATTTGAAGTCTTCGCCTTTCTACACGGGTTTTTCCTTTGTATATGGCTTGAAATCAGACCTATCCAAAGTTTGCATTATTCACGCCAAGAATGTGGAAAAAGAGAAAAAGGAAACCGAACTCTTGAAACGGTTTGAAAAGAAAACGCCCTTAACAAGAAGTAATATCCAATTTAGGGAGGGGGCAACTAAGCAGGAGAATAACTAACTGGGGACATTGCAAAAACGTTTATAAATACAATTGTATCTATTTTCAAGTTAAAAGAAACAAGAAAGCGTTTGAAGACAACCCACTCCCTTCTTATTGGAGAATGTTAAAAGAAGTTTGAAACCCTTATATTTAACTGCGTGAGTATTTCTTCTATGCATTATATTTTCTTGTACTTATACTTTAATGTATTGGATTAATTGTATTTTTTTTATCTGTAAATACCTTTTATAGCAATAGTTAGATGATCAGCATTGCCTTTGTAACTATTGTTGACTTCAGAACTGGATTATCTAACCGCAGTTTTAGTTTCCTTTATTGCACTGTATTTAAAACATGGAAAAATAAATTGAAATGAG</Hsp_hseq>
      <Hsp_midline>||||||||||||||||||||||||||||||||||||||||||||||||||||||||||||||||||||||||||||||||||||||||||||||||||||||||||||||||||||||||||||||||||||||||||||||||||||||||||||||||||||||||||||||||||||||||||||||||||||||||||||||||||||||||||||||||||||||||||||||||||||||||||||||||||||||||||||||||||||||||||||||||||||||||||||||||||||||||||||||||||||||||||||||||||||||||||||||||||||||||||||||||||||||||||||||||||||||||||||||||||||||||||||||||||||||||||||||||||||||||||||||||||||||||||||||||||||||||||||||||||||||||||||||||||||||||||||||||||||||||||||||||||||||||||||||||||||||||||||||||||||||||||||||||||||||||||||||||||||||||||||||||||||||||||||||||||||||||||||||||||||||||||||||||||||||||||||||||||||||||||||||||||||||||||||||||||||||||||||||||||||||||||||||||||||||||||||||||||||||||||||||||||||||||||||||||||||||||||||||||||||||||||||||||||||||||||||||||||||||||||||||||||||||||||||||||||||||||||||||||||||||||||||||||||||||||||||||||||||||||||||||||||||||||||||||||||||||||||||||||||||||||||||||</Hsp_midline>
    </Hsp>
  </Hit_hsps>
</Hit>
</Iteration_hits>
  <Iteration_stat>
    <Statistics>
      <Statistics_db-num>8</Statistics_db-num>
      <Statistics_db-len>9957</Statistics_db-len>
      <Statistics_hsp-len>17</Statistics_hsp-len>
      <Statistics_eff-space>9398697</Statistics_eff-space>
      <Statistics_kappa>0.41</Statistics_kappa>
      <Statistics_lambda>0.625</Statistics_lambda>
      <Statistics_entropy>0.78</Statistics_entropy>
    </Statistics>
  </Iteration_stat>
</Iteration>
<Iteration>
  <Iteration_iter-num>7</Iteration_iter-num>
  <Iteration_query-ID>Query_7</Iteration_query-ID>
  <Iteration_query-def>HOXB_GAR</Iteration_query-def>
  <Iteration_query-len>2133</Iteration_query-len>
<Iteration_hits>
<Hit>
  <Hit_num>1</Hit_num>
  <Hit_id>gnl|BL_ORD_ID|6</Hit_id>
  <Hit_def>HOXB_GAR</Hit_def>
  <Hit_accession>6</Hit_accession>
  <Hit_len>2133</Hit_len>
  <Hit_hsps>
    <Hsp>
      <Hsp_num>1</Hsp_num>
      <Hsp_bit-score>3847.87</Hsp_bit-score>
      <Hsp_score>4266</Hsp_score>
      <Hsp_evalue>0</Hsp_evalue>
      <Hsp_query-from>1</Hsp_query-from>
      <Hsp_query-to>2133</Hsp_query-to>
      <Hsp_hit-from>1</Hsp_hit-from>
      <Hsp_hit-to>2133</Hsp_hit-to>
      <Hsp_query-frame>1</Hsp_query-frame>
      <Hsp_hit-frame>1</Hsp_hit-frame>
      <Hsp_identity>2133</Hsp_identity>
      <Hsp_positive>2133</Hsp_positive>
      <Hsp_gaps>0</Hsp_gaps>
      <Hsp_align-len>2133</Hsp_align-len>
      <Hsp_qseq>TTTGGTATACTTTGGCAAAGGGTACAGCAAAATTTCAAAACGCGGGGAGGCAGAGAAAGGCAGATGGTTACATTTGGCTTGAGAGCGCCTCCACTCCACCCCGAGCTCTCAAAAGAAATGTGGGAAGTATCTCAACAGTGGGGGATTAATTGGGTTTTCCTTTGTGAAACCGGTCGGACTCCGAGCAGCACAAACACATTTTCGAACTCGCCCCCTGAAAGAAACCAAGCGACAAACTGTTTGGGGAGGGAGGGGGGAATTCAGAAGCCAGTGTCGCCAGGAGGAAACTGGGACAAGCAGCGAGAGAGCCCGGAATCTCAGCGGAAACACCGCCGAGGAATCGCACCTACGAGAACAGCGCTCTTTTAAAACTATTAGCCTTGTTTTACCGAGACAGAAAAACAAGTCGGGCATGCCTGTCATTTTGAGTAACTTCTCCGAAGATCGCTCACTGCTCTGTGTACATGCTAGATTTGTTTATGTAAGTAAATACTCTATTCGTAAAATGAAATGTTTTTTGTGTTTGTATTTGCTCTGATAAATCACATTGATCAAGATTTATTCAGGGAACTGATAGCATTGTTCGAGGTTTATGCCAAATATTTTAATGTATGAGGTCATAATTACGAAAATTATATATATATATGCTTAGAAAATGTGTATATAAGGGCTTGATGCGTTTTGCATAAGTTAATTACAGTAAGTCCGTGTTCCTAGGTACAGCTTCATTACAATTATACTGAAAATCATTTAGGTCTCTTTCTGTCTGGGTTTTAAACCCATTCTAGCTTTTTTAGTGTAAAATAAAAATTAAAATGTGAAGAAATGAATTTTCATCTTTTTTTTTAAAGGAACCAAAAACTACTGAGTACTCTCTGGCAAAGAAAGGTCAGAACTCCAAAGGAAACTTTTAAATTCAAAACAGACCGTAGCGACCCAAAGGAAAAAACAGACTGCGATTTATTTCAACTTTTTTTTTCGAAAATAGTTTCTTTGTATACTTCCTTAAGAATAAATAAGGAGCTCGGTAAGTGGACTCCATGTTACACTTAAAAATGTTTAAATAGATGCACCCACTGAATTAAAGTCGAAGGAGTCCCGCAAGAGCTCATAAAAAGACTTTTCGAGTTCCTCTCGCCTATTTTTCACAGCACAGATTTCAGCCTTTTTAAAACGTTTTAACAAAAAAAAGTTTGAGGCTAAGAGTCCGAATCAATCGTCATTTACAATTCTTAAAATTAAATGTTAAAACATTAACAAAATGGTGAGATGTTTCGTTACATATTCTTAGCTATTATAAATCTGAACTTTTAATTTTAAGCACATTAAACAGAAGGCTTTTCTTTTTTTTTTATTCGCTACCCCGAGATCTTTCCCCTCATTCACCCTGTGAGACTGTTGCACTGATAAAAATCGCCCAAGCAAGACAGTTTGAAAACACACTTTCCGACTGTTTCCAAAGTCAGAGCTTAATTGTTACTTACGGCTTTCGCATGAGGTTTCTAAGCGCGGTGGGTCCTTATTTCTGCATTAACTCGAGTTTATTTTAAAAAAAATCAAATACAAGAAGAAAATAAACATCAGCAAATCGATAATTACTGTAACATCGCTCTCTCGCGCGCGGGGGGGGAAGCCGCCTGTATTTAATTACTCTATTCCACGTGAGATTGTTCTTAATTATAATTTAAAAAGGCACCATAAGGTGAACAATTAATAAAAGAAAGGCTGTTTTCGTCGCTAAAACGGTACCAATCATAACGACAATATAGAGAAAGAATCACCCTATAATATTTAAACCGACGTGGCAGGCAGAGTGATTCTATGGATTAAATGAAGTAGGTAAAAGATAATATAAACTTGCCTTGTTGACTGAGGTTTATTTCTAATTATTACTCATCAATTACTTGATCCTCAAAGACACTTAATTGCGCTGAACTCATCAGCTGGCCCGTTACCTCCTACAATTCTGCGCAGATTAGCCGGTAAATATTTAATTGCTAGGTGCGAGTTTGATCTCATTTACTCCCGTTTTAAACGCTGATGTGGAAAACTGTAGCAAAGGCCAGGAACAACTTAAATGTTCACTGCTTTGCCCACTAACTAATGATTAACTCGGCTGGGGTGGAAATCCGC</Hsp_qseq>
      <Hsp_hseq>TTTGGTATACTTTGGCAAAGGGTACAGCAAAATTTCAAAACGCGGGGAGGCAGAGAAAGGCAGATGGTTACATTTGGCTTGAGAGCGCCTCCACTCCACCCCGAGCTCTCAAAAGAAATGTGGGAAGTATCTCAACAGTGGGGGATTAATTGGGTTTTCCTTTGTGAAACCGGTCGGACTCCGAGCAGCACAAACACATTTTCGAACTCGCCCCCTGAAAGAAACCAAGCGACAAACTGTTTGGGGAGGGAGGGGGGAATTCAGAAGCCAGTGTCGCCAGGAGGAAACTGGGACAAGCAGCGAGAGAGCCCGGAATCTCAGCGGAAACACCGCCGAGGAATCGCACCTACGAGAACAGCGCTCTTTTAAAACTATTAGCCTTGTTTTACCGAGACAGAAAAACAAGTCGGGCATGCCTGTCATTTTGAGTAACTTCTCCGAAGATCGCTCACTGCTCTGTGTACATGCTAGATTTGTTTATGTAAGTAAATACTCTATTCGTAAAATGAAATGTTTTTTGTGTTTGTATTTGCTCTGATAAATCACATTGATCAAGATTTATTCAGGGAACTGATAGCATTGTTCGAGGTTTATGCCAAATATTTTAATGTATGAGGTCATAATTACGAAAATTATATATATATATGCTTAGAAAATGTGTATATAAGGGCTTGATGCGTTTTGCATAAGTTAATTACAGTAAGTCCGTGTTCCTAGGTACAGCTTCATTACAATTATACTGAAAATCATTTAGGTCTCTTTCTGTCTGGGTTTTAAACCCATTCTAGCTTTTTTAGTGTAAAATAAAAATTAAAATGTGAAGAAATGAATTTTCATCTTTTTTTTTAAAGGAACCAAAAACTACTGAGTACTCTCTGGCAAAGAAAGGTCAGAACTCCAAAGGAAACTTTTAAATTCAAAACAGACCGTAGCGACCCAAAGGAAAAAACAGACTGCGATTTATTTCAACTTTTTTTTTCGAAAATAGTTTCTTTGTATACTTCCTTAAGAATAAATAAGGAGCTCGGTAAGTGGACTCCATGTTACACTTAAAAATGTTTAAATAGATGCACCCACTGAATTAAAGTCGAAGGAGTCCCGCAAGAGCTCATAAAAAGACTTTTCGAGTTCCTCTCGCCTATTTTTCACAGCACAGATTTCAGCCTTTTTAAAACGTTTTAACAAAAAAAAGTTTGAGGCTAAGAGTCCGAATCAATCGTCATTTACAATTCTTAAAATTAAATGTTAAAACATTAACAAAATGGTGAGATGTTTCGTTACATATTCTTAGCTATTATAAATCTGAACTTTTAATTTTAAGCACATTAAACAGAAGGCTTTTCTTTTTTTTTTATTCGCTACCCCGAGATCTTTCCCCTCATTCACCCTGTGAGACTGTTGCACTGATAAAAATCGCCCAAGCAAGACAGTTTGAAAACACACTTTCCGACTGTTTCCAAAGTCAGAGCTTAATTGTTACTTACGGCTTTCGCATGAGGTTTCTAAGCGCGGTGGGTCCTTATTTCTGCATTAACTCGAGTTTATTTTAAAAAAAATCAAATACAAGAAGAAAATAAACATCAGCAAATCGATAATTACTGTAACATCGCTCTCTCGCGCGCGGGGGGGGAAGCCGCCTGTATTTAATTACTCTATTCCACGTGAGATTGTTCTTAATTATAATTTAAAAAGGCACCATAAGGTGAACAATTAATAAAAGAAAGGCTGTTTTCGTCGCTAAAACGGTACCAATCATAACGACAATATAGAGAAAGAATCACCCTATAATATTTAAACCGACGTGGCAGGCAGAGTGATTCTATGGATTAAATGAAGTAGGTAAAAGATAATATAAACTTGCCTTGTTGACTGAGGTTTATTTCTAATTATTACTCATCAATTACTTGATCCTCAAAGACACTTAATTGCGCTGAACTCATCAGCTGGCCCGTTACCTCCTACAATTCTGCGCAGATTAGCCGGTAAATATTTAATTGCTAGGTGCGAGTTTGATCTCATTTACTCCCGTTTTAAACGCTGATGTGGAAAACTGTAGCAAAGGCCAGGAACAACTTAAATGTTCACTGCTTTGCCCACTAACTAATGATTAACTCGGCTGGGGTGGAAATCCGC</Hsp_hseq>
      <Hsp_midline>|||||||||||||||||||||||||||||||||||||||||||||||||||||||||||||||||||||||||||||||||||||||||||||||||||||||||||||||||||||||||||||||||||||||||||||||||||||||||||||||||||||||||||||||||||||||||||||||||||||||||||||||||||||||||||||||||||||||||||||||||||||||||||||||||||||||||||||||||||||||||||||||||||||||||||||||||||||||||||||||||||||||||||||||||||||||||||||||||||||||||||||||||||||||||||||||||||||||||||||||||||||||||||||||||||||||||||||||||||||||||||||||||||||||||||||||||||||||||||||||||||||||||||||||||||||||||||||||||||||||||||||||||||||||||||||||||||||||||||||||||||||||||||||||||||||||||||||||||||||||||||||||||||||||||||||||||||||||||||||||||||||||||||||||||||||||||||||||||||||||||||||||||||||||||||||||||||||||||||||||||||||||||||||||||||||||||||||||||||||||||||||||||||||||||||||||||||||||||||||||||||||||||||||||||||||||||||||||||||||||||||||||||||||||||||||||||||||||||||||||||||||||||||||||||||||||||||||||||||||||||||||||||||||||||||||||||||||||||||||||||||||||||||||||||||||||||||||||||||||||||||||||||||||||||||||||||||||||||||||||||||||||||||||||||||||||||||||||||||||||||||||||||||||||||||||||||||||||||||||||||||||||||||||||||||||||||||||||||||||||||||||||||||||||||||||||||||||||||||||||||||||||||||||||||||||||||||||||||||||||||||||||||||||||||||||||||||||||||||||||||||||||||||||||||||||||||||||||||||||||||||||||||||||||||||||||||||||||||||||||||||||||||||||||||||||||||||||||||||||||||||||||||||||||||||||||||||||||||||||||||||||||||||||||||||||||||||||||||||||||||||||||||||||||||||||||||||||||||||||||||||||||||||||||||||||||||||||||||||||||||||||||||||||||||||||||||||||||||||||||||||||||||||||||||||||||||||||||||||||||||||||||||||||||||||||||||||||||||||||||||||||||||||||||||||||||||||||||||||||||||||||||||||||||||||||||||||||||||||||||||||||||||||||||||||||||||||||||||||||||||||||||||||||||||||||||||||||||||||||||||||||||||||||||||||||||||||||||||||||||||||||||||||||||||||||||||||||||||||||||||||||||||||||||||||||||||||||||||||||||||||||||||||||||||||||||||||||||||||||||||||||||||||||||||||||||||||||||||||||||||||||||||||||||||||||||||||||||||||||||||||||||||||||||||||||||||||||||||||||||||||||||||||||</Hsp_midline>
    </Hsp>
  </Hit_hsps>
</Hit>
</Iteration_hits>
  <Iteration_stat>
    <Statistics>
      <Statistics_db-num>8</Statistics_db-num>
      <Statistics_db-len>9957</Statistics_db-len>
      <Statistics_hsp-len>18</Statistics_hsp-len>
      <Statistics_eff-space>20754495</Statistics_eff-space>
      <Statistics_kappa>0.41</Statistics_kappa>
      <Statistics_lambda>0.625</Statistics_lambda>
      <Statistics_entropy>0.78</Statistics_entropy>
    </Statistics>
  </Iteration_stat>
</Iteration>
<Iteration>
  <Iteration_iter-num>8</Iteration_iter-num>
  <Iteration_query-ID>Query_8</Iteration_query-ID>
  <Iteration_query-def>HOXB_SHARK</Iteration_query-def>
  <Iteration_query-len>912</Iteration_query-len>
<Iteration_hits>
<Hit>
  <Hit_num>1</Hit_num>
  <Hit_id>gnl|BL_ORD_ID|7</Hit_id>
  <Hit_def>HOXB_SHARK</Hit_def>
  <Hit_accession>7</Hit_accession>
  <Hit_len>912</Hit_len>
  <Hit_hsps>
    <Hsp>
      <Hsp_num>1</Hsp_num>
      <Hsp_bit-score>1645.96</Hsp_bit-score>
      <Hsp_score>1824</Hsp_score>
      <Hsp_evalue>0</Hsp_evalue>
      <Hsp_query-from>1</Hsp_query-from>
      <Hsp_query-to>912</Hsp_query-to>
      <Hsp_hit-from>1</Hsp_hit-from>
      <Hsp_hit-to>912</Hsp_hit-to>
      <Hsp_query-frame>1</Hsp_query-frame>
      <Hsp_hit-frame>1</Hsp_hit-frame>
      <Hsp_identity>912</Hsp_identity>
      <Hsp_positive>912</Hsp_positive>
      <Hsp_gaps>0</Hsp_gaps>
      <Hsp_align-len>912</Hsp_align-len>
      <Hsp_qseq>GCCTCCTTTTTTATAGTTTGTCCCAAAGCAGACTGGGGTTAGTTCAAAAACTGCCTCAGATAGCACACATACACACACAGACAGAATGCACGGAGGAGCGGGTCCAGAGGAGCAGGACCTCTGCGCCCTAAATGCGTCTGGGAGCAGAGACGCTGCAGCACATCAGCCGCTGAAAAGTAAACGGTGGCCGGTCTTGGAGAATGGGACACCTGGAGCTTGCATTTTGGGGATTGACAGCGGCGTGTCATCCACCCGTGCTCTGCGCTGCAGCTTCACAGGCGGAGAAATTAACCGGCAGGCTCCACTTTCAGAGGGTCCACAGACCTCTGCACGGCTGCGCAAGGTTTTCCTCCATCCTCTTCTTCCTCTCTGTGACCTAAATGTTTTTAGTTTGTTCTTCTGTTCAAACAGTTACTCCGTCCGTTTGTCCTCTTCATCTGTACCATTCACTGCCGAGGAAGAGGAAGCTGTCGGGGATGAGTTCATCAGTTTGTTCTCCTTCTTCCACTTCATCCTCCGGTTCTGGAACCAGATCTTGATCTGGCGCTCCGTGAGACAGAGCGCATGGGCGATCTCGATGCGCCGCCGCCGCGTCAGGTACCGGTTGAAGTGGAACTCCTTCTCCAGCTCCAGAGTCTGGTAGCGCGTGTACGTCTGCCGCCCGCGCCTGCCGGGGCTGCCGAAGGTGCCTGCGTGCGGGGACAGAAGTACAGAAGGAAAGTTAACGTTTAACCCACCTCAAAACAAAAACTGTACGTGTTTGAGACAGAAACAAGCTAAGCCTGTATAATTTACAGTATTTCATTTTCTCTTTTATTTTATTTTATTTTTACCAGACGATGTATTTGCATTTAATAGAATAAATATTTATTTTAGATTGTGTTTAACATTTTTGCCGGTTGTGCAGTACTT</Hsp_qseq>
      <Hsp_hseq>GCCTCCTTTTTTATAGTTTGTCCCAAAGCAGACTGGGGTTAGTTCAAAAACTGCCTCAGATAGCACACATACACACACAGACAGAATGCACGGAGGAGCGGGTCCAGAGGAGCAGGACCTCTGCGCCCTAAATGCGTCTGGGAGCAGAGACGCTGCAGCACATCAGCCGCTGAAAAGTAAACGGTGGCCGGTCTTGGAGAATGGGACACCTGGAGCTTGCATTTTGGGGATTGACAGCGGCGTGTCATCCACCCGTGCTCTGCGCTGCAGCTTCACAGGCGGAGAAATTAACCGGCAGGCTCCACTTTCAGAGGGTCCACAGACCTCTGCACGGCTGCGCAAGGTTTTCCTCCATCCTCTTCTTCCTCTCTGTGACCTAAATGTTTTTAGTTTGTTCTTCTGTTCAAACAGTTACTCCGTCCGTTTGTCCTCTTCATCTGTACCATTCACTGCCGAGGAAGAGGAAGCTGTCGGGGATGAGTTCATCAGTTTGTTCTCCTTCTTCCACTTCATCCTCCGGTTCTGGAACCAGATCTTGATCTGGCGCTCCGTGAGACAGAGCGCATGGGCGATCTCGATGCGCCGCCGCCGCGTCAGGTACCGGTTGAAGTGGAACTCCTTCTCCAGCTCCAGAGTCTGGTAGCGCGTGTACGTCTGCCGCCCGCGCCTGCCGGGGCTGCCGAAGGTGCCTGCGTGCGGGGACAGAAGTACAGAAGGAAAGTTAACGTTTAACCCACCTCAAAACAAAAACTGTACGTGTTTGAGACAGAAACAAGCTAAGCCTGTATAATTTACAGTATTTCATTTTCTCTTTTATTTTATTTTATTTTTACCAGACGATGTATTTGCATTTAATAGAATAAATATTTATTTTAGATTGTGTTTAACATTTTTGCCGGTTGTGCAGTACTT</Hsp_hseq>
      <Hsp_midline>||||||||||||||||||||||||||||||||||||||||||||||||||||||||||||||||||||||||||||||||||||||||||||||||||||||||||||||||||||||||||||||||||||||||||||||||||||||||||||||||||||||||||||||||||||||||||||||||||||||||||||||||||||||||||||||||||||||||||||||||||||||||||||||||||||||||||||||||||||||||||||||||||||||||||||||||||||||||||||||||||||||||||||||||||||||||||||||||||||||||||||||||||||||||||||||||||||||||||||||||||||||||||||||||||||||||||||||||||||||||||||||||||||||||||||||||||||||||||||||||||||||||||||||||||||||||||||||||||||||||||||||||||||||||||||||||||||||||||||||||||||||||||||||||||||||||||||||||||||||||||||||||||||||||||||||||||||||||||||||||||||||||||||||||||||||||||||||||||||||||||||||||||||||||||||||||||||||||||||||||||||||||||||||||||||||||||||||||||||||||||||||||||||||||||||||||||||||||||||||||||||||||||||||||||||||||||||||||||||||||||||||||||||||||||||||||||||||||||||||||||||||||||||||||||||||||||||||||</Hsp_midline>
    </Hsp>
  </Hit_hsps>
</Hit>
</Iteration_hits>
  <Iteration_stat>
    <Statistics>
      <Statistics_db-num>8</Statistics_db-num>
      <Statistics_db-len>9957</Statistics_db-len>
      <Statistics_hsp-len>17</Statistics_hsp-len>
      <Statistics_eff-space>8789795</Statistics_eff-space>
      <Statistics_kappa>0.41</Statistics_kappa>
      <Statistics_lambda>0.625</Statistics_lambda>
      <Statistics_entropy>0.78</Statistics_entropy>
    </Statistics>
  </Iteration_stat>
</Iteration>
</BlastOutput_iterations>
</BlastOutput>
